# Supplementary material for: Comprehensive immune profiling reveals IFN-γ signaling in T cells mediates parasite phagocytosis in a rodent malaria model
Source: mBio. 2026 Mar 11;17(4):e03938-25. doi: 10.1128/mbio.03938-25 (PMC13059739; doi:10.1128/mbio.03938-25)
Supplement: Table S1 — Antibodies and panel details used for flow cytometry. [file mbio.03938-25-s0002.xlsx]

## Sheet: Antibodies and dyes
TABLE S1. Antibodies and panel details used for flow cytometry
Antibody name	Clone	Catalog nember
BD PharmingenTM Purified Rat Anti-Mouse CD16/32 (Mouse BD Fc BlockTM)		BD 553142
Fixable Viability Stain 520		BD 564407
Fixable Viability Stain 570		BD 564995
Antibody name
BV510 Rat Anti-Mouse CD19	1D3	BD 562956
PE Rat-Anti-Mouse CD19	6D5	Biolegend 115508
BV711 Rat Anti-Mouse CD11b	M1/70
APC-Cy7 Rat Anti-Mouse CD11b	M1/70	BD 563168
BV510 Rat Anti-Mouse CD11c	N418	Biolegend 117338
APC Rat Anti-Mouse CD11c	N418	Biolegend 117310
PE-Cy7 Rat-Anti-Mouse CD31	390	Biolegend 102418
BV510 Rat Anti-Mouse CD3e	17A2	Biolegend 100234
PerCP-Cy5.5 Rat Anti-Mouse CD3e	145-2C11	Biolegend 100328
PE Rat-Anti-Mouse CD3e	145-2C11	BD 553064
PE-Cy7 Rat Anti-Mouse CD3e	145-2C11	Biolegend 100320
APC-Cy7 Rat Anti-Mouse CD3e	145-2C11	Biolegend 100330
BV605 Rat Anti-Mouse CD4	RM4-5	BD 563151
AF700 Rat Anti-Mouse CD4	RM 4-5	BD 557956
PE TXRed/Dazzle Rat-Anti-Mouse CD45	30-F11	Biolegend 103146
BV421 Rat Anti-Mouse CD45	30-F11	Biolegend 103133
FITC Rat Anti-Mouse CD45	30-F11	Biolegend 103108
PE-Cy5 Rat-Anti-Mouse CD8a	53-6.7	Biolegend 100710
BV711 Rat Anti-Mouse CD119/IFNgR1	GR20	BD 740706
BV421 Rat Anti-Mouse F4/80	BM8	Biolegend 123137
PE TXRed/Dazzle Rat-Anti-Mouse F4/80	BM8	Biolegend 123146
FITC Rat Anti-Mouse GzmB	QA16A02	Biolegend 372214
PE-Cy7 Rat-Anti-Mouse GzmB	QA16A02	Biolegend 372206
BV786 Rat Anti-Mouse IFNg	XMG1.2	BD 563773
BV786 Rat Anti-Mouse Ki67	B56	BD 563756
BV421 Rat Anti-Mouse Ly6C	M1/70	BD 563168
BV605 Rat Anti-Mouse Ly6C	HK1.4	Biolegend 128036
PerCP-Cy5.5 Rat Anti-Mouse Ly6G	IA8	Biolegend 127616
PE-Cy7 Rat Anti-Mouse Ly6G	IA8	Biolegend 127617
PE TXRed/Dazzle Rat-Anti-Mouse MHC II	M5/114.15.2	BD 562352
PerCP-Cy5.5 Rat-Anti-Mouse MHC II	M5/114.15.2	Biolegend 107626
APC-Cy7 Rat Anti-Mouse MHC II	M5/114.15.2	Biolegend 107628
FITC Rat Anti-Mouse SiglecF	S17007L	Biolegend 155504
FITC Rat Anti-Mouse TER119	TER119	Biolegend 116206
PE Rat-Anti-Mouse TER119	TER119	BD 553673
FITC anti-mouse CD19 Antibody	6D5	Biolegend 115506
Notes:
BV: Brilliant Violet
PE-Cy: PE/Cyanine
APC-Cy: APC/Cyanine
PerCP-Cy: PerCP/Cyanine

## Sheet: lung panel 1
Antibody name	Clone	Catalog nember
BD PharmingenTM Purified Rat Anti-Mouse CD16/32 (Mouse BD Fc BlockTM)		BD 553142
Fixable Viability Stain 570		BD 564995
BV605 Rat Anti-Mouse CD4	RM4-5	BD 563151
BV510 Rat Anti-Mouse CD19	1D3	BD 562956
FITC Rat Anti-Mouse CD45	30-F11	Biolegend 103108
PerCP-Cy5.5 Rat Anti-Mouse CD3e	145-2C11	Biolegend 100328
PE Rat-Anti-Mouse TER119	TER119	BD 553673
PE-Cy5 Rat-Anti-Mouse CD8a	53-6.7	Biolegend 100710
PE-Cy7 Rat-Anti-Mouse CD31	390	Biolegend 102418

## Sheet: lung panel 2
Antibody name	Clone	Catalog nember
BD PharmingenTM Purified Rat Anti-Mouse CD16/32 (Mouse BD Fc BlockTM)		BD 553142
Fixable Viability Stain 570		BD 564995
BV605 Rat Anti-Mouse CD4	RM4-5	BD 563151
BV510 Rat Anti-Mouse CD19	1D3	BD 562956
FITC Rat Anti-Mouse GzmB	QA16A02	Biolegend 372214
PE-Cy5 Rat-Anti-Mouse CD8a	53-6.7	Biolegend 100710
PE-Cy7 Rat Anti-Mouse CD3e	145-2C11	Biolegend 100320
PE Rat-Anti-Mouse TER119	TER119	BD 553673

## Sheet: lung panel 3
Antibody name	Clone	Catalog nember
BD PharmingenTM Purified Rat Anti-Mouse CD16/32 (Mouse BD Fc BlockTM)		BD 553142
Fixable Viability Stain 570		BD 564995
BV711 Rat Anti-Mouse CD11b	M1/70	BD 563168
BV605 Rat Anti-Mouse Ly6C	HK1.4	Biolegend 128036
BV510 Rat Anti-Mouse CD11c	N418	Biolegend 117338
BV421 Rat Anti-Mouse F4/80	BM8	Biolegend 123137
PerCP-Cy5.5 Rat Anti-Mouse Ly6G	IA8	Biolegend 127616
FITC Rat Anti-Mouse SiglecF	S17007L	Biolegend 155504
PE Rat-Anti-Mouse TER119	TER119	BD 553673
PE Rat-Anti-Mouse CD3e	145-2C11	BD 553064
PE Rat-Anti-Mouse CD19	6D5	Biolegend 115508
PE TXRed/Dazzle Rat-Anti-Mouse MHC II	M5/114.15.2	BD 562352
PE-Cy7 Rat-Anti-Mouse GzmB	QA16A02	Biolegend 372206

## Sheet: lung panel 4
Antibody name	Clone	Catalog nember
BD PharmingenTM Purified Rat Anti-Mouse CD16/32 (Mouse BD Fc BlockTM)		BD 553142
Fixable Viability Stain 570		BD 564995
BV786 Rat Anti-Mouse Ki67	B56	BD 563756
BV605 Rat Anti-Mouse Ly6C	HK1.4	Biolegend 128036
BV510 Rat Anti-Mouse CD3e	17A2	Biolegend 100234
BV421 Rat Anti-Mouse F4/80	BM8	Biolegend 123137
PerCP-Cy5.5 Rat-Anti-Mouse MHC II	M5/114.15.2	Biolegend 107626
FITC Rat Anti-Mouse SiglecF	S17007L	Biolegend 155504
PE Rat-Anti-Mouse TER119	TER119	BD 553673
PE Rat-Anti-Mouse CD19	6D5	Biolegend 115508
PE TXRed/Dazzle Rat-Anti-Mouse CD45	30-F11	Biolegend 103146
PE-Cy5 Rat Anti-Mouse CD8a	53-6.7	Biolegend 100710
PE-Cy7 Rat Anti-Mouse Ly6G	IA8	Biolegend 127617
APC-Cy7 Rat Anti-Mouse CD11b	M1/70	BD 563168
APC Rat Anti-Mouse CD11c	N418	Biolegend 117310
AF700 Rat Anti-Mouse CD4	RM 4-5	BD 557956

## Sheet: lung panel 5
Antibody name	Clone	Catalog nember
BD PharmingenTM Purified Rat Anti-Mouse CD16/32 (Mouse BD Fc BlockTM)		BD 553142
Fixable Viability Stain 570		BD 564995
BD Horizon™ BV786 Rat Anti-Mouse IFN-γ	XMG1.2	Biolegend 563773
BD Horizon™ BV711 Rat Anti-CD11b	M1/70	BD 563168
BV605 Rat Anti-Mouse Ly6C	HK1.4	Biolegend 128036
BV510 Rat Anti-Mouse CD3e	17A2	Biolegend 100234
Brilliant Violet 421™ anti-mouse CD45 Antibody	30-F11	Biolegend 103133
PerCP/Cyanine5.5 anti-mouse Ly-6G Antibody	IA8	Biolegend 127616
FITC Rat Anti-Mouse SiglecF	S17007L	Biolegend 155504
PE Rat-Anti-Mouse TER119	TER119	BD 553673
PE Rat-Anti-Mouse CD19	6D5	Biolegend 115508
PE/Dazzle™ 594 anti-mouse F4/80 Antibody	MB8	Biolegend 123146
PE-Cy5 Rat Anti-Mouse CD8a	53-6.7	Biolegend 100710
PE/Cyanine7 anti-human/mouse Granzyme B Recombinant Antibody	QA16A02	Biolegend 372214
APC/Cyanine7 anti-mouse I-A/I-E Antibody	M5/114.15.2	Biolegend 107628
APC Rat Anti-Mouse CD11c	N418	Biolegend 117310

## Sheet: lung panel 6
Antibody name	Clone	Catalog nember
BD PharmingenTM Purified Rat Anti-Mouse CD16/32 (Mouse BD Fc BlockTM)		BD 553142
Fixable Viability Stain 570		BD 564995
BV786 Rat Anti-Mouse IFNg	XMG1.2	BD 563773
BV711 Rat Anti-Mouse CD11b	M1/70	BD 563168
BV605 Rat Anti-Mouse Ly6C	HK1.4	Biolegend 128036
BV510 Rat Anti-Mouse CD3e	17A2	Biolegend 100234
BV421 Rat Anti-Mouse CD45	30-F11	Biolegend 103133
PerCP-Cy5.5 Rat-Anti-Mouse Ly6G	IA8	Biolegend 127616
FITC Rat Anti-Mouse SiglecF	S17007L	Biolegend 155504
PE Rat-Anti-Mouse TER119	TER119	BD 553673
PE Rat-Anti-Mouse CD19	6D5	Biolegend 115508
PE TXRed/Dazzle Rat-Anti-Mouse F4/80	MB8	Biolegend 123146
PE-Cy5 Rat Anti-Mouse CD8a	53-6.7	Biolegend 100710
PE-Cy7 Rat Anti-Mouse GzmB	QA16A02	Biolegend 372206
APC-Cy7 Rat Anti-Mouse MHC II	M5/114.15.2	Biolegend 107628
APC Rat Anti-Mouse CD11c	N418	Biolegend 117310
BV711 Rat Anti-Mouse CD11b	M1/70	BD 563168

## Sheet: spleen panel
Antibody name	Clone	Catalog nember
BD PharmingenTM Purified Rat Anti-Mouse CD16/32 (Mouse BD Fc BlockTM)		BD 553142
Fixable Viability Stain 520		BD 564407
BV711 Rat Anti-Mouse CD119/IFNgR1	GR20	BD 740706
BV605 Rat Anti-Mouse CD4	RM4-5	BD 563151
FITC Rat Anti-Mouse TER119	TER119	Biolegend 116206
PE TXRed/Dazzle Rat-Anti-Mouse CD45	30-F11	Biolegend 103146
PE-Cy5 Rat Anti-Mouse CD8a	53-6.7	Biolegend 100710
APC-Cy7 Rat Anti-Mouse CD3e	145-2C11	Biolegend 100330

## Sheet: phagocytosis panel 1
Antibody name	Clone	Catalog nember
mCherry-P. berghei ANKA (1868cl1)
BD PharmingenTM Purified Rat Anti-Mouse CD16/32 (Mouse BD Fc BlockTM)		BD 553142
BV711 Rat Anti-Mouse CD11b	M1/70	BD 563168
BV421 Rat Anti-Mouse Ly6C	HK1.4	Biolegend 128032
PerCP-Cy5.5 Rat-Anti-Mouse MHC II	M5/114.15.2	Biolegend 107626
FITC Rat Anti-Mouse CD45	30-F11	Biolegend 103108
PE-Cy5 Rat Anti-Mouse CD8a	53-6.7	Biolegend 100710

## Sheet: phagocytosis panel 2
Antibody name	Clone	Catalog nember
GFP-E.coil
BD PharmingenTM Purified Rat Anti-Mouse CD16/32 (Mouse BD Fc BlockTM)		BD 553142
BV711 Rat Anti-Mouse CD11b	M1/70	BD 563168
BV421 Rat Anti-Mouse Ly6C	HK1.4	Biolegend 128032
PE TXRed/Dazzle Rat-Anti-Mouse CD45	30-F11	Biolegend 103146
PE-Cy5 Rat Anti-Mouse CD8a	53-6.7	Biolegend 100710

[truncated: 1 more sheets: periphral blood panel]
