# Supplementary material for: Comprehensive immune profiling reveals IFN-γ signaling in T cells mediates parasite phagocytosis in a rodent malaria model
Source: mBio. 2026 Mar 11;17(4):e03938-25. doi: 10.1128/mbio.03938-25 (PMC13059739; doi:10.1128/mbio.03938-25)
Supplement: Table S2 — Primers used in this study. [file mbio.03938-25-s0003.xlsx]

## Sheet: sheet1
TABLE S2. Primers used in this study
Oligo name	Sequence
Genotyping
Ifngr1-flox-5'-F	ACGTAAACGGCCACAAGTTC
Ifngr1-flox-5'-R	TAGATTGCACCCCTGAGATTGT
Ifngr1-flox-3'-F	AGGGCAGACACCACTTGACAGT
Ifngr1-flox-3'-R	TGACTTGCCTAACATTCGTGTCT
gzmb-flox-5'-F	ACCTACATCTAGGAATGAAAGCCA
gzmb-flox-5'-R	AGAGTTTCTAAGACCTTCTCTCCC
gzmb-flox-3'-F	CCCATGTCCTTAAACAACAGCCTA
gzmb-flox-3'-R	ATTTATGCTTATGGGAGGTCAGAGG
Lck iCre 5'-F	ATGCCCACCAAAGTCATCAGTGTAG
Lck iCre 5'-R	GAACTCCCAGAAGAAGAGTGGG
Lck iCre 3'-F	CCTCCTCTCCTGACTACTCCCAGTC
Lck iCre 3'-R	TCACAGAAACCATATGGCGCTCC
qRT-PCR
P. berghei 18S-F	TAACATGGCTTTGACGGGTAA
P. berghei 18S-R	TGCTGCCTTCCTTAGATGTG
Mouse IFNg-F	CGGCACAGTCATTGAAAGCCTA
Mouse IFNg-R	GTTGCTGATGGCCTGATTGTC
Mouse Actin-F	GTCCACCCCGGGGAAGGTGA
Mouse Actin-R	AGGCCTCAGACCTGGGCCATT
Notes:
F: forward primer; R: reverse primer
