# Supplementary material for: Comprehensive immune profiling reveals IFN-γ signaling in T cells mediates parasite phagocytosis in a rodent malaria model
Source: mBio. 2026 Mar 11;17(4):e03938-25. doi: 10.1128/mbio.03938-25 (PMC13059739; doi:10.1128/mbio.03938-25)
Supplement: Table S3 — Differentially expressed genes in the lungs of PbNK65-infected mice compared to naïve mice. [file mbio.03938-25-s0004.xlsx]

## Sheet: D3vsN-genes
TABLE S3. Differentially expressed genes in the lungs of PbNK65-infected mice compared to naïve mice
SYMBOL	log2FC	p_value	adjusted p_value	Group	Up/Down-regulation
Ccl3	2.20254	1.61215e-07	1.06781e-05	D3vsN	Up
Tbx21	2.25016	1.09829e-17	3.09637e-15	D3vsN	Up
Spic	2.19	3.28502e-06	0.000158494	D3vsN	Up
Nkg7	2.06693	1.2961e-31	1.37858e-28	D3vsN	Up
Apoa2	-2.69557	0.00247266	0.0398149	D3vsN	Down
Slc4a1	-4.57546	4.27288e-09	3.99942e-07	D3vsN	Down
Cd163	-4.10671	3.13726e-33	4.07844e-30	D3vsN	Down
Gzmb	2.79447	1.3496e-20	5.09366e-18	D3vsN	Up
Cd5l	2.91393	1.75481e-05	0.000695721	D3vsN	Up
Ccl4	2.38075	1.00447e-05	0.000424259	D3vsN	Up
Serpinb9b	3.20586	2.16354e-26	1.48902e-23	D3vsN	Up
Apod	3.36132	1.66637e-09	1.69535e-07	D3vsN	Up
Ly6c2	2.43963	9.74866e-42	2.85148e-38	D3vsN	Up
Gzma	3.1369	4.78447e-55	2.79891e-51	D3vsN	Up
Irf7	2.63922	8.6648e-43	2.89652e-39	D3vsN	Up
Xcl1	2.04152	6.17121e-05	0.00201638	D3vsN	Up
F2	-2.75879	0.000108705	0.00326107	D3vsN	Down
Zbp1	2.10226	3.26958e-12	4.81183e-10	D3vsN	Up
Plac8	2.21147	3.47286e-26	2.25736e-23	D3vsN	Up
Klrg1	2.56455	1.46969e-26	1.07471e-23	D3vsN	Up
Klra13-ps	2.3682	6.17862e-26	3.90756e-23	D3vsN	Up
Klrb1a	2.22632	3.05933e-12	4.5309e-10	D3vsN	Up
Oas3	2.11456	3.30038e-30	3.08915e-27	D3vsN	Up
Klra9	2.26976	1.14036e-19	4.04309e-17	D3vsN	Up
Klrc3	2.19301	3.33325e-12	4.87488e-10	D3vsN	Up
Ccl5	2.30437	1.82845e-14	3.76248e-12	D3vsN	Up
Prf1	2.40457	1.27425e-38	2.98174e-35	D3vsN	Up
Saa3	2.29829	6.68229e-05	0.00215974	D3vsN	Up
Gbp2b	2.23914	6.4297e-09	5.78673e-07	D3vsN	Up
Gypa	-4.79624	0.0002881	0.00725677	D3vsN	Down
Hbb-b1	-2.41721	0.0014685	0.0266379	D3vsN	Down
Ifng	2.64508	1.59714e-08	1.30219e-06	D3vsN	Up
H1f5	2.27592	9.01615e-31	8.79075e-28	D3vsN	Up
Fcgr4	2.02873	1.26864e-19	4.43078e-17	D3vsN	Up
H2ac4	2.52966	2.13524e-36	3.56891e-33	D3vsN	Up
Klra6	3.27965	1.84178e-06	9.45122e-05	D3vsN	Up
H2ac10	2.13265	5.14204e-19	1.67116e-16	D3vsN	Up
Ncr1	2.18199	1.01113e-32	1.24528e-29	D3vsN	Up
H2bc12	2.1705	1.39556e-12	2.20649e-10	D3vsN	Up
Gm22680	3.40489	2.58134e-05	0.000969557	D3vsN	Up
Oas1g	2.05661	3.26126e-18	9.65992e-16	D3vsN	Up
Klra3	2.22969	4.59716e-10	5.0268e-08	D3vsN	Up
Klra7	3.09502	2.34927e-45	9.16215e-42	D3vsN	Up
Khdc1a	2.60956	1.96103e-06	9.95403e-05	D3vsN	Up
H3c2	2.21979	2.43335e-31	2.47567e-28	D3vsN	Up
H2ac8	2.36687	5.04502e-36	7.87022e-33	D3vsN	Up
H2bc11	2.41348	4.80779e-32	5.62511e-29	D3vsN	Up
H2ac11	2.50228	1.016e-20	4.02956e-18	D3vsN	Up
H2ac12	2.98522	1.37461e-19	4.73026e-17	D3vsN	Up
H2bc22	2.34544	4.53627e-10	4.98351e-08	D3vsN	Up
H2ac22	2.23351	3.57097e-23	1.77789e-20	D3vsN	Up
H3c3	2.18042	3.90964e-30	3.51868e-27	D3vsN	Up
Hba-a2	-3.2429	1.36387e-05	0.000559987	D3vsN	Down
Hba-a1	-2.38125	0.00214431	0.0357806	D3vsN	Down
H2ac7	2.96816	6.05727e-22	2.57709e-19	D3vsN	Up
H2ac13	2.89208	1.11467e-17	3.10515e-15	D3vsN	Up
Klra14-ps	2.3223	3.62763e-25	2.02111e-22	D3vsN	Up
Trim10	-3.30256	0.000503385	0.0114429	D3vsN	Down
Ifi204	2.18038	1.61845e-27	1.30592e-24	D3vsN	Up
Hbb-bt	-3.00214	9.76081e-05	0.00297013	D3vsN	Down
H2bc3	2.19581	1.09788e-23	5.70899e-21	D3vsN	Up
Kbtbd6	2.39257	8.67443e-06	0.000371761	D3vsN	Up
Trbv14	2.42721	0.00315902	0.0475045	D3vsN	Up
Trbj1-3	2.7696	2.01255e-05	0.000775844	D3vsN	Up
Igkv2-137	-2.40836	0.00113776	0.0219486	D3vsN	Down
Igkv12-46	-2.54338	0.000858423	0.0177001	D3vsN	Down
Igkv5-39	-2.76594	4.68362e-05	0.00159762	D3vsN	Down
Ighv7-3	-2.52365	0.000605469	0.0132783	D3vsN	Down
Ighv14-4	-4.20731	0.000206142	0.0055318	D3vsN	Down
Ifi27l2a	2.01032	9.12115e-40	2.3715e-36	D3vsN	Up
Klra4	2.78436	5.66149e-23	2.59762e-20	D3vsN	Up
Klra1	3.03555	2.76341e-14	5.57446e-12	D3vsN	Up
Klra8	2.44093	7.58148e-32	8.44793e-29	D3vsN	Up
#N/A	2.0755	7.88979e-10	8.35389e-08	D3vsN	Up
H2ac23	2.58638	1.92516e-09	1.93343e-07	D3vsN	Up
H2bc13	2.04248	8.35382e-15	1.79658e-12	D3vsN	Up
Ighv1-42	-4.26208	0.000118784	0.00351398	D3vsN	Down
#N/A	-2.17757	0.00136928	0.0252733	D3vsN	Down
Anxa2r2	2.19804	0.0014504	0.0263914	D3vsN	Up
#N/A	-2.31933	0.00174684	0.0304817	D3vsN	Down
#N/A	4.66693	2.54462e-05	0.000958841	D3vsN	Up
#N/A	-2.51718	0.00143126	0.0261448	D3vsN	Down
#N/A	-2.06315	0.000847653	0.0175532	D3vsN	Down
H3c8	2.29311	9.53359e-21	3.84631e-18	D3vsN	Up
H3c4	2.07201	5.79932e-27	4.37755e-24	D3vsN	Up
H3c10	2.08275	5.89408e-28	4.92577e-25	D3vsN	Up
H3c11	2.20631	8.3797e-34	1.15344e-30	D3vsN	Up
#N/A	3.72693	1.84907e-20	6.76066e-18	D3vsN	Up
#N/A	3.47993	7.17486e-17	1.88642e-14	D3vsN	Up
#N/A	2.59679	2.12241e-37	4.13869e-34	D3vsN	Up
#N/A	2.15723	1.40834e-24	7.66399e-22	D3vsN	Up
#N/A	3.54725	3.04003e-17	8.27171e-15	D3vsN	Up
Gbp10	2.41159	3.3332e-06	0.000160488	D3vsN	Up
#N/A	2.14678	4.73335e-19	1.56e-16	D3vsN	Up
#N/A	2.51829	1.11723e-06	6.07979e-05	D3vsN	Up
#N/A	2.73439	1.37777e-20	5.11742e-18	D3vsN	Up
#N/A	3.60425	9.93084e-26	5.95851e-23	D3vsN	Up
#N/A	2.82828	4.37476e-38	9.30631e-35	D3vsN	Up
#N/A	2.3155	2.55892e-23	1.30171e-20	D3vsN	Up
#N/A	3.03194	3.37189e-18	9.86279e-16	D3vsN	Up
#N/A	2.4766	4.46547e-07	2.67243e-05	D3vsN	Up
#N/A	3.35812	1.394e-14	2.91247e-12	D3vsN	Up
Gm36161	2.42022	1.833e-14	3.76248e-12	D3vsN	Up
#N/A	2.36303	1.54188e-13	2.79689e-11	D3vsN	Up
#N/A	2.83728	7.41487e-07	4.18091e-05	D3vsN	Up

## Sheet: D5vsN-genes
SYMBOL	log2FC	p_value	adjusted p_value	Group	Up/Down-regulation
Slfn4	4.42372	1.32186e-32	1.42787e-30	D5vsN	Up
Clec2g	2.06486	1.08113e-17	4.72741e-16	D5vsN	Up
Mx1	3.83283	2.39331e-92	5.94607e-89	D5vsN	Up
Lck	2.48156	1.03641e-47	2.55171e-45	D5vsN	Up
Il12rb1	2.65023	5.31601e-31	5.26381e-29	D5vsN	Up
Fasl	2.27536	2.52552e-29	2.24821e-27	D5vsN	Up
Ccl3	2.729	5.5399e-12	1.62272e-10	D5vsN	Up
S100a4	2.21843	1.31862e-36	1.85756e-34	D5vsN	Up
Oas1h	2.45235	4.92968e-07	8.62505e-06	D5vsN	Up
Tbx21	3.07594	3.1216e-36	4.3086e-34	D5vsN	Up
Lcp2	2.10082	2.48639e-33	2.81953e-31	D5vsN	Up
Spic	3.91232	2.76167e-19	1.35257e-17	D5vsN	Up
Nkg7	3.13294	2.27689e-81	3.6603e-78	D5vsN	Up
Ly9	2.00406	6.60057e-50	1.89881e-47	D5vsN	Up
Asf1b	2.0975	3.42885e-19	1.66739e-17	D5vsN	Up
Apoa2	-2.1324	0.00880724	0.0464658	D5vsN	Down
Sh2d1a	2.72992	2.02584e-27	1.57284e-25	D5vsN	Up
Slc4a1	2.04065	0.000486193	0.00444239	D5vsN	Up
Pou2f2	2.51974	1.65385e-34	2.02681e-32	D5vsN	Up
Cd163	-3.06999	8.12501e-25	5.37648e-23	D5vsN	Down
Kif11	2.03298	6.62219e-24	4.22845e-22	D5vsN	Up
Cybb	2.18388	7.88659e-32	8.23066e-30	D5vsN	Up
Cd48	2.14452	2.24783e-55	8.77584e-53	D5vsN	Up
Gzmb	4.74304	5.85013e-65	3.7181e-62	D5vsN	Up
Cd5l	3.20254	3.73809e-07	6.62935e-06	D5vsN	Up
Fcgr1	3.2263	2.9917e-51	9.18654e-49	D5vsN	Up
Cd274	3.0368	6.02737e-26	4.24541e-24	D5vsN	Up
Il10	2.99718	5.25753e-07	9.14032e-06	D5vsN	Up
Birc5	2.41136	1.2549e-22	7.35947e-21	D5vsN	Up
Dhx58	2.62798	4.49593e-62	2.73043e-59	D5vsN	Up
Ccl4	3.24234	1.19408e-10	3.08148e-09	D5vsN	Up
Nts	-2.20475	0.0049664	0.0295765	D5vsN	Down
Hmmr	2.13383	1.66907e-12	5.0458e-11	D5vsN	Up
Garin3	3.34862	1.04051e-05	0.000148646	D5vsN	Up
Myo1g	2.09709	3.74352e-52	1.18961e-49	D5vsN	Up
Cmpk2	2.13103	3.5893e-45	8.04032e-43	D5vsN	Up
Rsad2	3.54556	3.71691e-38	5.52063e-36	D5vsN	Up
Rrm2	2.05444	7.99604e-22	4.43253e-20	D5vsN	Up
Top2a	2.24701	2.58574e-21	1.3938e-19	D5vsN	Up
Aoah	2.34426	6.88352e-27	5.0981e-25	D5vsN	Up
Serpinb9b	3.29118	1.19682e-29	1.07947e-27	D5vsN	Up
Depdc1b	2.00592	3.06435e-22	1.74834e-20	D5vsN	Up
Gpr65	2.28897	1.52445e-44	3.28045e-42	D5vsN	Up
Epsti1	2.63268	8.94831e-125	6.11371e-121	D5vsN	Up
Esco2	2.07497	2.43659e-16	9.7926e-15	D5vsN	Up
Acod1	4.94221	1.15815e-21	6.39413e-20	D5vsN	Up
Fyb	2.38542	2.16203e-49	6.09135e-47	D5vsN	Up
Shcbp1	2.23616	1.18566e-18	5.53893e-17	D5vsN	Up
Mefv	3.30738	2.32721e-21	1.26191e-19	D5vsN	Up
Ly6g	2.58292	5.09778e-05	0.000627556	D5vsN	Up
Ly6c2	4.90735	4.54141e-190	1.24112e-185	D5vsN	Up
Ly6i	4.34967	1.31027e-35	1.72987e-33	D5vsN	Up
Samsn1	2.1232	5.63479e-32	6.01535e-30	D5vsN	Up
Rgn	-2.68465	0.000388963	0.00368201	D5vsN	Down
Gzma	3.40921	1.25453e-74	1.55841e-71	D5vsN	Up
Mx2	2.29499	1.12192e-28	9.52202e-27	D5vsN	Up
Tspo2	4.0101	0.000147052	0.00159034	D5vsN	Up
Myo1f	2.02554	1.00397e-55	4.09514e-53	D5vsN	Up
Aif1	2.01783	7.46575e-16	2.8818e-14	D5vsN	Up
Tnf	2.88619	3.44711e-13	1.0967e-11	D5vsN	Up
Cd6	2.07696	3.59647e-22	2.03917e-20	D5vsN	Up
Ms4a4c	3.26253	1.63905e-49	4.66599e-47	D5vsN	Up
Ms4a6b	3.08797	8.54295e-129	7.78235e-125	D5vsN	Up
Ms4a6d	2.72366	3.32736e-36	4.54667e-34	D5vsN	Up
Sectm1a	3.35359	0.00408674	0.0253833	D5vsN	Up
Irf7	3.44962	3.70869e-83	6.75698e-80	D5vsN	Up
Hk3	2.07172	6.62631e-28	5.2796e-26	D5vsN	Up
Icos	2.23245	7.8507e-25	5.23297e-23	D5vsN	Up
Ctla4	2.30287	6.3949e-18	2.82793e-16	D5vsN	Up
Cd28	2.41508	3.63772e-36	4.92155e-34	D5vsN	Up
Il18rap	2.01645	2.40013e-36	3.3296e-34	D5vsN	Up
Stat1	2.32291	3.68271e-36	4.95788e-34	D5vsN	Up
Gpr35	2.0144	1.19085e-33	1.37902e-31	D5vsN	Up
Ifi211	3.49545	1.45563e-36	2.04005e-34	D5vsN	Up
Xcl1	2.45251	3.93029e-07	6.96118e-06	D5vsN	Up
Nuf2	2.35585	1.02073e-12	3.1268e-11	D5vsN	Up
Itga4	2.15657	1.28605e-84	2.51046e-81	D5vsN	Up
Slc28a2	2.15551	3.27896e-40	5.56589e-38	D5vsN	Up
F2	-2.30762	0.000350883	0.0033687	D5vsN	Down
Knl1	2.08003	3.13566e-21	1.68358e-19	D5vsN	Up
Dusp2	2.02733	1.28267e-18	5.96158e-17	D5vsN	Up
Pck1	-2.38826	0.000134321	0.00146658	D5vsN	Down
Zbp1	4.25967	1.53062e-52	4.92121e-50	D5vsN	Up
Ocstamp	2.07209	0.00168567	0.0124946	D5vsN	Up
Il21	2.98283	8.14475e-05	0.000945975	D5vsN	Up
Ifi44	3.26823	6.3827e-60	3.48866e-57	D5vsN	Up
Depdc1a	2.1244	5.33358e-09	1.17549e-07	D5vsN	Up
Gbp3	2.86269	6.0372e-29	5.23779e-27	D5vsN	Up
Gbp2	2.84099	4.39769e-18	1.97998e-16	D5vsN	Up
Sit1	2.05692	2.65403e-09	6.06961e-08	D5vsN	Up
Tnfrsf1b	2.05633	4.37133e-41	7.70736e-39	D5vsN	Up
Tnfrsf8	2.0583	4.59703e-08	9.21733e-07	D5vsN	Up
Stil	2.20848	2.83447e-18	1.29754e-16	D5vsN	Up
Fgr	2.41365	1.25858e-24	8.24835e-23	D5vsN	Up
Smpdl3b	3.35214	2.16836e-33	2.46913e-31	D5vsN	Up
Gfi1	2.08223	1.12034e-14	3.96603e-13	D5vsN	Up
Gbp9	2.00818	9.36609e-36	1.24255e-33	D5vsN	Up
Plac8	4.08123	7.42755e-99	2.25542e-95	D5vsN	Up
Crybb1	2.27173	0.00653332	0.0365259	D5vsN	Up
Cxcl9	2.07989	4.98257e-05	0.000614202	D5vsN	Up
Oasl2	2.58133	5.23495e-54	1.858e-51	D5vsN	Up
Kel	4.05796	0.00048809	0.00445673	D5vsN	Up
Klrg1	3.0067	5.26812e-40	8.72561e-38	D5vsN	Up
Gdf3	2.06748	0.000119288	0.001329	D5vsN	Up
Clec4e	2.72933	2.25393e-11	6.20944e-10	D5vsN	Up
Klrk1	2.21118	1.23621e-44	2.6813e-42	D5vsN	Up
Klrc1	2.81442	3.59979e-40	6.07276e-38	D5vsN	Up
Klra2	2.83185	4.99028e-55	1.92084e-52	D5vsN	Up
Ptpro	2.51164	4.20672e-27	3.15839e-25	D5vsN	Up
Klrb1a	2.05828	3.43099e-11	9.25623e-10	D5vsN	Up
Art2b	2.67405	2.19046e-31	2.2254e-29	D5vsN	Up
Lat	2.13466	7.49059e-29	6.43743e-27	D5vsN	Up
Itgal	2.49381	3.24939e-79	4.67383e-76	D5vsN	Up
Trim30a	2.26585	4.32184e-74	4.92131e-71	D5vsN	Up
Mki67	2.25233	3.34949e-31	3.36538e-29	D5vsN	Up
F10	2.06749	7.71802e-14	2.56601e-12	D5vsN	Up
Ido1	4.35411	1.14608e-16	4.66089e-15	D5vsN	Up
Thy1	2.01362	4.42544e-28	3.57819e-26	D5vsN	Up
Crtam	2.05139	1.82492e-14	6.33712e-13	D5vsN	Up
Cd3e	2.03392	5.8696e-26	4.14497e-24	D5vsN	Up
Cd3d	2.13219	7.75062e-30	7.0371e-28	D5vsN	Up
Cyp1a1	-2.45392	1.33433e-05	0.000187196	D5vsN	Down
Eomes	2.29715	3.15772e-28	2.57604e-26	D5vsN	Up
Oas3	4.53041	6.97002e-155	9.52419e-151	D5vsN	Up
Oas2	3.25268	2.33143e-74	2.77025e-71	D5vsN	Up
Adgre4	3.63244	7.38106e-40	1.20789e-37	D5vsN	Up
Klrc3	2.3073	1.83314e-14	6.35759e-13	D5vsN	Up
Rtp4	2.23807	2.80271e-43	5.5909e-41	D5vsN	Up
Asprv1	2.21814	1.46476e-10	3.76225e-09	D5vsN	Up
Tlr13	2.55526	2.06208e-56	8.94515e-54	D5vsN	Up
Cfhr2	-2.27919	0.00141602	0.0108349	D5vsN	Down
Gbp8	2.97378	6.22962e-27	4.63894e-25	D5vsN	Up
Ifit1	2.51446	5.0689e-48	1.30687e-45	D5vsN	Up
Cd300a	2.65849	4.70811e-46	1.08124e-43	D5vsN	Up
Adgrb1	2.85579	2.8526e-11	7.77254e-10	D5vsN	Up
Hrob	2.04753	2.0659e-08	4.28695e-07	D5vsN	Up
Cxcl10	3.36601	9.10519e-11	2.3812e-09	D5vsN	Up
Igsf6	2.29559	2.13449e-40	3.64584e-38	D5vsN	Up
Ccl5	2.68358	7.24705e-22	4.0255e-20	D5vsN	Up
Ubd	3.07169	0.00455464	0.0276301	D5vsN	Up
Slfn8	2.90014	2.74972e-91	6.26225e-88	D5vsN	Up
Isg15	2.97899	4.32598e-45	9.53426e-43	D5vsN	Up
Ska1	2.27691	3.329e-10	8.27075e-09	D5vsN	Up
Clca3b	-3.08254	0.00452366	0.027491	D5vsN	Down
Prf1	2.71381	2.03692e-55	8.06767e-53	D5vsN	Up
Tap1	2.2556	2.5803e-59	1.38269e-56	D5vsN	Up
Dlgap5	2.0563	1.98521e-21	1.08507e-19	D5vsN	Up
Themis2	2.18264	2.29287e-46	5.35571e-44	D5vsN	Up
Ifi206	3.26101	6.85248e-59	3.53342e-56	D5vsN	Up
Ddx60	2.01197	1.21132e-43	2.47046e-41	D5vsN	Up
Sult6b1	2.05448	5.49968e-16	2.14104e-14	D5vsN	Up
Arl5c	2.56707	4.81179e-36	6.44615e-34	D5vsN	Up
Rap1gap2	2.11696	5.66614e-43	1.09049e-40	D5vsN	Up
Cldnd2	2.0377	1.40503e-09	3.28267e-08	D5vsN	Up
Neil3	2.09122	4.15276e-20	2.13329e-18	D5vsN	Up
Gpr37	-2.28048	0.00390559	0.0245088	D5vsN	Down
Cd209c	-2.50578	6.57152e-08	1.2967e-06	D5vsN	Down
Gbp7	2.58316	2.22e-41	3.99147e-39	D5vsN	Up
Gbp2b	2.62413	6.87037e-13	2.14094e-11	D5vsN	Up
Or2v1	3.03134	4.92102e-43	9.74541e-41	D5vsN	Up
Xaf1	2.07849	5.19956e-43	1.01499e-40	D5vsN	Up
Chrm4	2.94981	0.00271741	0.0184081	D5vsN	Up
Agmat	-2.49205	0.00045755	0.00421733	D5vsN	Down
Atp1a3	2.35764	3.29587e-34	3.93331e-32	D5vsN	Up
Pif1	2.33873	9.7416e-14	3.20371e-12	D5vsN	Up
Serpina3g	3.12383	4.52625e-28	3.64891e-26	D5vsN	Up
Kif14	2.14432	2.00692e-21	1.09475e-19	D5vsN	Up
Trem3	2.9643	9.8386e-20	4.96087e-18	D5vsN	Up
Oasl1	3.29246	3.84966e-42	7.30606e-40	D5vsN	Up
Gzmk	3.90346	5.9809e-41	1.04777e-38	D5vsN	Up
Clspn	2.1475	1.73667e-22	1.00554e-20	D5vsN	Up
Ifi209	2.67695	5.33229e-93	1.45726e-89	D5vsN	Up
B430306N03Rik	2.08895	5.56855e-18	2.48259e-16	D5vsN	Up
Clec4a3	2.51936	1.23552e-36	1.74951e-34	D5vsN	Up
Gimap7	2.63419	4.24464e-35	5.37045e-33	D5vsN	Up
A530064D06Rik	2.70716	6.29836e-15	2.2589e-13	D5vsN	Up
Tlr7	2.34239	8.65283e-70	7.38979e-67	D5vsN	Up
Il27	2.74299	2.00854e-19	9.89034e-18	D5vsN	Up
Phf11a	3.6407	7.10634e-48	1.79823e-45	D5vsN	Up
Gpr152	2.05971	9.17549e-05	0.00105316	D5vsN	Up
S1pr5	3.03833	1.65101e-46	3.8897e-44	D5vsN	Up
Arhgef37	3.19572	4.02418e-45	8.9412e-43	D5vsN	Up
Lrrc3b	-2.41717	0.0008945	0.00738321	D5vsN	Down
Cenph	2.0571	2.63741e-10	6.62478e-09	D5vsN	Up
Tlr9	2.10441	1.05768e-25	7.35974e-24	D5vsN	Up
Cenpe	2.16024	6.03079e-16	2.34446e-14	D5vsN	Up
Gvin1	2.71528	5.50047e-74	6.01289e-71	D5vsN	Up
Ifit2	2.06819	3.23877e-36	4.44785e-34	D5vsN	Up
Calhm6	3.56411	4.28142e-25	2.9034e-23	D5vsN	Up
E2f8	2.06064	9.30055e-22	5.14524e-20	D5vsN	Up
Ticrr	2.20102	4.33479e-25	2.93231e-23	D5vsN	Up
Irgm1	2.35056	3.97459e-39	6.24262e-37	D5vsN	Up
Gpr15	2.91121	5.09984e-10	1.2433e-08	D5vsN	Up
Smgc	-2.38925	0.000213901	0.00221009	D5vsN	Down
Or2v2	2.73068	2.46081e-16	9.87538e-15	D5vsN	Up
Cd300e	3.67398	9.11973e-39	1.40019e-36	D5vsN	Up
Gm12185	2.95413	1.05156e-25	7.34989e-24	D5vsN	Up
Clec4a1	2.79638	1.56932e-50	4.71297e-48	D5vsN	Up
Themis	2.37236	5.72491e-40	9.42507e-38	D5vsN	Up
#N/A	2.30999	1.05543e-06	1.77391e-05	D5vsN	Up
H1f1	2.63671	5.74621e-24	3.67771e-22	D5vsN	Up
Ceacam19	3.63837	0.00146999	0.0111748	D5vsN	Up
2610318N02Rik	2.85385	3.48642e-11	9.39649e-10	D5vsN	Up
Lrrc25	2.20919	1.34325e-30	1.28806e-28	D5vsN	Up
Apol10b	2.48224	2.02951e-14	7.02082e-13	D5vsN	Up
Cxcr3	2.58601	9.54119e-28	7.53616e-26	D5vsN	Up
Or2t26	4.18542	0.000984572	0.00800815	D5vsN	Up
#N/A	2.42706	1.84253e-33	2.12466e-31	D5vsN	Up
Lin28a	4.61559	0.000109324	0.00123052	D5vsN	Up
#N/A	2.65543	0.00552784	0.0321456	D5vsN	Up
Kif18b	2.03377	6.1554e-14	2.05901e-12	D5vsN	Up
Spn	2.78744	5.46964e-119	2.9896e-115	D5vsN	Up
Treml4	3.81105	4.77977e-53	1.57381e-50	D5vsN	Up
H1f3	2.15562	1.63506e-27	1.27307e-25	D5vsN	Up
Klrc2	2.1878	6.93743e-37	9.92633e-35	D5vsN	Up
Trim30b	2.08433	6.57823e-28	5.25662e-26	D5vsN	Up
Oas1a	3.06969	1.14387e-71	1.15781e-68	D5vsN	Up
Cd8b1	3.38201	3.71412e-56	1.56159e-53	D5vsN	Up
Gpr141	3.7412	6.38086e-76	8.30393e-73	D5vsN	Up
Slamf8	2.33032	1.21678e-18	5.67465e-17	D5vsN	Up
Tarm1	2.53974	1.56876e-07	2.94376e-06	D5vsN	Up
Cd8a	2.94585	1.10618e-55	4.4457e-53	D5vsN	Up
Iigp1	3.10602	1.21621e-26	8.86342e-25	D5vsN	Up
Ifi205	2.19562	1.68868e-24	1.0962e-22	D5vsN	Up
Ifng	3.32658	9.29823e-14	3.0652e-12	D5vsN	Up
Lair1	2.44612	3.68498e-49	1.00707e-46	D5vsN	Up
Ms4a4b	2.78774	1.01822e-69	8.43237e-67	D5vsN	Up
Adap1	2.01425	3.95244e-31	3.9422e-29	D5vsN	Up
Cngb3	3.09669	1.25765e-05	0.000177258	D5vsN	Up
Apol9a	2.82502	2.59405e-17	1.11467e-15	D5vsN	Up
Gm5431	2.57964	1.32977e-39	2.13772e-37	D5vsN	Up
H2bc8	2.21408	3.58389e-27	2.70564e-25	D5vsN	Up
Fcer1g	2.11089	3.31472e-18	1.50229e-16	D5vsN	Up
H1f5	3.01822	5.95864e-61	3.46476e-58	D5vsN	Up
Pirb	2.01308	2.15668e-33	2.46611e-31	D5vsN	Up
Fcgr4	3.58274	4.53244e-67	3.09667e-64	D5vsN	Up
Ifitm6	3.31674	2.78547e-31	2.80901e-29	D5vsN	Up
Clec4a4	2.42967	1.92355e-07	3.55675e-06	D5vsN	Up
Stfa2l1	2.24581	0.000188841	0.00198494	D5vsN	Up
Atp8b4	2.02428	7.85052e-89	1.65036e-85	D5vsN	Up
Cyp2a12	-2.91063	0.0039918	0.0249253	D5vsN	Down
Krt5	-3.02534	0.00650709	0.0364336	D5vsN	Down
H2ac4	2.98839	1.63654e-57	7.84647e-55	D5vsN	Up
Klra6	2.83958	2.1513e-05	0.000290622	D5vsN	Up
Gm53056	2.12706	2.87687e-06	4.5237e-05	D5vsN	Up
H2ac10	2.5425	3.28366e-30	3.06277e-28	D5vsN	Up
Hsh2d	2.07936	7.41166e-25	4.96454e-23	D5vsN	Up
Cks2	2.21461	2.71013e-30	2.5452e-28	D5vsN	Up
Serpinb2	2.18026	2.7953e-11	7.63163e-10	D5vsN	Up
Ifit3b	2.89606	3.90839e-40	6.55291e-38	D5vsN	Up
H2bc12	2.90718	1.66054e-24	1.0805e-22	D5vsN	Up
Csprs	2.73584	1.22285e-05	0.000173067	D5vsN	Up
H2ac15	2.59036	2.18213e-50	6.48212e-48	D5vsN	Up
Gpr84	2.56234	0.000521951	0.00470307	D5vsN	Up
Gm8995	2.28899	2.85952e-58	1.44718e-55	D5vsN	Up
#N/A	2.30734	4.53603e-12	1.33727e-10	D5vsN	Up
H4c12	2.02945	5.9479e-15	2.14163e-13	D5vsN	Up
#N/A	3.30121	0.000470793	0.0043219	D5vsN	Up
Gm24524	2.08969	0.000250799	0.00252545	D5vsN	Up
Gm26110	4.67673	1.51221e-05	0.000210316	D5vsN	Up
Serpina3f	3.92626	1.9845e-22	1.1466e-20	D5vsN	Up
Pilrb2	2.1602	5.08097e-23	3.06529e-21	D5vsN	Up
Pilrb1	2.9394	9.14455e-40	1.48757e-37	D5vsN	Up
Oas1g	3.54892	3.41018e-59	1.79225e-56	D5vsN	Up
Oas1e	2.45739	0.00408261	0.025375	D5vsN	Up
Gm7027	2.42016	7.44251e-08	1.46013e-06	D5vsN	Up
Gm7666	2.46117	2.94667e-11	8.00493e-10	D5vsN	Up
A430093F15Rik	2.58013	5.20261e-18	2.33085e-16	D5vsN	Up
Klra7	2.48489	1.49346e-31	1.54018e-29	D5vsN	Up
Khdc1a	2.22076	2.59126e-05	0.000342937	D5vsN	Up
Il2rb	2.54535	6.62288e-48	1.69156e-45	D5vsN	Up
Apol9b	2.9754	3.18525e-22	1.81353e-20	D5vsN	Up
Gm4841	2.60582	9.16069e-20	4.62759e-18	D5vsN	Up
H3c1	2.45482	4.76064e-40	7.93314e-38	D5vsN	Up
H3c2	2.81362	8.76457e-57	3.99212e-54	D5vsN	Up
H2ac6	2.45108	1.0968e-41	1.98506e-39	D5vsN	Up
H2ac8	3.13174	1.11514e-70	1.05089e-67	D5vsN	Up
H3c6	2.09059	9.06913e-42	1.65233e-39	D5vsN	Up
H4c6	2.28472	3.40893e-34	4.05056e-32	D5vsN	Up
H2bc11	3.02315	3.25454e-56	1.38974e-53	D5vsN	Up
H2ac11	3.12144	1.39388e-35	1.82265e-33	D5vsN	Up
H2ac12	3.53823	6.40118e-30	5.83126e-28	D5vsN	Up
H2bc23	2.83467	0.00401106	0.0250156	D5vsN	Up
H2bc22	3.09829	3.22517e-18	1.46656e-16	D5vsN	Up
H2ac22	3.12882	6.2725e-50	1.82363e-47	D5vsN	Up
H3c3	2.82879	2.66078e-57	1.23248e-54	D5vsN	Up
Slfn9	2.32006	5.21019e-16	2.03902e-14	D5vsN	Up
Nlrp1a	2.06027	4.79038e-19	2.29276e-17	D5vsN	Up
Irgm2	2.19025	3.33926e-44	6.96631e-42	D5vsN	Up
Rnf213	2.10036	3.27235e-51	9.93667e-49	D5vsN	Up
Ifi214	2.42087	6.46504e-35	8.06772e-33	D5vsN	Up
Skint3	2.01226	2.15713e-09	4.97067e-08	D5vsN	Up
Klrh1	4.49082	0.000122404	0.00135432	D5vsN	Up
H2ac7	3.40335	7.6292e-32	8.01917e-30	D5vsN	Up
H2ac13	3.27189	3.07864e-25	2.09294e-23	D5vsN	Up
Tigit	2.87818	2.92348e-18	1.33605e-16	D5vsN	Up
A530040E14Rik	2.79496	1.12089e-32	1.21559e-30	D5vsN	Up
Slfn2	2.22387	3.19644e-44	6.77175e-42	D5vsN	Up
Hbq1b	2.60256	0.00767151	0.0415859	D5vsN	Up
9830107B12Rik	2.36219	9.84324e-06	0.000141285	D5vsN	Up
Trim10	2.08649	0.00151312	0.0114295	D5vsN	Up
H2-T-ps	2.28524	5.80981e-18	2.58173e-16	D5vsN	Up
Lst1	3.06603	5.99295e-22	3.36307e-20	D5vsN	Up
#N/A	5.21221	1.72213e-05	0.000237218	D5vsN	Up
Ifi204	4.06063	4.08164e-106	1.39434e-102	D5vsN	Up
Ifi207	2.28949	8.60758e-48	2.15813e-45	D5vsN	Up
Ifi213	2.34869	1.3204e-47	3.19338e-45	D5vsN	Up
#N/A	3.27384	0.000506882	0.00460218	D5vsN	Up
Iigp1c	2.84611	1.43303e-22	8.3682e-21	D5vsN	Up
#N/A	4.26889	1.79432e-07	3.33586e-06	D5vsN	Up
Cenps	2.02504	3.28484e-07	5.88279e-06	D5vsN	Up
#N/A	2.35099	2.7586e-54	9.9197e-52	D5vsN	Up
Nlrc5	2.53094	5.09875e-68	3.76604e-65	D5vsN	Up
D930028M14Rik	2.50171	0.00393184	0.0246227	D5vsN	Up
H3c13	2.16277	6.12315e-20	3.1162e-18	D5vsN	Up
Ifit3	2.87861	6.655e-31	6.49552e-29	D5vsN	Up
AW112010	2.0424	6.00096e-52	1.86364e-49	D5vsN	Up
#N/A	2.00455	2.30022e-21	1.25224e-19	D5vsN	Up
H2bc3	2.7146	1.10975e-40	1.93174e-38	D5vsN	Up
Bex6	5.43577	1.42995e-06	2.34147e-05	D5vsN	Up
Kbtbd6	2.48876	1.8108e-06	2.92651e-05	D5vsN	Up
Trbv2	2.32248	5.03697e-06	7.5885e-05	D5vsN	Up
Trbv3	2.96768	6.23325e-11	1.64907e-09	D5vsN	Up
Trbv13-2	2.79634	2.7917e-16	1.11216e-14	D5vsN	Up
Trbv13-3	2.27105	3.89876e-06	5.99064e-05	D5vsN	Up
Trbv14	4.53694	2.80965e-09	6.40514e-08	D5vsN	Up
Trbv15	2.31662	8.21257e-08	1.60659e-06	D5vsN	Up
Trbv16	2.39991	1.87167e-10	4.77154e-09	D5vsN	Up
Trbv17	2.92408	1.25281e-05	0.000176758	D5vsN	Up
Trbv19	3.18071	3.89213e-08	7.87328e-07	D5vsN	Up
Trbv29	3.65755	1.11864e-10	2.89501e-09	D5vsN	Up
Trbj1-2	2.25045	3.18656e-08	6.51838e-07	D5vsN	Up
Trbj1-3	3.02788	1.39733e-06	2.2963e-05	D5vsN	Up
Trbj1-7	2.30176	8.21907e-09	1.78552e-07	D5vsN	Up
#N/A	2.49606	7.45663e-33	8.25029e-31	D5vsN	Up
Trbj2-1	2.05735	2.11923e-10	5.37259e-09	D5vsN	Up
Trbj2-2	2.4742	9.579e-06	0.000137926	D5vsN	Up
Trbj2-3	2.69269	2.00344e-11	5.54733e-10	D5vsN	Up
Trbj2-5	2.0569	4.27528e-12	1.26176e-10	D5vsN	Up
Trbj2-7	2.57416	8.34284e-16	3.20227e-14	D5vsN	Up
Trbc2	2.32395	9.36202e-43	1.78919e-40	D5vsN	Up
Trbv31	2.00664	0.0013901	0.0106683	D5vsN	Up
Igkv12-89	2.5193	0.00817551	0.0438267	D5vsN	Up
Igkv5-39	-2.42787	7.37101e-05	0.000866419	D5vsN	Down
Trav16d-dv11	2.81671	0.00278021	0.0187652	D5vsN	Up
Trav16n	4.13603	5.50978e-10	1.33727e-08	D5vsN	Up
Trav14n-3	2.64856	0.0042533	0.0262097	D5vsN	Up
Trav14-1	2.56794	0.00447808	0.0272731	D5vsN	Up
Trav16	2.20127	0.000710311	0.00611982	D5vsN	Up
Trdv2-2	2.05692	0.00351127	0.0225628	D5vsN	Up
Traj56	3.36263	0.00113047	0.00899672	D5vsN	Up
Traj51	2.73774	0.00673537	0.0374509	D5vsN	Up
Traj49	3.51547	0.000167192	0.00178554	D5vsN	Up
Traj45	2.59913	0.000433859	0.00403984	D5vsN	Up
Traj44	3.04211	7.94159e-05	0.000925525	D5vsN	Up
Traj43	3.23219	0.000541579	0.00485432	D5vsN	Up
Traj42	2.5849	0.00224366	0.0157505	D5vsN	Up
Traj41	2.64748	0.000622715	0.00546936	D5vsN	Up
Traj38	3.56084	0.000341207	0.00328919	D5vsN	Up
Traj37	2.31819	0.000197981	0.00206907	D5vsN	Up
Traj35	3.00854	1.87803e-05	0.000257009	D5vsN	Up
Traj34	2.35777	0.000127368	0.00140074	D5vsN	Up
Traj32	2.37394	5.60788e-05	0.000683272	D5vsN	Up
Traj30	2.01589	4.087e-05	0.00051854	D5vsN	Up
Traj29	2.74249	0.000408216	0.00383504	D5vsN	Up
Traj26	2.00022	2.76102e-05	0.000363468	D5vsN	Up
Traj23	2.07724	5.70778e-06	8.52393e-05	D5vsN	Up
Traj22	2.55573	9.26499e-12	2.6458e-10	D5vsN	Up
Traj21	3.14817	3.3756e-08	6.8896e-07	D5vsN	Up
Traj20	2.19662	1.14218e-05	0.000162239	D5vsN	Up
Traj19	2.27165	0.000296694	0.00292403	D5vsN	Up
Traj17	2.57767	3.44516e-09	7.79411e-08	D5vsN	Up
Traj16	2.61406	1.49775e-06	2.44516e-05	D5vsN	Up
Traj14	2.11899	7.39687e-05	0.000869085	D5vsN	Up
Traj13	3.05137	5.38627e-08	1.0729e-06	D5vsN	Up
Traj12	2.41929	6.41648e-08	1.26794e-06	D5vsN	Up
Traj11	2.36074	1.41268e-07	2.67547e-06	D5vsN	Up
Traj9	2.53043	1.63016e-07	3.04629e-06	D5vsN	Up
Traj7	2.17486	2.46806e-05	0.000328541	D5vsN	Up
Traj6	2.09505	3.10121e-06	4.84302e-05	D5vsN	Up
Traj5	4.46546	5.94616e-05	0.00071888	D5vsN	Up
Traj4	3.1407	1.39956e-06	2.2986e-05	D5vsN	Up
Traj3	2.55633	0.000169831	0.00181018	D5vsN	Up
Traj2	2.90416	7.43647e-07	1.27658e-05	D5vsN	Up
#N/A	2.4294	2.42818e-28	2.01701e-26	D5vsN	Up
#N/A	2.18551	0.00223698	0.0157199	D5vsN	Up
Mir449b	2.43816	0.000297478	0.00292957	D5vsN	Up
Gm20900	3.65743	9.0733e-05	0.00104362	D5vsN	Up
Gvin2	2.43693	7.02681e-63	4.36445e-60	D5vsN	Up
Trim30c	4.01119	8.62777e-28	6.83444e-26	D5vsN	Up
Slfn1	3.27026	2.81667e-82	4.81105e-79	D5vsN	Up
Sirpd	3.62041	4.34416e-23	2.64413e-21	D5vsN	Up
Igtp	3.06083	4.66115e-35	5.84333e-33	D5vsN	Up
Ifi47	2.63126	9.41535e-29	8.041e-27	D5vsN	Up
Tgtp2	2.58999	5.37292e-39	8.29585e-37	D5vsN	Up
Tgtp1	3.57016	4.10236e-29	3.60493e-27	D5vsN	Up
Cdc20b	2.02964	4.18415e-19	2.01318e-17	D5vsN	Up
Ifi27l2a	2.69725	2.72172e-81	4.13232e-78	D5vsN	Up
Ccr5	2.29554	1.95476e-65	1.27195e-62	D5vsN	Up
Ifit1bl1	3.05388	1.99077e-66	1.32697e-63	D5vsN	Up
#N/A	3.43861	2.68989e-27	2.04769e-25	D5vsN	Up
Gbp4	2.99028	8.19847e-55	3.11189e-52	D5vsN	Up
Ms4a6c	2.88088	1.39702e-69	1.12292e-66	D5vsN	Up
Gm7609	2.78482	3.01887e-10	7.54137e-09	D5vsN	Up
Klra4	2.1785	3.66518e-16	1.45378e-14	D5vsN	Up
Klra1	2.65968	8.32997e-12	2.38627e-10	D5vsN	Up
H2ac14-ps	2.52726	0.0014533	0.0110787	D5vsN	Up
H2bc26	2.12949	6.05481e-16	2.35045e-14	D5vsN	Up
Pira2-ps1	2.54786	9.24783e-05	0.00106013	D5vsN	Up
#N/A	2.94674	0.0023988	0.0166219	D5vsN	Up
Pira1	2.31351	4.08396e-20	2.10189e-18	D5vsN	Up
Gm15931	2.70007	2.47313e-20	1.28008e-18	D5vsN	Up
#N/A	-2.30301	0.000516944	0.00467181	D5vsN	Down
#N/A	2.51682	0.00718905	0.0395074	D5vsN	Up
#N/A	2.92076	4.33819e-18	1.95641e-16	D5vsN	Up
#N/A	4.00238	3.55535e-35	4.51927e-33	D5vsN	Up
#N/A	2.38155	6.53835e-05	0.00078234	D5vsN	Up
Gm12085	3.48142	0.00297599	0.0197837	D5vsN	Up
#N/A	2.01169	7.87095e-05	0.000918861	D5vsN	Up
#N/A	2.37371	3.17993e-06	4.95746e-05	D5vsN	Up
#N/A	2.98341	0.000105379	0.00119152	D5vsN	Up
#N/A	2.35131	1.42009e-05	0.000198718	D5vsN	Up
#N/A	2.2522	6.82756e-06	0.00010048	D5vsN	Up
#N/A	2.30856	0.0010462	0.00841174	D5vsN	Up
#N/A	2.91855	0.0034712	0.0223684	D5vsN	Up
#N/A	2.23348	0.00206059	0.0146804	D5vsN	Up
Slc36a3os	2.07476	0.00010769	0.00121302	D5vsN	Up
#N/A	2.72087	9.86752e-31	9.59678e-29	D5vsN	Up
#N/A	2.79455	0.000622806	0.00546936	D5vsN	Up
#N/A	2.62566	1.61411e-14	5.62654e-13	D5vsN	Up
Gm2788	2.03188	3.926e-15	1.43825e-13	D5vsN	Up
#N/A	-2.35074	0.00135826	0.010474	D5vsN	Down
#N/A	3.39334	0.003122	0.0205891	D5vsN	Up
#N/A	2.0539	0.00159802	0.0119426	D5vsN	Up
#N/A	2.64164	7.60157e-16	2.93009e-14	D5vsN	Up
#N/A	2.51642	0.000134582	0.00146873	D5vsN	Up
2810408I11Rik	2.03174	0.000711971	0.00612641	D5vsN	Up
Gm14015	-2.00351	0.00327955	0.0213958	D5vsN	Down
Gm13822	2.75915	0.000273529	0.00273119	D5vsN	Up
Gm22654	2.02637	0.0034388	0.0222251	D5vsN	Up
Gm24726	2.19812	0.00165395	0.0122962	D5vsN	Up
Gm2245	2.35775	2.79236e-43	5.5909e-41	D5vsN	Up
Klra8	2.01774	6.65279e-24	4.23809e-22	D5vsN	Up
#N/A	2.64438	0.000491667	0.0044864	D5vsN	Up
Gm2389	3.60622	0.000417664	0.00391294	D5vsN	Up
#N/A	-3.45021	0.000478703	0.0043842	D5vsN	Down
#N/A	2.54484	6.53306e-10	1.57723e-08	D5vsN	Up
Traj36	2.17755	0.000380422	0.00360992	D5vsN	Up
#N/A	4.64209	4.35342e-05	0.000546758	D5vsN	Up
#N/A	2.16582	5.43509e-16	2.11891e-14	D5vsN	Up
Trbj2-6	2.51659	1.22096e-09	2.87156e-08	D5vsN	Up
#N/A	2.5905	1.74749e-17	7.58052e-16	D5vsN	Up
F830016B08Rik	2.51579	5.42752e-30	4.99423e-28	D5vsN	Up
Phf11c	2.04311	6.64525e-42	1.23543e-39	D5vsN	Up
Phf11b	3.27783	1.23376e-77	1.68588e-74	D5vsN	Up
Apol11a	5.33556	2.56667e-06	4.0546e-05	D5vsN	Up
Apol11b	3.0569	1.99424e-06	3.20026e-05	D5vsN	Up
Gbp11	2.76544	3.6646e-14	1.24875e-12	D5vsN	Up
#N/A	2.35406	0.00622832	0.0352848	D5vsN	Up
#N/A	2.3282	9.83462e-05	0.00112081	D5vsN	Up
Smim40	2.14911	0.000275024	0.00274311	D5vsN	Up
Art2a	3.04083	4.21489e-34	4.94372e-32	D5vsN	Up
#N/A	3.68353	0.00114489	0.00908765	D5vsN	Up
Serpinb10	3.02405	1.67759e-19	8.38149e-18	D5vsN	Up
#N/A	2.15654	0.00275754	0.0186306	D5vsN	Up
#N/A	2.84865	4.60836e-30	4.2548e-28	D5vsN	Up
#N/A	2.30908	3.90219e-29	3.4401e-27	D5vsN	Up
#N/A	2.06705	1.68807e-13	5.49207e-12	D5vsN	Up
#N/A	3.45724	4.18968e-10	1.03153e-08	D5vsN	Up
#N/A	3.68683	3.4316e-06	5.32853e-05	D5vsN	Up
#N/A	2.47186	1.70505e-14	5.93595e-13	D5vsN	Up
H2ac23	3.40223	1.14914e-16	4.66639e-15	D5vsN	Up
Ighv9-4	-3.22464	0.00747906	0.0407324	D5vsN	Down
H2bc13	2.43287	4.16147e-23	2.53859e-21	D5vsN	Up
Igkv14-126	3.25483	0.00247364	0.0170196	D5vsN	Up
Trbv12-2	2.11483	2.13249e-10	5.40118e-09	D5vsN	Up
Trbd2	2.90763	5.63972e-08	1.12093e-06	D5vsN	Up
Ighv1-42	-3.03154	0.00162077	0.0120889	D5vsN	Down
#N/A	-2.43156	0.000169479	0.00180713	D5vsN	Down
Trav7-4	3.39767	0.00238658	0.016575	D5vsN	Up
BC147527	3.50337	3.73782e-71	3.64825e-68	D5vsN	Up
Trav9-2	3.50003	0.00218599	0.015425	D5vsN	Up
Sirpb1b	2.03013	6.4684e-21	3.43252e-19	D5vsN	Up
Anxa2r2	2.72794	3.40001e-05	0.00043809	D5vsN	Up
H2bc15	2.33277	6.18218e-20	3.14039e-18	D5vsN	Up
#N/A	5.88981	3.5841e-08	7.29336e-07	D5vsN	Up
#N/A	-2.9567	0.00179662	0.0131337	D5vsN	Down
Igkv1-122	-3.56013	0.00121267	0.00955077	D5vsN	Down
Trbv12-1	2.03461	0.000206462	0.00214136	D5vsN	Up
Anxa2r1	3.15333	1.47732e-43	2.99065e-41	D5vsN	Up
#N/A	-2.05581	0.00367103	0.0233696	D5vsN	Down
Ighv10-3	-3.01942	1.72159e-05	0.000237218	D5vsN	Down
Sirpb1a	2.60675	2.15019e-37	3.12566e-35	D5vsN	Up
Trav12-3	2.91221	0.00426254	0.0262485	D5vsN	Up
Ighv11-2	3.03892	0.00360402	0.0230288	D5vsN	Up
1700009J07Rik	-2.54683	0.00152722	0.0115201	D5vsN	Down
Trav12-2	3.09619	0.00130937	0.0101471	D5vsN	Up
Mrgpra2b	3.39494	1.56942e-07	2.94376e-06	D5vsN	Up
#N/A	2.22225	0.000931092	0.00764598	D5vsN	Up
#N/A	2.16822	1.06478e-23	6.72041e-22	D5vsN	Up
Gm18828	2.88265	2.29032e-07	4.19237e-06	D5vsN	Up
#N/A	2.71462	0.00266729	0.0181014	D5vsN	Up
Bin2	2.00589	7.39884e-36	9.86356e-34	D5vsN	Up
#N/A	2.57475	0.00207038	0.0147463	D5vsN	Up
Mir7086	2.0017	1.90281e-13	6.13229e-12	D5vsN	Up
Mir6537	2.82633	2.32419e-16	9.36839e-15	D5vsN	Up
Mir7072	2.87055	1.66613e-11	4.63682e-10	D5vsN	Up
Mir6957	2.94486	0.000182926	0.00193317	D5vsN	Up
#N/A	2.60674	0.00201717	0.0144237	D5vsN	Up
Mir6381	3.12819	6.95744e-18	3.07173e-16	D5vsN	Up
Gvin-ps4	2.413	4.03144e-27	3.03513e-25	D5vsN	Up
Mir8119	2.40879	6.10677e-29	5.28139e-27	D5vsN	Up
Gvin-ps2	2.92672	2.12852e-38	3.21383e-36	D5vsN	Up
H3c8	3.18391	3.30401e-44	6.94579e-42	D5vsN	Up
Gm18301	2.34598	2.97157e-26	2.12037e-24	D5vsN	Up
H3c4	2.74935	3.73293e-53	1.24411e-50	D5vsN	Up
#N/A	2.29127	7.18622e-62	4.2694e-59	D5vsN	Up
Gm5960	5.46547	1.31574e-14	4.62778e-13	D5vsN	Up
Gm19585	2.26322	1.47874e-11	4.12793e-10	D5vsN	Up
H3c7	2.33533	1.20058e-38	1.82282e-36	D5vsN	Up
#N/A	3.63033	5.37942e-05	0.000657194	D5vsN	Up
#N/A	2.86173	0.000153763	0.00165505	D5vsN	Up
#N/A	2.02134	4.7808e-07	8.39142e-06	D5vsN	Up
#N/A	4.22164	0.000508948	0.00461481	D5vsN	Up
Gm5692	2.96976	1.74555e-07	3.2496e-06	D5vsN	Up
Gm18342	2.66041	3.31709e-10	8.24865e-09	D5vsN	Up
H3c10	2.79659	1.44094e-56	6.35152e-54	D5vsN	Up
Ms4a4a	2.98213	5.35539e-43	1.038e-40	D5vsN	Up
#N/A	-2.74026	0.00297553	0.0197837	D5vsN	Down
#N/A	2.35784	2.47268e-39	3.92883e-37	D5vsN	Up
#N/A	-2.43603	0.00032296	0.00314211	D5vsN	Down
H3c11	2.97693	2.36407e-69	1.84593e-66	D5vsN	Up
#N/A	5.91902	1.46051e-54	5.4677e-52	D5vsN	Up
#N/A	2.41407	1.17876e-08	2.5089e-07	D5vsN	Up
#N/A	2.12395	1.18707e-20	6.22678e-19	D5vsN	Up
#N/A	3.64013	4.80547e-07	8.41851e-06	D5vsN	Up
Gm5049	3.82621	0.000542167	0.0048564	D5vsN	Up
Gm18752	2.21486	4.43275e-09	9.86503e-08	D5vsN	Up
#N/A	4.48126	0.000226947	0.00230996	D5vsN	Up
#N/A	2.79751	0.000125128	0.00138111	D5vsN	Up
#N/A	3.42624	0.000229463	0.0023347	D5vsN	Up
#N/A	2.36324	0.000308379	0.00302284	D5vsN	Up
#N/A	2.13936	2.16096e-07	3.96888e-06	D5vsN	Up
#N/A	2.02037	6.38262e-17	2.65092e-15	D5vsN	Up
#N/A	2.05771	0.000170205	0.00181347	D5vsN	Up
#N/A	2.00912	3.48904e-50	1.02529e-47	D5vsN	Up
#N/A	2.45549	0.000223815	0.00228488	D5vsN	Up
#N/A	3.96617	1.10803e-23	6.97727e-22	D5vsN	Up
Gbp6	3.29555	4.18327e-30	3.87541e-28	D5vsN	Up
#N/A	3.36735	3.35677e-70	3.05791e-67	D5vsN	Up
#N/A	2.65069	3.71451e-06	5.732e-05	D5vsN	Up
#N/A	2.67005	4.86293e-42	9.16546e-40	D5vsN	Up
#N/A	3.79661	5.01451e-22	2.83144e-20	D5vsN	Up
#N/A	2.22799	1.82595e-30	1.73872e-28	D5vsN	Up
Gbp10	5.11014	1.88945e-26	1.35886e-24	D5vsN	Up
#N/A	2.56804	1.87485e-30	1.77909e-28	D5vsN	Up
#N/A	3.4412	2.35533e-12	7.058e-11	D5vsN	Up
#N/A	2.60418	2.3818e-46	5.5163e-44	D5vsN	Up
#N/A	3.24079	7.07798e-32	7.52662e-30	D5vsN	Up
Gbp5	3.6242	1.67834e-22	9.7383e-21	D5vsN	Up
#N/A	2.21316	5.59946e-37	8.05409e-35	D5vsN	Up
#N/A	2.33749	7.99591e-05	0.000931458	D5vsN	Up
#N/A	2.69893	2.47847e-54	9.03122e-52	D5vsN	Up
H2bc18	2.41073	1.05563e-32	1.1586e-30	D5vsN	Up
#N/A	4.04897	1.62823e-35	2.10891e-33	D5vsN	Up
#N/A	2.86845	0.00026998	0.00269773	D5vsN	Up
#N/A	2.02426	5.67714e-12	1.66085e-10	D5vsN	Up
#N/A	3.26393	2.29415e-57	1.08098e-54	D5vsN	Up
#N/A	3.20489	5.56095e-49	1.48995e-46	D5vsN	Up
#N/A	2.77843	3.71991e-10	9.19182e-09	D5vsN	Up
#N/A	3.03971	2.83423e-27	2.15157e-25	D5vsN	Up
#N/A	3.36455	0.00716678	0.0394007	D5vsN	Up
#N/A	3.1512	1.2577e-24	8.24835e-23	D5vsN	Up
#N/A	3.03487	0.00204177	0.0145691	D5vsN	Up
Trbv4	2.45223	1.30713e-06	2.16108e-05	D5vsN	Up
#N/A	2.34541	2.45476e-08	5.06311e-07	D5vsN	Up
#N/A	2.01697	0.00291521	0.0194848	D5vsN	Up
#N/A	3.41592	0.000853477	0.00710592	D5vsN	Up
#N/A	3.69076	2.87945e-28	2.36314e-26	D5vsN	Up
#N/A	3.33515	6.10441e-44	1.26384e-41	D5vsN	Up
#N/A	3.37768	1.99471e-15	7.49842e-14	D5vsN	Up
Pnma8c	2.37164	9.77884e-06	0.000140434	D5vsN	Up
#N/A	2.78324	6.94216e-08	1.36589e-06	D5vsN	Up
A930037H05Rik	2.04804	7.72574e-54	2.67262e-51	D5vsN	Up
Nxpe1-ps	2.25609	1.44646e-22	8.42863e-21	D5vsN	Up
#N/A	2.76439	2.55963e-14	8.8101e-13	D5vsN	Up
#N/A	2.02227	1.32208e-05	0.000185669	D5vsN	Up
5430437J10Rik	2.44604	7.18342e-14	2.39409e-12	D5vsN	Up
#N/A	2.46744	0.00652896	0.0365205	D5vsN	Up
#N/A	3.82577	0.00247639	0.0170343	D5vsN	Up
#N/A	2.08256	1.18832e-06	1.97781e-05	D5vsN	Up
#N/A	2.25946	4.99884e-10	1.21976e-08	D5vsN	Up
#N/A	-2.06423	0.00707989	0.0390172	D5vsN	Down
#N/A	2.65289	3.19113e-05	0.000413712	D5vsN	Up
Gm6545	3.58271	7.27444e-70	6.41301e-67	D5vsN	Up
#N/A	2.36147	3.8972e-19	1.88507e-17	D5vsN	Up
#N/A	2.95241	5.92124e-27	4.42135e-25	D5vsN	Up
#N/A	2.9116	2.26899e-18	1.04393e-16	D5vsN	Up
#N/A	2.60098	9.41056e-08	1.82657e-06	D5vsN	Up
#N/A	3.3081	3.90839e-05	0.000497959	D5vsN	Up
#N/A	2.59174	5.71707e-06	8.53314e-05	D5vsN	Up
#N/A	2.26287	3.62639e-09	8.17703e-08	D5vsN	Up
#N/A	2.35004	3.13179e-07	5.62343e-06	D5vsN	Up
#N/A	2.46275	0.00214821	0.0152205	D5vsN	Up
#N/A	3.31744	1.14813e-12	3.49803e-11	D5vsN	Up
#N/A	2.51245	0.00151367	0.0114306	D5vsN	Up
Gm6653	2.10976	0.00314231	0.0206831	D5vsN	Up
Sros1	2.2762	4.1569e-06	6.35013e-05	D5vsN	Up
#N/A	2.08911	7.86974e-05	0.000918861	D5vsN	Up
Ifngas1	3.1349	1.38011e-08	2.92153e-07	D5vsN	Up
Gm31938	3.11325	8.86413e-08	1.73034e-06	D5vsN	Up
Gm5779	2.19374	0.00349816	0.0225103	D5vsN	Up
#N/A	2.34037	8.37814e-29	7.17763e-27	D5vsN	Up
#N/A	-2.31389	0.00757644	0.0411725	D5vsN	Down
Gm18622	-2.08673	0.00428929	0.0263739	D5vsN	Down
Gm19951	2.38706	2.30016e-26	1.64558e-24	D5vsN	Up
Gm19154	3.23317	5.90289e-22	3.31934e-20	D5vsN	Up
#N/A	3.58593	3.03549e-17	1.30026e-15	D5vsN	Up
#N/A	2.13399	7.7616e-05	0.00090834	D5vsN	Up
#N/A	3.91863	0.000746832	0.00637576	D5vsN	Up
H2bc14	2.87018	2.25911e-36	3.14996e-34	D5vsN	Up
#N/A	3.0251	2.51777e-27	1.93281e-25	D5vsN	Up
H2bc9	2.66658	3.59673e-29	3.18107e-27	D5vsN	Up
#N/A	2.79912	3.14761e-07	5.64731e-06	D5vsN	Up
Gm36161	3.8384	4.42403e-39	6.90882e-37	D5vsN	Up
#N/A	3.82746	1.40261e-09	3.28185e-08	D5vsN	Up
#N/A	3.53113	8.04481e-38	1.18203e-35	D5vsN	Up
#N/A	3.69977	2.24516e-35	2.88066e-33	D5vsN	Up
#N/A	2.26899	0.00038602	0.00365542	D5vsN	Up
#N/A	2.06928	3.76037e-23	2.30937e-21	D5vsN	Up
#N/A	2.47268	3.65963e-08	7.43046e-07	D5vsN	Up
Gm18911	2.3008	0.000117239	0.00130937	D5vsN	Up
Gm6553	2.61945	0.00138171	0.0106099	D5vsN	Up
Gm30505	-2.43074	0.000318288	0.00310772	D5vsN	Down
#N/A	3.08212	3.18206e-08	6.51405e-07	D5vsN	Up
Gpr31a	2.34699	0.00432037	0.0265389	D5vsN	Up

## Sheet: D7vsN-genes
SYMBOL	log2FC	p_value	adjusted p_value	Group	Up/Down-regulation
Clec2g	2.80653	3.35491e-32	2.30979e-30	D7vsN	Up
Itgb2	2.58728	2.30685e-79	1.16299e-76	D7vsN	Up
Mx1	2.29719	9.83947e-34	7.25359e-32	D7vsN	Up
Gcg	2.15881	0.0181672	0.0485967	D7vsN	Up
Lck	3.23757	1.44614e-80	7.79344e-78	D7vsN	Up
Septin1	2.21686	2.35154e-53	3.97309e-51	D7vsN	Up
Cd52	2.55267	7.45773e-53	1.24656e-50	D7vsN	Up
Il12rb1	2.90499	2.53062e-37	2.20949e-35	D7vsN	Up
Fasl	3.13587	1.25266e-56	2.46254e-54	D7vsN	Up
Ccl3	3.63455	1.22327e-20	4.12467e-19	D7vsN	Up
S100a4	3.4768	7.93202e-89	6.35721e-86	D7vsN	Up
Uhrf1	2.35769	8.27706e-34	6.11622e-32	D7vsN	Up
Itgb7	2.32934	4.26991e-78	2.08538e-75	D7vsN	Up
Acp5	2.06582	1.91248e-55	3.51637e-53	D7vsN	Up
Ube2c	2.4807	1.58179e-22	6.05166e-21	D7vsN	Up
Tbx21	3.57433	1.16819e-48	1.66731e-46	D7vsN	Up
Sost	-2.09634	0.00918195	0.0272141	D7vsN	Down
Pax9	-2.01203	3.27292e-06	2.26783e-05	D7vsN	Down
Cd3g	2.93752	3.21579e-44	3.86599e-42	D7vsN	Up
Spag5	2.27485	1.06798e-25	4.8804e-24	D7vsN	Up
Ccne1	2.67211	1.18947e-33	8.70711e-32	D7vsN	Up
Spi1	2.33921	2.0439e-33	1.46864e-31	D7vsN	Up
Lcp2	2.77439	4.55461e-57	9.12585e-55	D7vsN	Up
Pla1a	2.27416	5.59619e-07	4.58386e-06	D7vsN	Up
Apoc2	3.56045	1.13477e-20	3.83869e-19	D7vsN	Up
Ebi3	2.43574	6.44418e-17	1.68135e-15	D7vsN	Up
Hck	2.22187	1.90389e-26	9.11333e-25	D7vsN	Up
Cyp4f18	2.42352	2.66154e-49	3.90572e-47	D7vsN	Up
Gstm3	-2.31107	0.0140039	0.0389916	D7vsN	Down
Spic	5.58091	3.23721e-38	2.96731e-36	D7vsN	Up
Nkg7	3.9182	2.73877e-127	9.51175e-124	D7vsN	Up
Ly9	2.415	1.52667e-72	5.74928e-70	D7vsN	Up
Cd244a	2.72002	1.12889e-58	2.40039e-56	D7vsN	Up
Adgre1	2.03253	5.40723e-39	5.21648e-37	D7vsN	Up
Nmrk2	-2.40205	0.00107561	0.00420676	D7vsN	Down
Mcm5	2.17491	6.69356e-39	6.41781e-37	D7vsN	Up
Asf1b	2.65705	1.74652e-30	1.07251e-28	D7vsN	Up
Apoa2	-2.26949	0.00539345	0.0171796	D7vsN	Down
Sh2d1a	3.42755	4.32043e-43	4.9286e-41	D7vsN	Up
Spo11	2.65128	2.2111e-10	3.09227e-09	D7vsN	Up
Trpv1	-3.01244	0.0131723	0.0370391	D7vsN	Down
Ggt1	2.6429	2.11252e-26	1.00504e-24	D7vsN	Up
Snai3	2.0041	2.52597e-09	3.03087e-08	D7vsN	Up
Pole	2.12603	1.10667e-24	4.75809e-23	D7vsN	Up
Pou2f2	3.67805	4.63423e-72	1.72443e-69	D7vsN	Up
Cd163	-3.4704	2.92883e-30	1.78106e-28	D7vsN	Down
Mpo	2.57465	0.00167939	0.00622838	D7vsN	Up
Kif11	2.65672	6.85945e-40	6.82821e-38	D7vsN	Up
Slamf1	2.4487	6.05714e-30	3.61313e-28	D7vsN	Up
Cybb	2.50594	2.16029e-41	2.28122e-39	D7vsN	Up
Cd48	3.11863	5.09297e-117	1.06127e-113	D7vsN	Up
Gzmb	6.09015	4.06137e-106	7.05257e-103	D7vsN	Up
Fam163a	-3.19023	0.00933785	0.0276186	D7vsN	Down
Cd5l	4.60895	2.37345e-13	4.53914e-12	D7vsN	Up
Fcgr1	2.51529	2.08655e-31	1.36442e-29	D7vsN	Up
Tenm1	2.58716	1.97131e-06	1.43396e-05	D7vsN	Up
Cd274	2.04933	1.21756e-12	2.16603e-11	D7vsN	Up
Pdcd1lg2	2.10935	7.61778e-10	9.91295e-09	D7vsN	Up
Il10	5.5045	1.00171e-21	3.65776e-20	D7vsN	Up
Brca1	2.1657	3.99898e-27	2.01932e-25	D7vsN	Up
Gsdma	4.07256	0.00605342	0.019001	D7vsN	Up
Cdc6	2.09966	1.99745e-25	8.95759e-24	D7vsN	Up
Birc5	2.88808	3.66066e-32	2.51475e-30	D7vsN	Up
Eppin	-2.03355	0.0122999	0.0348746	D7vsN	Down
Hnf4a	-5.58128	0.00123307	0.0047407	D7vsN	Down
Ikzf3	2.29857	9.93023e-43	1.11251e-40	D7vsN	Up
Wnt9b	2.07027	1.07845e-05	6.69898e-05	D7vsN	Up
Ikzf1	2.49613	2.94409e-125	9.20235e-122	D7vsN	Up
Alox15	-2.15694	1.68384e-06	1.24307e-05	D7vsN	Down
Ccl4	4.13513	1.34662e-16	3.43883e-15	D7vsN	Up
Nmbr	-4.21039	0.002505	0.00884732	D7vsN	Down
Cdk1	2.15782	3.75988e-14	7.72666e-13	D7vsN	Up
Mtfr2	2.29651	5.02815e-18	1.42748e-16	D7vsN	Up
Slc5a8	-2.21956	0.000357558	0.00157878	D7vsN	Down
Plek	2.18322	1.17147e-46	1.58513e-44	D7vsN	Up
Dock2	2.31681	4.78194e-90	4.15192e-87	D7vsN	Up
Adora2a	2.24909	1.02562e-40	1.05453e-38	D7vsN	Up
Stk10	2.1726	2.76922e-56	5.31028e-54	D7vsN	Up
Hmmr	2.61836	3.46383e-18	9.95118e-17	D7vsN	Up
Itk	2.17758	1.09993e-35	8.86099e-34	D7vsN	Up
Havcr2	2.22634	1.43773e-79	7.36708e-77	D7vsN	Up
Garin3	4.49124	1.60973e-09	1.99585e-08	D7vsN	Up
Upp1	2.56674	4.42095e-34	3.30588e-32	D7vsN	Up
Myo1g	2.87569	8.6445e-97	1.03923e-93	D7vsN	Up
Prr11	2.49578	1.58887e-20	5.32869e-19	D7vsN	Up
Rrm2	2.69233	1.37285e-36	1.15976e-34	D7vsN	Up
Aurkb	2.39615	8.48462e-27	4.18963e-25	D7vsN	Up
Pik3r5	2.15362	9.2963e-85	6.31684e-82	D7vsN	Up
Top2a	2.72858	1.09739e-30	6.83291e-29	D7vsN	Up
Gpr132	2.12903	6.00775e-27	2.99975e-25	D7vsN	Up
Aoah	2.405	2.64312e-28	1.4368e-26	D7vsN	Up
Elovl2	-2.35384	0.00107172	0.00419575	D7vsN	Down
Susd3	2.30459	3.14546e-40	3.16134e-38	D7vsN	Up
Serpinb9b	2.98565	1.91886e-24	8.14915e-23	D7vsN	Up
Sema4d	2.2827	1.51568e-75	6.76795e-73	D7vsN	Up
Depdc1b	2.43314	1.11445e-32	7.8104e-31	D7vsN	Up
Rnase6	2.12917	1.04438e-24	4.50267e-23	D7vsN	Up
Gpr65	2.57833	7.4872e-57	1.49062e-54	D7vsN	Up
Epsti1	3.06685	2.04979e-170	3.20351e-166	D7vsN	Up
Esco2	2.56071	2.00774e-24	8.51504e-23	D7vsN	Up
Acod1	4.85325	6.06339e-21	2.08497e-19	D7vsN	Up
Fyb	2.9722	5.33754e-76	2.45346e-73	D7vsN	Up
Shcbp1	2.80194	5.72756e-29	3.20836e-27	D7vsN	Up
Nckap1l	2.05344	1.08922e-84	7.24375e-82	D7vsN	Up
Mefv	3.26286	7.82885e-21	2.67147e-19	D7vsN	Up
Apod	3.3611	8.24446e-11	1.2283e-09	D7vsN	Up
Ly6c2	4.242	3.83811e-142	1.71383e-138	D7vsN	Up
Ly6i	3.53539	5.40813e-24	2.24491e-22	D7vsN	Up
Cd96	2.36999	3.73735e-29	2.12881e-27	D7vsN	Up
Cyp2ab1	2.8611	5.71702e-17	1.49788e-15	D7vsN	Up
Hgd	-2.6316	0.00241509	0.0085685	D7vsN	Down
Hcls1	2.38903	1.60241e-53	2.72209e-51	D7vsN	Up
Samsn1	2.87739	5.9431e-58	1.23022e-55	D7vsN	Up
Racgap1	2.29039	6.98189e-37	5.97899e-35	D7vsN	Up
Nr4a1	2.17503	5.05901e-16	1.24023e-14	D7vsN	Up
Gzma	3.99863	3.87376e-102	5.98329e-99	D7vsN	Up
Cdca3	2.60071	2.26885e-23	9.04558e-22	D7vsN	Up
Pla2g7	2.82814	2.02914e-74	8.80898e-72	D7vsN	Up
Ndc80	2.72203	2.43096e-43	2.78332e-41	D7vsN	Up
Pot1b	2.39888	4.35516e-35	3.42033e-33	D7vsN	Up
Myo1f	2.56373	1.77478e-88	1.35303e-85	D7vsN	Up
Aif1	2.54765	8.64279e-25	3.73648e-23	D7vsN	Up
Tnf	3.84266	2.03038e-22	7.70188e-21	D7vsN	Up
Grp	-3.12092	1.42715e-08	1.52716e-07	D7vsN	Down
Cd5	2.68157	1.55987e-38	1.46417e-36	D7vsN	Up
Cd6	3.02958	2.81655e-46	3.77841e-44	D7vsN	Up
Ms4a4c	2.55121	8.22132e-31	5.21245e-29	D7vsN	Up
Ms4a6b	3.28282	1.6488e-145	1.03073e-141	D7vsN	Up
Ms4a6d	2.85708	9.65685e-40	9.58236e-38	D7vsN	Up
Lpxn	2.06308	8.27466e-55	1.46955e-52	D7vsN	Up
Cdca5	2.15549	1.25327e-15	2.97897e-14	D7vsN	Up
Kif20b	2.05879	1.47417e-27	7.60367e-26	D7vsN	Up
Cep55	2.42644	3.8956e-14	7.98457e-13	D7vsN	Up
Msr1	2.18657	2.10387e-43	2.41767e-41	D7vsN	Up
Cd7	2.35142	4.36382e-15	9.82e-14	D7vsN	Up
Sectm1a	3.6615	0.00157391	0.00588254	D7vsN	Up
Padi3	2.02679	0.00601166	0.0188813	D7vsN	Up
Tmt1b	-4.27832	0.000672682	0.00279008	D7vsN	Down
Agap2	2.09986	9.3231e-43	1.04824e-40	D7vsN	Up
Prap1	-2.09984	0.00356228	0.0120374	D7vsN	Down
Cyp2e1	-2.31372	6.12466e-08	5.89768e-07	D7vsN	Down
Irf7	2.44444	1.72952e-42	1.92383e-40	D7vsN	Up
Rbfox3	-2.30048	1.9015e-07	1.69669e-06	D7vsN	Down
Casp1	2.23279	3.48374e-44	4.14035e-42	D7vsN	Up
Icos	3.24845	9.65838e-52	1.56421e-49	D7vsN	Up
Ctla4	3.52458	6.59989e-41	6.85358e-39	D7vsN	Up
Cd28	3.29985	8.72255e-67	2.50129e-64	D7vsN	Up
Il18rap	2.32468	6.54095e-48	9.16818e-46	D7vsN	Up
Col19a1	-2.13202	0.00653542	0.0203231	D7vsN	Down
Slc11a1	3.01136	3.44444e-64	8.82482e-62	D7vsN	Up
Bard1	2.09822	2.40301e-47	3.27995e-45	D7vsN	Up
Nmur1	-2.81839	2.24631e-06	1.61223e-05	D7vsN	Down
Gpr35	2.32053	1.9599e-44	2.41184e-42	D7vsN	Up
Pdcd1	3.4655	2.61342e-28	1.42313e-26	D7vsN	Up
Rgs1	2.58321	4.40697e-27	2.21818e-25	D7vsN	Up
Atp6v1g3	2.53253	0.008828	0.0263273	D7vsN	Up
Ptprc	2.55904	8.00698e-100	1.04281e-96	D7vsN	Up
Pkp1	-4.01471	0.016417	0.0446448	D7vsN	Down
Chit1	4.94782	1.17285e-05	7.24212e-05	D7vsN	Up
Rgs7	-2.41926	0.000416444	0.0018094	D7vsN	Down
Ifi211	2.37774	1.50707e-17	4.08909e-16	D7vsN	Up
Xcl1	2.09606	1.80048e-05	0.000107095	D7vsN	Up
Cenpf	2.02184	1.45543e-11	2.35712e-10	D7vsN	Up
Mcm10	2.19325	7.06366e-28	3.74854e-26	D7vsN	Up
Nuf2	2.76029	5.19365e-17	1.36648e-15	D7vsN	Up
Apbb1ip	2.14997	1.55623e-54	2.7482e-52	D7vsN	Up
Gfi1b	3.0438	6.60505e-08	6.33684e-07	D7vsN	Up
Lcn4	3.31738	4.13145e-12	7.0183e-11	D7vsN	Up
Itga4	2.95201	3.49605e-157	3.64254e-153	D7vsN	Up
Slc28a2	2.7026	8.52401e-63	2.13148e-60	D7vsN	Up
F2	-2.22227	0.000527176	0.00223612	D7vsN	Down
Knl1	2.58726	4.00489e-32	2.73918e-30	D7vsN	Up
Rasgrp1	2.4438	2.16472e-56	4.1767e-54	D7vsN	Up
Dusp2	2.68024	1.05589e-31	6.96289e-30	D7vsN	Up
Il1b	2.57483	1.54469e-09	1.92054e-08	D7vsN	Up
Tgm3	2.43963	0.00035538	0.00157005	D7vsN	Up
Sdcbp2	2.33874	3.39048e-13	6.36957e-12	D7vsN	Up
Tpx2	2.45785	9.81024e-25	4.23534e-23	D7vsN	Up
Bpifa1	-2.24676	1.56297e-06	1.1629e-05	D7vsN	Down
Pck1	-4.14394	1.31449e-10	1.90218e-09	D7vsN	Down
Zbp1	3.33281	8.93265e-33	6.30266e-31	D7vsN	Up
Car3	-2.02653	1.44007e-06	1.08047e-05	D7vsN	Down
Procr	2.48329	2.47711e-07	2.16698e-06	D7vsN	Up
Ocstamp	2.48637	0.000125583	0.000618944	D7vsN	Up
Ccna2	2.29757	4.66721e-20	1.52279e-18	D7vsN	Up
Il21	4.18586	1.35182e-08	1.45003e-07	D7vsN	Up
Ptpn22	2.43558	1.50175e-80	7.95595e-78	D7vsN	Up
Cd2	2.36962	1.0523e-43	1.22274e-41	D7vsN	Up
Cks1b	2.02886	1.07832e-24	4.64259e-23	D7vsN	Up
Sh2d2a	2.5286	5.65675e-36	4.62862e-34	D7vsN	Up
Depdc1a	2.83019	4.69796e-15	1.0534e-13	D7vsN	Up
Cdh17	2.49988	1.61965e-10	2.31483e-09	D7vsN	Up
Ambp	-7.42351	0.000354762	0.00156754	D7vsN	Down
Sit1	2.86402	1.28002e-17	3.50654e-16	D7vsN	Up
Tnfrsf1b	2.42851	1.08473e-56	2.14591e-54	D7vsN	Up
Tnfrsf8	2.81917	1.50078e-14	3.21242e-13	D7vsN	Up
Kif2c	2.39947	3.77241e-20	1.23729e-18	D7vsN	Up
Stil	2.32525	3.77699e-20	1.2375e-18	D7vsN	Up
Fgr	2.87193	3.14125e-34	2.36024e-32	D7vsN	Up
Smpdl3b	4.31072	1.94456e-54	3.35807e-52	D7vsN	Up
Kcnab2	2.50085	1.19612e-119	3.11559e-116	D7vsN	Up
Tnfrsf9	2.43408	9.22194e-18	2.55768e-16	D7vsN	Up
Nppb	2.35067	0.00584213	0.0184099	D7vsN	Up
Crmp1	2.00691	9.29514e-15	2.03054e-13	D7vsN	Up
Yipf7	-2.30751	0.0186739	0.049697	D7vsN	Down
Stap1	2.50638	8.10765e-39	7.72624e-37	D7vsN	Up
Ugt2b34	-2.83311	0.0126826	0.0358199	D7vsN	Down
Gfi1	2.86552	1.45699e-27	7.53994e-26	D7vsN	Up
Abcg3	2.05107	1.15821e-26	5.66545e-25	D7vsN	Up
Plac8	3.93003	8.64996e-92	7.95211e-89	D7vsN	Up
Crybb1	2.32386	0.00523255	0.0167427	D7vsN	Up
Kntc1	2.28135	2.15537e-23	8.62615e-22	D7vsN	Up
Cxcl9	2.72051	1.05938e-07	9.82878e-07	D7vsN	Up
Rasal1	2.45048	2.03633e-16	5.13303e-15	D7vsN	Up
Dtx1	2.24813	1.3051e-37	1.16221e-35	D7vsN	Up
Klrg1	3.82474	5.89666e-65	1.5889e-62	D7vsN	Up
Gdf3	2.58424	9.27704e-07	7.24026e-06	D7vsN	Up
Lag3	3.29575	4.18749e-39	4.06486e-37	D7vsN	Up
Clec4e	3.86813	1.98441e-21	7.08068e-20	D7vsN	Up
Clec4a2	2.00502	3.09477e-32	2.14012e-30	D7vsN	Up
Klrk1	2.5353	1.78526e-58	3.74509e-56	D7vsN	Up
Klrd1	2.15351	1.91914e-36	1.61689e-34	D7vsN	Up
Klrc1	3.72573	6.8461e-70	2.30095e-67	D7vsN	Up
Klra2	2.93019	7.34323e-59	1.57211e-56	D7vsN	Up
Arhgdib	2.1976	9.24878e-93	9.03403e-90	D7vsN	Up
Ptpro	2.42408	2.38684e-25	1.06276e-23	D7vsN	Up
Slco1b2	-2.3234	0.0168593	0.0455896	D7vsN	Down
Irag2	2.36294	1.15932e-82	7.10528e-80	D7vsN	Up
Rad51ap1	2.17898	4.2262e-15	9.52403e-14	D7vsN	Up
Clec2i	2.17763	1.04511e-38	9.92918e-37	D7vsN	Up
Slc27a5	-2.74004	0.00279314	0.00973036	D7vsN	Down
Siglece	2.64711	5.53159e-37	4.76311e-35	D7vsN	Up
Plin1	-2.21737	2.79902e-05	0.000159856	D7vsN	Down
Tyrobp	2.35905	1.63725e-42	1.8277e-40	D7vsN	Up
Art2b	3.27734	2.88893e-47	3.92606e-45	D7vsN	Up
Coro1a	2.54265	1.70141e-92	1.61154e-89	D7vsN	Up
Lat	2.83076	4.72122e-50	7.19859e-48	D7vsN	Up
Il21r	2.51266	4.58705e-29	2.58732e-27	D7vsN	Up
Slc5a11	2.92051	6.32918e-10	8.33675e-09	D7vsN	Up
Itgam	2.8707	1.07959e-75	4.89056e-73	D7vsN	Up
Itgal	3.1433	6.44792e-125	1.83221e-121	D7vsN	Up
Plk1	2.02842	1.20237e-14	2.59906e-13	D7vsN	Up
Mki67	2.87214	1.00278e-49	1.50692e-47	D7vsN	Up
Sash3	2.33447	8.98054e-103	1.47739e-99	D7vsN	Up
Cd40lg	2.01587	6.94038e-07	5.58248e-06	D7vsN	Up
Fgf13	2.19692	1.03981e-14	2.2539e-13	D7vsN	Up
Was	2.11693	1.82172e-54	3.16341e-52	D7vsN	Up
Otc	-2.12184	6.8194e-06	4.43886e-05	D7vsN	Down
Il2rg	2.05605	7.69705e-36	6.26528e-34	D7vsN	Up
Avpr2	2.02589	1.4458e-39	1.42112e-37	D7vsN	Up
F10	2.60264	3.89441e-21	1.36619e-19	D7vsN	Up
Cd209a	-2.64758	7.1433e-18	2.01152e-16	D7vsN	Down
Ptpn7	2.20674	9.82363e-67	2.79143e-64	D7vsN	Up
Plat	2.09396	1.39932e-07	1.27073e-06	D7vsN	Up
Ido1	3.29851	3.81482e-10	5.16637e-09	D7vsN	Up
Adam18	-2.73514	0.00937144	0.0277048	D7vsN	Down
Dctd	2.44949	7.01122e-09	7.82957e-08	D7vsN	Up
Mt2	2.06852	7.1368e-05	0.000371544	D7vsN	Up
Bean1	2.83506	2.56022e-07	2.23097e-06	D7vsN	Up
Izumo1r	2.3608	1.20661e-09	1.52569e-08	D7vsN	Up
Glb1l3	-2.75262	1.85872e-10	2.63125e-09	D7vsN	Down
Capn9	3.16756	0.00850074	0.0255199	D7vsN	Up
1700128F08Rik	-3.60039	0.00879329	0.0262399	D7vsN	Down
Thy1	2.97012	1.47624e-59	3.2495e-57	D7vsN	Up
Crtam	2.50591	1.62333e-21	5.82554e-20	D7vsN	Up
Il10ra	2.33606	8.60929e-82	5.07737e-79	D7vsN	Up
Cd3e	3.03614	1.61622e-56	3.13778e-54	D7vsN	Up
Cd3d	3.25493	3.38683e-69	1.10273e-66	D7vsN	Up
Ccnb2	2.34609	2.23539e-18	6.50574e-17	D7vsN	Up
Ankk1	-2.11922	0.00102205	0.00402853	D7vsN	Down
Acsbg1	2.12631	8.8779e-17	2.29526e-15	D7vsN	Up
Nr2e3	-3.72458	0.0116063	0.033264	D7vsN	Down
Cyp1a1	-3.39147	2.00168e-09	2.44592e-08	D7vsN	Down
Pstpip1	2.23632	3.39631e-68	1.05108e-65	D7vsN	Up
Eomes	3.11269	7.09724e-52	1.16146e-49	D7vsN	Up
Oas3	2.9712	8.72114e-67	2.50129e-64	D7vsN	Up
Troap	2.1935	1.52266e-11	2.4609e-10	D7vsN	Up
Adgre4	4.76246	2.12185e-67	6.25686e-65	D7vsN	Up
Klrc3	2.3025	1.88885e-14	3.99458e-13	D7vsN	Up
Cip2a	2.15132	3.86475e-21	1.35731e-19	D7vsN	Up
AA467197	3.13794	1.73895e-13	3.35313e-12	D7vsN	Up
Rac2	2.72764	5.91771e-111	1.08806e-107	D7vsN	Up
Wnt6	3.72386	3.60822e-13	6.75746e-12	D7vsN	Up
Snap91	-2.60098	0.000821442	0.00332718	D7vsN	Down
Tlr13	3.08569	7.1974e-82	4.32633e-79	D7vsN	Up
Tpsb2	-2.30978	0.00845409	0.0254013	D7vsN	Down
Fgg	-2.05753	0.000891746	0.00357763	D7vsN	Down
Cfhr2	-2.12225	0.0024714	0.00873951	D7vsN	Down
Aspm	2.37899	4.33259e-18	1.23562e-16	D7vsN	Up
Polq	2.08691	2.58208e-31	1.68142e-29	D7vsN	Up
Batf	2.02413	5.55488e-20	1.80113e-18	D7vsN	Up
Gbp8	2.07248	7.68146e-14	1.53027e-12	D7vsN	Up
Cd300ld	3.47766	2.61336e-38	2.41674e-36	D7vsN	Up
Zyg11a	-3.38372	0.00374427	0.0125628	D7vsN	Down
Cd300a	3.08708	9.35804e-62	2.30318e-59	D7vsN	Up
Dusp5	2.10625	9.57682e-27	4.70664e-25	D7vsN	Up
Hrob	2.60744	3.50611e-13	6.57807e-12	D7vsN	Up
Cxcl10	2.85765	3.86974e-08	3.84657e-07	D7vsN	Up
Lrr1	2.29707	8.61003e-08	8.08422e-07	D7vsN	Up
Mdga2	-2.28368	0.00737237	0.0225808	D7vsN	Down
Rubcnl	2.00854	7.72629e-25	3.35884e-23	D7vsN	Up
Igsf6	2.59648	2.26264e-51	3.60833e-49	D7vsN	Up
Ccl5	4.12759	1.05115e-49	1.57205e-47	D7vsN	Up
Ubd	2.64013	0.0152195	0.0418507	D7vsN	Up
Parpbp	2.39651	2.31171e-15	5.34051e-14	D7vsN	Up
Fignl1	2.58382	5.64709e-32	3.77968e-30	D7vsN	Up
Slc25a21	-2.48043	0.014291	0.039685	D7vsN	Down
Ripor2	2.10393	6.47241e-40	6.48423e-38	D7vsN	Up
Slc2a6	2.13471	2.15648e-14	4.54518e-13	D7vsN	Up
Ska1	3.29633	9.95839e-21	3.37969e-19	D7vsN	Up
Tex44	-2.73547	0.00432556	0.01422	D7vsN	Down
Nfkbid	2.16873	2.29664e-30	1.40757e-28	D7vsN	Up
Clca3b	-4.56611	0.000333158	0.00148214	D7vsN	Down
Tas2r108	-2.28324	0.00229131	0.00818043	D7vsN	Down
Prf1	3.02378	9.19676e-69	2.9333e-66	D7vsN	Up
Dtl	2.28583	1.21497e-23	4.95128e-22	D7vsN	Up
#N/A	4.42395	0.000791243	0.0032182	D7vsN	Up
Dlgap5	2.78023	1.61682e-38	1.50857e-36	D7vsN	Up
Ckap2	2.02135	1.51938e-08	1.61975e-07	D7vsN	Up
Themis2	2.4816	1.34431e-59	2.98008e-57	D7vsN	Up
Ifi206	2.3656	1.29192e-31	8.48354e-30	D7vsN	Up
Aim2	2.02409	9.51345e-58	1.94354e-55	D7vsN	Up
Slamf7	2.00461	9.36248e-31	5.88819e-29	D7vsN	Up
Arl5c	2.99365	6.15125e-49	8.86035e-47	D7vsN	Up
Ttk	2.13694	1.81583e-16	4.59573e-15	D7vsN	Up
Rap1gap2	2.7492	1.17996e-71	4.23932e-69	D7vsN	Up
Gngt2	2.04555	9.22625e-29	5.12229e-27	D7vsN	Up
Cldnd2	2.54729	1.46248e-14	3.1353e-13	D7vsN	Up
Gimap3	2.29671	3.40976e-44	4.06975e-42	D7vsN	Up
Neil3	2.61016	5.56586e-31	3.55045e-29	D7vsN	Up
Xkr5	2.15416	2.6038e-05	0.000149691	D7vsN	Up
Gpr37	-2.34281	0.00304922	0.010514	D7vsN	Down
Pik3cd	2.13112	9.61321e-77	4.48478e-74	D7vsN	Up
Zc3h12d	2.38389	8.70266e-54	1.48644e-51	D7vsN	Up
Saa3	2.65265	7.09671e-07	5.69154e-06	D7vsN	Up
Cd209c	-3.74545	7.81943e-11	1.16776e-09	D7vsN	Down
Pclaf	2.37359	2.08961e-46	2.81529e-44	D7vsN	Up
Gbp2b	2.07436	2.18548e-08	2.26422e-07	D7vsN	Up
Hey1	-2.30286	4.08771e-12	6.95535e-11	D7vsN	Down
Or2v1	2.26054	1.76869e-24	7.52163e-23	D7vsN	Up
Chrm4	3.05628	0.00180101	0.00662129	D7vsN	Up
Cd53	2.1832	9.23122e-72	3.35512e-69	D7vsN	Up
Atp1a3	2.71033	6.23783e-45	7.86193e-43	D7vsN	Up
Pif1	2.92045	5.52269e-21	1.90323e-19	D7vsN	Up
Pla2g2d	-2.22167	0.00207648	0.00749473	D7vsN	Down
Ccnb1	2.24764	2.02969e-13	3.89454e-12	D7vsN	Up
Serpina3g	2.53499	5.2466e-19	1.59062e-17	D7vsN	Up
Kif14	2.64074	4.75673e-32	3.2322e-30	D7vsN	Up
Slc5a12	-4.11353	5.05403e-11	7.70603e-10	D7vsN	Down
Trem3	3.82592	2.0677e-32	1.43622e-30	D7vsN	Up
2700046A07Rik	-2.06491	0.00936583	0.0276935	D7vsN	Down
Trem1	2.65484	4.66765e-17	1.23016e-15	D7vsN	Up
Ubash3a	2.72014	7.98807e-31	5.07486e-29	D7vsN	Up
Ikbke	2.09028	1.00793e-27	5.25957e-26	D7vsN	Up
Grap2	2.01877	3.07575e-41	3.22613e-39	D7vsN	Up
Gzmk	5.69099	8.69769e-87	6.17872e-84	D7vsN	Up
Clspn	2.83401	1.3232e-38	1.24952e-36	D7vsN	Up
Ifi209	2.14385	4.82217e-60	1.08436e-57	D7vsN	Up
Sorcs1	-2.09103	0.0110154	0.0318245	D7vsN	Down
B430306N03Rik	2.87174	5.54793e-33	3.93978e-31	D7vsN	Up
Clec4a3	3.49769	1.19071e-69	3.95937e-67	D7vsN	Up
Gimap7	3.83341	7.21106e-74	2.92722e-71	D7vsN	Up
A530064D06Rik	2.11721	1.79407e-09	2.20342e-08	D7vsN	Up
Tnip3	2.05035	6.17209e-11	9.32548e-10	D7vsN	Up
Cdc25c	2.54597	2.62136e-12	4.51934e-11	D7vsN	Up
Tlr7	2.53118	1.66988e-81	9.4901e-79	D7vsN	Up
Il27	3.08841	1.56707e-24	6.70069e-23	D7vsN	Up
Phf11a	3.15172	5.88288e-36	4.80107e-34	D7vsN	Up
Defb1	-4.27829	0.015362	0.0421867	D7vsN	Down
Cd300c2	2.57849	3.77982e-51	5.99725e-49	D7vsN	Up
Tlr1	2.01467	7.78733e-26	3.5954e-24	D7vsN	Up
S1pr5	3.72922	2.29609e-70	7.97433e-68	D7vsN	Up
Arhgef37	2.44694	7.13465e-27	3.53981e-25	D7vsN	Up
Cenph	2.46239	1.44805e-14	3.1065e-13	D7vsN	Up
Cenpe	2.70959	2.73162e-24	1.14607e-22	D7vsN	Up
Ptprcap	2.4541	3.95299e-55	7.18364e-53	D7vsN	Up
Gvin1	2.03254	6.37948e-42	6.87598e-40	D7vsN	Up
Calhm6	3.31902	7.00545e-22	2.59135e-20	D7vsN	Up
E2f8	2.61912	8.22057e-35	6.37594e-33	D7vsN	Up
Pilra	2.74992	1.07677e-37	9.67148e-36	D7vsN	Up
Ankle1	2.28905	1.27889e-10	1.85495e-09	D7vsN	Up
Ticrr	2.87566	7.72597e-43	8.71808e-41	D7vsN	Up
Gm5637	2.99207	0.0187565	0.0498839	D7vsN	Up
Lancl3	2.10528	1.6198e-13	3.13888e-12	D7vsN	Up
Mis18bp1	2.28301	7.70461e-26	3.56247e-24	D7vsN	Up
Apof	-2.6866	0.00789163	0.0239345	D7vsN	Down
Ccdc88b	2.00967	3.33231e-34	2.49779e-32	D7vsN	Up
Kcna1	-2.52915	8.49889e-06	5.41479e-05	D7vsN	Down
Fcrl5	3.58309	6.05914e-28	3.23192e-26	D7vsN	Up
Selplg	2.37695	4.20556e-101	5.97514e-98	D7vsN	Up
Bcl11b	2.34459	3.14885e-36	2.6038e-34	D7vsN	Up
Ckap2l	2.13985	7.21668e-13	1.3199e-11	D7vsN	Up
Cd300e	5.73886	2.55738e-93	2.57859e-90	D7vsN	Up
Gm6377	2.97768	2.1472e-29	1.24559e-27	D7vsN	Up
Fndc9	2.26595	2.31829e-35	1.8345e-33	D7vsN	Up
Cdca2	2.05372	1.92833e-23	7.75726e-22	D7vsN	Up
Clec4a1	3.67485	4.77238e-87	3.46908e-84	D7vsN	Up
Themis	3.07448	1.518e-66	4.2746e-64	D7vsN	Up
Gm5105	-3.16259	0.0183343	0.0489516	D7vsN	Down
#N/A	2.24903	2.0221e-06	1.46647e-05	D7vsN	Up
Slc36a3	2.48792	0.000812611	0.00329482	D7vsN	Up
H1f1	3.20606	9.46607e-35	7.3057e-33	D7vsN	Up
Tifab	2.00318	3.05112e-37	2.64913e-35	D7vsN	Up
Ceacam19	4.41153	9.22952e-05	0.000467488	D7vsN	Up
2610318N02Rik	3.11156	3.27113e-13	6.15567e-12	D7vsN	Up
H2ax	2.3114	9.09768e-44	1.06107e-41	D7vsN	Up
Lrrc25	2.84019	2.3169e-50	3.58512e-48	D7vsN	Up
Ces2b	-2.6595	3.92026e-09	4.54508e-08	D7vsN	Down
Tmc8	2.07552	8.47787e-73	3.27152e-70	D7vsN	Up
F2rl3	2.11634	5.98461e-13	1.10101e-11	D7vsN	Up
Or2m13	2.34288	0.00280267	0.00975642	D7vsN	Up
Mchr1	-3.21442	2.58404e-09	3.0946e-08	D7vsN	Down
Cxcr3	3.70471	1.40357e-56	2.74197e-54	D7vsN	Up
Il31ra	2.54827	3.55281e-13	6.65769e-12	D7vsN	Up
Astl	2.43369	3.25733e-05	0.000183235	D7vsN	Up
Or2t26	4.16357	0.00103369	0.00406724	D7vsN	Up
#N/A	3.31674	2.79231e-61	6.64319e-59	D7vsN	Up
Insl6	2.9809	5.74594e-11	8.71849e-10	D7vsN	Up
Lin28a	3.21515	0.00930912	0.027544	D7vsN	Up
Kif18b	2.66472	3.35657e-23	1.32637e-21	D7vsN	Up
Spn	3.77865	2.01428e-218	6.29604e-214	D7vsN	Up
Treml4	4.89347	4.36098e-87	3.24551e-84	D7vsN	Up
Lax1	2.1494	7.45949e-42	7.98497e-40	D7vsN	Up
Pld4	2.50315	5.27976e-94	5.50099e-91	D7vsN	Up
Fpr2	2.76105	1.45288e-20	4.8831e-19	D7vsN	Up
Cx3cr1	2.49404	2.60944e-48	3.70742e-46	D7vsN	Up
H1f3	2.91244	6.33874e-49	9.08853e-47	D7vsN	Up
Klrc2	2.44421	4.88977e-46	6.47625e-44	D7vsN	Up
Gpr25	3.37417	6.8623e-07	5.52537e-06	D7vsN	Up
A630001G21Rik	2.02488	3.74397e-60	8.48009e-58	D7vsN	Up
Prkcb	2.30044	1.94078e-47	2.66065e-45	D7vsN	Up
Spink2	2.20589	0.00439312	0.0144103	D7vsN	Up
Cd8b1	4.39798	8.87747e-95	9.56838e-92	D7vsN	Up
Clec12a	2.03153	1.93884e-33	1.39959e-31	D7vsN	Up
Gpr141	3.42381	8.96922e-64	2.27928e-61	D7vsN	Up
#N/A	2.11756	1.56343e-40	1.59179e-38	D7vsN	Up
#N/A	-3.52115	0.00198031	0.00719416	D7vsN	Down
Cd8a	3.92863	1.37107e-98	1.71422e-95	D7vsN	Up
Krt15	-2.79578	0.0046854	0.0152157	D7vsN	Down
P2ry10b	2.34257	2.12696e-35	1.68737e-33	D7vsN	Up
Hmgb2	2.30335	4.97231e-32	3.36406e-30	D7vsN	Up
Ifng	4.58463	1.18244e-25	5.38768e-24	D7vsN	Up
Slc6a2	-2.20957	7.79145e-11	1.16414e-09	D7vsN	Down
Lair1	3.31319	2.53e-89	2.08106e-86	D7vsN	Up
Fmnl1	2.2326	1.32003e-68	4.12603e-66	D7vsN	Up
Ticam2	2.14514	1.3656e-25	6.21317e-24	D7vsN	Up
Ms4a4b	3.66048	2.61137e-119	6.27874e-116	D7vsN	Up
#N/A	-2.513	0.00223625	0.00800852	D7vsN	Down
Adap1	2.36163	1.76609e-42	1.95754e-40	D7vsN	Up
Cngb3	2.03537	0.00573886	0.018121	D7vsN	Up
Hmga2	2.99268	0.00476682	0.01544	D7vsN	Up
H2bc27	3.15868	1.58979e-31	1.04177e-29	D7vsN	Up
Gm5620	2.36775	0.0148569	0.0410013	D7vsN	Up
Skap1	2.17522	4.36902e-38	3.98142e-36	D7vsN	Up
AB124611	2.25808	8.0497e-60	1.79721e-57	D7vsN	Up
Lypd3	-3.30821	0.0159627	0.0435799	D7vsN	Down
Gm12253	3.01143	0.0178662	0.0479186	D7vsN	Up
H2bc8	2.83969	8.5935e-44	1.0098e-41	D7vsN	Up
Gm8369	2.07266	5.20717e-56	9.74614e-54	D7vsN	Up
Fcer1g	2.78311	1.45785e-30	9.02338e-29	D7vsN	Up
H1f5	3.78325	3.98577e-95	4.61419e-92	D7vsN	Up
Nfe2	2.04987	5.23433e-21	1.81184e-19	D7vsN	Up
Pirb	2.42312	9.01411e-48	1.25224e-45	D7vsN	Up
Fcgr4	5.34484	1.36175e-148	1.0641e-144	D7vsN	Up
Ifitm6	3.58179	2.14268e-36	1.79554e-34	D7vsN	Up
Clec4a4	2.9061	2.14812e-10	3.01228e-09	D7vsN	Up
Reg1	-3.09146	0.000231007	0.0010694	D7vsN	Down
H4c1	2.72196	2.09952e-61	5.04806e-59	D7vsN	Up
Atp8b4	2.33902	6.78684e-119	1.51526e-115	D7vsN	Up
H2-Q7	2.17278	1.95337e-136	7.63207e-133	D7vsN	Up
H4c9	2.49558	3.70516e-44	4.38683e-42	D7vsN	Up
Krt5	-2.65469	0.0160299	0.0437441	D7vsN	Down
H2ac4	3.37492	4.1808e-73	1.63349e-70	D7vsN	Up
Klra6	3.05765	4.17116e-06	2.83061e-05	D7vsN	Up
Gm53056	2.04918	6.69008e-06	4.36104e-05	D7vsN	Up
#N/A	4.23833	0.000696349	0.00287565	D7vsN	Up
H2ac10	3.10574	1.79498e-44	2.22641e-42	D7vsN	Up
Cks2	2.65376	7.53374e-44	8.88611e-42	D7vsN	Up
Serpinb2	2.05257	3.97892e-10	5.37696e-09	D7vsN	Up
Tubb3	2.62476	1.68048e-13	3.25042e-12	D7vsN	Up
Ap3b2	-3.86681	0.00639978	0.0199519	D7vsN	Down
Nsl1	2.00981	3.17472e-19	9.70011e-18	D7vsN	Up
Or14j3	3.4809	0.0105511	0.0306901	D7vsN	Up
H2bc12	3.64689	8.31337e-38	7.4885e-36	D7vsN	Up
Csprs	2.30997	0.000271905	0.00123982	D7vsN	Up
Stat4	2.21233	2.77744e-30	1.69229e-28	D7vsN	Up
H2ac15	3.17706	2.91521e-75	1.28339e-72	D7vsN	Up
Cd300lb	2.6125	7.38265e-30	4.39542e-28	D7vsN	Up
Gpr84	4.12444	9.3407e-09	1.02623e-07	D7vsN	Up
Gm8995	2.13897	4.24138e-51	6.6956e-49	D7vsN	Up
Erhrt-ps	4.12944	0.00177074	0.00651998	D7vsN	Up
Plppr1	-4.31146	0.00222837	0.00798213	D7vsN	Down
Ipcef1	2.38257	3.75059e-56	7.06218e-54	D7vsN	Up
Hcst	2.30378	1.09283e-23	4.47104e-22	D7vsN	Up
H4c12	2.72598	8.48372e-26	3.91115e-24	D7vsN	Up
Zpld1	-2.61798	0.01497	0.0412552	D7vsN	Down
Gm23300	3.15021	0.0177176	0.0475895	D7vsN	Up
#N/A	2.01161	2.03824e-17	5.47801e-16	D7vsN	Up
Gm24036	3.5619	0.0136472	0.038148	D7vsN	Up
Gm24524	2.59852	3.48981e-06	2.40213e-05	D7vsN	Up
#N/A	-3.52611	0.00778501	0.0236547	D7vsN	Down
Gm23451	2.2571	0.000333352	0.00148258	D7vsN	Up
Mir146	2.1596	0.000547988	0.00231528	D7vsN	Up
Gm25651	-2.76986	0.0092483	0.0273848	D7vsN	Down
#N/A	-3.61095	0.00965916	0.0284398	D7vsN	Down
Gm26110	5.09675	2.00433e-06	1.45493e-05	D7vsN	Up
Cd209b	-2.1537	0.00200166	0.00725739	D7vsN	Down
Serpina3f	2.6215	8.48238e-11	1.26014e-09	D7vsN	Up
Ankdd1a	2.41902	1.26622e-08	1.36503e-07	D7vsN	Up
Pilrb2	3.17077	2.09919e-49	3.10968e-47	D7vsN	Up
Pilrb1	3.83386	6.8292e-68	2.07243e-65	D7vsN	Up
Oas1g	2.09475	5.25362e-21	1.81651e-19	D7vsN	Up
Serpinb7	4.31137	0.000129801	0.000637122	D7vsN	Up
Gm7027	2.5125	1.99544e-08	2.07836e-07	D7vsN	Up
H4c11	2.71492	3.24554e-20	1.0701e-18	D7vsN	Up
Gm7666	2.62611	9.0833e-13	1.6383e-11	D7vsN	Up
A430093F15Rik	3.07726	1.11492e-25	5.08747e-24	D7vsN	Up
Klra7	2.33104	8.01106e-28	4.20137e-26	D7vsN	Up
Lpar5	2.02089	4.46294e-21	1.55516e-19	D7vsN	Up
Xlr4b	2.0587	1.14114e-09	1.44995e-08	D7vsN	Up
Cst7	2.58104	1.94476e-26	9.29471e-25	D7vsN	Up
Lgals1	2.0771	3.45936e-15	7.85253e-14	D7vsN	Up
Il2rb	2.99096	1.13836e-65	3.17693e-63	D7vsN	Up
H3c1	3.06109	1.09118e-61	2.66461e-59	D7vsN	Up
H4c2	2.5255	3.14836e-33	2.24676e-31	D7vsN	Up
H3c2	3.36723	6.51595e-81	3.57314e-78	D7vsN	Up
H2bc7	2.73721	2.14459e-44	2.62876e-42	D7vsN	Up
H2ac6	2.80844	1.60869e-54	2.82487e-52	D7vsN	Up
H2ac8	3.35548	3.41222e-81	1.90456e-78	D7vsN	Up
H3c6	2.62632	4.13022e-65	1.14246e-62	D7vsN	Up
H4c6	3.18551	4.16921e-65	1.14313e-62	D7vsN	Up
H2bc11	3.70992	1.43741e-84	9.36022e-82	D7vsN	Up
H2ac11	3.70015	9.86221e-50	1.48919e-47	D7vsN	Up
H2ac12	3.44474	2.0071e-28	1.10063e-26	D7vsN	Up
H2bc24	4.28544	0.00128834	0.00492594	D7vsN	Up
H4c18	2.30841	1.74321e-37	1.53486e-35	D7vsN	Up
H4c17	2.01559	2.9349e-24	1.22806e-22	D7vsN	Up
H2bc23	3.28753	0.000707981	0.00291752	D7vsN	Up
H2bc22	3.70508	5.42013e-26	2.52484e-24	D7vsN	Up
H2ac22	3.67127	5.3658e-69	1.72906e-66	D7vsN	Up
H3c3	3.48711	2.42427e-86	1.6839e-83	D7vsN	Up
Cd300ld3	2.96447	2.12295e-16	5.34707e-15	D7vsN	Up
Cd300ld4	3.97576	0.0025311	0.00892739	D7vsN	Up
Wfdc17	2.60749	2.29995e-34	1.73584e-32	D7vsN	Up
Slfn9	2.1657	3.89288e-14	7.98423e-13	D7vsN	Up
Fbp1	-2.53689	0.00921737	0.027301	D7vsN	Down
Spdl1	2.42511	4.46009e-30	2.69129e-28	D7vsN	Up
Insyn2b	2.09366	9.50137e-46	1.24261e-43	D7vsN	Up
Hba-a1	-2.04076	0.0044831	0.0146501	D7vsN	Down
Fcho1	2.20747	3.06057e-50	4.71253e-48	D7vsN	Up
Itgad	2.34988	3.13444e-11	4.90356e-10	D7vsN	Up
Ifi214	2.56736	3.27709e-39	3.19103e-37	D7vsN	Up
Wfdc16	-2.62486	0.00197669	0.00718269	D7vsN	Down
Wfdc6b	-2.70417	1.44185e-05	8.74426e-05	D7vsN	Down
Wfdc8	-2.81141	8.39215e-15	1.84209e-13	D7vsN	Down
Runx3	2.24454	4.50876e-30	2.71542e-28	D7vsN	Up
Skint3	2.8647	1.05638e-17	2.91432e-16	D7vsN	Up
Klrh1	3.98819	0.000730237	0.00299934	D7vsN	Up
H2ac7	3.19756	3.1169e-28	1.68848e-26	D7vsN	Up
H2ac13	3.63726	6.6935e-31	4.26108e-29	D7vsN	Up
Tigit	4.40274	3.40801e-42	3.71165e-40	D7vsN	Up
Ncf4	2.43087	4.16699e-45	5.29461e-43	D7vsN	Up
Apol7e	2.23843	2.00619e-18	5.86599e-17	D7vsN	Up
A530040E14Rik	2.63659	3.55543e-29	2.03166e-27	D7vsN	Up
Slfn2	2.24596	4.34779e-45	5.50197e-43	D7vsN	Up
#N/A	2.44943	0.00832191	0.0250735	D7vsN	Up
Gpr174	2.35734	2.01378e-36	1.69206e-34	D7vsN	Up
#N/A	2.09986	1.55116e-25	7.02677e-24	D7vsN	Up
H2-T-ps	2.85458	2.67202e-28	1.44999e-26	D7vsN	Up
Lst1	3.97387	2.54723e-36	2.12317e-34	D7vsN	Up
#N/A	5.2936	1.21271e-05	7.45588e-05	D7vsN	Up
Ifi204	3.2606	1.21954e-68	3.85043e-66	D7vsN	Up
#N/A	2.65158	0.00570506	0.018027	D7vsN	Up
#N/A	3.67101	8.6488e-06	5.50021e-05	D7vsN	Up
Cenps	2.56767	3.1467e-11	4.91782e-10	D7vsN	Up
#N/A	2.26526	1.59862e-50	2.48597e-48	D7vsN	Up
Cyp2a4	-2.77429	3.35969e-05	0.000188298	D7vsN	Down
D930028M14Rik	3.2478	0.000121395	0.000600203	D7vsN	Up
I830077J02Rik	2.03709	4.74944e-21	1.65132e-19	D7vsN	Up
H3c13	2.53075	8.32175e-27	4.11571e-25	D7vsN	Up
Pira6	2.33487	3.25257e-18	9.3701e-17	D7vsN	Up
Sirpb1c	2.23398	9.64725e-31	6.0551e-29	D7vsN	Up
#N/A	-4.44268	0.00173779	0.00641753	D7vsN	Down
AW112010	2.56768	1.07315e-81	6.21175e-79	D7vsN	Up
#N/A	2.53212	2.97237e-33	2.12603e-31	D7vsN	Up
H2bc3	3.61999	2.56764e-71	9.0176e-69	D7vsN	Up
Cerkl	2.75791	4.01987e-102	5.98329e-99	D7vsN	Up
Cenpw	2.4765	1.14588e-19	3.61784e-18	D7vsN	Up
Bex6	5.20394	4.10463e-06	2.78849e-05	D7vsN	Up
Kbtbd6	2.81282	4.59554e-08	4.50804e-07	D7vsN	Up
Mir147	3.25236	4.63007e-10	6.20858e-09	D7vsN	Up
Trbv1	2.54027	2.99649e-09	3.55479e-08	D7vsN	Up
Trbv2	3.11196	4.65174e-10	6.23229e-09	D7vsN	Up
Trbv3	4.45686	6.39009e-24	2.63503e-22	D7vsN	Up
Trbv5	2.75085	3.03069e-06	2.11688e-05	D7vsN	Up
Trbv13-1	2.95902	2.04083e-15	4.7463e-14	D7vsN	Up
Trbv13-2	3.32357	9.46737e-23	3.65335e-21	D7vsN	Up
Trbv13-3	3.19229	2.53613e-11	4.00767e-10	D7vsN	Up
Trbv14	5.25684	4.25028e-12	7.21625e-11	D7vsN	Up
Trbv15	3.08999	2.83195e-13	5.35825e-12	D7vsN	Up
Trbv16	4.2264	9.99054e-31	6.24549e-29	D7vsN	Up
Trbv17	2.99146	7.53934e-06	4.8539e-05	D7vsN	Up
Trbv19	3.28325	1.2508e-08	1.34907e-07	D7vsN	Up
Trbv20	3.06246	0.00010813	0.000540082	D7vsN	Up
Trbv23	4.3914	0.00238036	0.0084645	D7vsN	Up
Trbv29	4.52347	6.28345e-16	1.52781e-14	D7vsN	Up
Trbv30	4.65389	0.00850875	0.0255336	D7vsN	Up
Trbj1-1	2.17043	7.36594e-08	7.00022e-07	D7vsN	Up
Trbj1-2	2.33109	8.66981e-09	9.57232e-08	D7vsN	Up
Trbj1-3	3.41334	3.85915e-08	3.84037e-07	D7vsN	Up
Trbj1-4	2.41552	9.58216e-10	1.23154e-08	D7vsN	Up
Trbj1-5	2.515	2.84674e-14	5.90448e-13	D7vsN	Up
Trbj1-6	2.02035	1.04021e-06	8.04995e-06	D7vsN	Up
Trbj1-7	2.37701	2.22504e-09	2.70194e-08	D7vsN	Up
#N/A	3.65238	2.46079e-69	8.0965e-67	D7vsN	Up
Trbj2-1	3.04154	7.63248e-22	2.81331e-20	D7vsN	Up
Trbj2-2	3.69207	1.02126e-11	1.67743e-10	D7vsN	Up
Trbj2-3	3.35643	1.86994e-17	5.03869e-16	D7vsN	Up
Trbj2-4	2.68575	1.96939e-13	3.78348e-12	D7vsN	Up
Trbj2-5	2.96811	6.61977e-25	2.88181e-23	D7vsN	Up
Trbj2-7	3.25289	8.17994e-25	3.54619e-23	D7vsN	Up
Trbc2	3.36087	1.717e-88	1.34171e-85	D7vsN	Up
Trbv31	2.91076	2.08884e-06	1.50822e-05	D7vsN	Up
Igkv2-112	3.34335	0.00165588	0.00615432	D7vsN	Up
Igkv12-98	2.29272	0.00257763	0.00906799	D7vsN	Up
#N/A	3.45352	0.00445843	0.0145893	D7vsN	Up
Ighg2c	4.78248	2.33677e-15	5.3872e-14	D7vsN	Up
Ighg2b	2.67793	4.864e-09	5.5568e-08	D7vsN	Up
Ighg3	4.22323	4.37725e-15	9.84315e-14	D7vsN	Up
Ighv5-2	4.16551	0.00154704	0.00578973	D7vsN	Up
Ighv1-47	3.83903	0.00190383	0.00695189	D7vsN	Up
#N/A	3.86171	0.00307531	0.0105981	D7vsN	Up
Trav8d-2	4.39108	0.00172064	0.00636171	D7vsN	Up
Trav16d-dv11	2.48621	0.00874849	0.0261276	D7vsN	Up
Trav6n-6	4.6822	0.00213253	0.00767049	D7vsN	Up
Trav8n-2	4.2291	0.00109751	0.00428116	D7vsN	Up
Trav16n	3.65684	5.19059e-08	5.06216e-07	D7vsN	Up
Trav13n-4	3.0021	0.00634298	0.0197946	D7vsN	Up
Trav14n-3	3.03944	0.000893478	0.00358274	D7vsN	Up
Trav13-1	2.35133	0.000292499	0.00132157	D7vsN	Up
Trav14-1	2.28986	0.0117509	0.0336045	D7vsN	Up
Trav13-2	3.19959	0.00394536	0.0131233	D7vsN	Up
Trav16	2.43805	0.000156849	0.000754833	D7vsN	Up
Trav19	3.99895	0.0025904	0.0091055	D7vsN	Up
Trav21-dv12	3.4416	0.00768786	0.0234096	D7vsN	Up
Trdj1	2.49611	0.00112301	0.00436808	D7vsN	Up
Traj57	3.32279	0.0058585	0.0184559	D7vsN	Up
Traj56	3.63217	0.000401817	0.00175266	D7vsN	Up
Traj53	4.44015	0.00058571	0.00245475	D7vsN	Up
Traj51	3.19075	0.00134766	0.00513214	D7vsN	Up
Traj49	4.02436	1.31634e-05	8.0345e-05	D7vsN	Up
Traj48	3.10085	0.000945379	0.00376669	D7vsN	Up
Traj46	2.4135	0.000506364	0.00215779	D7vsN	Up
Traj45	3.03398	3.05691e-05	0.000173066	D7vsN	Up
Traj44	3.82125	4.41538e-07	3.68621e-06	D7vsN	Up
Traj43	4.72992	1.92273e-07	1.71402e-06	D7vsN	Up
Traj42	3.9343	1.61317e-06	1.19656e-05	D7vsN	Up
Traj41	3.02234	7.96362e-05	0.000410081	D7vsN	Up
Traj40	3.21921	4.74878e-08	4.64723e-07	D7vsN	Up
Traj39	2.40533	8.08465e-06	5.16878e-05	D7vsN	Up
Traj38	3.95942	5.96213e-05	0.000316828	D7vsN	Up
Traj37	3.35573	2.63053e-08	2.68965e-07	D7vsN	Up
Traj35	3.38145	1.20094e-06	9.169e-06	D7vsN	Up
Traj34	3.46732	5.71469e-09	6.45318e-08	D7vsN	Up
Traj33	2.91327	6.04909e-08	5.8267e-07	D7vsN	Up
Traj32	3.17022	3.06173e-08	3.0971e-07	D7vsN	Up
Traj30	2.91345	6.6652e-10	8.74252e-09	D7vsN	Up
Traj29	3.27818	1.71808e-05	0.000102602	D7vsN	Up
Traj28	2.6396	9.0379e-06	5.72785e-05	D7vsN	Up
Traj27	2.70149	4.42546e-09	5.09116e-08	D7vsN	Up
Traj26	2.74431	2.77741e-09	3.3097e-08	D7vsN	Up
Traj25	2.50345	2.62185e-05	0.00015059	D7vsN	Up
Traj24	2.82296	8.60588e-10	1.11201e-08	D7vsN	Up
Traj23	2.99376	1.30922e-11	2.13137e-10	D7vsN	Up
Traj22	2.88677	7.14156e-15	1.57644e-13	D7vsN	Up
Traj21	3.25439	1.0237e-08	1.11881e-07	D7vsN	Up
Traj20	2.78638	1.26647e-08	1.36503e-07	D7vsN	Up
Traj19	2.89095	2.72683e-06	1.92095e-05	D7vsN	Up
Traj18	2.55495	6.80773e-08	6.51928e-07	D7vsN	Up
Traj17	3.31152	9.96857e-15	2.16531e-13	D7vsN	Up
Traj16	3.60135	8.50588e-12	1.40794e-10	D7vsN	Up
Traj15	2.30743	4.91468e-10	6.56768e-09	D7vsN	Up
Traj14	2.5757	9.34737e-07	7.29333e-06	D7vsN	Up
Traj13	3.40066	9.40248e-10	1.20994e-08	D7vsN	Up
Traj12	2.82769	1.50645e-10	2.16293e-09	D7vsN	Up
Traj11	2.80147	2.17549e-10	3.04792e-09	D7vsN	Up
Traj9	3.3398	1.23671e-12	2.19636e-11	D7vsN	Up
Traj7	2.69207	1.03062e-07	9.57615e-07	D7vsN	Up
Traj6	2.76372	2.80212e-10	3.85671e-09	D7vsN	Up
Traj5	4.90055	9.41807e-06	5.93869e-05	D7vsN	Up
Traj4	3.7247	6.46123e-09	7.24905e-08	D7vsN	Up
Traj3	3.07896	4.3622e-06	2.95129e-05	D7vsN	Up
Traj2	3.06021	1.57257e-07	1.41776e-06	D7vsN	Up
Traj1	2.62295	2.25221e-06	1.61573e-05	D7vsN	Up
#N/A	3.43457	1.2141e-55	2.24552e-53	D7vsN	Up
Mir18b	3.53612	0.0148658	0.0410222	D7vsN	Up
#N/A	2.31666	0.00107872	0.00421732	D7vsN	Up
Gm24471	4.03271	0.00124537	0.00478153	D7vsN	Up
Gm22372	2.92773	0.00478867	0.0155028	D7vsN	Up
Ankrd63	-3.3823	2.8037e-26	1.32379e-24	D7vsN	Down
Gm20900	3.31223	0.000430517	0.00186429	D7vsN	Up
Zfp268	2.36484	1.46311e-34	1.12089e-32	D7vsN	Up
#N/A	-3.87577	0.00215063	0.00773023	D7vsN	Down
E030025P04Rik	-4.64812	5.35266e-05	0.000287274	D7vsN	Down
Slfn1	2.42995	1.15693e-45	1.49431e-43	D7vsN	Up
Gm5150	2.33935	2.14792e-29	1.24559e-27	D7vsN	Up
Sirpd	3.24397	1.15149e-18	3.40836e-17	D7vsN	Up
Zfp541	3.12844	0.0127489	0.0359837	D7vsN	Up
Tgtp1	2.02185	2.49823e-10	3.46131e-09	D7vsN	Up
Ifi27l2a	2.57488	3.19539e-74	1.33171e-71	D7vsN	Up
Gzmc	4.0109	0.00191507	0.00698802	D7vsN	Up
LOC100041057	2.35217	0.0115518	0.0331383	D7vsN	Up
Ccr5	3.04685	3.91965e-115	7.65728e-112	D7vsN	Up
Lemd1	-2.55618	4.5673e-05	0.000248408	D7vsN	Down
Ifit1bl1	2.76276	1.66657e-54	2.91017e-52	D7vsN	Up
Gbp4	2.04412	1.6789e-26	8.07346e-25	D7vsN	Up
#N/A	-3.61806	0.00740148	0.0226523	D7vsN	Down
Ms4a6c	3.15894	1.95725e-83	1.24853e-80	D7vsN	Up
Gm7609	2.47458	2.7987e-08	2.85506e-07	D7vsN	Up
Kifc1	2.00583	3.00349e-18	8.68456e-17	D7vsN	Up
Pglyrp2	2.39127	2.95269e-40	2.97717e-38	D7vsN	Up
Tm4sf19	2.12972	0.00063799	0.00265499	D7vsN	Up
Ulbp1	2.0094	2.02934e-23	8.13219e-22	D7vsN	Up
Gm14862	2.34776	0.000853579	0.00344574	D7vsN	Up
Fpr3	2.58292	7.07407e-17	1.84108e-15	D7vsN	Up
Xlr4a	2.09005	6.977e-10	9.12469e-09	D7vsN	Up
Klra1	2.4908	1.80991e-10	2.5668e-09	D7vsN	Up
H2ac14-ps	3.00613	0.000121531	0.000600682	D7vsN	Up
H2bc26	2.9875	3.93164e-31	2.51311e-29	D7vsN	Up
Pira2-ps1	3.92255	4.02124e-10	5.42477e-09	D7vsN	Up
#N/A	4.48144	1.86198e-06	1.36427e-05	D7vsN	Up
#N/A	2.09623	2.37015e-07	2.0793e-06	D7vsN	Up
#N/A	-2.94791	0.0117013	0.0334965	D7vsN	Down
#N/A	2.33713	0.0180081	0.0482413	D7vsN	Up
#N/A	-2.82304	0.0166483	0.0451442	D7vsN	Down
#N/A	2.00633	1.88155e-05	0.000111638	D7vsN	Up
Gm12936	4.19943	0.00168852	0.00625778	D7vsN	Up
#N/A	-3.47305	0.00758216	0.0231351	D7vsN	Down
Rplp0-ps1	-3.50805	0.00481961	0.0155836	D7vsN	Down
Pira1	2.43667	2.2312e-22	8.44318e-21	D7vsN	Up
Gm15931	3.52599	8.09516e-34	5.99598e-32	D7vsN	Up
Rps11-ps2	2.40178	0.00798196	0.0241803	D7vsN	Up
#N/A	2.22366	5.85582e-06	3.86558e-05	D7vsN	Up
#N/A	-2.0809	0.00258201	0.00908032	D7vsN	Down
#N/A	-3.47624	0.000715552	0.00294561	D7vsN	Down
#N/A	2.81912	0.00232774	0.00829246	D7vsN	Up
#N/A	2.3506	4.05466e-13	7.56184e-12	D7vsN	Up
Actr3-ps	2.41641	5.7155e-05	0.000304706	D7vsN	Up
#N/A	-2.26379	0.00816655	0.024663	D7vsN	Down
#N/A	5.086	0.000160843	0.000772624	D7vsN	Up
Gm14834	2.36397	2.0055e-06	1.45544e-05	D7vsN	Up
#N/A	2.05219	5.73673e-30	3.42855e-28	D7vsN	Up
Gm12085	4.45764	9.08999e-05	0.000461468	D7vsN	Up
#N/A	3.3496	0.0143628	0.0398453	D7vsN	Up
Or8u37-ps1	-2.17579	0.00809219	0.0244739	D7vsN	Down
#N/A	2.01077	7.61941e-05	0.000393587	D7vsN	Up
#N/A	2.15949	2.46926e-05	0.000142849	D7vsN	Up
#N/A	-2.11639	0.0181956	0.0486519	D7vsN	Down
Gm11699	2.46742	7.52266e-07	6.01216e-06	D7vsN	Up
#N/A	-2.37395	0.00663431	0.0205927	D7vsN	Down
#N/A	3.73065	7.75684e-07	6.17406e-06	D7vsN	Up
#N/A	2.35133	1.36583e-05	8.31223e-05	D7vsN	Up
#N/A	2.4637	3.26932e-05	0.000183827	D7vsN	Up
Gm25106	2.38002	0.00288714	0.0100115	D7vsN	Up
#N/A	2.21011	1.71362e-19	5.37777e-18	D7vsN	Up
#N/A	2.03235	3.63872e-31	2.33543e-29	D7vsN	Up
AI847159	2.20652	5.78289e-06	3.82309e-05	D7vsN	Up
#N/A	-2.48948	0.0149794	0.0412713	D7vsN	Down
#N/A	3.05127	4.20258e-10	5.65232e-09	D7vsN	Up
Gm12589	3.7895	0.000872507	0.0035081	D7vsN	Up
#N/A	3.21757	0.00113669	0.00441415	D7vsN	Up
#N/A	4.00677	0.00260093	0.00913967	D7vsN	Up
#N/A	2.33421	0.00119679	0.00462457	D7vsN	Up
#N/A	-2.078	0.0126312	0.0356812	D7vsN	Down
Slc36a3os	3.18381	6.887e-10	9.01076e-09	D7vsN	Up
#N/A	3.5864	7.48842e-06	4.82609e-05	D7vsN	Up
#N/A	-3.77441	0.00397128	0.0131885	D7vsN	Down
Gm16063	-2.05937	5.40439e-10	7.18524e-09	D7vsN	Down
#N/A	2.95156	4.5464e-38	4.13101e-36	D7vsN	Up
Gm15843	-3.03956	0.00245073	0.00867524	D7vsN	Down
Gm12167	2.36027	2.33711e-13	4.47618e-12	D7vsN	Up
#N/A	3.01337	0.00167156	0.00620447	D7vsN	Up
4933427I22Rik	-3.32622	0.00106484	0.00417456	D7vsN	Down
#N/A	2.56723	0.00262103	0.00920098	D7vsN	Up
#N/A	3.77008	0.0132605	0.0372469	D7vsN	Up
Gm2788	2.54963	1.06379e-23	4.35791e-22	D7vsN	Up
Gm8817	2.21289	1.94499e-06	1.41693e-05	D7vsN	Up
#N/A	3.14787	0.0163788	0.044559	D7vsN	Up
#N/A	-2.46306	0.0031616	0.0108446	D7vsN	Down
#N/A	4.1543	0.000236085	0.00109032	D7vsN	Up
Arl4aos	-2.09379	0.0116611	0.0333966	D7vsN	Down
#N/A	3.36768	0.00966693	0.0284599	D7vsN	Up
#N/A	2.69821	1.84843e-17	4.98501e-16	D7vsN	Up
#N/A	2.80626	9.22812e-06	5.83539e-05	D7vsN	Up
#N/A	2.8259	5.28965e-12	8.90353e-11	D7vsN	Up
#N/A	2.06937	0.00196297	0.00713928	D7vsN	Up
AI662270	2.22128	1.69078e-37	1.4929e-35	D7vsN	Up
#N/A	-2.08482	0.00263069	0.00923178	D7vsN	Down
2810408I11Rik	2.59099	9.15153e-06	5.79399e-05	D7vsN	Up
#N/A	2.46447	8.00285e-16	1.93162e-14	D7vsN	Up
#N/A	2.64017	1.79889e-05	0.00010705	D7vsN	Up
Ctcflos	-3.43233	0.00608193	0.0190732	D7vsN	Down
LOC118568726	-2.04826	0.00295027	0.01021	D7vsN	Down
#N/A	2.14981	5.40596e-32	3.64168e-30	D7vsN	Up
#N/A	-2.04681	0.011002	0.0317885	D7vsN	Down
#N/A	-3.06603	1.44517e-07	1.31009e-06	D7vsN	Down
#N/A	4.70553	0.000262941	0.0012028	D7vsN	Up
Gm25152	3.83842	0.00287398	0.00997357	D7vsN	Up
Gm23390	-2.99057	0.0123338	0.0349422	D7vsN	Down
Snord13	3.17908	0.0114836	0.0329715	D7vsN	Up
Gm22654	2.42287	0.000369519	0.0016254	D7vsN	Up
#N/A	2.70489	0.00254423	0.00896762	D7vsN	Up
Gm24726	2.83271	3.21139e-05	0.000180862	D7vsN	Up
#N/A	-2.03822	0.00409155	0.0135404	D7vsN	Down
#N/A	4.26693	0.00135423	0.00515328	D7vsN	Up
#N/A	-2.20051	0.000306195	0.00137511	D7vsN	Down
Gm23581	-3.70848	0.0129258	0.0364245	D7vsN	Down
Gm24838	-2.51927	0.00188314	0.00688518	D7vsN	Down
Gm2245	2.89176	5.02517e-65	1.36584e-62	D7vsN	Up
Cd300ld5	2.70578	0.00168578	0.00624837	D7vsN	Up
#N/A	2.41191	1.27813e-15	3.03576e-14	D7vsN	Up
#N/A	2.44861	1.02526e-25	4.69891e-24	D7vsN	Up
Bcl2a1b	2.52571	1.67521e-35	1.33918e-33	D7vsN	Up
Pira2	2.27856	7.37542e-28	3.88758e-26	D7vsN	Up
Gm2389	3.23608	0.00165386	0.00614753	D7vsN	Up
#N/A	2.76182	5.70732e-06	3.77793e-05	D7vsN	Up
#N/A	2.45091	3.02395e-08	3.06385e-07	D7vsN	Up
#N/A	3.03049	1.05535e-13	2.07596e-12	D7vsN	Up
4930480K15Rik	-2.7694	0.00394474	0.0131227	D7vsN	Down
BC035044	2.08775	1.27752e-18	3.77781e-17	D7vsN	Up
Gm16545	2.08497	0.0147177	0.0406569	D7vsN	Up
1700071M16Rik	2.48176	2.46739e-36	2.06212e-34	D7vsN	Up
Traj36	2.75528	4.31307e-06	2.92184e-05	D7vsN	Up
Gm6189	2.3464	0.000927936	0.00370661	D7vsN	Up
Trbj2-6	2.70853	4.3917e-11	6.73559e-10	D7vsN	Up
#N/A	2.24493	2.61827e-13	4.97806e-12	D7vsN	Up
Traj55	3.88198	0.00700925	0.0216021	D7vsN	Up
Traj54	3.9187	0.0021879	0.00785427	D7vsN	Up
Gm3756	3.39873	0.00822664	0.0248133	D7vsN	Up
Phf11b	2.91617	1.31695e-61	3.191e-59	D7vsN	Up
Apol11a	4.85304	2.24722e-05	0.000130876	D7vsN	Up
Vmn2r96	2.73697	3.15646e-25	1.39747e-23	D7vsN	Up
#N/A	-3.7513	0.014128	0.0392882	D7vsN	Down
#N/A	2.16049	0.000319487	0.00142762	D7vsN	Up
BC023719	2.02858	2.74167e-09	3.27086e-08	D7vsN	Up
#N/A	2.30074	9.77996e-22	3.57535e-20	D7vsN	Up
#N/A	2.04193	2.09004e-33	1.49835e-31	D7vsN	Up
Art2a	3.76601	4.56538e-52	7.59043e-50	D7vsN	Up
#N/A	3.8032	0.000752049	0.00307842	D7vsN	Up
Serpinb10	2.75311	2.25843e-16	5.67003e-15	D7vsN	Up
Btnl6	4.24449	0.000301594	0.00135717	D7vsN	Up
Mir5104	2.50974	8.50879e-06	5.41779e-05	D7vsN	Up
Mir3547	3.16298	0.0091633	0.0271691	D7vsN	Up
#N/A	2.09844	1.27171e-16	3.25551e-15	D7vsN	Up
#N/A	2.13666	0.0137736	0.0384462	D7vsN	Up
#N/A	2.74457	0.00513638	0.0164749	D7vsN	Up
#N/A	3.05533	7.35018e-50	1.11526e-47	D7vsN	Up
#N/A	2.10617	4.86813e-14	9.90645e-13	D7vsN	Up
#N/A	4.40533	6.28583e-16	1.52781e-14	D7vsN	Up
Asmt	2.2374	0.00972842	0.028606	D7vsN	Up
#N/A	3.32134	3.29929e-05	0.000185365	D7vsN	Up
#N/A	2.37082	2.06801e-13	3.96564e-12	D7vsN	Up
Trav7d-4	4.78552	0.000741962	0.00304111	D7vsN	Up
#N/A	3.52448	0.0086085	0.0257785	D7vsN	Up
Ldlrad2	-2.72415	0.00405987	0.013447	D7vsN	Down
Ighv9-2	3.94158	0.00512759	0.0164501	D7vsN	Up
Trav14-3	4.06539	0.000488128	0.00208977	D7vsN	Up
Trav6-3	4.06303	0.00186472	0.00683062	D7vsN	Up
H2ac23	3.8589	2.16794e-21	7.70914e-20	D7vsN	Up
H2bc13	3.34474	7.35849e-43	8.33349e-41	D7vsN	Up
Igkv14-126	2.99433	0.00538261	0.0171573	D7vsN	Up
Trbv12-2	3.13138	5.10673e-22	1.89799e-20	D7vsN	Up
Trbd2	3.73449	1.21299e-12	2.16036e-11	D7vsN	Up
Trav14d-3-dv8	3.63334	0.00300673	0.0103822	D7vsN	Up
#N/A	2.37679	0.000795457	0.00323408	D7vsN	Up
Gm1647	4.21534	0.000455864	0.00196239	D7vsN	Up
Trav7-4	3.56737	0.0013411	0.00510955	D7vsN	Up
H2ac24	4.90245	4.03437e-05	0.000222363	D7vsN	Up
BC147527	3.33091	2.97733e-64	7.69112e-62	D7vsN	Up
Cyp2d10	-3.1308	0.00930228	0.0275264	D7vsN	Down
Trav3-3	3.06353	1.95245e-05	0.000115408	D7vsN	Up
#N/A	2.91625	5.88937e-07	4.80386e-06	D7vsN	Up
Trav9-2	4.53077	5.32656e-05	0.000285971	D7vsN	Up
Sirpb1b	2.16811	1.03792e-23	4.25751e-22	D7vsN	Up
Anxa2r2	2.95859	5.71165e-06	3.77999e-05	D7vsN	Up
Trav6-7-dv9	3.38272	7.73923e-06	4.96725e-05	D7vsN	Up
Ighv1-82	2.18844	4.56692e-07	3.80043e-06	D7vsN	Up
H2bc15	3.19887	3.42009e-36	2.81321e-34	D7vsN	Up
Igkv3-5	4.52301	8.09898e-15	1.77899e-13	D7vsN	Up
Igkv3-2	2.32364	9.53349e-05	0.000481714	D7vsN	Up
#N/A	6.24079	4.41218e-09	5.07961e-08	D7vsN	Up
#N/A	2.46318	0.0100177	0.0293463	D7vsN	Up
Trbv12-1	4.25538	3.44887e-16	8.54889e-15	D7vsN	Up
Ighv14-2	2.14905	3.44776e-07	2.93322e-06	D7vsN	Up
Trav5-4	4.40042	0.000284786	0.00129029	D7vsN	Up
Anxa2r1	3.69315	1.64246e-59	3.59009e-57	D7vsN	Up
#N/A	3.66907	0.0127657	0.0360157	D7vsN	Up
Trbd1	2.17278	1.57909e-08	1.67826e-07	D7vsN	Up
Igkv3-1	3.0448	2.76111e-05	0.000157979	D7vsN	Up
#N/A	2.1164	0.00803074	0.0243116	D7vsN	Up
#N/A	2.78101	0.00403094	0.0133682	D7vsN	Up
Igkv14-111	2.0361	4.12922e-05	0.000226968	D7vsN	Up
Sirpb1a	3.57464	5.98329e-70	2.03282e-67	D7vsN	Up
Trav12-3	4.22838	1.9815e-05	0.00011697	D7vsN	Up
Trav4-4-dv10	2.24101	0.00773336	0.0235252	D7vsN	Up
Ighv11-2	2.59571	0.0129802	0.0365582	D7vsN	Up
#N/A	-4.50777	0.00143445	0.00542554	D7vsN	Down
Trav7-6	3.68292	0.00636927	0.0198707	D7vsN	Up
#N/A	-3.90611	0.00251034	0.00886306	D7vsN	Down
Trav17	3.57395	0.00775515	0.023578	D7vsN	Up
Ighv2-2	2.2137	0.00365074	0.0122891	D7vsN	Up
Trav10	2.64431	0.00961947	0.0283336	D7vsN	Up
Trav12-2	4.89076	1.59719e-07	1.43872e-06	D7vsN	Up
Trav9-4	2.07852	0.0171916	0.0463679	D7vsN	Up
#N/A	-3.49219	0.00736765	0.0225731	D7vsN	Down
Trav12-1	3.58868	0.00242616	0.00860385	D7vsN	Up
Trav9-1	2.92516	0.000171952	0.000821194	D7vsN	Up
3300005D01Rik	2.00403	0.00715377	0.0219911	D7vsN	Up
#N/A	2.48955	0.000174024	0.000830327	D7vsN	Up
#N/A	2.0076	8.30659e-21	2.82831e-19	D7vsN	Up
Gm18828	3.08672	2.39035e-08	2.46422e-07	D7vsN	Up
1700030M09Rik	-2.91338	0.0152471	0.0419117	D7vsN	Down
Gm26520	2.42383	4.95086e-05	0.000267454	D7vsN	Up
4930558J18Rik	2.12183	0.0042202	0.0139117	D7vsN	Up
#N/A	-4.15255	0.00571656	0.0180579	D7vsN	Down
#N/A	2.04796	1.78152e-14	3.78295e-13	D7vsN	Up
#N/A	2.14892	9.54605e-41	9.88017e-39	D7vsN	Up
G730013B05Rik	2.05683	4.60227e-07	3.82487e-06	D7vsN	Up
#N/A	3.18255	0.000351366	0.0015543	D7vsN	Up
Miat	3.01639	2.12595e-24	8.97982e-23	D7vsN	Up
4833407H14Rik	2.15328	1.1672e-24	5.00453e-23	D7vsN	Up
#N/A	-2.47097	6.52209e-05	0.000343316	D7vsN	Down
#N/A	2.2747	4.44093e-32	3.03079e-30	D7vsN	Up
#N/A	-3.60362	0.00392386	0.0130629	D7vsN	Down
Gm26839	2.18662	3.03932e-06	2.12196e-05	D7vsN	Up
#N/A	2.7404	9.3795e-16	2.25e-14	D7vsN	Up
#N/A	-4.65982	0.000901238	0.00361108	D7vsN	Down
Bin2	2.69452	1.1023e-63	2.77859e-61	D7vsN	Up
Arl14	4.59399	0.000466106	0.002004	D7vsN	Up
Mir3473f	2.31155	0.0080376	0.0243253	D7vsN	Up
#N/A	2.86809	1.79065e-22	6.82567e-21	D7vsN	Up
Mir7086	2.12324	3.85252e-15	8.70075e-14	D7vsN	Up
Mir6983	2.60879	4.12953e-05	0.000226968	D7vsN	Up
#N/A	2.50785	0.00048032	0.00205916	D7vsN	Up
#N/A	3.41319	0.013332	0.0374165	D7vsN	Up
Mir6537	3.76405	1.33685e-28	7.36962e-27	D7vsN	Up
Mir7072	2.20692	3.98165e-07	3.35095e-06	D7vsN	Up
Mir6961	2.32542	0.000294724	0.00132989	D7vsN	Up
#N/A	2.77716	0.00825352	0.0248848	D7vsN	Up
Mir6957	3.32929	1.88276e-05	0.000111661	D7vsN	Up
Mir7688	2.83937	0.00255499	0.00899844	D7vsN	Up
#N/A	2.2362	0.00882631	0.0263248	D7vsN	Up
Mir8113	2.29872	4.00035e-13	7.46948e-12	D7vsN	Up
Mir7058	2.08338	3.26818e-06	2.26505e-05	D7vsN	Up
Mir8119	3.0444	3.78954e-46	5.04042e-44	D7vsN	Up
#N/A	2.52756	0.0173827	0.0468187	D7vsN	Up
Gvin-ps2	2.14196	5.36543e-21	1.85312e-19	D7vsN	Up
#N/A	3.78265	5.85164e-05	0.000311274	D7vsN	Up
H3c8	3.85783	1.74948e-64	4.59525e-62	D7vsN	Up
H3c4	3.22324	8.65515e-73	3.2992e-70	D7vsN	Up
#N/A	2.65604	8.27627e-83	5.17383e-80	D7vsN	Up
Gm2396	2.23401	1.48842e-12	2.62844e-11	D7vsN	Up
Bcl2a1d	2.80086	3.1015e-31	2.00711e-29	D7vsN	Up
#N/A	2.21173	0.00634175	0.0197927	D7vsN	Up
Gm19585	3.38932	5.34759e-25	2.33449e-23	D7vsN	Up
#N/A	4.87609	8.93802e-05	0.000454565	D7vsN	Up
H3c7	2.99269	1.7124e-62	4.24797e-60	D7vsN	Up
#N/A	-3.51411	0.0154317	0.0423372	D7vsN	Down
#N/A	4.77579	6.03855e-08	5.82193e-07	D7vsN	Up
#N/A	3.48293	2.69564e-06	1.90027e-05	D7vsN	Up
#N/A	2.51865	1.46995e-10	2.11441e-09	D7vsN	Up
Gm29243	2.44105	0.000443449	0.00191264	D7vsN	Up
Gm5511	2.20912	3.0465e-07	2.61966e-06	D7vsN	Up
#N/A	5.58647	2.0182e-06	1.46432e-05	D7vsN	Up
#N/A	2.02169	1.41195e-26	6.87435e-25	D7vsN	Up
1700027F09Rik	3.52256	0.00880361	0.0262671	D7vsN	Up
Gm18342	2.34369	3.82575e-08	3.8144e-07	D7vsN	Up
H3c10	3.19737	1.16999e-73	4.68851e-71	D7vsN	Up
Ms4a4a	3.56701	2.80546e-61	6.64319e-59	D7vsN	Up
#N/A	-2.53078	0.000196716	0.000924902	D7vsN	Down
H3c11	3.42541	1.41889e-91	1.26715e-88	D7vsN	Up
#N/A	2.51549	1.01953e-18	3.02635e-17	D7vsN	Up
Bcl2a1a	2.19278	5.0798e-17	1.33765e-15	D7vsN	Up
#N/A	4.57833	5.55857e-33	3.93978e-31	D7vsN	Up
1700012I11Rik	-3.29948	0.000935251	0.00373205	D7vsN	Down
1700011B04Rik	4.98229	2.94977e-06	2.06636e-05	D7vsN	Up
#N/A	2.60608	5.82929e-10	7.71406e-09	D7vsN	Up
#N/A	2.48413	4.15012e-28	2.22887e-26	D7vsN	Up
D330025C20Rik	-3.95359	0.00869096	0.0259804	D7vsN	Down
#N/A	4.54145	1.79749e-10	2.5515e-09	D7vsN	Up
Gm5049	3.76938	0.000655603	0.0027243	D7vsN	Up
#N/A	-3.67905	0.0149429	0.0411951	D7vsN	Down
#N/A	2.24642	7.79256e-08	7.36981e-07	D7vsN	Up
#N/A	-2.46486	0.000129069	0.000633925	D7vsN	Down
Gm6236	2.13357	0.000155737	0.000749826	D7vsN	Up
Trbv24	3.86869	0.0095666	0.0282044	D7vsN	Up
#N/A	2.37577	1.58104e-26	7.64993e-25	D7vsN	Up
#N/A	4.2854	0.000437054	0.00188732	D7vsN	Up
#N/A	2.34081	7.33429e-10	9.56794e-09	D7vsN	Up
#N/A	2.01435	8.65753e-12	1.43028e-10	D7vsN	Up
#N/A	2.00453	2.374e-22	8.97268e-21	D7vsN	Up
#N/A	3.79996	9.35048e-08	8.73746e-07	D7vsN	Up
#N/A	3.49533	0.000163414	0.000783768	D7vsN	Up
#N/A	2.36269	2.88768e-08	2.93816e-07	D7vsN	Up
#N/A	2.31837	0.000398137	0.0017388	D7vsN	Up
#N/A	3.2705	4.59316e-16	1.1278e-14	D7vsN	Up
#N/A	4.61516	0.000419551	0.00182203	D7vsN	Up
#N/A	2.6992	2.6889e-30	1.64154e-28	D7vsN	Up
AY702102	-3.18092	0.00741256	0.0226759	D7vsN	Down
#N/A	-3.33861	0.0113245	0.0325788	D7vsN	Down
#N/A	2.57788	1.44371e-06	1.08294e-05	D7vsN	Up
#N/A	2.69264	0.00113399	0.00440531	D7vsN	Up
#N/A	-2.10438	0.0117305	0.0335616	D7vsN	Down
#N/A	2.50979	8.78617e-78	4.16105e-75	D7vsN	Up
#N/A	2.7608	0.00434476	0.0142741	D7vsN	Up
#N/A	-3.18289	0.0143899	0.03991	D7vsN	Down
#N/A	3.49399	1.34849e-18	3.98014e-17	D7vsN	Up
#N/A	3.40978	4.79795e-72	1.76435e-69	D7vsN	Up
#N/A	3.25453	0.00679865	0.0210443	D7vsN	Up
Gm5547	2.391	5.31044e-14	1.07575e-12	D7vsN	Up
4930429D17Rik	-3.38102	0.00938497	0.0277396	D7vsN	Down
#N/A	2.46456	1.85318e-05	0.000110039	D7vsN	Up
#N/A	2.88814	4.27663e-49	6.21743e-47	D7vsN	Up
#N/A	3.7623	1.15951e-21	4.19962e-20	D7vsN	Up
#N/A	-2.13631	0.00157985	0.00590193	D7vsN	Down
#N/A	2.68423	1.13895e-43	1.31852e-41	D7vsN	Up
Gbp10	3.25096	1.37675e-11	2.24014e-10	D7vsN	Up
#N/A	3.09205	1.31574e-43	1.51757e-41	D7vsN	Up
Traj47	2.49179	0.00187078	0.00684878	D7vsN	Up
#N/A	3.61966	0.00258727	0.00909679	D7vsN	Up
#N/A	3.4023	4.0664e-12	6.92661e-11	D7vsN	Up
#N/A	-3.23342	0.000722673	0.00297218	D7vsN	Down
C030018K13Rik	3.66299	0.0021431	0.00770496	D7vsN	Up
1700021F02Rik	-2.15465	0.0120998	0.0344165	D7vsN	Down
#N/A	3.52889	1.11037e-37	9.94463e-36	D7vsN	Up
#N/A	-3.79626	9.74465e-06	6.12854e-05	D7vsN	Down
Gbp5	2.11249	1.31347e-08	1.41277e-07	D7vsN	Up
#N/A	3.4684	9.09704e-90	7.68503e-87	D7vsN	Up
#N/A	2.9756	3.37061e-07	2.87463e-06	D7vsN	Up
#N/A	3.14657	1.54269e-73	6.10379e-71	D7vsN	Up
Gm35394	-2.35219	0.00887263	0.0264302	D7vsN	Down
#N/A	-3.67292	0.00827656	0.024947	D7vsN	Down
#N/A	-3.73561	0.0176518	0.0474576	D7vsN	Down
H2bc18	3.32357	6.83458e-61	1.58243e-58	D7vsN	Up
#N/A	3.68675	1.36553e-29	8.00792e-28	D7vsN	Up
#N/A	2.23206	1.97706e-28	1.08606e-26	D7vsN	Up
Tex13d	3.24253	0.0122662	0.0348045	D7vsN	Up
#N/A	-3.69667	0.00392194	0.0130607	D7vsN	Down
#N/A	2.8783	1.1904e-23	4.86384e-22	D7vsN	Up
#N/A	3.44064	0.00536934	0.0171202	D7vsN	Up
#N/A	3.5343	3.98774e-67	1.1649e-64	D7vsN	Up
#N/A	3.67639	1.19085e-64	3.15444e-62	D7vsN	Up
4930428O21Rik	4.75841	0.000118106	0.00058523	D7vsN	Up
#N/A	3.16964	0.0174288	0.0469226	D7vsN	Up
#N/A	3.73327	1.8555e-41	1.96601e-39	D7vsN	Up
Trav7-5	3.17004	0.000942752	0.00375766	D7vsN	Up
#N/A	4.392	0.000517759	0.00220155	D7vsN	Up
#N/A	3.73234	0.0181403	0.0485371	D7vsN	Up
Gm17808	3.79224	0.0013738	0.00521835	D7vsN	Up
#N/A	-2.28047	4.60623e-05	0.000250221	D7vsN	Down
#N/A	3.72902	0.00480727	0.0155533	D7vsN	Up
#N/A	-2.06101	0.0107584	0.0311983	D7vsN	Down
#N/A	3.79409	0.00187645	0.00686472	D7vsN	Up
#N/A	3.39123	0.00188777	0.00689888	D7vsN	Up
#N/A	2.74249	1.59478e-30	9.83196e-29	D7vsN	Up
#N/A	-2.45233	0.00190772	0.00696364	D7vsN	Down
#N/A	2.48265	0.0127454	0.0359779	D7vsN	Up
Trbv4	3.63268	1.61846e-13	3.13822e-12	D7vsN	Up
#N/A	-2.15464	0.00805436	0.0243665	D7vsN	Down
#N/A	3.52287	0.00341945	0.0116169	D7vsN	Up
#N/A	4.42935	1.10605e-05	6.85809e-05	D7vsN	Up
#N/A	2.29087	2.00939e-10	2.82662e-09	D7vsN	Up
#N/A	3.95376	1.64087e-32	1.14229e-30	D7vsN	Up
#N/A	-2.29549	0.000985235	0.00390113	D7vsN	Down
4930417O13Rik	2.63225	2.30993e-14	4.83276e-13	D7vsN	Up
#N/A	4.16234	4.01395e-68	1.23004e-65	D7vsN	Up
Gm44431	-2.49196	0.00139964	0.00531059	D7vsN	Down
#N/A	4.49108	8.59659e-27	4.23155e-25	D7vsN	Up
#N/A	2.18724	2.66126e-21	9.42051e-20	D7vsN	Up
Pnma8c	2.94762	2.12071e-08	2.20076e-07	D7vsN	Up
#N/A	2.19667	7.95196e-39	7.60105e-37	D7vsN	Up
4931431B13Rik	2.3468	8.85865e-07	6.95366e-06	D7vsN	Up
#N/A	2.03724	2.84699e-15	6.51929e-14	D7vsN	Up
#N/A	-3.42617	0.0168379	0.0455489	D7vsN	Down
#N/A	2.37635	1.66211e-17	4.49416e-16	D7vsN	Up
#N/A	2.3605	2.73011e-06	1.92282e-05	D7vsN	Up
#N/A	2.88357	1.98059e-08	2.06427e-07	D7vsN	Up
#N/A	2.8859	5.4387e-78	2.61535e-75	D7vsN	Up
#N/A	4.71451	9.87977e-05	0.000497923	D7vsN	Up
Gm4290	-4.18943	0.00847806	0.0254611	D7vsN	Down
Gm29754	-3.56117	0.0151816	0.0417685	D7vsN	Down
#N/A	2.22633	3.24884e-11	5.06732e-10	D7vsN	Up
#N/A	-3.33657	0.00396624	0.0131746	D7vsN	Down
#N/A	2.19166	1.09517e-27	5.68633e-26	D7vsN	Up
#N/A	3.12605	1.42463e-05	8.64149e-05	D7vsN	Up
#N/A	2.839	0.000151207	0.000729925	D7vsN	Up
#N/A	-3.96036	0.00118797	0.00459217	D7vsN	Down
#N/A	-2.36116	0.0128645	0.036265	D7vsN	Down
#N/A	-2.88722	0.0150083	0.0413427	D7vsN	Down
#N/A	-4.51827	0.000876797	0.00352294	D7vsN	Down
#N/A	-4.48116	0.00314197	0.0107874	D7vsN	Down
#N/A	3.07811	0.00050688	0.0021594	D7vsN	Up
Apoc2l	2.44668	1.76232e-07	1.57927e-06	D7vsN	Up
#N/A	2.13451	3.40487e-05	0.000190489	D7vsN	Up
#N/A	-3.92021	0.00500014	0.0160924	D7vsN	Down
Nxpe1-ps	2.80344	8.84434e-35	6.84276e-33	D7vsN	Up
Gm8667	3.10423	0.0181931	0.0486519	D7vsN	Up
#N/A	3.48039	0.0141364	0.0393079	D7vsN	Up
#N/A	3.99956	0.00143707	0.00543347	D7vsN	Up
#N/A	-3.72847	0.0121714	0.0345918	D7vsN	Down
#N/A	-2.01729	0.00063333	0.0026363	D7vsN	Down
#N/A	2.50905	3.55353e-08	3.56002e-07	D7vsN	Up
#N/A	-2.2944	0.00913161	0.0270906	D7vsN	Down
5430437J10Rik	3.15663	2.7049e-22	1.01619e-20	D7vsN	Up
#N/A	-3.33444	0.011797	0.0337025	D7vsN	Down
#N/A	2.10894	1.94445e-09	2.37971e-08	D7vsN	Up
#N/A	4.71589	0.000120746	0.000597271	D7vsN	Up
#N/A	2.06983	6.62747e-05	0.000348142	D7vsN	Up
#N/A	-4.26089	0.00792228	0.0240158	D7vsN	Down
#N/A	2.45578	0.0121955	0.034642	D7vsN	Up
#N/A	2.74732	5.51289e-11	8.38114e-10	D7vsN	Up
#N/A	2.10894	1.94445e-09	2.37971e-08	D7vsN	Up
#N/A	3.22531	1.12869e-19	3.5672e-18	D7vsN	Up
#N/A	3.2511	0.00804523	0.0243436	D7vsN	Up
#N/A	-2.5172	1.2594e-05	7.71867e-05	D7vsN	Down
Gm39302	3.78118	0.0047502	0.0154016	D7vsN	Up
#N/A	3.2455	1.34439e-35	1.08025e-33	D7vsN	Up
#N/A	3.85818	5.72022e-46	7.51248e-44	D7vsN	Up
#N/A	3.68006	4.59406e-29	2.58732e-27	D7vsN	Up
#N/A	-2.10564	0.00277977	0.00969805	D7vsN	Down
#N/A	3.58794	3.02812e-14	6.27236e-13	D7vsN	Up
#N/A	3.95837	5.77571e-07	4.71731e-06	D7vsN	Up
#N/A	3.45447	5.64343e-10	7.4776e-09	D7vsN	Up
#N/A	2.84512	4.37045e-14	8.93441e-13	D7vsN	Up
#N/A	3.50323	3.32982e-15	7.56947e-14	D7vsN	Up
#N/A	3.68054	2.05208e-06	1.4855e-05	D7vsN	Up
#N/A	2.95719	0.00450251	0.0147028	D7vsN	Up
#N/A	4.53168	3.15588e-23	1.24865e-21	D7vsN	Up
#N/A	2.65426	0.000748178	0.00306337	D7vsN	Up
Lilrb4b	2.07611	2.14526e-25	9.57918e-24	D7vsN	Up
Gm6653	3.11743	5.35809e-06	3.56412e-05	D7vsN	Up
Sros1	2.26315	4.52513e-06	3.04963e-05	D7vsN	Up
#N/A	2.40177	4.47095e-06	3.01832e-05	D7vsN	Up
Gm36229	-3.23416	0.00296057	0.0102388	D7vsN	Down
Ifngas1	3.89667	7.27462e-13	1.32972e-11	D7vsN	Up
#N/A	2.20585	2.96811e-05	0.000168558	D7vsN	Up
Gm31938	3.36926	5.94153e-09	6.69483e-08	D7vsN	Up
#N/A	-2.20721	1.03254e-13	2.03238e-12	D7vsN	Down
Gm5779	2.69238	0.000250974	0.00115346	D7vsN	Up
4930486F22Rik	-2.22139	0.00789095	0.0239345	D7vsN	Down
#N/A	-3.97867	0.00392934	0.0130798	D7vsN	Down
#N/A	2.71572	5.48869e-39	5.27877e-37	D7vsN	Up
#N/A	3.16023	0.00364241	0.0122684	D7vsN	Up
BC106175	-2.06515	0.0163081	0.0444105	D7vsN	Down
#N/A	-2.91042	0.00772858	0.0235153	D7vsN	Down
#N/A	-2.28313	0.00919761	0.0272502	D7vsN	Down
#N/A	-2.26638	0.00233628	0.00831816	D7vsN	Down
#N/A	2.97675	0.000555115	0.00234159	D7vsN	Up
#N/A	-2.33712	0.00614014	0.0192423	D7vsN	Down
Gm19951	3.21986	1.31319e-47	1.81621e-45	D7vsN	Up
#N/A	-3.13181	0.0179318	0.0480576	D7vsN	Down
#N/A	2.33654	0.0187843	0.0499396	D7vsN	Up
Gm3742	-2.14746	0.000854177	0.00344726	D7vsN	Down
4921525O09Rik	3.75324	0.00189459	0.00692218	D7vsN	Up
#N/A	2.17224	6.17633e-05	0.000327043	D7vsN	Up
#N/A	4.15543	0.000289244	0.00130781	D7vsN	Up
Gm47792	3.37489	0.01445	0.0400288	D7vsN	Up
#N/A	-3.35745	0.0157143	0.0430018	D7vsN	Down
Gm19154	2.89842	8.47232e-18	2.36024e-16	D7vsN	Up
#N/A	3.03091	1.75599e-12	3.06803e-11	D7vsN	Up
#N/A	-4.21569	0.000768716	0.0031376	D7vsN	Down
1700019C18Rik	4.80939	9.21002e-06	5.82748e-05	D7vsN	Up
#N/A	3.1868	9.20204e-10	1.18512e-08	D7vsN	Up
#N/A	4.26279	0.000211553	0.000986944	D7vsN	Up
#N/A	-3.14901	0.00911216	0.0270406	D7vsN	Down
#N/A	-4.32049	0.00125367	0.00481044	D7vsN	Down
H2bc14	3.63822	7.62628e-58	1.56825e-55	D7vsN	Up
#N/A	3.60476	1.20437e-38	1.14076e-36	D7vsN	Up
H2bc9	3.62783	3.77608e-53	6.34564e-51	D7vsN	Up
#N/A	-2.47045	0.000930486	0.00371493	D7vsN	Down
#N/A	2.84331	1.90701e-07	1.70113e-06	D7vsN	Up
#N/A	2.01318	7.40584e-09	8.24668e-08	D7vsN	Up
Gm36161	4.42975	9.87275e-52	1.59068e-49	D7vsN	Up
#N/A	2.11204	0.00141894	0.00537338	D7vsN	Up
#N/A	4.55332	0.000896111	0.00359192	D7vsN	Up
#N/A	3.17365	0.016155	0.0440357	D7vsN	Up
#N/A	4.21048	1.09484e-45	1.41998e-43	D7vsN	Up
Gm7043	2.33418	2.52967e-05	0.000145805	D7vsN	Up
#N/A	3.2595	1.58542e-07	1.42852e-06	D7vsN	Up
#N/A	-2.67049	0.00193212	0.00703954	D7vsN	Down
#N/A	-4.1765	0.00950743	0.0280511	D7vsN	Down
Gm45924	2.76906	0.00161375	0.00601134	D7vsN	Up
#N/A	2.61758	3.13216e-36	2.59686e-34	D7vsN	Up
#N/A	-2.81594	0.000414642	0.00180257	D7vsN	Down
#N/A	-3.6486	0.00809547	0.0244791	D7vsN	Down
Gm31814	2.95535	7.94722e-10	1.03116e-08	D7vsN	Up
Gm19277	3.64904	0.0121841	0.0346216	D7vsN	Up
Gm8233	2.78885	7.3562e-06	4.74773e-05	D7vsN	Up
#N/A	2.4265	8.55525e-05	0.00043709	D7vsN	Up
8430426J06Rik	-2.1793	7.42138e-08	7.04862e-07	D7vsN	Down
#N/A	-2.0064	9.33589e-05	0.000472417	D7vsN	Down
#N/A	3.16936	4.52949e-13	8.40727e-12	D7vsN	Up
#N/A	3.97389	0.0019051	0.00695531	D7vsN	Up
#N/A	2.91797	2.54467e-07	2.21927e-06	D7vsN	Up
Gm18911	2.20596	0.000226399	0.00104945	D7vsN	Up
#N/A	-2.08365	0.0118473	0.0338327	D7vsN	Down
#N/A	-2.96435	0.0031955	0.0109424	D7vsN	Down
Gm7531	2.8023	0.0154187	0.0423164	D7vsN	Up
Gm6553	4.40775	1.71021e-08	1.80655e-07	D7vsN	Up
#N/A	-2.57981	0.00362994	0.0122338	D7vsN	Down
#N/A	-2.05483	0.00280137	0.00975299	D7vsN	Down
Gm30505	-2.24898	0.000696016	0.00287465	D7vsN	Down
#N/A	3.00479	7.09581e-08	6.76819e-07	D7vsN	Up
#N/A	2.10536	0.0017601	0.00648767	D7vsN	Up
Gpr31a	3.30157	3.0111e-05	0.000170751	D7vsN	Up
#N/A	3.52626	0.00626551	0.0195841	D7vsN	Up
#N/A	4.8383	0.000101478	0.000509541	D7vsN	Up

## Sheet: D9vsN-genes
SYMBOL	log2FC	p_value	adjusted p_value	Group	Up/Down-regulation
Lhx2	4.02453	0.00230664	0.00795817	D9vsN	Up
Clec2g	3.25226	3.4226e-46	4.04356e-44	D9vsN	Up
Itgb2	2.62396	3.32221e-90	2.5414e-87	D9vsN	Up
Gcg	3.05431	0.000447264	0.00183422	D9vsN	Up
Lck	2.59348	5.73032e-57	1.05628e-54	D9vsN	Up
Cd52	2.26691	5.20426e-46	6.03201e-44	D9vsN	Up
Il12rb1	2.56769	5.99977e-31	3.35013e-29	D9vsN	Up
Fasl	2.83055	2.98069e-48	3.80026e-46	D9vsN	Up
Ccl3	4.4234	6.57591e-32	3.85472e-30	D9vsN	Up
Wfdc18	2.22397	0.0105012	0.0297496	D9vsN	Up
S100a4	3.17039	9.81778e-81	4.69397e-78	D9vsN	Up
Ftcd	-2.90429	0.000958309	0.00363677	D9vsN	Down
Uhrf1	2.26127	3.62196e-34	2.41984e-32	D9vsN	Up
Ube2c	3.67313	2.8506e-52	4.25491e-50	D9vsN	Up
Tbx21	2.95684	2.38451e-36	1.729e-34	D9vsN	Up
Foxm1	2.71247	1.64217e-37	1.26571e-35	D9vsN	Up
Cd3g	2.4343	2.11256e-33	1.33835e-31	D9vsN	Up
Spag5	2.77675	4.04387e-41	3.84281e-39	D9vsN	Up
Ccne1	2.27951	5.35395e-26	2.21986e-24	D9vsN	Up
Spi1	2.48807	2.24651e-41	2.16848e-39	D9vsN	Up
Clgn	2.83047	0.00480955	0.0151538	D9vsN	Up
Lcp2	3.05695	4.95747e-76	1.87276e-73	D9vsN	Up
Apoc2	4.07757	2.42921e-28	1.16325e-26	D9vsN	Up
Ebi3	2.80841	1.21528e-23	4.30897e-22	D9vsN	Up
Hck	2.66702	2.80297e-41	2.68865e-39	D9vsN	Up
Cyp4f18	2.32976	6.82789e-50	9.24454e-48	D9vsN	Up
Ptpn6	2.02301	1.09263e-40	1.01931e-38	D9vsN	Up
Spic	5.89819	4.18827e-45	4.66025e-43	D9vsN	Up
Nkg7	3.38037	4.76206e-103	6.62338e-100	D9vsN	Up
Ly9	2.19154	7.77917e-65	1.98362e-62	D9vsN	Up
Cd244a	2.80006	3.18766e-68	9.0314e-66	D9vsN	Up
Adgre1	2.21067	1.6387e-50	2.30012e-48	D9vsN	Up
Nmrk2	-2.52159	0.000418593	0.00172878	D9vsN	Down
Asf1b	2.51011	3.40891e-29	1.72127e-27	D9vsN	Up
Sh2d1a	2.48121	2.81545e-24	1.03421e-22	D9vsN	Up
Cdc20	2.36597	5.62747e-18	1.36123e-16	D9vsN	Up
Slc4a1	2.16423	9.78929e-05	0.000465056	D9vsN	Up
Pole	2.17955	2.79952e-28	1.33431e-26	D9vsN	Up
Relt	2.20481	7.13261e-42	6.99522e-40	D9vsN	Up
Pou2f2	3.93188	2.72061e-90	2.13457e-87	D9vsN	Up
Cd163	-3.13275	2.28844e-28	1.09755e-26	D9vsN	Down
Trpm2	2.19496	8.49465e-57	1.54719e-54	D9vsN	Up
Kif11	3.0651	7.66075e-58	1.48362e-55	D9vsN	Up
Slamf1	2.09113	1.46136e-23	5.16354e-22	D9vsN	Up
Cybb	2.92628	9.60214e-62	2.19265e-59	D9vsN	Up
Cd48	2.49982	5.88869e-82	3.39977e-79	D9vsN	Up
Gzmb	5.054	1.2709e-80	5.98283e-78	D9vsN	Up
Cd5l	3.87655	9.60826e-11	1.2074e-09	D9vsN	Up
Ncapg	2.32594	7.48201e-39	6.34188e-37	D9vsN	Up
Cd274	2.24988	2.10908e-16	4.51614e-15	D9vsN	Up
Il10	6.2392	3.64868e-28	1.72293e-26	D9vsN	Up
Brca1	2.57661	2.65755e-41	2.55719e-39	D9vsN	Up
Birc5	3.2484	1.17233e-43	1.22015e-41	D9vsN	Up
Ikzf1	2.41958	1.31234e-129	4.46181e-126	D9vsN	Up
Ccl4	4.93941	7.95593e-25	3.03167e-23	D9vsN	Up
Etnppl	-2.58769	0.0086897	0.0252825	D9vsN	Down
Tnfaip3	2.09302	5.38678e-31	3.01335e-29	D9vsN	Up
Cdk1	3.13944	3.8962e-31	2.2037e-29	D9vsN	Up
Mtfr2	2.5843	6.78097e-24	2.43534e-22	D9vsN	Up
Plek	2.65097	3.35183e-75	1.19259e-72	D9vsN	Up
Dock2	2.10324	2.46637e-82	1.45132e-79	D9vsN	Up
Adora2a	2.3838	2.22233e-49	2.95657e-47	D9vsN	Up
E2f7	2.61781	6.45055e-35	4.45554e-33	D9vsN	Up
Stk10	2.25615	7.20943e-67	1.9351e-64	D9vsN	Up
Hmmr	3.47338	7.27607e-34	4.77769e-32	D9vsN	Up
Cyfip2	2.01109	5.27624e-52	7.76191e-50	D9vsN	Up
Garin3	3.98998	6.94522e-08	5.9131e-07	D9vsN	Up
Upp1	2.55308	6.33683e-37	4.67231e-35	D9vsN	Up
Myo1g	2.88009	3.24189e-107	5.8352e-104	D9vsN	Up
Prr11	3.32792	1.02567e-38	8.62207e-37	D9vsN	Up
Rsad2	2.12035	5.38902e-16	1.11569e-14	D9vsN	Up
Rrm2	2.8388	2.13467e-44	2.30809e-42	D9vsN	Up
Pimreg	2.86563	5.32532e-15	1.01445e-13	D9vsN	Up
Aurkb	2.98419	1.7671e-44	1.91743e-42	D9vsN	Up
Pik3r5	2.61044	2.38741e-136	1.04361e-132	D9vsN	Up
Top2a	3.56441	1.39194e-56	2.52023e-54	D9vsN	Up
Gpr132	2.1092	7.62581e-29	3.77577e-27	D9vsN	Up
Aoah	2.63563	1.61861e-36	1.18205e-34	D9vsN	Up
Susd3	2.15568	8.1727e-38	6.3795e-36	D9vsN	Up
Sema4d	2.15603	1.69327e-74	5.75694e-72	D9vsN	Up
Trip13	2.24103	5.31416e-23	1.82092e-21	D9vsN	Up
Depdc1b	2.55749	1.77708e-38	1.46175e-36	D9vsN	Up
Ddx4	-2.41936	6.50471e-05	0.000319022	D9vsN	Down
Gpr65	3.00402	9.05606e-83	5.43346e-80	D9vsN	Up
Epsti1	2.43454	3.3285e-115	8.48739e-112	D9vsN	Up
Diaph3	2.52883	4.58162e-39	3.9051e-37	D9vsN	Up
Pbk	3.25113	3.07032e-20	8.79669e-19	D9vsN	Up
Esco2	3.14808	2.16051e-39	1.88859e-37	D9vsN	Up
Acod1	6.38628	3.97815e-38	3.17826e-36	D9vsN	Up
Fyb	3.20487	4.87715e-97	5.14607e-94	D9vsN	Up
Mcpt8	3.04131	0.00039016	0.0016201	D9vsN	Up
Shcbp1	3.39017	3.6676e-45	4.0958e-43	D9vsN	Up
Gtse1	2.41424	1.30977e-26	5.62099e-25	D9vsN	Up
Cyp2d26	-3.16745	0.000814068	0.00313997	D9vsN	Down
Hoxc5	-2.60855	0.0189902	0.0495296	D9vsN	Down
Mefv	4.11017	3.76911e-35	2.62713e-33	D9vsN	Up
Ly6c2	3.32066	5.04903e-95	4.82798e-92	D9vsN	Up
Ly6i	4.24482	4.50711e-37	3.38022e-35	D9vsN	Up
Cyp2ab1	3.31568	2.67672e-24	9.84435e-23	D9vsN	Up
Hcls1	2.49286	6.25569e-64	1.53134e-61	D9vsN	Up
Samsn1	3.41093	1.20428e-88	8.77372e-86	D9vsN	Up
Racgap1	2.78372	4.23207e-59	8.63314e-57	D9vsN	Up
Nr4a1	2.33586	4.46504e-20	1.2674e-18	D9vsN	Up
Rgn	-2.2562	0.00114183	0.00424943	D9vsN	Down
Gzma	3.20635	6.96411e-73	2.21974e-70	D9vsN	Up
Cdca3	2.81848	1.83349e-29	9.39747e-28	D9vsN	Up
Pla2g7	3.41119	3.23586e-118	9.90142e-115	D9vsN	Up
Mep1a	-2.42541	0.016264	0.0433882	D9vsN	Down
Sgo1	2.08876	7.77119e-33	4.84299e-31	D9vsN	Up
Tspo2	3.39887	0.00113976	0.00424329	D9vsN	Up
Ndc80	2.94049	5.97854e-54	9.62828e-52	D9vsN	Up
Pot1b	2.91763	1.90328e-56	3.32791e-54	D9vsN	Up
Ip6k3	2.04708	4.3867e-17	9.92816e-16	D9vsN	Up
Myo1f	2.49138	3.04567e-92	2.58874e-89	D9vsN	Up
Aif1	2.42603	2.92957e-24	1.07484e-22	D9vsN	Up
Tnf	4.63029	1.06647e-34	7.28416e-33	D9vsN	Up
Incenp	2.12692	8.66085e-61	1.92039e-58	D9vsN	Up
Cd6	2.22303	2.24588e-27	1.00177e-25	D9vsN	Up
Ms4a4c	2.72405	2.60203e-38	2.11192e-36	D9vsN	Up
Ms4a6b	3.07423	1.94633e-140	9.92598e-137	D9vsN	Up
Ms4a6d	3.6618	1.24453e-70	3.66166e-68	D9vsN	Up
Cdca5	2.64165	1.25723e-24	4.72605e-23	D9vsN	Up
Kif20b	2.70864	2.87666e-51	4.13253e-49	D9vsN	Up
Cep55	3.39699	7.34115e-29	3.64071e-27	D9vsN	Up
Msr1	2.03948	1.41362e-40	1.31077e-38	D9vsN	Up
Sectm1a	3.76753	0.000970809	0.00367806	D9vsN	Up
Gpr143	-4.37989	0.000345345	0.00145055	D9vsN	Down
Tmt1b	-3.3813	0.00148353	0.00537658	D9vsN	Down
Gng13	2.13525	1.65588e-05	9.17405e-05	D9vsN	Up
Hk3	2.06756	2.90509e-30	1.55952e-28	D9vsN	Up
Casp1	2.14225	2.26778e-44	2.4348e-42	D9vsN	Up
Icos	2.21296	1.91687e-26	8.19192e-25	D9vsN	Up
Ctla4	2.26941	9.37478e-19	2.43514e-17	D9vsN	Up
Cd28	2.22835	1.02022e-33	6.62797e-32	D9vsN	Up
Sgo2a	2.76018	1.38314e-29	7.13707e-28	D9vsN	Up
Slc11a1	3.50058	1.51083e-94	1.3597e-91	D9vsN	Up
Bard1	2.37744	2.09669e-65	5.437e-63	D9vsN	Up
Gpr35	2.51032	1.64378e-56	2.92431e-54	D9vsN	Up
Pdcd1	3.41892	3.74527e-29	1.888e-27	D9vsN	Up
Rgs1	2.63493	1.3668e-30	7.49511e-29	D9vsN	Up
Ptprc	2.44209	7.17554e-101	9.54628e-98	D9vsN	Up
Tnni1	2.38814	0.00482418	0.015193	D9vsN	Up
Chit1	3.62829	0.00140837	0.00512912	D9vsN	Up
Ifi211	2.64083	3.44787e-23	1.19616e-21	D9vsN	Up
Cenpf	3.54883	7.54256e-36	5.3924e-34	D9vsN	Up
Mcm10	2.22982	6.36634e-31	3.54833e-29	D9vsN	Up
Nuf2	3.77495	1.97695e-33	1.25504e-31	D9vsN	Up
Mastl	2.06212	8.53127e-18	2.04103e-16	D9vsN	Up
Apbb1ip	2.09693	3.96451e-57	7.39695e-55	D9vsN	Up
Gfi1b	3.27214	2.87898e-09	2.98927e-08	D9vsN	Up
Fcnb	3.66757	0.00743925	0.0220961	D9vsN	Up
Lcn4	2.17214	8.88962e-06	5.18741e-05	D9vsN	Up
Il1rn	2.24472	1.7871e-22	5.94385e-21	D9vsN	Up
Itga4	2.79621	2.90654e-156	2.22343e-152	D9vsN	Up
Abcb11	-4.33349	0.00868787	0.0252811	D9vsN	Down
Slc28a2	2.38564	1.35192e-53	2.15455e-51	D9vsN	Up
F2	-2.1288	0.000451443	0.00184972	D9vsN	Down
Nusap1	2.71374	2.64315e-37	2.00689e-35	D9vsN	Up
Knl1	3.20286	2.95437e-53	4.65984e-51	D9vsN	Up
Knstrn	3.00436	1.63046e-34	1.10622e-32	D9vsN	Up
Rasgrp1	2.50035	1.0275e-64	2.57708e-62	D9vsN	Up
Dusp2	2.8781	1.14686e-39	1.02611e-37	D9vsN	Up
Bub1	2.1658	1.89093e-22	6.26196e-21	D9vsN	Up
Il1b	2.81266	3.63977e-12	5.37516e-11	D9vsN	Up
Tpx2	3.35835	2.3184e-49	3.05779e-47	D9vsN	Up
Aurka	2.00175	5.7327e-24	2.06857e-22	D9vsN	Up
Zbp1	3.54086	1.72644e-40	1.58641e-38	D9vsN	Up
Fam83d	3.7064	3.96879e-44	4.2314e-42	D9vsN	Up
Ocstamp	2.16147	0.000743356	0.00289469	D9vsN	Up
Ect2	2.27151	4.38859e-31	2.47305e-29	D9vsN	Up
Ccna2	2.96173	1.37288e-35	9.69048e-34	D9vsN	Up
Il21	4.59073	2.43166e-10	2.90568e-09	D9vsN	Up
Slc7a11	2.62872	2.43286e-12	3.66535e-11	D9vsN	Up
Tm4sf4	-2.99411	0.00924493	0.0266346	D9vsN	Down
Shox2	3.50474	0.00631109	0.0191866	D9vsN	Up
Ptpn22	2.02636	2.91325e-61	6.5546e-59	D9vsN	Up
Cks1b	2.09515	2.96611e-28	1.41151e-26	D9vsN	Up
Iqgap3	3.31442	1.47478e-17	3.46863e-16	D9vsN	Up
Sh2d2a	2.15309	9.7146e-29	4.78675e-27	D9vsN	Up
Depdc1a	3.44643	1.48558e-23	5.24304e-22	D9vsN	Up
Gbp3	2.40327	5.58382e-23	1.90904e-21	D9vsN	Up
Gbp2	2.66504	1.0451e-17	2.48256e-16	D9vsN	Up
Smc2	2.30038	4.42435e-54	7.2011e-52	D9vsN	Up
Ambp	-5.1501	0.00579822	0.0178347	D9vsN	Down
Tnfrsf1b	2.64998	3.04751e-74	9.92028e-72	D9vsN	Up
Tnfrsf8	3.10061	3.05845e-18	7.58391e-17	D9vsN	Up
Kif2c	2.98249	3.95416e-33	2.4743e-31	D9vsN	Up
Stil	2.92245	6.51273e-34	4.31349e-32	D9vsN	Up
Pla2g2e	-3.35335	0.00890634	0.025822	D9vsN	Down
Cdca8	2.32238	3.00865e-34	2.02779e-32	D9vsN	Up
Fgr	3.22333	4.20861e-47	5.17186e-45	D9vsN	Up
Smpdl3b	4.97104	1.54822e-78	6.5797e-76	D9vsN	Up
Hes2	-2.35313	7.72768e-16	1.58379e-14	D9vsN	Down
D5Ertd615e	2.90894	1.97876e-07	1.55971e-06	D9vsN	Up
Crmp1	2.68549	1.88417e-27	8.45362e-26	D9vsN	Up
Cenpa	2.15689	1.96756e-30	1.06747e-28	D9vsN	Up
Stap1	2.54786	7.42519e-44	7.8346e-42	D9vsN	Up
Ugt2b34	-4.2753	0.000813361	0.00313846	D9vsN	Down
Gfi1	2.20489	2.59936e-17	6.02103e-16	D9vsN	Up
Plac8	3.73235	1.7955e-91	1.4458e-88	D9vsN	Up
Crybb1	2.17298	0.00773291	0.0228551	D9vsN	Up
Kntc1	2.7877	1.70505e-37	1.31087e-35	D9vsN	Up
Cxcl9	3.3473	5.7537e-12	8.26561e-11	D9vsN	Up
Tfr2	-2.20252	0.0112165	0.0314556	D9vsN	Down
Kel	4.60966	5.3149e-05	0.00026552	D9vsN	Up
Klrg1	3.29116	4.54627e-51	6.50053e-49	D9vsN	Up
Gdf3	2.60117	4.22184e-07	3.13402e-06	D9vsN	Up
Lag3	2.78303	2.35214e-30	1.27161e-28	D9vsN	Up
Clec4e	5.15644	1.66719e-40	1.53658e-38	D9vsN	Up
Klrc1	3.25971	2.81052e-58	5.51276e-56	D9vsN	Up
Klra2	3.27875	1.50417e-80	6.97365e-78	D9vsN	Up
Ptpro	2.73176	7.89054e-35	5.4379e-33	D9vsN	Up
Slco1b2	-2.30987	0.0124282	0.034344	D9vsN	Down
Irag2	2.00449	9.37078e-65	2.36972e-62	D9vsN	Up
Rad51ap1	2.52543	1.91268e-21	5.89386e-20	D9vsN	Up
Slc27a5	-2.81942	0.00128993	0.0047395	D9vsN	Down
Ppm1n	2.12229	0.00196371	0.00690028	D9vsN	Up
Ceacam18	2.23043	9.19413e-08	7.66779e-07	D9vsN	Up
Siglece	3.28414	1.77293e-61	4.0185e-59	D9vsN	Up
Tyrobp	2.21201	2.19963e-41	2.12995e-39	D9vsN	Up
Sh3gl3	2.04046	4.40598e-10	5.10869e-09	D9vsN	Up
Ddias	2.19415	1.12397e-19	3.09562e-18	D9vsN	Up
Art2b	2.71369	2.19709e-34	1.48408e-32	D9vsN	Up
Qprt	2.03032	4.26934e-20	1.21298e-18	D9vsN	Up
Coro1a	2.17716	2.08559e-75	7.59725e-73	D9vsN	Up
Lat	2.19725	3.02656e-33	1.90555e-31	D9vsN	Up
Il21r	2.3141	3.31571e-27	1.46615e-25	D9vsN	Up
Slc5a11	2.88924	4.74748e-10	5.48596e-09	D9vsN	Up
Itgam	2.83001	3.85941e-81	1.90475e-78	D9vsN	Up
Itgal	3.45143	2.74516e-166	2.79998e-162	D9vsN	Up
Plk1	2.65512	2.22815e-26	9.46933e-25	D9vsN	Up
Mki67	3.47562	1.16183e-79	5.22806e-77	D9vsN	Up
Was	2.07145	1.74273e-56	3.0647e-54	D9vsN	Up
Cenpi	2.62035	2.09865e-21	6.44746e-20	D9vsN	Up
Il2rg	2.15889	2.31752e-43	2.37965e-41	D9vsN	Up
Tktl1	2.22772	2.86313e-06	1.81875e-05	D9vsN	Up
Nxf7	2.34131	0.0105063	0.0297615	D9vsN	Up
F10	3.52257	3.36249e-41	3.20526e-39	D9vsN	Up
Cd209a	-2.67681	8.15125e-20	2.26129e-18	D9vsN	Down
Ido1	4.53702	1.44714e-19	3.95015e-18	D9vsN	Up
Bean1	2.11778	6.93021e-05	0.000337886	D9vsN	Up
Glb1l3	-2.25316	6.64804e-09	6.53066e-08	D9vsN	Down
Thy1	2.26077	1.75249e-38	1.44541e-36	D9vsN	Up
Crtam	2.12103	3.20674e-16	6.75313e-15	D9vsN	Up
Il10ra	2.22462	1.22184e-81	6.67624e-79	D9vsN	Up
Cd3e	2.61004	5.95015e-46	6.84468e-44	D9vsN	Up
Cd3d	2.55038	6.64152e-46	7.58298e-44	D9vsN	Up
Ccnb2	3.00529	5.25295e-32	3.11502e-30	D9vsN	Up
Kif23	2.30513	4.41784e-28	2.07334e-26	D9vsN	Up
Cyp1a1	-3.15404	3.96976e-09	4.01955e-08	D9vsN	Down
Zwilch	2.05908	1.65592e-20	4.83027e-19	D9vsN	Up
Eomes	2.46668	8.70609e-35	5.97304e-33	D9vsN	Up
Ngp	2.63826	1.61168e-17	3.779e-16	D9vsN	Up
Cripto	-2.79929	4.38899e-07	3.24943e-06	D9vsN	Down
Oas3	2.39763	2.07237e-47	2.57774e-45	D9vsN	Up
Troap	3.38177	5.3249e-28	2.47624e-26	D9vsN	Up
Lama1	3.37753	7.38424e-30	3.87565e-28	D9vsN	Up
Adgre4	5.00444	8.93976e-82	5.0657e-79	D9vsN	Up
Cip2a	2.68803	2.52485e-35	1.77197e-33	D9vsN	Up
AA467197	2.57242	4.09705e-10	4.77195e-09	D9vsN	Up
Rac2	2.40053	1.08539e-94	1.00642e-91	D9vsN	Up
Wnt6	4.85182	7.34538e-23	2.49458e-21	D9vsN	Up
Snap91	-2.31702	0.0010149	0.0038269	D9vsN	Down
Tlr13	3.21008	4.60856e-97	5.03633e-94	D9vsN	Up
Dnah8	2.12227	6.90064e-41	6.47708e-39	D9vsN	Up
Fgg	-2.01811	0.000593657	0.00236589	D9vsN	Down
Aspm	3.0884	2.03044e-32	1.22302e-30	D9vsN	Up
Polq	2.52438	3.70087e-49	4.83944e-47	D9vsN	Up
Batf	2.05693	2.98017e-22	9.7114e-21	D9vsN	Up
Kif4	2.63308	8.87678e-40	7.96541e-38	D9vsN	Up
Trim59	2.17912	8.37561e-43	8.4028e-41	D9vsN	Up
Brip1	2.30799	1.25971e-51	1.8182e-49	D9vsN	Up
Gbp8	2.66721	3.86404e-24	1.4009e-22	D9vsN	Up
Cd300ld	3.35182	3.66614e-39	3.13353e-37	D9vsN	Up
Cd300a	3.27741	4.26548e-76	1.65215e-73	D9vsN	Up
Hrob	3.14641	7.57139e-20	2.11191e-18	D9vsN	Up
Cxcl10	3.78615	1.77902e-14	3.24026e-13	D9vsN	Up
Lrr1	2.5011	1.8235e-09	1.96084e-08	D9vsN	Up
Mdga2	-2.15335	0.0069692	0.020911	D9vsN	Down
Cdhr2	3.66461	0.00844463	0.0246703	D9vsN	Up
Rubcnl	2.60297	9.77907e-45	1.07637e-42	D9vsN	Up
Igsf6	2.994	1.44824e-74	5.00719e-72	D9vsN	Up
Ccl5	3.91783	1.96791e-49	2.62952e-47	D9vsN	Up
Ubd	5.05618	9.2295e-07	6.47589e-06	D9vsN	Up
Parpbp	3.00781	1.61036e-25	6.40771e-24	D9vsN	Up
Pmch	2.7393	3.03401e-10	3.59001e-09	D9vsN	Up
Ccl2	2.10412	1.94255e-06	1.27554e-05	D9vsN	Up
Fignl1	2.46023	2.63359e-31	1.51192e-29	D9vsN	Up
Melk	2.37432	2.88394e-18	7.19197e-17	D9vsN	Up
Cmtm2b	-2.08954	0.00231323	0.00797728	D9vsN	Down
Prtg	-2.60445	0.0125897	0.0347431	D9vsN	Down
Slc2a6	2.69611	2.95298e-24	1.08084e-22	D9vsN	Up
Ska1	3.50842	1.56146e-24	5.81256e-23	D9vsN	Up
Marchf1	2.06442	7.66319e-51	1.08558e-48	D9vsN	Up
Alx1	-3.4009	3.89849e-05	0.000200185	D9vsN	Down
Kif15	2.22689	6.37011e-38	4.99792e-36	D9vsN	Up
Anln	2.93779	1.29442e-22	4.35731e-21	D9vsN	Up
Nfkbid	2.56197	1.47858e-45	1.66949e-43	D9vsN	Up
Clca3b	-2.7954	0.00554617	0.0171734	D9vsN	Down
Prf1	2.51056	1.25561e-51	1.8182e-49	D9vsN	Up
Tacc3	2.17645	6.69333e-48	8.39382e-46	D9vsN	Up
Tap1	2.09166	1.41705e-56	2.55061e-54	D9vsN	Up
Vgf	2.30003	0.0139431	0.0380185	D9vsN	Up
Dtl	2.09974	6.6913e-22	2.13723e-20	D9vsN	Up
#N/A	4.60353	0.00034674	0.0014556	D9vsN	Up
Dlgap5	2.96169	3.08365e-47	3.8047e-45	D9vsN	Up
Ckap2	3.45201	1.98824e-24	7.33875e-23	D9vsN	Up
Themis2	2.60538	4.18317e-72	1.30613e-69	D9vsN	Up
Ackr1	2.20808	4.01e-08	3.53201e-07	D9vsN	Up
Arl5c	3.11296	5.04866e-57	9.36266e-55	D9vsN	Up
Ttk	3.19133	2.03636e-38	1.67052e-36	D9vsN	Up
Rap1gap2	2.9212	7.96589e-89	5.94508e-86	D9vsN	Up
Gngt2	2.25121	5.34905e-38	4.21845e-36	D9vsN	Up
Prc1	2.97476	3.96492e-36	2.86138e-34	D9vsN	Up
Cldnd2	2.39826	1.06418e-13	1.81612e-12	D9vsN	Up
Nlrc4	2.0968	2.29672e-27	1.02296e-25	D9vsN	Up
Neil3	3.21404	2.82784e-50	3.88023e-48	D9vsN	Up
Xkr5	3.45157	1.01989e-12	1.58655e-11	D9vsN	Up
Gpr37	-2.04023	0.00555635	0.0171979	D9vsN	Down
Pik3cd	2.05185	1.94918e-78	8.17029e-76	D9vsN	Up
Zc3h12d	2.17711	1.30155e-48	1.67337e-46	D9vsN	Up
Saa3	3.12515	7.87165e-10	8.86183e-09	D9vsN	Up
Bub1b	2.28798	3.2813e-37	2.48526e-35	D9vsN	Up
Cd209c	-3.50604	1.98426e-11	2.6997e-10	D9vsN	Down
Pclaf	2.22496	1.27642e-44	1.3999e-42	D9vsN	Up
Gbp7	2.15819	1.95454e-32	1.18195e-30	D9vsN	Up
Or2v1	3.27904	6.98631e-55	1.14932e-52	D9vsN	Up
H2ap	-2.51794	0.0118057	0.0328821	D9vsN	Down
Chrm4	2.6517	0.00668231	0.0201579	D9vsN	Up
Cyp2b9	-4.52573	0.00513226	0.0160443	D9vsN	Down
Atp1a3	2.53695	4.8011e-43	4.88069e-41	D9vsN	Up
Pif1	3.32247	9.33075e-29	4.60502e-27	D9vsN	Up
Pla2g2d	-3.30038	1.86957e-05	0.000102192	D9vsN	Down
Arhgap11a	2.1389	2.9155e-62	6.75843e-60	D9vsN	Up
Ccnb1	3.0297	1.84538e-25	7.33334e-24	D9vsN	Up
Serpina3g	3.45031	2.36283e-37	1.79852e-35	D9vsN	Up
Kif14	3.05328	3.84127e-46	4.52073e-44	D9vsN	Up
Slc5a12	-3.9612	2.05385e-11	2.78819e-10	D9vsN	Down
Lhfpl1	-4.55764	0.000383359	0.00159402	D9vsN	Down
Trem3	4.28128	4.46891e-43	4.55814e-41	D9vsN	Up
Ncapg2	2.3309	8.61849e-40	7.75639e-38	D9vsN	Up
Trem1	3.36092	5.83986e-29	2.91032e-27	D9vsN	Up
Ubash3a	2.18533	1.22647e-21	3.8373e-20	D9vsN	Up
Ikbke	2.76093	4.39298e-52	6.52527e-50	D9vsN	Up
Gzmk	4.7053	8.48776e-63	2.01331e-60	D9vsN	Up
Clspn	2.77299	5.14007e-40	4.63956e-38	D9vsN	Up
B430306N03Rik	2.6509	8.93213e-31	4.94239e-29	D9vsN	Up
Clec4a3	3.52629	1.90713e-77	7.57874e-75	D9vsN	Up
Gimap7	3.11724	6.65044e-53	1.0226e-50	D9vsN	Up
Tnip3	2.80028	5.11535e-21	1.54211e-19	D9vsN	Up
Cdc25c	2.94276	3.43091e-17	7.86975e-16	D9vsN	Up
Lacc1	2.18576	3.70127e-48	4.69938e-46	D9vsN	Up
Tlr7	2.45413	1.08584e-83	6.78073e-81	D9vsN	Up
Il27	3.54656	4.56255e-34	3.0416e-32	D9vsN	Up
Phf11a	2.34852	2.11794e-21	6.50019e-20	D9vsN	Up
Gpr152	2.0538	5.62795e-05	0.000279697	D9vsN	Up
Cd300c2	2.64021	2.11766e-58	4.20767e-56	D9vsN	Up
Or55b10	2.59023	0.0100962	0.0287568	D9vsN	Up
S1pr5	4.02477	2.30957e-87	1.6435e-84	D9vsN	Up
Arhgef37	2.76174	7.0595e-37	5.19264e-35	D9vsN	Up
Tubb2b	2.2023	2.10689e-29	1.07807e-27	D9vsN	Up
Cenph	2.38487	2.75285e-14	4.93754e-13	D9vsN	Up
Cenpe	3.39557	5.33383e-41	5.05293e-39	D9vsN	Up
Hcrt	3.49285	0.00479661	0.0151217	D9vsN	Up
Fpr1	2.32612	6.44404e-31	3.5786e-29	D9vsN	Up
Gvin1	2.55654	4.87074e-72	1.50545e-69	D9vsN	Up
Calhm6	3.51794	6.04456e-26	2.49269e-24	D9vsN	Up
E2f8	3.01048	2.25428e-49	2.9861e-47	D9vsN	Up
Pilra	2.90965	4.04525e-46	4.74255e-44	D9vsN	Up
Ankle1	3.14084	1.78779e-20	5.20997e-19	D9vsN	Up
#N/A	2.3239	0.00382257	0.012405	D9vsN	Up
Ticrr	2.61087	1.27409e-37	9.86984e-36	D9vsN	Up
Irgm1	2.05716	1.85107e-33	1.18002e-31	D9vsN	Up
Kcnv2	-2.10128	0.00952818	0.0273502	D9vsN	Down
Lancl3	2.22823	9.21361e-16	1.87452e-14	D9vsN	Up
Or2v2	3.04048	1.62851e-21	5.04872e-20	D9vsN	Up
Mis18bp1	2.72803	1.1828e-39	1.05517e-37	D9vsN	Up
Apof	-3.86858	0.000320989	0.00135625	D9vsN	Down
Ccdc88b	2.32117	1.18601e-49	1.5917e-47	D9vsN	Up
Marcksl1	2.32797	2.87648e-47	3.56346e-45	D9vsN	Up
Fcrl5	3.69431	2.2105e-31	1.27381e-29	D9vsN	Up
Ckap2l	3.21603	6.05866e-30	3.19636e-28	D9vsN	Up
Cd300e	6.00681	3.06047e-110	6.24316e-107	D9vsN	Up
Gja3	-3.37652	0.0113851	0.0318469	D9vsN	Down
Gm6377	3.33308	1.27751e-39	1.13635e-37	D9vsN	Up
Fndc9	2.45231	1.56337e-44	1.7024e-42	D9vsN	Up
Gm12185	2.16229	7.56067e-16	1.5506e-14	D9vsN	Up
Cdca2	2.6984	3.12738e-43	3.20049e-41	D9vsN	Up
Clec4a1	3.85363	7.4305e-104	1.08269e-100	D9vsN	Up
Themis	2.45919	7.6263e-47	9.18729e-45	D9vsN	Up
H1f1	3.12969	1.88784e-36	1.37211e-34	D9vsN	Up
Tifab	2.13255	4.99749e-46	5.81438e-44	D9vsN	Up
Mmp12	2.04946	3.31179e-18	8.19219e-17	D9vsN	Up
Ceacam19	4.29642	0.000121954	0.000567726	D9vsN	Up
2610318N02Rik	2.49254	5.18246e-09	5.18229e-08	D9vsN	Up
H2ax	2.48325	2.3826e-55	4.00578e-53	D9vsN	Up
Lrrc25	3.02923	8.27773e-62	1.90444e-59	D9vsN	Up
F2rl3	2.11209	1.22936e-13	2.08752e-12	D9vsN	Up
Cxcr3	2.75819	8.26986e-34	5.39551e-32	D9vsN	Up
Abca12	-2.30999	0.013591	0.0371646	D9vsN	Down
Il31ra	2.346	4.53295e-12	6.60179e-11	D9vsN	Up
Astl	2.83798	5.41253e-07	3.94234e-06	D9vsN	Up
Fam167b	2.12546	0.000351673	0.00147388	D9vsN	Up
Mgat4f	2.04964	5.20253e-05	0.000260586	D9vsN	Up
Or2t26	4.87149	7.03873e-05	0.000342631	D9vsN	Up
#N/A	2.93471	4.16367e-53	6.46721e-51	D9vsN	Up
Insl6	2.28048	4.68635e-07	3.4562e-06	D9vsN	Up
Lin28a	3.30523	0.00643826	0.019517	D9vsN	Up
Apol10a	3.68119	0.0154245	0.0414411	D9vsN	Up
Ercc6l	2.01832	9.61933e-25	3.64284e-23	D9vsN	Up
Gen1	2.341	1.3524e-27	6.11171e-26	D9vsN	Up
Kif18b	3.42084	1.06246e-40	9.94195e-39	D9vsN	Up
Spn	3.61587	9.1519e-220	2.80039e-215	D9vsN	Up
Treml4	5.40149	2.79849e-114	6.11651e-111	D9vsN	Up
Pld4	2.40379	2.94475e-95	2.90666e-92	D9vsN	Up
Fpr2	3.8727	6.87261e-43	6.96341e-41	D9vsN	Up
Cx3cr1	2.80853	6.46572e-67	1.76647e-64	D9vsN	Up
Gm8174	3.17274	0.0071907	0.0214997	D9vsN	Up
H1f3	2.88092	6.88062e-53	1.0527e-50	D9vsN	Up
Gpr25	4.20575	1.77398e-10	2.1549e-09	D9vsN	Up
A630001G21Rik	2.18213	1.24054e-75	4.62919e-73	D9vsN	Up
Prkcb	2.29842	4.60937e-52	6.81363e-50	D9vsN	Up
Cd8b1	3.63447	5.22459e-70	1.52254e-67	D9vsN	Up
Gpr141	4.20692	9.62333e-105	1.47232e-101	D9vsN	Up
Slamf8	2.36473	9.60238e-21	2.84713e-19	D9vsN	Up
Tarm1	2.53266	6.47497e-08	5.52966e-07	D9vsN	Up
Cd8a	3.41958	1.58042e-81	8.33781e-79	D9vsN	Up
Iigp1	2.64474	9.2936e-22	2.93776e-20	D9vsN	Up
Ifi205	2.17278	2.98276e-26	1.25716e-24	D9vsN	Up
P2ry10b	2.34281	3.20098e-38	2.58435e-36	D9vsN	Up
Hmgb2	2.43388	3.15401e-39	2.71094e-37	D9vsN	Up
Ifng	4.18546	3.8317e-22	1.24201e-20	D9vsN	Up
Pld5	2.78823	0.000177715	0.000796996	D9vsN	Up
Lair1	3.44007	1.22703e-105	2.08588e-102	D9vsN	Up
Fmnl1	2.36443	9.18728e-85	6.24715e-82	D9vsN	Up
Krt28	4.14576	0.00215858	0.00751255	D9vsN	Up
Nod2	2.63202	6.47357e-25	2.50107e-23	D9vsN	Up
#N/A	3.30804	0.00772335	0.0228291	D9vsN	Up
Ticam2	2.11788	5.18084e-27	2.26146e-25	D9vsN	Up
Ms4a4b	2.81191	4.44887e-78	1.81508e-75	D9vsN	Up
Adap1	2.45599	5.02747e-50	6.83713e-48	D9vsN	Up
Ptafr	2.09935	1.52005e-20	4.44667e-19	D9vsN	Up
Ccdc18	2.03645	1.08322e-25	4.37274e-24	D9vsN	Up
H2bc27	2.60049	2.41465e-22	7.92768e-21	D9vsN	Up
Gm5620	2.30317	0.0155997	0.0418311	D9vsN	Up
AB124611	2.04434	3.42694e-53	5.35005e-51	D9vsN	Up
Espl1	2.39421	1.33168e-46	1.58553e-44	D9vsN	Up
H2bc8	2.90141	3.20647e-50	4.38012e-48	D9vsN	Up
Cxcl2	2.6171	1.97694e-07	1.55868e-06	D9vsN	Up
Fcer1g	3.19175	9.64396e-44	1.0106e-41	D9vsN	Up
H1f5	3.67055	2.08719e-98	2.36541e-95	D9vsN	Up
Nfe2	2.09963	7.02464e-24	2.5199e-22	D9vsN	Up
Pirb	2.9844	4.90794e-79	2.1765e-76	D9vsN	Up
Fcgr4	5.69538	3.9488e-183	6.04146e-179	D9vsN	Up
Ifitm6	3.32204	1.11803e-33	7.24803e-32	D9vsN	Up
Lep	-3.44139	0.00757662	0.0224518	D9vsN	Down
Or2t44	-2.4456	0.00461651	0.0146142	D9vsN	Down
Clec4a4	3.10917	4.21709e-12	6.17706e-11	D9vsN	Up
Taar2	-3.32102	0.00727221	0.0216862	D9vsN	Down
H4c1	2.91314	6.66008e-77	2.61271e-74	D9vsN	Up
Atp8b4	2.21132	6.94966e-116	1.93321e-112	D9vsN	Up
Cyp2a12	-3.59615	0.000523208	0.00211153	D9vsN	Down
H2-Q7	2.14594	4.5681e-147	2.79559e-143	D9vsN	Up
Eno3	2.01639	1.55512e-21	4.82608e-20	D9vsN	Up
H4c9	2.2218	2.2782e-37	1.73842e-35	D9vsN	Up
Nuggc	-2.15027	0.016288	0.043437	D9vsN	Down
Krt5	-2.90763	0.00568707	0.017551	D9vsN	Down
H2ac4	3.50505	2.95655e-86	2.05608e-83	D9vsN	Up
Klra6	2.25743	0.000643347	0.002547	D9vsN	Up
#N/A	3.79674	0.00234367	0.00807045	D9vsN	Up
H2ac10	3.25877	1.64243e-53	2.60397e-51	D9vsN	Up
Abca14	-2.54113	4.15976e-07	3.09469e-06	D9vsN	Down
Cks2	2.99582	2.47391e-59	5.08048e-57	D9vsN	Up
Glrp1	3.59828	0.000642268	0.00254438	D9vsN	Up
Serpinb2	2.26442	7.31968e-13	1.1563e-11	D9vsN	Up
Tubb3	2.11729	1.63853e-09	1.77351e-08	D9vsN	Up
Nsl1	2.23272	2.62085e-25	1.03344e-23	D9vsN	Up
Lilrb4a	2.26301	5.91771e-41	5.58877e-39	D9vsN	Up
H2bc12	3.61309	1.24742e-40	1.16017e-38	D9vsN	Up
Csprs	2.37469	0.000134648	0.000620403	D9vsN	Up
H2ac15	3.01143	2.54115e-74	8.36094e-72	D9vsN	Up
Cd300lb	2.44648	1.2174e-28	5.9223e-27	D9vsN	Up
Gpr84	5.3987	8.08565e-15	1.51564e-13	D9vsN	Up
Gm8995	2.15286	3.48495e-57	6.54208e-55	D9vsN	Up
#N/A	2.37019	2.07145e-13	3.45231e-12	D9vsN	Up
Ccr1l1	3.17926	0.0189709	0.0494919	D9vsN	Up
H4c12	2.694	9.46305e-28	4.32179e-26	D9vsN	Up
Zpld1	-2.73908	0.00894212	0.0259121	D9vsN	Down
Gm22806	2.2497	0.000197837	0.000878228	D9vsN	Up
#N/A	2.41197	0.010631	0.0300756	D9vsN	Up
Gm24036	3.52809	0.0123289	0.0341064	D9vsN	Up
Gm24524	2.4125	1.12721e-05	6.43617e-05	D9vsN	Up
Gm23451	2.51126	3.92043e-05	0.000201176	D9vsN	Up
Gm22054	-3.06459	0.0176952	0.0466249	D9vsN	Down
Gm23100	2.22952	3.26936e-06	2.0563e-05	D9vsN	Up
Mir146	2.30474	0.000147052	0.000671287	D9vsN	Up
Gm26110	5.99851	1.43258e-08	1.34837e-07	D9vsN	Up
Cd209b	-2.0107	0.00214557	0.00746982	D9vsN	Down
Serpina3f	3.79987	3.65366e-23	1.26612e-21	D9vsN	Up
Ankdd1a	2.83371	5.79169e-12	8.31238e-11	D9vsN	Up
Pilrb2	3.30681	1.94244e-57	3.66893e-55	D9vsN	Up
Pilrb1	3.82468	6.2191e-72	1.90298e-69	D9vsN	Up
Serpinb7	3.98711	0.000372012	0.0015519	D9vsN	Up
Gm7027	2.96046	7.64258e-12	1.08066e-10	D9vsN	Up
H4c11	2.70754	4.51297e-22	1.45821e-20	D9vsN	Up
Or4d11	-2.36789	0.00634374	0.0192667	D9vsN	Down
Gm7666	2.90472	3.94606e-16	8.23078e-15	D9vsN	Up
A430093F15Rik	2.7196	7.81044e-21	2.33162e-19	D9vsN	Up
Cenpm	2.65693	2.52941e-18	6.3285e-17	D9vsN	Up
Cst7	2.0613	6.43217e-18	1.54731e-16	D9vsN	Up
Il2rb	2.14841	6.66719e-38	5.21763e-36	D9vsN	Up
Gm4841	2.26698	2.14815e-16	4.59016e-15	D9vsN	Up
H3c1	3.13445	8.22648e-71	2.4439e-68	D9vsN	Up
H4c2	2.59738	1.52126e-38	1.26492e-36	D9vsN	Up
H3c2	3.42778	6.86834e-92	5.68012e-89	D9vsN	Up
H2bc7	3.03475	1.08068e-58	2.16129e-56	D9vsN	Up
H2ac6	2.80713	2.30128e-59	4.79026e-57	D9vsN	Up
H2ac8	3.12037	4.69149e-76	1.79444e-73	D9vsN	Up
H3c6	2.3832	2.35884e-59	4.87691e-57	D9vsN	Up
H4c6	3.1771	2.19126e-71	6.63866e-69	D9vsN	Up
H2bc11	3.49773	1.88879e-81	9.79576e-79	D9vsN	Up
H2ac11	3.60486	5.01505e-51	7.13747e-49	D9vsN	Up
H2ac12	3.65892	4.9413e-34	3.2798e-32	D9vsN	Up
H2bc24	3.67802	0.00563735	0.0174169	D9vsN	Up
H4c18	2.20259	1.83489e-37	1.40716e-35	D9vsN	Up
H4c17	2.05529	1.30114e-27	5.8896e-26	D9vsN	Up
H2bc23	3.27004	0.00064543	0.0025536	D9vsN	Up
H2bc22	3.35784	3.58498e-22	1.16451e-20	D9vsN	Up
H2ac22	3.27547	2.1927e-58	4.32868e-56	D9vsN	Up
H3c3	3.55805	4.79451e-99	6.1128e-96	D9vsN	Up
Cd300ld3	3.33322	1.20926e-21	3.78965e-20	D9vsN	Up
Wfdc17	2.46336	2.36728e-33	1.49354e-31	D9vsN	Up
Slfn9	2.79667	8.03034e-25	3.05243e-23	D9vsN	Up
Nlrp1a	2.05234	3.90983e-20	1.11187e-18	D9vsN	Up
Spdl1	2.76309	2.15415e-41	2.09254e-39	D9vsN	Up
Insyn2b	2.04462	6.46231e-48	8.13746e-46	D9vsN	Up
Itgad	2.23449	3.93308e-11	5.15852e-10	D9vsN	Up
Wfdc16	-2.71231	0.000985395	0.00372801	D9vsN	Down
Wfdc8	-2.26185	4.97243e-12	7.20414e-11	D9vsN	Down
Rbm44	2.22853	0.000285969	0.00122297	D9vsN	Up
Skint3	2.50488	4.48147e-15	8.59202e-14	D9vsN	Up
Klrh1	4.2486	0.000247693	0.00107491	D9vsN	Up
Gpr31b	3.32575	3.47282e-15	6.73415e-14	D9vsN	Up
H2ac7	3.23483	4.96232e-31	2.78099e-29	D9vsN	Up
H2ac13	3.36441	5.49274e-29	2.7418e-27	D9vsN	Up
Tigit	3.67791	4.11798e-31	2.32483e-29	D9vsN	Up
Ncf4	2.78899	1.59302e-64	3.96299e-62	D9vsN	Up
Ccnf	2.24451	7.11164e-27	3.08666e-25	D9vsN	Up
A530040E14Rik	2.43205	1.17567e-26	5.05256e-25	D9vsN	Up
4930503E14Rik	-3.13876	0.000430104	0.00177154	D9vsN	Down
Slfn2	2.31777	8.07753e-53	1.22967e-50	D9vsN	Up
#N/A	2.35818	0.00979515	0.0280177	D9vsN	Up
#N/A	2.08609	5.41731e-27	2.36131e-25	D9vsN	Up
H2-T-ps	2.45235	1.6703e-21	5.17302e-20	D9vsN	Up
Lst1	3.94509	2.14599e-38	1.75107e-36	D9vsN	Up
#N/A	4.68403	0.000102724	0.000485968	D9vsN	Up
Ifi204	3.41265	9.282e-82	5.164e-79	D9vsN	Up
Ifi207	2.06295	9.60091e-43	9.6006e-41	D9vsN	Up
#N/A	3.09382	0.000930483	0.0035404	D9vsN	Up
#N/A	3.5085	1.80049e-05	9.89532e-05	D9vsN	Up
Cenps	2.49757	5.30585e-11	6.84748e-10	D9vsN	Up
#N/A	2.06474	1.25525e-46	1.50037e-44	D9vsN	Up
#N/A	4.854	0.000306624	0.00130238	D9vsN	Up
Nlrc5	2.32502	1.00721e-63	2.446e-61	D9vsN	Up
Cyp2a4	-2.16914	0.00025814	0.00111613	D9vsN	Down
D930028M14Rik	3.14568	0.000168163	0.000756931	D9vsN	Up
H3c13	2.55388	6.78048e-30	3.57102e-28	D9vsN	Up
Rdh16f2	-4.39581	0.00188737	0.00665879	D9vsN	Down
Sirpb1c	2.3442	7.36594e-37	5.39211e-35	D9vsN	Up
Gas2l3	2.53719	2.53308e-28	1.21109e-26	D9vsN	Up
Il1bos	2.03981	1.05779e-06	7.31796e-06	D9vsN	Up
Ano3	-2.21695	0.00123139	0.00454735	D9vsN	Down
AW112010	2.25541	3.1082e-69	8.88859e-67	D9vsN	Up
#N/A	2.60661	1.21686e-38	1.02013e-36	D9vsN	Up
H2bc3	3.52366	2.33879e-74	7.77877e-72	D9vsN	Up
Fads2b	-3.40322	0.0104971	0.0297408	D9vsN	Down
Cerkl	2.59656	6.71177e-99	8.21494e-96	D9vsN	Up
Cenpw	2.91748	2.103e-28	1.01179e-26	D9vsN	Up
Bex6	4.24775	0.00018469	0.000826098	D9vsN	Up
Kbtbd6	3.59335	4.85531e-13	7.80292e-12	D9vsN	Up
Gm6878	-2.97946	0.00594986	0.0182333	D9vsN	Down
Mir147	2.71635	7.81013e-08	6.58716e-07	D9vsN	Up
Trbv3	3.57217	4.37468e-16	9.11238e-15	D9vsN	Up
Trbv13-2	2.39697	7.01625e-13	1.11008e-11	D9vsN	Up
Trbv13-3	2.15962	7.32972e-06	4.34066e-05	D9vsN	Up
Trbv14	3.70249	1.10396e-06	7.61157e-06	D9vsN	Up
Trbv15	2.18179	2.28764e-07	1.78616e-06	D9vsN	Up
Trbv16	3.53235	5.54258e-23	1.89706e-21	D9vsN	Up
Trbv17	2.17832	0.000932528	0.00354774	D9vsN	Up
Trbv19	2.17804	0.000193645	0.000861866	D9vsN	Up
Trbv29	3.82714	6.35348e-12	9.06342e-11	D9vsN	Up
Trbj1-3	2.7196	1.20045e-05	6.82212e-05	D9vsN	Up
#N/A	2.81555	2.9112e-45	3.27499e-43	D9vsN	Up
Trbj2-1	2.17404	3.22493e-12	4.78796e-11	D9vsN	Up
Trbj2-2	2.88712	8.72762e-08	7.30861e-07	D9vsN	Up
Trbj2-3	2.6146	2.87394e-11	3.83848e-10	D9vsN	Up
Trbj2-5	2.14215	1.0612e-13	1.81204e-12	D9vsN	Up
Trbj2-7	2.45637	2.0551e-15	4.06754e-14	D9vsN	Up
Trbc2	2.38012	5.35984e-49	6.9494e-47	D9vsN	Up
Igkv2-112	2.5951	0.014538	0.0393496	D9vsN	Up
#N/A	3.1901	0.00827326	0.0242391	D9vsN	Up
Ighg2c	4.40032	2.0716e-14	3.75082e-13	D9vsN	Up
Ighg2b	2.10699	1.38303e-06	9.34666e-06	D9vsN	Up
Ighg3	2.80799	6.76638e-08	5.76886e-07	D9vsN	Up
Ighv5-2	3.18538	0.0158124	0.0423533	D9vsN	Up
Trav6n-6	3.67813	0.0151025	0.0406976	D9vsN	Up
Trav16n	3.05422	5.709e-06	3.4408e-05	D9vsN	Up
Trav14n-3	2.21003	0.0163066	0.043479	D9vsN	Up
Trav16	2.60033	3.05494e-05	0.00016012	D9vsN	Up
Traj57	3.01975	0.0115893	0.0323382	D9vsN	Up
Traj56	2.92778	0.00422868	0.0135334	D9vsN	Up
Traj53	3.38112	0.0100774	0.0287139	D9vsN	Up
Traj51	2.93824	0.00290479	0.0097535	D9vsN	Up
Traj49	3.58862	9.98429e-05	0.000473438	D9vsN	Up
Traj48	2.31278	0.0138289	0.0377443	D9vsN	Up
Traj45	2.46579	0.000698042	0.002736	D9vsN	Up
Traj44	3.28967	1.2805e-05	7.24921e-05	D9vsN	Up
Traj43	3.68935	5.47079e-05	0.000272373	D9vsN	Up
Traj42	3.3354	4.02274e-05	0.000206184	D9vsN	Up
Traj41	2.63753	0.0004632	0.00189424	D9vsN	Up
Traj40	2.50257	1.93023e-05	0.000105225	D9vsN	Up
Traj38	3.43234	0.000465397	0.00190104	D9vsN	Up
Traj37	2.72963	5.60984e-06	3.38571e-05	D9vsN	Up
Traj35	2.93638	2.06166e-05	0.000111713	D9vsN	Up
Traj34	2.64341	9.34296e-06	5.42992e-05	D9vsN	Up
Traj33	2.96108	2.03131e-08	1.87499e-07	D9vsN	Up
Traj32	2.3938	3.44616e-05	0.000178848	D9vsN	Up
Traj30	2.76763	3.22592e-09	3.32357e-08	D9vsN	Up
Traj29	2.84469	0.000183101	0.000819587	D9vsN	Up
Traj28	2.03546	0.000520576	0.00210202	D9vsN	Up
Traj27	2.33929	2.87875e-07	2.20162e-06	D9vsN	Up
Traj26	2.54552	2.48848e-08	2.26419e-07	D9vsN	Up
Traj25	2.00052	0.000718899	0.00280725	D9vsN	Up
Traj24	2.59086	9.2121e-09	8.88374e-08	D9vsN	Up
Traj23	2.43793	3.28986e-08	2.93831e-07	D9vsN	Up
Traj22	2.67389	2.16354e-13	3.5999e-12	D9vsN	Up
Traj21	2.87861	2.92244e-07	2.23169e-06	D9vsN	Up
Traj20	2.19975	6.71419e-06	4.00453e-05	D9vsN	Up
Traj19	2.79667	3.39015e-06	2.12746e-05	D9vsN	Up
Traj18	2.21261	2.55085e-06	1.63702e-05	D9vsN	Up
Traj17	2.68298	2.61744e-10	3.1176e-09	D9vsN	Up
Traj16	2.94506	2.55964e-08	2.32135e-07	D9vsN	Up
Traj15	2.24672	5.7014e-10	6.52176e-09	D9vsN	Up
Traj14	2.21905	1.91134e-05	0.00010427	D9vsN	Up
Traj13	3.01066	4.78668e-08	4.17287e-07	D9vsN	Up
Traj12	2.4893	1.06644e-08	1.02167e-07	D9vsN	Up
Traj11	2.41835	3.21378e-08	2.87707e-07	D9vsN	Up
Traj9	2.77967	3.55219e-09	3.62917e-08	D9vsN	Up
Traj7	2.3735	1.97881e-06	1.29768e-05	D9vsN	Up
Traj6	2.14763	8.98328e-07	6.31181e-06	D9vsN	Up
Traj5	4.71262	1.79181e-05	9.86283e-05	D9vsN	Up
Traj4	3.3734	1.1979e-07	9.82699e-07	D9vsN	Up
Traj3	2.63141	6.82615e-05	0.000333131	D9vsN	Up
Traj2	2.7241	2.36087e-06	1.52502e-05	D9vsN	Up
#N/A	2.81889	3.34515e-41	3.19869e-39	D9vsN	Up
#N/A	3.14266	3.6985e-06	2.30161e-05	D9vsN	Up
Gm24471	4.47152	0.00022708	0.000993009	D9vsN	Up
Ankrd63	-4.43556	4.77574e-42	4.6988e-40	D9vsN	Down
Capns2	2.20556	2.24672e-10	2.69598e-09	D9vsN	Up
Gm20900	2.8877	0.00216734	0.0075362	D9vsN	Up
Zfp268	2.11839	1.05378e-29	5.47449e-28	D9vsN	Up
Gvin2	2.27962	1.15443e-60	2.52317e-58	D9vsN	Up
Gm5150	2.31534	1.04566e-30	5.7547e-29	D9vsN	Up
Sirpd	3.43301	9.13857e-22	2.89473e-20	D9vsN	Up
Zfp541	3.49766	0.004134	0.0132707	D9vsN	Up
Igtp	2.6769	5.47323e-30	2.90252e-28	D9vsN	Up
Ifi47	2.24385	1.69702e-23	5.9755e-22	D9vsN	Up
Tgtp2	2.34999	1.07663e-35	7.6792e-34	D9vsN	Up
Tgtp1	2.91443	7.05075e-22	2.2497e-20	D9vsN	Up
Naip6	2.04137	5.51976e-36	3.96477e-34	D9vsN	Up
Cd209g	-2.19575	0.00150755	0.00545717	D9vsN	Down
Ccr5	2.47572	3.99543e-83	2.44512e-80	D9vsN	Up
Tex52	2.30705	3.04337e-11	4.04712e-10	D9vsN	Up
#N/A	3.0876	1.37807e-24	5.1676e-23	D9vsN	Up
Gbp4	2.81809	4.69437e-54	7.60016e-52	D9vsN	Up
#N/A	-2.74866	0.0149774	0.0403996	D9vsN	Down
Ms4a6c	3.53929	6.1579e-115	1.44943e-111	D9vsN	Up
Kifc1	2.79447	2.13818e-37	1.63565e-35	D9vsN	Up
Ulbp1	2.46981	5.18798e-38	4.11261e-36	D9vsN	Up
Gm14862	2.46511	0.000334542	0.00140941	D9vsN	Up
Fpr3	3.82325	1.50552e-38	1.25524e-36	D9vsN	Up
H2ac14-ps	2.94998	0.000118037	0.00055142	D9vsN	Up
Pira2-ps1	3.30418	1.35516e-07	1.10283e-06	D9vsN	Up
#N/A	-2.00661	0.0130654	0.0358974	D9vsN	Down
#N/A	3.65746	0.000101144	0.00047894	D9vsN	Up
#N/A	3.88163	0.00201779	0.00707648	D9vsN	Up
#N/A	-4.12243	0.00071398	0.00278982	D9vsN	Down
#N/A	2.0614	6.43798e-06	3.84758e-05	D9vsN	Up
#N/A	-3.08677	0.00910848	0.0262984	D9vsN	Down
#N/A	-3.64801	0.00180616	0.006404	D9vsN	Down
Gm12936	4.54993	0.000458548	0.00187657	D9vsN	Up
Pira1	2.4576	7.5992e-24	2.72281e-22	D9vsN	Up
Gm15931	4.14197	2.21225e-50	3.07694e-48	D9vsN	Up
#N/A	2.27442	2.09943e-06	1.37002e-05	D9vsN	Up
#N/A	2.72807	0.00271852	0.00919872	D9vsN	Up
Slfn14	2.22121	2.53437e-09	2.66309e-08	D9vsN	Up
#N/A	2.37829	3.53332e-13	5.75392e-12	D9vsN	Up
#N/A	3.72604	8.2146e-34	5.37091e-32	D9vsN	Up
Actr3-ps	2.16091	0.000287872	0.0012306	D9vsN	Up
Gm12807	-2.67394	0.00206583	0.00722733	D9vsN	Down
Gm14834	2.09369	2.14371e-05	0.000115709	D9vsN	Up
#N/A	2.42426	0.00557265	0.0172397	D9vsN	Up
#N/A	2.20076	0.000162627	0.000734822	D9vsN	Up
Gm12085	4.34573	0.00012066	0.000562557	D9vsN	Up
#N/A	3.65997	0.00871113	0.0253376	D9vsN	Up
#N/A	2.02247	4.6466e-05	0.0002354	D9vsN	Up
#N/A	2.10302	2.46639e-05	0.000131663	D9vsN	Up
#N/A	-2.29059	0.000959608	0.00364035	D9vsN	Down
#N/A	-2.09152	0.00907818	0.0262332	D9vsN	Down
#N/A	-2.12662	0.00275426	0.00930012	D9vsN	Down
#N/A	3.43329	4.54663e-06	2.78914e-05	D9vsN	Up
#N/A	-2.09604	0.00183332	0.00648603	D9vsN	Down
Gm14398	-2.11486	0.00887625	0.0257421	D9vsN	Down
#N/A	2.36575	7.51624e-06	4.4451e-05	D9vsN	Up
#N/A	2.56938	9.77277e-06	5.66036e-05	D9vsN	Up
Gm25106	2.39201	0.00216564	0.00753283	D9vsN	Up
#N/A	-3.76642	0.00129574	0.00475629	D9vsN	Down
#N/A	2.08977	1.60338e-18	4.10559e-17	D9vsN	Up
#N/A	-2.11825	1.26558e-10	1.56467e-09	D9vsN	Down
#N/A	2.25737	3.66956e-06	2.285e-05	D9vsN	Up
Lyzl4os	-2.61201	0.00237476	0.0081628	D9vsN	Down
Gm5860	-2.196	0.000147541	0.000672818	D9vsN	Down
Gm12589	3.94968	0.000434603	0.00178766	D9vsN	Up
#N/A	2.48521	0.000283104	0.00121174	D9vsN	Up
#N/A	2.66106	0.00720205	0.0215168	D9vsN	Up
#N/A	3.39262	7.69135e-07	5.45291e-06	D9vsN	Up
2210414B05Rik	2.25217	9.30918e-05	0.000444525	D9vsN	Up
#N/A	-2.00274	0.0110309	0.0310347	D9vsN	Down
#N/A	2.80438	2.08638e-15	4.12677e-14	D9vsN	Up
Slc36a3os	2.01006	0.000126206	0.000585669	D9vsN	Up
#N/A	3.03764	0.000133629	0.000616544	D9vsN	Up
4930469K13Rik	2.22645	2.2732e-23	7.94945e-22	D9vsN	Up
#N/A	-3.73623	0.00194927	0.00685504	D9vsN	Down
#N/A	3.4411	4.61544e-56	8.0243e-54	D9vsN	Up
Gm15843	-2.36005	0.0059905	0.0183337	D9vsN	Down
#N/A	2.08068	0.0136304	0.0372557	D9vsN	Up
Gm2788	2.79504	5.7643e-30	3.05159e-28	D9vsN	Up
Ncr3-ps	2.04539	6.12739e-09	6.06182e-08	D9vsN	Up
Gm11832	2.07563	1.9308e-05	0.000105238	D9vsN	Up
#N/A	2.17819	1.55956e-20	4.55789e-19	D9vsN	Up
#N/A	-2.45002	0.00206592	0.00722733	D9vsN	Down
#N/A	3.36471	0.00301323	0.0100602	D9vsN	Up
#N/A	2.78249	2.31887e-21	7.10262e-20	D9vsN	Up
#N/A	3.46926	0.00642626	0.0194825	D9vsN	Up
#N/A	2.08905	0.000217192	0.00095459	D9vsN	Up
Eldr	2.21976	6.43322e-13	1.02048e-11	D9vsN	Up
AI662270	2.05061	8.15227e-35	5.60565e-33	D9vsN	Up
#N/A	2.01297	3.05731e-18	7.58391e-17	D9vsN	Up
#N/A	-2.18314	0.000143563	0.000657127	D9vsN	Down
2810408I11Rik	2.33061	5.93902e-05	0.000293441	D9vsN	Up
#N/A	2.38166	2.40316e-08	2.19113e-07	D9vsN	Up
#N/A	2.72644	1.91353e-20	5.54363e-19	D9vsN	Up
#N/A	2.19708	0.000317188	0.00134206	D9vsN	Up
#N/A	2.00025	5.19021e-29	2.59927e-27	D9vsN	Up
#N/A	2.69666	0.000111859	0.000525045	D9vsN	Up
#N/A	3.52438	0.00717799	0.0214722	D9vsN	Up
Gm25152	5.02404	4.16809e-05	0.000212921	D9vsN	Up
#N/A	2.42824	0.00322076	0.010667	D9vsN	Up
Snord13	3.10618	0.0120571	0.0334756	D9vsN	Up
Gm22654	2.75492	2.92177e-05	0.000153772	D9vsN	Up
#N/A	-2.53355	0.00930233	0.0267697	D9vsN	Down
#N/A	2.10134	0.00588221	0.0180531	D9vsN	Up
Gm24726	2.63563	8.97438e-05	0.000429812	D9vsN	Up
#N/A	-3.17383	0.000239699	0.00104243	D9vsN	Down
#N/A	3.79902	0.0040714	0.0130945	D9vsN	Up
Gm26468	2.17942	0.0111627	0.0313312	D9vsN	Up
Gm24838	-2.97862	0.000558989	0.00224233	D9vsN	Down
#N/A	-3.09931	0.0106044	0.0300115	D9vsN	Down
Gm24221	-4.21423	0.000884555	0.00338331	D9vsN	Down
Gm2245	3.166	1.85241e-84	1.23222e-81	D9vsN	Up
Gm15946	-2.10726	0.0114545	0.0320174	D9vsN	Down
Cd300ld5	3.23514	0.000109765	0.00051577	D9vsN	Up
#N/A	2.01646	1.421e-11	1.96659e-10	D9vsN	Up
#N/A	2.01427	1.26907e-18	3.27145e-17	D9vsN	Up
Bcl2a1b	2.9536	1.35831e-52	2.0374e-50	D9vsN	Up
#N/A	-3.05869	0.00516349	0.0161271	D9vsN	Down
Gm2389	3.15609	0.00182185	0.00645073	D9vsN	Up
#N/A	2.02394	0.00090869	0.00346766	D9vsN	Up
#N/A	-3.22246	0.0180896	0.0474717	D9vsN	Down
#N/A	2.28837	1.19107e-08	1.1322e-07	D9vsN	Up
BC035044	2.1103	1.87711e-20	5.44434e-19	D9vsN	Up
#N/A	3.08431	0.0125766	0.0347165	D9vsN	Up
Cfb	2.03933	1.88022e-17	4.39853e-16	D9vsN	Up
Gm16545	2.15143	0.00992246	0.02832	D9vsN	Up
1700071M16Rik	3.22332	3.71956e-66	9.81163e-64	D9vsN	Up
Traj36	2.32401	9.36964e-05	0.000447063	D9vsN	Up
#N/A	3.37593	0.00319319	0.0105883	D9vsN	Up
Gm6189	2.64745	0.000124396	0.000578209	D9vsN	Up
Gm3667	-3.57873	0.00208589	0.00728775	D9vsN	Down
F830016B08Rik	2.01158	1.54475e-21	4.79875e-20	D9vsN	Up
Gm7535	3.46357	6.93372e-06	4.12291e-05	D9vsN	Up
Phf11b	2.70176	1.12852e-57	2.14483e-55	D9vsN	Up
Apol11a	7.07697	1.45125e-10	1.78126e-09	D9vsN	Up
Vmn2r96	2.60998	2.9426e-24	1.07833e-22	D9vsN	Up
Apol11b	3.0491	6.21409e-07	4.47405e-06	D9vsN	Up
Gbp11	2.68881	1.79216e-14	3.26224e-13	D9vsN	Up
#N/A	2.00301	0.0187176	0.0489144	D9vsN	Up
#N/A	-3.33791	0.0116678	0.0325335	D9vsN	Down
#N/A	2.4186	4.51238e-26	1.88369e-24	D9vsN	Up
#N/A	2.11263	3.25483e-39	2.78976e-37	D9vsN	Up
Art2a	4.01598	1.41426e-63	3.38086e-61	D9vsN	Up
#N/A	3.95607	0.000385185	0.00160053	D9vsN	Up
Serpinb10	2.7744	6.34923e-18	1.53097e-16	D9vsN	Up
Btnl6	3.81371	0.00113536	0.00422896	D9vsN	Up
#N/A	2.0553	0.00636194	0.0193143	D9vsN	Up
Mir5104	2.15956	0.000121764	0.000567102	D9vsN	Up
Mir125b-1	-2.90575	0.0157479	0.0422026	D9vsN	Down
#N/A	2.67564	2.10944e-28	1.01329e-26	D9vsN	Up
#N/A	2.57831	0.00803719	0.0236289	D9vsN	Up
#N/A	2.78768	4.79041e-46	5.59473e-44	D9vsN	Up
#N/A	2.24158	1.18638e-16	2.60979e-15	D9vsN	Up
#N/A	2.64282	1.46476e-11	2.02258e-10	D9vsN	Up
#N/A	4.66603	2.95378e-18	7.35418e-17	D9vsN	Up
Mir5622	3.074	0.0168349	0.0446775	D9vsN	Up
#N/A	3.94154	4.77859e-07	3.51999e-06	D9vsN	Up
#N/A	2.20548	4.67352e-12	6.79682e-11	D9vsN	Up
Trav7d-4	3.80199	0.00719772	0.0215102	D9vsN	Up
Trav14-3	2.96063	0.0119353	0.0331706	D9vsN	Up
H2ac23	3.87247	4.6322e-22	1.49201e-20	D9vsN	Up
#N/A	3.01404	0.0191296	0.0498571	D9vsN	Up
H2bc13	3.2407	1.06897e-43	1.11636e-41	D9vsN	Up
Trbv12-2	2.23682	3.47672e-12	5.14679e-11	D9vsN	Up
Trbd2	2.97902	1.25461e-08	1.18854e-07	D9vsN	Up
Ighv1-42	-2.31957	0.00936196	0.0269236	D9vsN	Down
Trav7-4	4.39258	5.36861e-05	0.000267816	D9vsN	Up
H2ac24	4.66967	8.02831e-05	0.000387046	D9vsN	Up
BC147527	2.59104	3.33174e-40	3.04322e-38	D9vsN	Up
Trav3-3	2.40697	0.000763194	0.00296508	D9vsN	Up
Trav9-2	3.69512	0.00101207	0.00381806	D9vsN	Up
Sirpb1b	2.31802	2.30992e-29	1.17999e-27	D9vsN	Up
Anxa2r2	3.0917	1.37037e-06	9.27289e-06	D9vsN	Up
Igha	-2.26985	1.06351e-07	8.79281e-07	D9vsN	Down
Trav6-7-dv9	3.28845	1.09738e-05	6.27883e-05	D9vsN	Up
H2bc15	3.34764	1.8164e-43	1.87138e-41	D9vsN	Up
Igkv3-5	2.25809	0.000155022	0.000703994	D9vsN	Up
#N/A	6.04834	1.21531e-08	1.15345e-07	D9vsN	Up
Trbv12-1	3.5409	5.66637e-12	8.15163e-11	D9vsN	Up
Trav5-4	3.67918	0.00226769	0.00784412	D9vsN	Up
Anxa2r1	4.06737	4.14949e-78	1.71582e-75	D9vsN	Up
#N/A	3.68065	0.0102909	0.0292383	D9vsN	Up
#N/A	2.07828	0.00757547	0.0224505	D9vsN	Up
Sirpb1a	3.70125	3.80313e-81	1.90475e-78	D9vsN	Up
Trav12-3	3.83062	9.6188e-05	0.000457667	D9vsN	Up
#N/A	2.4297	0.0175318	0.0462502	D9vsN	Up
#N/A	-4.445	0.000183149	0.000819684	D9vsN	Down
Gm20767	4.4617	0.000652818	0.00257849	D9vsN	Up
#N/A	-2.55205	0.00316679	0.0105098	D9vsN	Down
Trav12-2	3.65641	9.72e-05	0.000461979	D9vsN	Up
Mrgpra2b	2.71711	2.79647e-05	0.000147793	D9vsN	Up
Igkv6-14	-2.99013	0.00521789	0.0162771	D9vsN	Down
Trav9-1	2.01548	0.0102217	0.0290681	D9vsN	Up
Gm10825	2.5459	0.00112927	0.00421073	D9vsN	Up
#N/A	2.08454	0.00543644	0.0168746	D9vsN	Up
Gm16712	2.0176	2.22531e-16	4.74841e-15	D9vsN	Up
Gm18828	2.59421	2.59952e-06	1.66442e-05	D9vsN	Up
4930563E18Rik	-3.15883	0.00491779	0.0154603	D9vsN	Down
Gm26520	3.20984	1.84458e-08	1.71141e-07	D9vsN	Up
#N/A	-2.29448	0.00631711	0.0192011	D9vsN	Down
4930558J18Rik	3.16482	6.86945e-06	4.08787e-05	D9vsN	Up
G730013B05Rik	2.32397	3.90819e-09	3.96114e-08	D9vsN	Up
#N/A	2.60053	0.00346496	0.0113768	D9vsN	Up
Miat	2.54276	7.42356e-19	1.93652e-17	D9vsN	Up
#N/A	2.17972	2.53364e-32	1.52013e-30	D9vsN	Up
#N/A	-2.27678	0.00233923	0.00805879	D9vsN	Down
#N/A	2.29262	7.46847e-12	1.05751e-10	D9vsN	Up
Bin2	2.477	2.17669e-59	4.56196e-57	D9vsN	Up
Gm3693	-2.56887	0.00749259	0.0222265	D9vsN	Down
Lockd	2.33828	3.2249e-27	1.42806e-25	D9vsN	Up
#N/A	2.02676	0.000147841	0.000674085	D9vsN	Up
Mir7043	2.30681	0.00088668	0.00339059	D9vsN	Up
#N/A	3.20592	1.0168e-29	5.3094e-28	D9vsN	Up
Mir7086	2.06843	5.08104e-15	9.71111e-14	D9vsN	Up
Mir6983	2.4647	8.14982e-05	0.000392533	D9vsN	Up
#N/A	2.09186	0.00337563	0.0111209	D9vsN	Up
Mir6537	4.047	8.89547e-35	6.08932e-33	D9vsN	Up
Mir7089	2.00484	0.000788167	0.00305241	D9vsN	Up
Mir7072	2.7912	2.48729e-11	3.34249e-10	D9vsN	Up
#N/A	2.96854	0.00384661	0.0124685	D9vsN	Up
Mir6931	2.56181	0.00502083	0.0157362	D9vsN	Up
Mir6957	2.04919	0.0102968	0.0292492	D9vsN	Up
#N/A	3.08529	0.0112793	0.0316029	D9vsN	Up
Mir6335	-2.77881	0.0149913	0.0404265	D9vsN	Down
#N/A	2.51279	0.0024059	0.00825778	D9vsN	Up
Mir6381	2.71975	3.19685e-15	6.23061e-14	D9vsN	Up
Gvin-ps4	2.27935	2.25484e-26	9.56946e-25	D9vsN	Up
Mir8119	2.46652	1.58886e-32	9.66551e-31	D9vsN	Up
Mir6956	2.09449	0.00338831	0.0111603	D9vsN	Up
Gvin-ps2	2.63589	6.89545e-34	4.54728e-32	D9vsN	Up
#N/A	-2.64254	0.0124596	0.0344215	D9vsN	Down
#N/A	3.92611	0.00623759	0.0189915	D9vsN	Up
Gm17767	2.05234	9.59851e-10	1.06802e-08	D9vsN	Up
#N/A	4.96191	6.47907e-08	5.53161e-07	D9vsN	Up
1700097N02Rik	2.36776	5.14174e-11	6.64409e-10	D9vsN	Up
H3c8	3.6706	1.13327e-63	2.73046e-61	D9vsN	Up
H3c4	3.26096	2.23429e-81	1.13945e-78	D9vsN	Up
#N/A	2.90479	1.06087e-108	2.02886e-105	D9vsN	Up
Gm2396	3.33142	1.10168e-28	5.39363e-27	D9vsN	Up
Bcl2a1d	3.33833	8.86312e-48	1.10695e-45	D9vsN	Up
Gm19585	2.60758	5.26741e-16	1.09125e-14	D9vsN	Up
#N/A	3.81231	0.0024887	0.00850097	D9vsN	Up
H3c7	2.79275	2.9725e-60	6.40532e-58	D9vsN	Up
#N/A	4.68389	9.49383e-08	7.90481e-07	D9vsN	Up
#N/A	2.90323	9.46029e-05	0.000450896	D9vsN	Up
#N/A	4.54085	0.000125584	0.000583028	D9vsN	Up
#N/A	2.36683	2.22765e-39	1.93099e-37	D9vsN	Up
1700027F09Rik	3.37709	0.0108089	0.0305141	D9vsN	Up
Gm18342	2.36659	1.05764e-08	1.01419e-07	D9vsN	Up
H3c10	3.08043	5.28434e-75	1.85857e-72	D9vsN	Up
Ms4a4a	4.4909	5.89135e-105	9.48786e-102	D9vsN	Up
#N/A	3.39914	0.0086255	0.0251124	D9vsN	Up
#N/A	-2.2649	0.000348332	0.00146188	D9vsN	Down
#N/A	2.26612	0.000108384	0.000509596	D9vsN	Up
H3c11	3.34255	1.45245e-95	1.48145e-92	D9vsN	Up
#N/A	3.17915	1.78606e-31	1.03507e-29	D9vsN	Up
Bcl2a1a	2.86752	9.6757e-31	5.34416e-29	D9vsN	Up
#N/A	3.94655	6.20669e-26	2.5561e-24	D9vsN	Up
#N/A	2.50326	4.93343e-40	4.46621e-38	D9vsN	Up
1700011B04Rik	7.16577	5.02974e-12	7.28028e-11	D9vsN	Up
#N/A	2.05591	7.19811e-07	5.12698e-06	D9vsN	Up
#N/A	2.62659	1.46953e-33	9.44669e-32	D9vsN	Up
Pcdha11	-2.06328	2.16487e-14	3.91506e-13	D9vsN	Down
#N/A	2.50675	0.00319601	0.0105953	D9vsN	Up
#N/A	3.89634	4.41249e-08	3.86427e-07	D9vsN	Up
Pcdha3	-2.13201	1.4556e-14	2.67186e-13	D9vsN	Down
#N/A	-3.29647	0.00332443	0.0109747	D9vsN	Down
Gm5049	3.09673	0.00545013	0.0169085	D9vsN	Up
Pcdhac2	-2.2037	1.22767e-10	1.52148e-09	D9vsN	Down
Gm6236	2.80621	2.12015e-07	1.6643e-06	D9vsN	Up
#N/A	-2.81454	0.00226296	0.00782953	D9vsN	Down
#N/A	-3.52443	0.00158622	0.00570552	D9vsN	Down
#N/A	3.62636	0.00432051	0.013797	D9vsN	Up
Pcdha5	-2.08564	2.35745e-15	4.63298e-14	D9vsN	Down
#N/A	3.30453	0.00724563	0.0216259	D9vsN	Up
Pcdhac1	-2.08522	9.26446e-15	1.7275e-13	D9vsN	Down
#N/A	3.78657	6.49143e-08	5.54062e-07	D9vsN	Up
Pcdha12	-2.10869	1.8549e-16	3.99987e-15	D9vsN	Down
#N/A	3.04944	0.00111534	0.004162	D9vsN	Up
#N/A	-2.14293	4.34162e-06	2.67195e-05	D9vsN	Down
#N/A	2.94598	0.00885681	0.0256905	D9vsN	Up
#N/A	4.22575	3.16637e-06	1.99721e-05	D9vsN	Up
Pcdha1	-2.12189	1.62435e-14	2.97092e-13	D9vsN	Down
#N/A	2.58384	5.15883e-05	0.000258524	D9vsN	Up
#N/A	2.17368	5.01219e-08	4.36076e-07	D9vsN	Up
Pcdha6	-2.11265	2.58804e-14	4.65011e-13	D9vsN	Down
Pcdha9	-2.08115	1.16771e-14	2.15635e-13	D9vsN	Down
#N/A	2.71516	0.00985674	0.0281664	D9vsN	Up
Pcdha8	-2.11173	9.79808e-16	1.98288e-14	D9vsN	Down
#N/A	2.43779	7.35672e-26	3.01754e-24	D9vsN	Up
#N/A	3.14632	1.04148e-09	1.15131e-08	D9vsN	Up
#N/A	-4.00945	0.00110913	0.00414083	D9vsN	Down
#N/A	2.43118	0.00296392	0.00992266	D9vsN	Up
#N/A	2.53311	3.42829e-07	2.58507e-06	D9vsN	Up
Pcdha2	-2.13356	7.55103e-15	1.421e-13	D9vsN	Down
Pcdha4	-2.10074	7.57338e-15	1.42433e-13	D9vsN	Down
#N/A	2.40597	1.4128e-78	6.08878e-76	D9vsN	Up
Pcdha7	-2.1236	7.94911e-16	1.62699e-14	D9vsN	Down
#N/A	3.70388	4.80266e-22	1.54366e-20	D9vsN	Up
#N/A	2.05315	0.000509447	0.00206007	D9vsN	Up
Gbp6	2.9699	2.73162e-27	1.21313e-25	D9vsN	Up
#N/A	3.13264	1.57383e-65	4.11603e-63	D9vsN	Up
#N/A	3.37538	0.00427678	0.0136674	D9vsN	Up
Gm5547	2.16006	3.96342e-12	5.81385e-11	D9vsN	Up
#N/A	2.9288	6.89798e-55	1.14093e-52	D9vsN	Up
#N/A	3.41235	1.60661e-19	4.36596e-18	D9vsN	Up
#N/A	2.75641	1.99476e-50	2.78711e-48	D9vsN	Up
Gbp10	4.65937	1.93311e-24	7.14385e-23	D9vsN	Up
#N/A	3.22041	1.09668e-51	1.59796e-49	D9vsN	Up
#N/A	3.02918	0.0115217	0.032176	D9vsN	Up
#N/A	2.65118	2.0641e-07	1.62302e-06	D9vsN	Up
#N/A	3.51943	3.08324e-13	5.05054e-12	D9vsN	Up
#N/A	2.22551	1.1544e-37	8.96535e-36	D9vsN	Up
#N/A	3.47615	2.19866e-39	1.91127e-37	D9vsN	Up
#N/A	-2.22276	0.000196085	0.000871967	D9vsN	Down
Gbp5	3.57288	3.84305e-24	1.39494e-22	D9vsN	Up
#N/A	3.16317	1.3613e-81	7.30781e-79	D9vsN	Up
#N/A	2.12966	0.000228413	0.0009986	D9vsN	Up
#N/A	-3.05988	0.00180933	0.00641154	D9vsN	Down
#N/A	2.97662	3.6149e-72	1.14033e-69	D9vsN	Up
#N/A	-2.80312	0.0190701	0.0497182	D9vsN	Down
H2bc18	2.93867	1.03118e-52	1.55433e-50	D9vsN	Up
#N/A	3.75583	1.14693e-32	7.04719e-31	D9vsN	Up
#N/A	4.0175	0.000740045	0.00288357	D9vsN	Up
#N/A	-2.20585	0.00111945	0.00417631	D9vsN	Down
Gm6543	-2.02147	0.00253042	0.00862711	D9vsN	Down
#N/A	2.99843	4.37531e-27	1.91531e-25	D9vsN	Up
#N/A	3.49461	0.00400777	0.0129247	D9vsN	Up
#N/A	3.56461	1.45639e-74	5.00719e-72	D9vsN	Up
#N/A	3.28668	6.75674e-55	1.12364e-52	D9vsN	Up
4930428O21Rik	4.80991	7.54e-05	0.000365347	D9vsN	Up
#N/A	3.37794	0.00895122	0.0259251	D9vsN	Up
#N/A	3.69997	3.46255e-42	3.42882e-40	D9vsN	Up
#N/A	4.21797	0.000733622	0.00286182	D9vsN	Up
Gm17808	4.08304	0.000440188	0.00180893	D9vsN	Up
#N/A	-4.21628	0.000681976	0.00267879	D9vsN	Down
Gm5553	-2.56508	0.00242518	0.00831558	D9vsN	Down
#N/A	4.12345	0.000516404	0.00208683	D9vsN	Up
#N/A	-3.35333	0.0059489	0.0182322	D9vsN	Down
#N/A	2.31908	1.31712e-22	4.42885e-21	D9vsN	Up
Trbv4	2.60946	1.14213e-07	9.39977e-07	D9vsN	Up
#N/A	-2.1156	0.0061908	0.0188646	D9vsN	Down
#N/A	2.20476	1.61611e-12	2.47257e-11	D9vsN	Up
#N/A	-2.08998	1.60498e-30	8.75418e-29	D9vsN	Down
#N/A	2.06098	6.50788e-10	7.39727e-09	D9vsN	Up
Gm8774	2.03092	3.57892e-07	2.68739e-06	D9vsN	Up
#N/A	3.29652	0.00108282	0.004052	D9vsN	Up
#N/A	2.0681	6.03519e-09	5.98221e-08	D9vsN	Up
#N/A	3.10502	1.15819e-20	3.4175e-19	D9vsN	Up
#N/A	3.68512	7.9426e-58	1.52853e-55	D9vsN	Up
#N/A	3.08407	5.55972e-10	6.36683e-09	D9vsN	Up
#N/A	2.03132	1.3859e-24	5.18426e-23	D9vsN	Up
#N/A	-2.02342	5.75455e-26	2.3763e-24	D9vsN	Down
#N/A	4.01064	2.06393e-22	6.82011e-21	D9vsN	Up
Pnma8c	2.23359	2.18327e-05	0.000117699	D9vsN	Up
4931431B13Rik	2.12369	3.90893e-06	2.4232e-05	D9vsN	Up
#N/A	-2.0667	7.22901e-05	0.000351056	D9vsN	Down
#N/A	2.24923	7.6475e-17	1.69692e-15	D9vsN	Up
#N/A	2.78159	3.96946e-08	3.49731e-07	D9vsN	Up
#N/A	2.85088	7.57572e-84	4.82936e-81	D9vsN	Up
#N/A	4.02432	0.000942847	0.00358298	D9vsN	Up
#N/A	2.73579	1.5538e-17	3.65166e-16	D9vsN	Up
Siglecl1	3.19717	0.0111333	0.0312625	D9vsN	Up
#N/A	2.17215	1.22139e-29	6.32377e-28	D9vsN	Up
#N/A	2.73604	0.000131769	0.00060934	D9vsN	Up
#N/A	3.87483	8.12298e-08	6.83783e-07	D9vsN	Up
#N/A	-3.45105	0.00363995	0.0118829	D9vsN	Down
#N/A	-2.7881	0.00291351	0.00978062	D9vsN	Down
#N/A	3.00292	0.000576175	0.00230426	D9vsN	Up
Apoc2l	2.9787	2.46883e-11	3.31915e-10	D9vsN	Up
Nxpe1-ps	2.53122	3.4564e-30	1.84899e-28	D9vsN	Up
#N/A	-2.4067	0.00010791	0.00050752	D9vsN	Down
#N/A	2.94269	2.18472e-11	2.95797e-10	D9vsN	Up
#N/A	-2.77562	0.00272565	0.00921877	D9vsN	Down
5430437J10Rik	3.86289	1.19672e-35	8.51589e-34	D9vsN	Up
#N/A	-3.01658	0.0165862	0.0441208	D9vsN	Down
Gm33543	-2.53527	0.00565215	0.0174539	D9vsN	Down
#N/A	2.56516	3.59184e-14	6.34199e-13	D9vsN	Up
#N/A	5.03051	2.77937e-05	0.000147011	D9vsN	Up
#N/A	2.0448	9.76034e-07	6.81553e-06	D9vsN	Up
#N/A	2.56516	3.59184e-14	6.34199e-13	D9vsN	Up
#N/A	2.86052	0.0172863	0.0457011	D9vsN	Up
#N/A	2.18473	5.9486e-10	6.79438e-09	D9vsN	Up
#N/A	-3.17709	1.89977e-07	1.50054e-06	D9vsN	Down
#N/A	2.41521	0.000119141	0.000556153	D9vsN	Up
#N/A	2.62397	1.48108e-08	1.39273e-07	D9vsN	Up
#N/A	2.07305	3.62176e-18	8.91572e-17	D9vsN	Up
Gm39302	3.22698	0.0162171	0.0432806	D9vsN	Up
#N/A	2.84616	1.80495e-29	9.2667e-28	D9vsN	Up
#N/A	3.10518	1.46859e-31	8.54322e-30	D9vsN	Up
#N/A	2.99717	1.58145e-20	4.61746e-19	D9vsN	Up
Gm18586	-3.31026	0.00412367	0.0132445	D9vsN	Down
#N/A	2.04241	3.60052e-07	2.70163e-06	D9vsN	Up
#N/A	2.02065	6.08993e-05	0.000300364	D9vsN	Up
#N/A	3.7414	9.55939e-16	1.93842e-14	D9vsN	Up
#N/A	3.6079	4.98386e-06	3.03339e-05	D9vsN	Up
#N/A	3.3029	1.87296e-09	2.00878e-08	D9vsN	Up
Gm19219	2.16125	0.0134729	0.0368878	D9vsN	Up
#N/A	2.25418	1.48367e-09	1.61275e-08	D9vsN	Up
#N/A	3.78176	3.11211e-18	7.71073e-17	D9vsN	Up
#N/A	3.83246	4.80597e-07	3.5393e-06	D9vsN	Up
#N/A	3.7694	0.000179429	0.00080421	D9vsN	Up
#N/A	4.09453	1.77421e-19	4.8086e-18	D9vsN	Up
#N/A	-2.54451	0.00825269	0.0241905	D9vsN	Down
#N/A	2.65832	0.000552645	0.00221979	D9vsN	Up
Lilrb4b	2.2241	8.05362e-32	4.70291e-30	D9vsN	Up
Gm6653	3.88885	5.17696e-09	5.17848e-08	D9vsN	Up
Sros1	2.66879	2.35795e-08	2.15311e-07	D9vsN	Up
#N/A	2.38067	2.83512e-06	1.8032e-05	D9vsN	Up
Lilrb4a	2.13754	1.30165e-38	1.08823e-36	D9vsN	Up
Ifngas1	2.90119	1.08787e-07	8.97005e-07	D9vsN	Up
#N/A	2.96293	0.0168591	0.0447341	D9vsN	Up
#N/A	2.94799	5.31766e-09	5.29844e-08	D9vsN	Up
Gm31938	3.08596	5.03109e-08	4.37597e-07	D9vsN	Up
#N/A	2.35635	0.00163307	0.00585889	D9vsN	Up
#N/A	3.0686	8.74978e-53	1.32542e-50	D9vsN	Up
#N/A	2.34761	0.000204598	0.000904695	D9vsN	Up
Gm5750	-2.09874	0.000306805	0.00130297	D9vsN	Down
#N/A	3.00128	0.00495308	0.0155525	D9vsN	Up
Gm5184	-2.07959	0.0167253	0.044429	D9vsN	Down
Gm7413	-3.52529	0.00644541	0.0195367	D9vsN	Down
#N/A	2.00918	4.69997e-21	1.41969e-19	D9vsN	Up
#N/A	-2.73484	0.0120845	0.0335336	D9vsN	Down
#N/A	-3.04845	0.00927038	0.0266903	D9vsN	Down
#N/A	2.27933	3.04478e-14	5.43111e-13	D9vsN	Up
#N/A	2.66227	5.81018e-16	1.19963e-14	D9vsN	Up
#N/A	2.82849	3.71257e-08	3.28517e-07	D9vsN	Up
Gm6093	3.39356	0.011206	0.0314321	D9vsN	Up
Gm19951	2.96926	1.28361e-43	1.33143e-41	D9vsN	Up
#N/A	-2.3621	0.00520625	0.0162458	D9vsN	Down
#N/A	6.15023	1.64397e-08	1.5374e-07	D9vsN	Up
#N/A	-2.39984	0.0179991	0.0472912	D9vsN	Down
#N/A	3.92637	0.00439629	0.0140127	D9vsN	Up
Gm19154	3.63799	3.05761e-29	1.54901e-27	D9vsN	Up
#N/A	2.00712	5.02905e-06	3.05871e-05	D9vsN	Up
Gm40910	3.20223	0.0164283	0.0437463	D9vsN	Up
1700019C18Rik	6.59735	6.14007e-10	7e-09	D9vsN	Up
#N/A	-3.81163	0.00329276	0.0108807	D9vsN	Down
#N/A	2.42388	3.44822e-06	2.1608e-05	D9vsN	Up
#N/A	3.43704	0.00565385	0.0174573	D9vsN	Up
#N/A	4.86079	1.61226e-05	8.95022e-05	D9vsN	Up
H2bc14	3.42312	5.89593e-56	1.01926e-53	D9vsN	Up
#N/A	3.81032	5.69869e-46	6.58016e-44	D9vsN	Up
H2bc9	3.33681	4.13849e-49	5.38866e-47	D9vsN	Up
#N/A	-3.28275	0.0012892	0.00473837	D9vsN	Down
#N/A	3.64099	4.30736e-12	6.30023e-11	D9vsN	Up
#N/A	2.0163	2.40269e-09	2.53517e-08	D9vsN	Up
Gm36161	4.61936	8.84529e-61	1.94717e-58	D9vsN	Up
#N/A	-2.10113	0.000852069	0.00326878	D9vsN	Down
#N/A	3.80926	0.00529143	0.0164796	D9vsN	Up
#N/A	4.40315	3.41804e-53	5.35005e-51	D9vsN	Up
Gm7043	2.2982	2.03396e-05	0.00011035	D9vsN	Up
#N/A	3.74627	0.00234786	0.00808214	D9vsN	Up
#N/A	2.49402	5.48867e-05	0.00027313	D9vsN	Up
#N/A	-3.32388	0.00803826	0.0236298	D9vsN	Down
Gm45924	2.47306	0.00459504	0.0145636	D9vsN	Up
#N/A	2.04102	9.88465e-25	3.7387e-23	D9vsN	Up
#N/A	-2.93032	0.00015169	0.000690195	D9vsN	Down
#N/A	-2.30363	6.06341e-06	3.6365e-05	D9vsN	Down
Gm34643	2.22136	0.000206294	0.000911403	D9vsN	Up
Gm31814	3.34183	8.75423e-13	1.37229e-11	D9vsN	Up
#N/A	3.10176	0.0143352	0.0388938	D9vsN	Up
Gm8233	2.17208	0.000521567	0.00210574	D9vsN	Up
#N/A	2.14791	0.00670709	0.0202277	D9vsN	Up
#N/A	2.70656	6.23655e-10	7.1047e-09	D9vsN	Up
#N/A	4.85829	7.66912e-05	0.000370898	D9vsN	Up
#N/A	4.17588	1.35317e-14	2.49132e-13	D9vsN	Up
Apol10c-ps	3.58267	0.00295997	0.00991161	D9vsN	Up
Gm18911	2.0254	0.000575296	0.00230111	D9vsN	Up
Gm7531	5.02971	4.65936e-06	2.85372e-05	D9vsN	Up
#N/A	3.78221	0.000202032	0.000894514	D9vsN	Up
#N/A	2.27843	0.0116342	0.0324487	D9vsN	Up
Gm6553	5.52846	6.34804e-13	1.00749e-11	D9vsN	Up
Gm30505	-2.1612	0.00057166	0.00228716	D9vsN	Down
#N/A	2.96134	7.78129e-08	6.56464e-07	D9vsN	Up
Gpr31a	4.78816	4.0984e-10	4.77195e-09	D9vsN	Up
Gm5966	3.83942	0.000153206	0.000696574	D9vsN	Up
#N/A	4.38883	0.000353525	0.00148043	D9vsN	Up
#N/A	4.44227	0.000307253	0.00130452	D9vsN	Up

## Sheet: D11vsN-genes
SYMBOL	log2FC	p_value	adjusted p_value	Group	Up/Down-regulation
Lhx2	4.2426	0.00172754	0.00569941	D11vsN	Up
Clec2g	3.60348	1.56406e-52	1.96142e-50	D11vsN	Up
Itgb2	3.09912	4.37903e-113	4.62048e-110	D11vsN	Up
Bcl6b	2.19002	3.29861e-19	7.47661e-18	D11vsN	Up
Mx1	2.2235	1.90588e-31	9.19843e-30	D11vsN	Up
Lck	2.52025	5.33226e-49	5.76543e-47	D11vsN	Up
Pparg	2.13669	1.48183e-42	1.20913e-40	D11vsN	Up
Il12rb1	2.5751	6.4805e-29	2.67607e-27	D11vsN	Up
Fasl	2.80565	2.23249e-44	1.99161e-42	D11vsN	Up
Ccl3	4.82782	1.18732e-35	7.15173e-34	D11vsN	Up
S100a4	2.64308	2.23573e-51	2.69335e-49	D11vsN	Up
Ftcd	-3.26796	0.00143075	0.00480777	D11vsN	Down
Uhrf1	2.04822	1.03134e-25	3.54584e-24	D11vsN	Up
Acp5	2.30894	1.12717e-68	2.53604e-66	D11vsN	Up
Ube2c	2.93833	4.8148e-31	2.27008e-29	D11vsN	Up
Tbx21	3.01071	1.38519e-34	7.93734e-33	D11vsN	Up
Sost	-2.0489	0.0135454	0.0350448	D11vsN	Down
Foxm1	2.32164	2.43129e-25	8.14842e-24	D11vsN	Up
Spag5	2.4708	6.07378e-30	2.71316e-28	D11vsN	Up
Ccne1	2.13933	3.1608e-21	8.1825e-20	D11vsN	Up
Spi1	2.76574	4.69654e-46	4.56221e-44	D11vsN	Up
Lcp2	3.47893	8.39802e-89	4.01517e-86	D11vsN	Up
Apoc2	4.25693	4.45942e-29	1.86158e-27	D11vsN	Up
Ebi3	3.33823	5.29174e-31	2.47209e-29	D11vsN	Up
Car11	-2.23654	2.9133e-05	0.000137674	D11vsN	Down
Hck	3.1156	2.0282e-50	2.36874e-48	D11vsN	Up
Cyp4f18	2.30126	2.5718e-44	2.27441e-42	D11vsN	Up
Ptpn6	2.31415	8.98669e-48	9.38511e-46	D11vsN	Up
Spic	7.47678	1.57594e-67	3.44444e-65	D11vsN	Up
Nkg7	3.46152	5.47612e-99	3.72364e-96	D11vsN	Up
Ly9	2.53247	3.47445e-79	1.20812e-76	D11vsN	Up
Cd244a	3.62411	4.41808e-103	3.37972e-100	D11vsN	Up
Adgre1	3.10371	6.88755e-89	3.34527e-86	D11vsN	Up
Ccl24	-3.30032	0.00700515	0.0197068	D11vsN	Down
Mcm5	2.09511	5.03597e-36	3.11934e-34	D11vsN	Up
Hmox1	2.37383	6.22112e-45	5.71652e-43	D11vsN	Up
Asf1b	2.37069	4.45354e-24	1.39482e-22	D11vsN	Up
Mthfd2	2.02475	3.75312e-40	2.80786e-38	D11vsN	Up
Sh2d1a	2.47814	1.98975e-22	5.55007e-21	D11vsN	Up
Trpv1	-3.40879	0.00578377	0.0166554	D11vsN	Down
Cdc20	2.04976	1.2238e-12	1.57406e-11	D11vsN	Up
Slc4a1	3.88388	2.90447e-11	3.25307e-10	D11vsN	Up
Pole	2.04055	1.01386e-22	2.88854e-21	D11vsN	Up
Pcdha10	-2.23295	5.15261e-17	9.90357e-16	D11vsN	Down
Relt	2.69418	1.41426e-56	2.08053e-54	D11vsN	Up
Pou2f2	4.57133	1.7567e-110	1.62888e-107	D11vsN	Up
Cldn13	4.1414	9.041e-05	0.000390212	D11vsN	Up
Cd163	-3.34686	1.19102e-27	4.61316e-26	D11vsN	Down
Trpm2	2.38908	1.74988e-61	3.13127e-59	D11vsN	Up
Slc38a3	-2.34663	0.0128612	0.0334786	D11vsN	Down
Optc	-2.83349	0.00574866	0.0165743	D11vsN	Down
Mogat1	-2.6606	0.0129333	0.0336348	D11vsN	Down
Kif11	2.75863	8.46485e-43	6.94413e-41	D11vsN	Up
Cybb	3.33096	8.48949e-72	2.14686e-69	D11vsN	Up
Cd48	2.99737	1.35239e-107	1.11842e-104	D11vsN	Up
Gzmb	4.91018	1.81943e-69	4.28251e-67	D11vsN	Up
Cd5l	4.36423	4.10062e-12	5.00498e-11	D11vsN	Up
Ncapg	2.18216	3.00302e-31	1.43802e-29	D11vsN	Up
Fcgr1	2.47339	4.12838e-30	1.84955e-28	D11vsN	Up
Ncf1	2.01884	1.87462e-39	1.34968e-37	D11vsN	Up
Cd274	2.80686	2.18022e-22	6.05927e-21	D11vsN	Up
Pdcd1lg2	3.3991	1.07399e-23	3.2667e-22	D11vsN	Up
Il10	8.11624	7.50903e-46	7.22543e-44	D11vsN	Up
Brca1	2.22965	1.81275e-28	7.26977e-27	D11vsN	Up
Birc5	2.86639	1.86534e-31	9.03127e-30	D11vsN	Up
Eppin	-2.03163	0.0160193	0.0405103	D11vsN	Down
Sgk2	-2.26177	0.0035375	0.0107578	D11vsN	Down
Hnf4a	-5.25736	0.00233767	0.00746275	D11vsN	Down
Cyth4	2.38291	2.97686e-81	1.07163e-78	D11vsN	Up
Ikzf1	2.69046	4.84716e-145	1.48318e-141	D11vsN	Up
Ccl4	5.72162	1.45454e-30	6.69285e-29	D11vsN	Up
Tnfaip3	2.91705	4.26988e-53	5.51284e-51	D11vsN	Up
Cdk1	3.06775	3.84533e-27	1.44727e-25	D11vsN	Up
Mtfr2	2.6292	3.80408e-23	1.12032e-21	D11vsN	Up
Plek	3.07791	4.88417e-91	2.41049e-88	D11vsN	Up
Dock2	2.22042	9.73824e-83	3.77191e-80	D11vsN	Up
Adora2a	2.87775	4.60258e-66	9.51583e-64	D11vsN	Up
E2f7	2.09869	7.27014e-21	1.83245e-19	D11vsN	Up
Irak3	2.37089	2.07109e-48	2.20046e-46	D11vsN	Up
Stk10	2.43108	5.4485e-70	1.32316e-67	D11vsN	Up
Hmmr	2.84285	3.90613e-21	1.00609e-19	D11vsN	Up
Cyfip2	2.52484	2.96227e-73	7.9511e-71	D11vsN	Up
Rasgef1c	2.81369	4.27303e-07	2.73823e-06	D11vsN	Up
Garin3	3.20048	3.11226e-05	0.000146353	D11vsN	Up
Upp1	2.82165	8.43641e-41	6.55192e-39	D11vsN	Up
Myo1g	3.48584	2.04431e-141	4.81184e-138	D11vsN	Up
Btnl10	2.50183	0.00764028	0.0212493	D11vsN	Up
Prr11	3.00483	4.11675e-29	1.72323e-27	D11vsN	Up
Pik3cg	2.17523	6.26261e-100	4.35522e-97	D11vsN	Up
Rsad2	3.40994	2.19026e-35	1.29883e-33	D11vsN	Up
Rrm2	2.82537	4.80146e-40	3.54024e-38	D11vsN	Up
Pimreg	2.45657	1.97256e-10	2.0026e-09	D11vsN	Up
Aurkb	2.95728	3.66528e-40	2.74887e-38	D11vsN	Up
Pik3r5	2.85673	2.00401e-148	8.7601e-145	D11vsN	Up
Top2a	3.05096	6.10642e-38	4.0976e-36	D11vsN	Up
Tshr	-2.19989	0.000197685	0.000799495	D11vsN	Down
Akr1c18	-2.36976	0.0144947	0.0371368	D11vsN	Down
Tnfaip2	2.09898	1.52864e-29	6.62535e-28	D11vsN	Up
Gpr132	2.40911	5.21683e-34	2.8881e-32	D11vsN	Up
Aoah	3.05602	5.11948e-45	4.73265e-43	D11vsN	Up
Susd3	2.54159	2.14633e-48	2.27251e-46	D11vsN	Up
Sema4d	2.58156	4.43586e-96	2.66143e-93	D11vsN	Up
Syk	2.31058	2.4233e-55	3.35523e-53	D11vsN	Up
F12	-3.97491	0.00538012	0.0156459	D11vsN	Down
Trip13	2.32839	6.70758e-23	1.93628e-21	D11vsN	Up
Depdc1b	2.47911	1.88609e-33	1.00896e-31	D11vsN	Up
Gpr65	2.67187	2.36306e-60	4.08516e-58	D11vsN	Up
Epsti1	2.20968	1.59362e-86	6.86803e-84	D11vsN	Up
Diaph3	2.05271	7.9275e-24	2.43303e-22	D11vsN	Up
Olfm4	2.76145	3.25039e-05	0.000152381	D11vsN	Up
Pbk	3.10456	5.49428e-17	1.05404e-15	D11vsN	Up
Esco2	2.87722	2.13373e-30	9.77397e-29	D11vsN	Up
Chrna2	2.08788	2.20592e-12	2.75956e-11	D11vsN	Up
Ednrb	-2.14348	1.20097e-12	1.54861e-11	D11vsN	Down
Acod1	7.42998	4.45353e-47	4.54246e-45	D11vsN	Up
Fyb	3.21787	1.01994e-88	4.80139e-86	D11vsN	Up
Mcpt8	2.2638	0.012692	0.0330887	D11vsN	Up
Dpys	2.65464	4.52072e-05	0.000206093	D11vsN	Up
Shcbp1	3.15243	3.0137e-36	1.88581e-34	D11vsN	Up
Gtse1	2.1195	5.06092e-19	1.13284e-17	D11vsN	Up
Dscc1	2.06419	6.16169e-10	5.89377e-09	D11vsN	Up
Cyp2d26	-2.50602	0.00847632	0.0232852	D11vsN	Down
Nckap1l	2.35512	8.93538e-111	8.54417e-108	D11vsN	Up
Mefv	4.49252	2.92569e-38	2.00276e-36	D11vsN	Up
Ly6g	2.05336	0.00191784	0.00625497	D11vsN	Up
Ly6c2	3.01736	9.03906e-72	2.2671e-69	D11vsN	Up
Ly6i	4.3717	6.49199e-36	3.97297e-34	D11vsN	Up
Cyp2ab1	3.44051	6.69006e-24	2.06777e-22	D11vsN	Up
Hcls1	2.82436	3.81497e-74	1.06122e-71	D11vsN	Up
Samsn1	3.67641	7.49362e-94	4.02276e-91	D11vsN	Up
Adipoq	-2.08495	3.31746e-10	3.27666e-09	D11vsN	Down
Racgap1	2.52282	2.50909e-44	2.22538e-42	D11vsN	Up
Nr4a1	3.02522	1.56899e-29	6.79059e-28	D11vsN	Up
Fabp2	-2.0808	0.0189141	0.0466698	D11vsN	Down
Rgn	-3.44113	5.24045e-05	0.000236264	D11vsN	Down
Gzma	3.12916	5.1675e-63	9.70064e-61	D11vsN	Up
Epb42	2.75467	9.95772e-11	1.04923e-09	D11vsN	Up
Cdca3	2.2353	2.3472e-17	4.62176e-16	D11vsN	Up
Pla2g7	3.92774	1.23917e-142	3.44704e-139	D11vsN	Up
Rhag	3.17889	1.40645e-09	1.28389e-08	D11vsN	Up
Nfkbie	2.31562	6.58785e-43	5.46291e-41	D11vsN	Up
Tspo2	4.98312	2.01776e-06	1.16362e-05	D11vsN	Up
Emilin2	2.34221	1.54595e-34	8.82549e-33	D11vsN	Up
Ndc80	2.50214	4.41483e-36	2.74572e-34	D11vsN	Up
Pot1b	3.26066	1.95648e-63	3.75594e-61	D11vsN	Up
Ip6k3	2.26425	6.34988e-19	1.40695e-17	D11vsN	Up
Myo1f	2.88232	2.54419e-111	2.51128e-108	D11vsN	Up
Psmb8	2.0686	1.36968e-49	1.50758e-47	D11vsN	Up
Tnf	5.24382	1.54484e-40	1.18472e-38	D11vsN	Up
Csf1r	2.30899	5.32248e-51	6.36182e-49	D11vsN	Up
Cd6	2.17511	4.91631e-24	1.53661e-22	D11vsN	Up
Ms4a4c	2.85601	3.53914e-38	2.39589e-36	D11vsN	Up
Ms4a6b	3.17061	1.67313e-135	3.19975e-132	D11vsN	Up
Ms4a6d	4.44602	1.91836e-94	1.08703e-91	D11vsN	Up
Lpxn	2.30559	8.63433e-68	1.91451e-65	D11vsN	Up
Slc15a3	2.22791	1.53997e-47	1.58126e-45	D11vsN	Up
Cdca5	2.61507	2.11125e-22	5.87827e-21	D11vsN	Up
Kif20b	2.12706	3.52815e-29	1.48498e-27	D11vsN	Up
Fermt3	2.14254	1.32651e-104	1.06815e-101	D11vsN	Up
Cep55	2.95919	2.53523e-20	6.1519e-19	D11vsN	Up
Pik3ap1	2.37848	1.19658e-47	1.23697e-45	D11vsN	Up
Gk	2.36507	1.24599e-54	1.67956e-52	D11vsN	Up
Sectm1a	3.91492	0.00073923	0.00264527	D11vsN	Up
Dnase1l3	2.08977	3.35592e-13	4.53167e-12	D11vsN	Up
Tmt1b	-4.49949	0.000998325	0.00347489	D11vsN	Down
Cyp2e1	-2.08037	1.15929e-06	6.93513e-06	D11vsN	Down
Nptx1	-2.75084	4.67796e-11	5.11766e-10	D11vsN	Down
Gng13	2.18938	2.04567e-05	9.92949e-05	D11vsN	Up
Hk3	2.64774	8.71498e-45	7.91305e-43	D11vsN	Up
Casp1	2.45845	4.39188e-53	5.64652e-51	D11vsN	Up
Ctla4	2.08658	9.9142e-15	1.54541e-13	D11vsN	Up
Sgo2a	2.21568	7.93733e-18	1.61486e-16	D11vsN	Up
Stat1	2.13833	6.88776e-31	3.20789e-29	D11vsN	Up
Slc11a1	4.44966	5.97859e-139	1.30671e-135	D11vsN	Up
Bard1	2.44785	7.36929e-64	1.44547e-61	D11vsN	Up
Gpr35	3.0343	3.48802e-75	1.00689e-72	D11vsN	Up
Pdcd1	3.50912	8.94255e-29	3.6582e-27	D11vsN	Up
Rgs1	3.26107	2.30642e-42	1.87697e-40	D11vsN	Up
Marco	2.42669	1.20962e-28	4.91544e-27	D11vsN	Up
Ptprc	2.61951	1.79011e-104	1.4045e-101	D11vsN	Up
Nr5a2	2.13069	2.23413e-10	2.25098e-09	D11vsN	Up
C4bp	-2.56349	0.0167064	0.041991	D11vsN	Down
Tnni1	2.24878	0.0111103	0.029443	D11vsN	Up
Chit1	4.4562	9.21638e-05	0.000397088	D11vsN	Up
Rgs7	-2.07255	0.00240326	0.00764422	D11vsN	Down
Spta1	2.11868	1.10914e-06	6.64933e-06	D11vsN	Up
Ifi211	2.15652	1.55298e-14	2.38194e-13	D11vsN	Up
Sele	2.33454	2.192e-12	2.74327e-11	D11vsN	Up
Cenpf	2.76905	2.15442e-20	5.25284e-19	D11vsN	Up
Ush2a	-2.01056	0.00577594	0.0166404	D11vsN	Down
Nuf2	3.45725	6.8042e-26	2.36593e-24	D11vsN	Up
Pip4k2a	2.11403	3.57633e-71	8.89692e-69	D11vsN	Up
Gfi1b	3.39912	1.5696e-09	1.42264e-08	D11vsN	Up
Lcn4	2.34653	2.82869e-06	1.59167e-05	D11vsN	Up
Il1rn	2.5031	3.59735e-25	1.19129e-23	D11vsN	Up
Dapl1	-4.23327	0.000224498	0.000897259	D11vsN	Down
Itga4	2.96114	4.86982e-158	2.98023e-154	D11vsN	Up
Abcb11	-4.7691	0.00707996	0.0198916	D11vsN	Down
Potefam1	-2.44187	0.0145188	0.0371859	D11vsN	Down
Slc28a2	2.98808	2.59635e-76	7.78878e-74	D11vsN	Up
F2	-2.30159	0.000443818	0.00166672	D11vsN	Down
Nusap1	2.41198	4.35976e-27	1.63086e-25	D11vsN	Up
Knl1	2.74476	6.83941e-36	4.17723e-34	D11vsN	Up
Knstrn	2.45047	2.37209e-21	6.17206e-20	D11vsN	Up
Rasgrp1	2.88908	3.57221e-78	1.16283e-75	D11vsN	Up
Dusp2	4.04066	1.64626e-70	4.06242e-68	D11vsN	Up
Il1b	4.17394	1.16685e-22	3.3029e-21	D11vsN	Up
Tpx2	2.76352	7.90998e-31	3.6728e-29	D11vsN	Up
Zbp1	3.90157	2.61813e-44	2.30871e-42	D11vsN	Up
Car3	-2.45592	5.98907e-09	5.04987e-08	D11vsN	Down
Fam83d	3.61489	1.17735e-38	8.13225e-37	D11vsN	Up
Ocstamp	2.20152	0.000912882	0.0032052	D11vsN	Up
Ect2	2.03475	6.23074e-23	1.80203e-21	D11vsN	Up
Ccna2	2.73631	8.64036e-28	3.35942e-26	D11vsN	Up
Il21	3.58763	1.7208e-06	1.00391e-05	D11vsN	Up
Slc7a11	3.80759	4.16016e-22	1.13556e-20	D11vsN	Up
Iqgap3	2.95787	5.00995e-13	6.671e-12	D11vsN	Up
Them5	-2.79114	0.00972242	0.0262296	D11vsN	Down
Depdc1a	3.17243	1.58599e-18	3.41759e-17	D11vsN	Up
Gbp3	2.61568	2.0236e-24	6.479e-23	D11vsN	Up
Gbp2	2.92356	4.67975e-19	1.05214e-17	D11vsN	Up
Ambp	-5.68323	0.00606267	0.0173651	D11vsN	Down
Slc44a5	-2.00331	0.000176777	0.00072142	D11vsN	Down
Sit1	2.00992	1.04219e-08	8.49269e-08	D11vsN	Up
Tnfrsf1b	2.96465	1.24885e-83	4.96279e-81	D11vsN	Up
Tnfrsf8	3.45957	2.07997e-21	5.4351e-20	D11vsN	Up
Ermap	2.26103	3.89353e-10	3.81364e-09	D11vsN	Up
Kif2c	2.67381	1.31281e-24	4.2419e-23	D11vsN	Up
Stil	2.85543	1.16143e-29	5.08419e-28	D11vsN	Up
Csmd2	-2.06597	0.00122939	0.00420034	D11vsN	Down
Cdca8	2.01638	8.38622e-24	2.5661e-22	D11vsN	Up
Fgr	3.81663	3.46973e-59	5.83352e-57	D11vsN	Up
Epha10	3.38418	0.00198018	0.00643699	D11vsN	Up
Smpdl3b	5.26317	1.95874e-80	6.96925e-78	D11vsN	Up
Kcnab2	2.27569	4.3219e-98	2.81374e-95	D11vsN	Up
Tnfrsf9	2.00875	3.41982e-12	4.19748e-11	D11vsN	Up
Rbp7	-2.80708	0.0134197	0.0347726	D11vsN	Down
D5Ertd615e	2.15407	0.000284683	0.00111623	D11vsN	Up
Crmp1	2.22439	1.28407e-17	2.56135e-16	D11vsN	Up
Cenpa	2.08671	5.59604e-26	1.95919e-24	D11vsN	Up
Pdcl2	-3.40485	0.0204296	0.0498029	D11vsN	Down
Stap1	2.9445	5.69064e-53	7.22522e-51	D11vsN	Up
Ugt2b34	-4.56664	0.000983017	0.00342628	D11vsN	Down
Gfi1	2.39028	6.70208e-19	1.48284e-17	D11vsN	Up
Abcg3	2.00064	2.56915e-25	8.59162e-24	D11vsN	Up
Plac8	3.63365	1.2715e-78	4.18351e-76	D11vsN	Up
Kntc1	2.71072	2.14127e-32	1.09384e-30	D11vsN	Up
Cxcl9	3.894	2.5345e-14	3.80723e-13	D11vsN	Up
Slc49a3	2.0339	4.53731e-22	1.23521e-20	D11vsN	Up
Kel	6.13965	8.17342e-08	5.84615e-07	D11vsN	Up
Add2	3.08136	2.75837e-07	1.82771e-06	D11vsN	Up
Gkn3	-3.32789	0.000246466	0.000977021	D11vsN	Down
Klrg1	3.56624	5.12801e-56	7.29823e-54	D11vsN	Up
Gdf3	3.1383	2.02759e-09	1.81092e-08	D11vsN	Up
Lag3	2.75203	2.53694e-27	9.6552e-26	D11vsN	Up
Clec4e	6.08205	1.14724e-50	1.35538e-48	D11vsN	Up
Clec4a2	2.172	2.92482e-37	1.90014e-35	D11vsN	Up
Klrc1	3.3211	1.89758e-55	2.65133e-53	D11vsN	Up
Klra2	3.79546	7.90956e-98	4.93928e-95	D11vsN	Up
Dusp16	2.18227	7.39325e-45	6.73292e-43	D11vsN	Up
Arhgdib	2.01415	9.51385e-78	3.00118e-75	D11vsN	Up
Ptpro	2.63218	1.49373e-29	6.48323e-28	D11vsN	Up
Irag2	2.31437	1.09489e-78	3.6816e-76	D11vsN	Up
Rad51ap1	2.4517	1.12218e-18	2.44919e-17	D11vsN	Up
Pzp	-2.91913	9.28039e-08	6.58253e-07	D11vsN	Down
Slc27a5	-3.59538	0.000415436	0.00156971	D11vsN	Down
Ppm1n	3.49706	3.32249e-07	2.16769e-06	D11vsN	Up
Ceacam18	3.457	5.04018e-17	9.70576e-16	D11vsN	Up
Siglece	4.4107	6.98986e-101	5.21665e-98	D11vsN	Up
Slc17a6	2.6602	0.0198223	0.0485584	D11vsN	Up
Plin1	-2.05973	0.000104129	0.000443953	D11vsN	Down
Tyrobp	2.57053	4.04594e-50	4.60229e-48	D11vsN	Up
Ryr1	2.05131	1.25053e-14	1.93062e-13	D11vsN	Up
Sh3gl3	2.13139	3.60231e-10	3.53519e-09	D11vsN	Up
Art2b	2.40485	4.47847e-25	1.47193e-23	D11vsN	Up
Coro1a	2.7541	3.77893e-108	3.21198e-105	D11vsN	Up
Lat	2.17298	1.10395e-29	4.86742e-28	D11vsN	Up
Il21r	2.93203	5.37376e-39	3.80629e-37	D11vsN	Up
Slc5a11	3.54447	4.08668e-14	6.01483e-13	D11vsN	Up
Itgam	3.57471	1.75162e-116	2.06145e-113	D11vsN	Up
Itgal	3.91344	1.20172e-192	1.22572e-188	D11vsN	Up
Plk1	2.25277	1.11935e-17	2.2445e-16	D11vsN	Up
Mki67	2.66433	5.42967e-43	4.52704e-41	D11vsN	Up
Sash3	2.28436	1.08229e-97	6.62342e-95	D11vsN	Up
Was	2.36522	2.21292e-67	4.76853e-65	D11vsN	Up
Cenpi	2.71799	4.99103e-21	1.27161e-19	D11vsN	Up
Il2rg	2.00775	3.5899e-34	2.01925e-32	D11vsN	Up
Ap1s2	2.00899	1.18409e-82	4.4731e-80	D11vsN	Up
Plxnb3	2.60633	3.96577e-26	1.40613e-24	D11vsN	Up
F10	4.04467	5.89387e-49	6.35023e-47	D11vsN	Up
Cd209a	-2.87281	2.29664e-18	4.8499e-17	D11vsN	Down
Ido1	5.1403	1.20018e-22	3.38785e-21	D11vsN	Up
Fgl1	-2.80393	0.00230072	0.00735247	D11vsN	Down
Snx20	2.44381	3.70339e-39	2.64766e-37	D11vsN	Up
Dpep3	2.78182	7.02409e-07	4.34993e-06	D11vsN	Up
Ubash3b	2.09832	1.81721e-63	3.54171e-61	D11vsN	Up
Il10ra	2.56114	7.85422e-98	4.93928e-95	D11vsN	Up
Cd3e	2.32417	2.12651e-33	1.13164e-31	D11vsN	Up
Cd3d	2.38164	8.78898e-37	5.59114e-35	D11vsN	Up
Ccnb2	2.67421	2.101e-23	6.31517e-22	D11vsN	Up
Crabp1	-5.01898	9.57094e-05	0.000411322	D11vsN	Down
Cyp1a1	-3.89056	7.82985e-12	9.2683e-11	D11vsN	Down
Eomes	2.29529	7.86338e-28	3.08081e-26	D11vsN	Up
Oas3	3.04286	1.12959e-69	2.70034e-67	D11vsN	Up
Oas2	2.35351	2.14887e-39	1.5435e-37	D11vsN	Up
Troap	2.77187	1.03119e-17	2.07862e-16	D11vsN	Up
Lama1	3.46577	1.41663e-28	5.71868e-27	D11vsN	Up
Adgre4	5.42789	5.02144e-87	2.22683e-84	D11vsN	Up
Cip2a	2.56529	2.10253e-29	8.99793e-28	D11vsN	Up
Resp18	-2.8457	0.00086992	0.0030695	D11vsN	Down
Lpcat2	2.29134	7.3138e-34	3.99634e-32	D11vsN	Up
AA467197	2.43461	1.65643e-08	1.31241e-07	D11vsN	Up
Rac2	2.75208	1.23525e-112	1.25992e-109	D11vsN	Up
Wnt6	5.74752	9.10387e-30	4.03139e-28	D11vsN	Up
Fa2h	-2.60931	0.0134314	0.034791	D11vsN	Down
Tlr13	3.84245	2.9873e-126	4.57042e-123	D11vsN	Up
Fgg	-2.97233	4.21461e-06	2.29757e-05	D11vsN	Down
Aspm	2.76537	6.8294e-24	2.10805e-22	D11vsN	Up
Vav1	2.47021	3.08538e-84	1.2758e-81	D11vsN	Up
Polq	2.0389	1.72702e-29	7.43249e-28	D11vsN	Up
Batf	2.71408	5.75191e-35	3.34606e-33	D11vsN	Up
Kif4	2.21816	4.87152e-26	1.71535e-24	D11vsN	Up
Trim59	2.08474	1.0264e-35	6.2069e-34	D11vsN	Up
Plcg2	2.03693	2.22109e-33	1.17992e-31	D11vsN	Up
#N/A	2.47865	0.00735915	0.0205778	D11vsN	Up
Gbp8	3.03805	5.09749e-28	2.02044e-26	D11vsN	Up
Cd300ld	4.2544	1.50958e-56	2.21012e-54	D11vsN	Up
Cd300a	3.76831	2.46959e-91	1.2388e-88	D11vsN	Up
Dusp5	2.62915	8.24128e-41	6.41666e-39	D11vsN	Up
Hrob	3.02867	2.49288e-17	4.89914e-16	D11vsN	Up
Cxcl10	4.19389	6.35728e-16	1.11285e-14	D11vsN	Up
Cdhr2	3.82226	0.00759773	0.021148	D11vsN	Up
Rubcnl	3.18835	1.14278e-60	1.99818e-58	D11vsN	Up
Igsf6	3.20992	9.946e-78	3.10548e-75	D11vsN	Up
Ccl5	3.66869	1.49233e-39	1.08208e-37	D11vsN	Up
Ubd	6.22586	5.57406e-09	4.71683e-08	D11vsN	Up
Nfkbiz	2.40723	2.69101e-50	3.10725e-48	D11vsN	Up
Parpbp	2.83745	5.90227e-21	1.49506e-19	D11vsN	Up
Pmch	2.46988	6.19452e-08	4.52269e-07	D11vsN	Up
Fignl1	2.60097	4.158e-32	2.08917e-30	D11vsN	Up
Melk	2.31039	6.80168e-16	1.18638e-14	D11vsN	Up
Dok3	2.44731	6.25714e-67	1.32043e-64	D11vsN	Up
Ripor2	2.28927	6.53776e-47	6.61563e-45	D11vsN	Up
Slc2a6	3.311	1.48806e-32	7.63978e-31	D11vsN	Up
Ska1	3.32625	7.2582e-21	1.83095e-19	D11vsN	Up
Marchf1	2.47716	7.45613e-66	1.53121e-63	D11vsN	Up
Tex44	-2.84759	0.00662785	0.0187783	D11vsN	Down
Anln	2.46898	6.00329e-15	9.61752e-14	D11vsN	Up
Nfkbid	2.81883	1.4784e-50	1.73991e-48	D11vsN	Up
Zcwpw1	2.24113	5.27417e-19	1.17885e-17	D11vsN	Up
Trim58	2.79719	5.64735e-06	3.01945e-05	D11vsN	Up
Prf1	2.33763	5.62071e-41	4.43269e-39	D11vsN	Up
Tap1	2.70072	2.80429e-84	1.17546e-81	D11vsN	Up
Vgf	3.35859	0.000328858	0.00127328	D11vsN	Up
Dtl	2.33915	1.4583e-24	4.70702e-23	D11vsN	Up
#N/A	4.39444	0.000963642	0.00336373	D11vsN	Up
Dlgap5	2.64768	9.41135e-35	5.42331e-33	D11vsN	Up
Ckap2	3.09098	3.89663e-18	8.10007e-17	D11vsN	Up
Themis2	3.09587	6.60735e-92	3.42675e-89	D11vsN	Up
Ackr1	2.5004	1.53605e-09	1.39388e-08	D11vsN	Up
Slamf7	2.10856	9.642e-34	5.22187e-32	D11vsN	Up
Pnmt	-4.80792	0.000117315	0.000495543	D11vsN	Down
Serpinf2	-2.46056	0.000649738	0.00235629	D11vsN	Down
Arl5c	3.25946	1.29862e-57	2.05889e-55	D11vsN	Up
Ttk	2.80337	2.01744e-27	7.7455e-26	D11vsN	Up
Tmc3	2.50453	5.37943e-28	2.12668e-26	D11vsN	Up
Rap1gap2	3.52512	6.98869e-117	8.55387e-114	D11vsN	Up
Gngt2	2.13073	5.15146e-31	2.41393e-29	D11vsN	Up
Prc1	2.46799	5.01939e-23	1.46274e-21	D11vsN	Up
Cldnd2	2.34427	3.06864e-12	3.78924e-11	D11vsN	Up
Nlrc4	2.21827	6.1293e-28	2.42001e-26	D11vsN	Up
Metrnl	2.41083	2.57092e-49	2.80956e-47	D11vsN	Up
Neil3	3.01455	7.69853e-41	6.00937e-39	D11vsN	Up
Batf2	2.0544	3.00071e-08	2.30007e-07	D11vsN	Up
Xkr5	3.14141	3.98511e-10	3.89585e-09	D11vsN	Up
Pik3cd	2.44576	1.82397e-100	1.29795e-97	D11vsN	Up
Zc3h12d	2.78473	7.23148e-73	1.89125e-70	D11vsN	Up
Saa3	3.80827	1.00051e-12	1.29833e-11	D11vsN	Up
Cd209c	-5.15599	1.13719e-08	9.22257e-08	D11vsN	Down
Pclaf	2.13122	2.38475e-37	1.56254e-35	D11vsN	Up
Gbp7	2.12801	1.32946e-28	5.38098e-27	D11vsN	Up
Or2v1	3.49499	1.02985e-56	1.52234e-54	D11vsN	Up
Chrm4	2.4552	0.015516	0.0394527	D11vsN	Up
Milr1	2.0709	4.68371e-39	3.34072e-37	D11vsN	Up
Cyp2b9	-4.24	0.0145745	0.0373006	D11vsN	Down
Cd53	2.1411	6.68925e-69	1.53898e-66	D11vsN	Up
Lat2	2.02706	2.45813e-33	1.29684e-31	D11vsN	Up
Atp1a3	2.70524	1.49567e-44	1.34211e-42	D11vsN	Up
Asgr2	-2.1413	0.000768711	0.00274051	D11vsN	Down
Arhgef10l	2.05922	7.25757e-37	4.62655e-35	D11vsN	Up
Pif1	3.2355	2.19919e-25	7.38673e-24	D11vsN	Up
Pla2g2d	-3.23481	0.000117338	0.000495571	D11vsN	Down
Ccnb1	2.8759	4.80816e-21	1.23014e-19	D11vsN	Up
Serpina3g	4.40196	3.85303e-54	5.12604e-52	D11vsN	Up
Kif14	2.89806	3.34903e-38	2.27221e-36	D11vsN	Up
Slc5a12	-3.78598	1.47409e-09	1.34163e-08	D11vsN	Down
Khdc1c	-2.2448	0.00677322	0.0191423	D11vsN	Down
Trem3	4.89733	1.78814e-52	2.23328e-50	D11vsN	Up
Ncapg2	2.23582	2.41688e-33	1.27727e-31	D11vsN	Up
Trem1	3.96636	2.22864e-36	1.39742e-34	D11vsN	Up
Ikbke	3.37439	1.08743e-69	2.62001e-67	D11vsN	Up
Gzmk	4.47556	1.45996e-53	1.92558e-51	D11vsN	Up
Clspn	2.45785	5.51741e-29	2.28763e-27	D11vsN	Up
B430306N03Rik	3.82079	2.15929e-57	3.37103e-55	D11vsN	Up
Clec4a3	4.17652	1.03721e-98	6.8995e-96	D11vsN	Up
Gimap7	2.84218	1.62256e-40	1.23812e-38	D11vsN	Up
C130050O18Rik	2.22641	2.06122e-45	1.95267e-43	D11vsN	Up
Tnip3	3.66363	6.85439e-32	3.39381e-30	D11vsN	Up
Cdc25c	2.97029	2.92415e-16	5.28506e-15	D11vsN	Up
Nxpe4	2.10055	1.62977e-29	7.04368e-28	D11vsN	Up
Lacc1	2.66535	6.53396e-65	1.30675e-62	D11vsN	Up
Tlr7	2.57189	1.08979e-83	4.38771e-81	D11vsN	Up
Il27	4.02392	4.15383e-41	3.28431e-39	D11vsN	Up
Phf11a	3.10637	1.34573e-34	7.74025e-33	D11vsN	Up
Gpr152	2.21752	2.72415e-05	0.000129214	D11vsN	Up
Cd300c2	3.35055	1.26098e-85	5.359e-83	D11vsN	Up
Tlr1	2.6262	5.77644e-43	4.80308e-41	D11vsN	Up
S1pr5	4.46655	8.90887e-101	6.49053e-98	D11vsN	Up
Arhgef37	2.01183	2.39846e-18	5.05443e-17	D11vsN	Up
Cenph	2.32238	9.8587e-13	1.28042e-11	D11vsN	Up
Cenpe	2.67253	1.28043e-23	3.88689e-22	D11vsN	Up
Hcrt	3.66506	0.00379695	0.0114692	D11vsN	Up
Kcna5	-2.10422	0.00456158	0.013499	D11vsN	Down
Fpr1	3.13181	4.20268e-50	4.7453e-48	D11vsN	Up
Gvin1	2.48218	9.27474e-62	1.6694e-59	D11vsN	Up
4933440M02Rik	-3.78821	0.00541901	0.0157515	D11vsN	Down
Calhm6	3.84892	5.30257e-29	2.20154e-27	D11vsN	Up
E2f8	2.3839	1.25561e-28	5.08881e-27	D11vsN	Up
Pilra	3.34308	5.70356e-55	7.79122e-53	D11vsN	Up
Ankle1	2.94588	9.57627e-17	1.7988e-15	D11vsN	Up
#N/A	2.13767	0.000304212	0.00118566	D11vsN	Up
#N/A	-2.07492	0.00251591	0.00796114	D11vsN	Down
Ticrr	2.58799	3.07102e-34	1.73058e-32	D11vsN	Up
Hrk	-3.07992	0.0149129	0.0380765	D11vsN	Down
Gjb4	-3.74852	0.00324927	0.0099944	D11vsN	Down
Tifa	2.15278	2.48271e-40	1.88507e-38	D11vsN	Up
Mpeg1	2.13751	1.27031e-74	3.63274e-72	D11vsN	Up
Irgm1	2.34131	8.39107e-39	5.86207e-37	D11vsN	Up
Gm5637	3.0193	0.0186972	0.0462277	D11vsN	Up
Neurl3	2.35648	1.05204e-35	6.34936e-34	D11vsN	Up
Or2v2	3.21378	3.95288e-22	1.08188e-20	D11vsN	Up
Mis18bp1	2.48685	2.81616e-30	1.27851e-28	D11vsN	Up
Apof	-2.45428	0.0158868	0.0402329	D11vsN	Down
Rtl3	-3.62436	0.00292725	0.00910552	D11vsN	Down
Cd300lf	2.05902	2.28047e-58	3.73155e-56	D11vsN	Up
Ccdc88b	2.65588	1.33189e-58	2.1911e-56	D11vsN	Up
Marcksl1	2.53426	1.08494e-50	1.28675e-48	D11vsN	Up
Fcrl5	5.53637	9.51175e-66	1.94033e-63	D11vsN	Up
Nat8l	2.12243	8.53064e-18	1.73096e-16	D11vsN	Up
Ckap2l	2.64206	7.42881e-19	1.63771e-17	D11vsN	Up
Msx1	2.16906	7.36787e-18	1.505e-16	D11vsN	Up
Cd300e	6.7591	6.59978e-129	1.06288e-125	D11vsN	Up
Gm6377	4.18445	5.8701e-57	8.93628e-55	D11vsN	Up
Fndc9	2.86982	3.8363e-56	5.51113e-54	D11vsN	Up
Gm12185	2.29185	4.80066e-16	8.49107e-15	D11vsN	Up
Arhgap30	2.13626	1.02553e-73	2.82703e-71	D11vsN	Up
Cdca2	2.23536	2.24651e-27	8.59262e-26	D11vsN	Up
H2al3	-3.71652	0.00297401	0.009235	D11vsN	Down
Clec4a1	4.58723	3.33016e-135	5.99409e-132	D11vsN	Up
Themis	2.23419	2.21498e-35	1.31095e-33	D11vsN	Up
H1f1	2.15844	1.742e-16	3.19757e-15	D11vsN	Up
Tifab	2.21014	7.19693e-45	6.5737e-43	D11vsN	Up
Mmp12	2.02504	2.76268e-16	5.01395e-15	D11vsN	Up
Ceacam19	4.0544	0.000378027	0.0014432	D11vsN	Up
2610318N02Rik	2.29377	2.49562e-07	1.66406e-06	D11vsN	Up
H2ax	2.01111	2.29678e-33	1.21801e-31	D11vsN	Up
Lrrc25	3.91625	2.77911e-95	1.63534e-92	D11vsN	Up
Tmc8	2.04328	2.46083e-69	5.748e-67	D11vsN	Up
F2rl3	2.78469	1.16279e-21	3.09661e-20	D11vsN	Up
Mchr1	-2.21765	4.84853e-06	2.61982e-05	D11vsN	Down
Cxcr3	2.38251	2.12406e-23	6.37196e-22	D11vsN	Up
Ch25h	2.30809	1.34918e-18	2.91972e-17	D11vsN	Up
Il31ra	2.28795	1.09593e-10	1.14962e-09	D11vsN	Up
Hamp	-2.13247	0.00701333	0.0197226	D11vsN	Down
Astl	2.85448	1.01616e-06	6.12677e-06	D11vsN	Up
Mmp13	3.04165	2.11606e-23	6.35421e-22	D11vsN	Up
Scg2	-4.36286	0.000696951	0.00250806	D11vsN	Down
Plekho2	2.11411	3.85443e-77	1.17942e-74	D11vsN	Up
Or2t26	4.27407	0.00082638	0.00292904	D11vsN	Up
#N/A	2.01193	2.29722e-23	6.87796e-22	D11vsN	Up
Insl6	2.195	3.22237e-06	1.797e-05	D11vsN	Up
Lin28a	3.08386	0.0145506	0.0372486	D11vsN	Up
Apol10a	3.96355	0.0114222	0.0301613	D11vsN	Up
Gen1	2.03386	2.68818e-19	6.12476e-18	D11vsN	Up
Islr2	-2.6955	0.00493558	0.0144964	D11vsN	Down
Kif18b	2.9104	2.55591e-27	9.7153e-26	D11vsN	Up
Spn	4.02971	4.87117e-248	1.49053e-243	D11vsN	Up
Tlr6	2.24512	1.0752e-28	4.38667e-27	D11vsN	Up
Treml4	5.76897	1.37487e-120	1.91226e-117	D11vsN	Up
Gypa	3.59868	3.89962e-06	2.13843e-05	D11vsN	Up
Pld4	3.04436	2.18087e-138	4.44883e-135	D11vsN	Up
Fpr2	4.50314	3.2643e-52	4.02759e-50	D11vsN	Up
Cx3cr1	3.45997	1.03751e-91	5.2911e-89	D11vsN	Up
Nrros	2.2764	6.78042e-53	8.57331e-51	D11vsN	Up
H1f3	2.20455	1.12353e-28	4.57773e-27	D11vsN	Up
Gpr25	6.0753	5.30978e-20	1.25864e-18	D11vsN	Up
A630001G21Rik	2.38255	1.15458e-82	4.41611e-80	D11vsN	Up
Oas1a	2.38459	2.29765e-43	1.95293e-41	D11vsN	Up
Prkcb	2.93754	2.20526e-76	6.68107e-74	D11vsN	Up
Cd8b1	3.30948	1.546e-53	2.03031e-51	D11vsN	Up
Gpr141	4.04046	2.96116e-88	1.35237e-85	D11vsN	Up
Socs3	2.17598	5.72041e-36	3.52191e-34	D11vsN	Up
Slamf8	2.2259	5.5912e-17	1.07129e-15	D11vsN	Up
Tarm1	2.51108	2.63517e-07	1.75331e-06	D11vsN	Up
Cd8a	3.39527	1.54984e-73	4.23425e-71	D11vsN	Up
Iigp1	2.92417	8.58342e-24	2.62382e-22	D11vsN	Up
Spock3	-2.25594	0.0103057	0.0275972	D11vsN	Down
P2ry10b	3.23171	1.16413e-66	2.42321e-64	D11vsN	Up
Fabp1	-2.0393	7.10834e-06	3.73773e-05	D11vsN	Down
Cadps	-2.5756	0.0193148	0.0474977	D11vsN	Down
Sh3bp2	2.20039	3.44801e-68	7.70115e-66	D11vsN	Up
Ifng	4.38292	2.49153e-23	7.43063e-22	D11vsN	Up
Pld5	2.26224	0.00388111	0.011698	D11vsN	Up
H2-Q5	2.06378	1.58898e-82	5.85796e-80	D11vsN	Up
Lair1	3.86619	4.44678e-121	6.47938e-118	D11vsN	Up
Fmnl1	2.52938	1.63276e-87	7.34719e-85	D11vsN	Up
Nod2	3.27377	2.82466e-34	1.59763e-32	D11vsN	Up
Ticam2	2.69353	1.32477e-39	9.65158e-38	D11vsN	Up
Ms4a4b	2.52748	2.03219e-57	3.18887e-55	D11vsN	Up
Prss34	2.41533	0.00256115	0.00809091	D11vsN	Up
Adap1	2.99755	1.1553e-67	2.54324e-65	D11vsN	Up
Ptafr	2.55138	5.24987e-27	1.95665e-25	D11vsN	Up
Chst13	2.71803	0.0123789	0.0323746	D11vsN	Up
H2bc27	2.56134	2.44541e-20	5.94811e-19	D11vsN	Up
#N/A	3.40521	0.00646244	0.0183726	D11vsN	Up
AB124611	2.43147	8.77742e-69	2.00433e-66	D11vsN	Up
Apol9a	2.15212	1.76617e-10	1.80444e-09	D11vsN	Up
Nfam1	2.30947	4.99168e-42	4.00893e-40	D11vsN	Up
Espl1	2.33675	1.54942e-40	1.18527e-38	D11vsN	Up
H2bc8	2.1429	1.76017e-25	5.93165e-24	D11vsN	Up
Cxcl2	3.50422	1.15051e-11	1.3401e-10	D11vsN	Up
Gda	2.43529	6.62978e-50	7.43094e-48	D11vsN	Up
Fcer1g	3.42881	1.50267e-45	1.43688e-43	D11vsN	Up
H1f5	3.08395	1.86955e-63	3.62065e-61	D11vsN	Up
Nfe2	2.23304	1.49824e-24	4.83082e-23	D11vsN	Up
Pirb	3.41012	3.89409e-93	2.0544e-90	D11vsN	Up
Fcgr4	6.89009	3.35375e-246	5.13107e-242	D11vsN	Up
Ifitm6	3.54026	2.25687e-35	1.33317e-33	D11vsN	Up
Ptk2b	2.253	3.66193e-70	8.9641e-68	D11vsN	Up
Clec4a4	3.66917	4.91149e-16	8.67707e-15	D11vsN	Up
Nptx2	-2.14862	0.00998874	0.0268463	D11vsN	Down
Tmem26	2.75019	9.21498e-35	5.32017e-33	D11vsN	Up
H4c1	2.07261	7.51637e-36	4.57244e-34	D11vsN	Up
Atp8b4	2.56019	9.22181e-142	2.35148e-138	D11vsN	Up
#N/A	3.00641	4.23782e-06	2.30899e-05	D11vsN	Up
Cyp2a12	-2.65313	0.00876551	0.0239801	D11vsN	Down
H2-Q7	2.43319	1.59121e-170	1.21723e-166	D11vsN	Up
Eno3	2.76048	1.76691e-35	1.05597e-33	D11vsN	Up
H2ac4	2.67481	3.98306e-46	3.89386e-44	D11vsN	Up
#N/A	4.31236	0.000623478	0.00227144	D11vsN	Up
H2ac10	2.78829	5.55585e-36	3.42749e-34	D11vsN	Up
Cks2	2.93266	4.72702e-53	6.02675e-51	D11vsN	Up
Glrp1	3.07143	0.00505657	0.0148191	D11vsN	Up
Tubb3	2.29159	2.77386e-10	2.76779e-09	D11vsN	Up
Nsl1	2.36604	4.6718e-26	1.64882e-24	D11vsN	Up
Lilrb4a	2.84629	7.0295e-58	1.13208e-55	D11vsN	Up
H2bc12	3.4446	8.33078e-34	4.54391e-32	D11vsN	Up
Csprs	2.70003	1.97892e-05	9.64682e-05	D11vsN	Up
H2ac15	2.78329	7.52126e-58	1.20494e-55	D11vsN	Up
Cd300lb	2.97756	2.66139e-38	1.82592e-36	D11vsN	Up
Gpr84	5.77799	4.94868e-16	8.72764e-15	D11vsN	Up
Gm8995	2.11837	4.1817e-50	4.7391e-48	D11vsN	Up
#N/A	2.17911	1.11686e-10	1.16997e-09	D11vsN	Up
Hcst	2.23952	4.62841e-22	1.25889e-20	D11vsN	Up
Gm23300	4.14217	0.00127707	0.00433995	D11vsN	Up
Gm22806	2.51231	4.79533e-05	0.000217704	D11vsN	Up
#N/A	2.69601	0.00528677	0.015411	D11vsN	Up
Gm24524	3.58889	7.73779e-11	8.25553e-10	D11vsN	Up
Gm23722	2.58446	1.9417e-18	4.14613e-17	D11vsN	Up
Gm23451	2.34242	0.000228174	0.000911237	D11vsN	Up
Gm23100	2.63894	6.73047e-08	4.87907e-07	D11vsN	Up
Mir377	-3.34846	0.0155219	0.0394644	D11vsN	Down
Mir34b	-3.75507	0.00188727	0.0061684	D11vsN	Down
Mir218-2	-2.94694	0.0200121	0.0489331	D11vsN	Down
Mir146	3.39058	2.49373e-08	1.93326e-07	D11vsN	Up
Gm26110	7.15296	1.30438e-11	1.50956e-10	D11vsN	Up
Ifitm7	4.80069	6.26413e-05	0.000278073	D11vsN	Up
Cd209b	-3.62808	8.73564e-05	0.000378346	D11vsN	Down
Serpina3f	4.4527	2.15475e-28	8.61873e-27	D11vsN	Up
Ankdd1a	3.86592	7.14329e-21	1.80345e-19	D11vsN	Up
Pilrb2	3.44764	5.12548e-58	8.29813e-56	D11vsN	Up
Pilrb1	4.11483	7.22218e-78	2.30199e-75	D11vsN	Up
Oas1g	2.32089	2.52208e-25	8.44343e-24	D11vsN	Up
Oas1e	2.46481	0.00434232	0.0129308	D11vsN	Up
Serpinb7	5.61892	4.7523e-07	3.0276e-06	D11vsN	Up
Unc93a	3.24591	0.017265	0.0431751	D11vsN	Up
Gm7027	3.56408	5.15737e-16	9.08523e-15	D11vsN	Up
Gm7666	3.17195	3.92807e-18	8.15988e-17	D11vsN	Up
A430093F15Rik	2.70249	2.00542e-19	4.61382e-18	D11vsN	Up
Cenpm	2.04895	2.04108e-10	2.06805e-09	D11vsN	Up
Cst7	2.19862	7.06714e-19	1.56023e-17	D11vsN	Up
Apol9b	2.00625	1.11148e-10	1.16513e-09	D11vsN	Up
Or2r11	-2.32095	1.2856e-06	7.63105e-06	D11vsN	Down
Gm4841	2.32213	8.79153e-16	1.51642e-14	D11vsN	Up
Dytn	-2.07555	1.14671e-05	5.83056e-05	D11vsN	Down
H3c1	2.54625	7.40451e-43	6.12353e-41	D11vsN	Up
H3c2	2.75507	2.49265e-54	3.33068e-52	D11vsN	Up
H2bc7	2.45692	1.90545e-35	1.13434e-33	D11vsN	Up
H2ac8	2.79818	4.01504e-56	5.74094e-54	D11vsN	Up
H3c6	2.28731	1.25998e-49	1.39689e-47	D11vsN	Up
H4c6	2.62832	1.02836e-44	9.30972e-43	D11vsN	Up
H2bc11	2.83778	2.7032e-49	2.9436e-47	D11vsN	Up
H2ac11	2.64409	1.38619e-25	4.71289e-24	D11vsN	Up
H2ac12	2.77809	1.60489e-18	3.45344e-17	D11vsN	Up
H4c18	2.03447	3.10761e-29	1.31339e-27	D11vsN	Up
H2bc22	2.95278	2.40568e-16	4.37902e-15	D11vsN	Up
H2ac22	2.58438	1.27741e-33	6.86949e-32	D11vsN	Up
H3c3	3.01921	5.37497e-65	1.08203e-62	D11vsN	Up
Cd300ld3	3.88694	1.56901e-27	6.03902e-26	D11vsN	Up
Wfdc17	3.31497	8.13695e-55	1.10659e-52	D11vsN	Up
Slfn9	2.67568	8.62503e-21	2.16681e-19	D11vsN	Up
Nlrp1a	2.14573	2.60837e-20	6.32436e-19	D11vsN	Up
Pabpn1l	-2.00847	0.0156312	0.0397126	D11vsN	Down
Spdl1	2.47403	8.62203e-31	3.99735e-29	D11vsN	Up
Insyn2b	2.2479	2.37409e-52	2.95304e-50	D11vsN	Up
Itgad	2.56751	4.19547e-13	5.61089e-12	D11vsN	Up
Fcrl6	2.07248	0.014915	0.0380765	D11vsN	Up
Wfdc16	-4.56129	0.000117774	0.000497345	D11vsN	Down
Wfdc6b	-2.948	1.82415e-05	8.97346e-05	D11vsN	Down
Skint3	2.34128	3.22697e-12	3.97193e-11	D11vsN	Up
Klrh1	3.74189	0.00184059	0.00603066	D11vsN	Up
Naip5	2.30146	3.67811e-46	3.60726e-44	D11vsN	Up
Gpr31b	4.63941	3.97297e-27	1.49347e-25	D11vsN	Up
H2ac7	2.08822	1.99274e-12	2.50826e-11	D11vsN	Up
H2ac13	2.30589	4.23315e-13	5.65881e-12	D11vsN	Up
Tigit	3.58038	8.47623e-28	3.304e-26	D11vsN	Up
Csf2rb	2.00686	2.68567e-29	1.14137e-27	D11vsN	Up
Ncf4	3.23023	9.10766e-79	3.1313e-76	D11vsN	Up
Ccnf	2.10199	1.20951e-21	3.21823e-20	D11vsN	Up
A530040E14Rik	2.33296	1.12731e-22	3.19395e-21	D11vsN	Up
Slfn2	2.5444	2.3638e-57	3.67157e-55	D11vsN	Up
Hbq1b	3.66593	0.000129048	0.000541146	D11vsN	Up
#N/A	2.48357	3.82447e-35	2.23757e-33	D11vsN	Up
#N/A	-2.04754	0.0202906	0.0495113	D11vsN	Down
Trim10	3.55569	5.42178e-08	3.99954e-07	D11vsN	Up
H2-T-ps	2.81754	5.29414e-27	1.96835e-25	D11vsN	Up
Gm6034	2.33499	5.20743e-09	4.42986e-08	D11vsN	Up
H2-Q6	2.09913	8.80537e-110	7.69816e-107	D11vsN	Up
Lst1	4.13035	5.11203e-39	3.62931e-37	D11vsN	Up
#N/A	5.49571	5.81272e-06	3.10245e-05	D11vsN	Up
Ifi204	3.58629	1.20154e-82	4.48366e-80	D11vsN	Up
Ifi207	2.17906	3.22199e-43	2.71597e-41	D11vsN	Up
#N/A	4.21816	5.42777e-06	2.91172e-05	D11vsN	Up
Iigp1c	2.41643	1.1452e-16	2.1328e-15	D11vsN	Up
#N/A	2.6955	0.00169289	0.00560009	D11vsN	Up
Cenps	2.09358	1.75874e-07	1.20017e-06	D11vsN	Up
Gm16287	2.01607	0.00039849	0.00151377	D11vsN	Up
4930579C12Rik	3.00545	0.00023011	0.000918009	D11vsN	Up
Nlrc5	2.62384	6.22983e-73	1.64333e-70	D11vsN	Up
Cyp2a4	-3.42307	1.28259e-05	6.4613e-05	D11vsN	Down
D930028M14Rik	3.15804	0.000221861	0.000887603	D11vsN	Up
I830077J02Rik	2.18455	7.28006e-24	2.24107e-22	D11vsN	Up
Pira6	2.20292	6.33213e-16	1.10908e-14	D11vsN	Up
Sirpb1c	3.10836	2.77706e-58	4.51996e-56	D11vsN	Up
Gas2l3	2.32341	7.49409e-22	2.01327e-20	D11vsN	Up
Il1bos	3.17051	3.08218e-13	4.17124e-12	D11vsN	Up
Ano3	-2.20883	0.00315306	0.00972192	D11vsN	Down
AW112010	2.10304	9.14904e-55	1.23872e-52	D11vsN	Up
H2bc3	2.65784	5.75913e-39	4.06045e-37	D11vsN	Up
Cerkl	2.86866	5.32566e-110	4.79294e-107	D11vsN	Up
Cenpw	2.12142	4.24766e-14	6.23677e-13	D11vsN	Up
Bex6	4.42498	0.000122192	0.000514794	D11vsN	Up
Kbtbd6	3.42269	2.01291e-11	2.2914e-10	D11vsN	Up
Mir147	2.60637	8.23888e-07	5.04102e-06	D11vsN	Up
Trbv3	3.44541	2.32174e-14	3.5031e-13	D11vsN	Up
Trbv13-2	2.09082	2.57007e-09	2.27485e-08	D11vsN	Up
Trbv14	4.18787	5.27876e-08	3.90723e-07	D11vsN	Up
Trbv15	2.18086	6.56097e-07	4.08296e-06	D11vsN	Up
Trbv16	3.629	1.06147e-22	3.01578e-21	D11vsN	Up
Trbv17	2.27212	0.000895967	0.00315195	D11vsN	Up
Trbv19	2.76384	2.86077e-06	1.60766e-05	D11vsN	Up
#N/A	2.19193	0.000733371	0.00262696	D11vsN	Up
Trbv29	2.95128	3.9716e-07	2.55685e-06	D11vsN	Up
Trbj1-3	2.27214	0.000498692	0.00185345	D11vsN	Up
#N/A	2.9006	7.326e-44	6.40481e-42	D11vsN	Up
Trbj2-2	2.83964	3.46182e-07	2.24901e-06	D11vsN	Up
Trbj2-3	2.33823	1.24183e-08	1.00208e-07	D11vsN	Up
Trbj2-5	2.16899	4.01533e-13	5.38646e-12	D11vsN	Up
Trbj2-7	2.39865	1.11664e-13	1.57894e-12	D11vsN	Up
Trbc2	2.42574	2.67571e-46	2.64964e-44	D11vsN	Up
Igkv2-112	2.62598	0.0164624	0.0414665	D11vsN	Up
Igkv12-98	2.48359	0.00114843	0.00394752	D11vsN	Up
Igkv4-79	3.73402	0.0100452	0.0269885	D11vsN	Up
Igkv8-30	2.18973	0.000901151	0.003168	D11vsN	Up
Igkv8-21	2.99596	9.85525e-05	0.000422532	D11vsN	Up
Igkv6-20	2.20815	0.00635141	0.0180939	D11vsN	Up
Igkv6-13	-2.57987	0.0194547	0.0477802	D11vsN	Down
Ighg2c	5.35331	7.34648e-19	1.62073e-17	D11vsN	Up
Ighg2b	3.05467	2.45474e-11	2.77577e-10	D11vsN	Up
Ighg3	4.42237	2.21342e-16	4.0459e-15	D11vsN	Up
#N/A	2.00203	0.000150489	0.000622776	D11vsN	Up
Trav16n	3.09843	6.63074e-06	3.50603e-05	D11vsN	Up
Traj56	2.54428	0.0172055	0.0430617	D11vsN	Up
Traj53	3.4648	0.010785	0.0287016	D11vsN	Up
Traj49	3.41822	0.000289731	0.0011334	D11vsN	Up
Traj46	2.00034	0.00520345	0.0151971	D11vsN	Up
Traj45	2.90605	8.1719e-05	0.000355997	D11vsN	Up
Traj44	3.06101	8.15675e-05	0.000355387	D11vsN	Up
Traj43	2.90188	0.00235349	0.00750463	D11vsN	Up
Traj42	3.3115	7.27856e-05	0.000319857	D11vsN	Up
Traj41	2.2444	0.00456503	0.0135079	D11vsN	Up
Traj40	2.12789	0.00055195	0.00203459	D11vsN	Up
Traj39	2.02338	0.0002612	0.00103155	D11vsN	Up
Traj38	2.87696	0.00482637	0.0142072	D11vsN	Up
Traj37	2.65478	1.92445e-05	9.41426e-05	D11vsN	Up
Traj35	3.3051	2.5514e-06	1.44736e-05	D11vsN	Up
Traj34	2.55778	3.40169e-05	0.00015886	D11vsN	Up
Traj33	2.84888	1.67757e-07	1.14837e-06	D11vsN	Up
Traj32	2.97632	3.0881e-07	2.02427e-06	D11vsN	Up
Traj29	2.46732	0.00187728	0.00613838	D11vsN	Up
Traj28	2.37197	8.6535e-05	0.000375161	D11vsN	Up
Traj26	2.24444	2.62568e-06	1.48509e-05	D11vsN	Up
Traj23	2.28893	6.17675e-07	3.85955e-06	D11vsN	Up
Traj21	2.72178	2.87567e-06	1.61514e-05	D11vsN	Up
Traj20	2.36597	2.5189e-06	1.43024e-05	D11vsN	Up
Traj17	2.16567	1.33425e-06	7.90297e-06	D11vsN	Up
Traj16	2.85595	1.51142e-07	1.04256e-06	D11vsN	Up
Traj13	2.61543	5.35078e-06	2.87344e-05	D11vsN	Up
Traj12	2.19152	1.55791e-06	9.15683e-06	D11vsN	Up
Traj11	2.64062	3.86123e-09	3.34134e-08	D11vsN	Up
Traj9	2.41722	8.791e-07	5.35209e-06	D11vsN	Up
Traj8	2.14375	5.52613e-05	0.000247902	D11vsN	Up
Traj7	2.37262	4.47638e-06	2.43248e-05	D11vsN	Up
Traj5	4.6515	2.94632e-05	0.000139149	D11vsN	Up
Traj4	3.42051	1.46851e-07	1.01456e-06	D11vsN	Up
Traj2	2.21993	0.000261587	0.00103295	D11vsN	Up
#N/A	2.32667	5.99913e-26	2.09791e-24	D11vsN	Up
#N/A	-2.1854	0.00227934	0.00729326	D11vsN	Down
Mir18b	3.46078	0.0191069	0.0470771	D11vsN	Up
#N/A	2.49778	0.000463305	0.00173288	D11vsN	Up
#N/A	-2.57923	0.0141253	0.0363395	D11vsN	Down
Gm23707	3.06959	0.0144329	0.0370063	D11vsN	Up
Gm24471	4.97428	4.9864e-05	0.000225542	D11vsN	Up
Ankrd63	-4.66247	1.53843e-37	1.01672e-35	D11vsN	Down
Capns2	2.27838	3.09304e-10	3.06688e-09	D11vsN	Up
Gm20900	3.72548	7.22538e-05	0.00031784	D11vsN	Up
Krtap17-1	-2.22543	3.32955e-06	1.85191e-05	D11vsN	Down
Gvin2	2.07867	6.24332e-46	6.02647e-44	D11vsN	Up
Gm5150	3.04027	3.71384e-49	4.02977e-47	D11vsN	Up
Sirpd	3.30436	4.03824e-19	9.11927e-18	D11vsN	Up
Igtp	2.68383	2.5725e-27	9.76625e-26	D11vsN	Up
Ifi47	2.86406	9.4003e-34	5.1e-32	D11vsN	Up
Tgtp2	2.35477	1.78795e-32	9.14876e-31	D11vsN	Up
Tgtp1	2.91272	7.10167e-20	1.67029e-18	D11vsN	Up
Naip6	2.3712	1.10298e-43	9.61541e-42	D11vsN	Up
Naip2	2.18067	4.6863e-67	9.95805e-65	D11vsN	Up
#N/A	-2.97206	0.0191629	0.0471963	D11vsN	Down
Slc8a3	-2.69342	6.75887e-10	6.43281e-09	D11vsN	Down
Ccr5	2.60064	1.64778e-83	6.46416e-81	D11vsN	Up
#N/A	3.43233	3.38253e-27	1.27938e-25	D11vsN	Up
Gbp4	3.05182	5.24213e-57	8.0202e-55	D11vsN	Up
#N/A	-4.01167	0.0033739	0.0103208	D11vsN	Down
Ms4a6c	4.2934	6.15505e-153	3.13897e-149	D11vsN	Up
Gm7609	2.14527	2.72253e-06	1.53645e-05	D11vsN	Up
H2-T10	2.10112	3.71686e-62	6.72972e-60	D11vsN	Up
Kifc1	2.56862	4.62503e-29	1.92808e-27	D11vsN	Up
Ulbp1	2.38423	2.52868e-32	1.2853e-30	D11vsN	Up
Gm14862	2.25939	0.0016216	0.00538639	D11vsN	Up
Fpr3	4.08685	8.73902e-41	6.76976e-39	D11vsN	Up
H2ac14-ps	2.31324	0.00421507	0.0125923	D11vsN	Up
#N/A	-3.31662	0.0057282	0.0165247	D11vsN	Down
H2bc26	2.13934	8.14657e-16	1.41153e-14	D11vsN	Up
#N/A	3.80551	0.0127586	0.0332482	D11vsN	Up
Pira2-ps1	3.72809	4.0083e-09	3.46078e-08	D11vsN	Up
#N/A	3.14309	0.0012364	0.0042219	D11vsN	Up
Cyp4b1-ps1	-3.80485	0.00953907	0.0258078	D11vsN	Down
#N/A	-2.04259	0.012821	0.0333853	D11vsN	Down
#N/A	3.84605	0.00292442	0.00909857	D11vsN	Up
#N/A	2.90202	0.00307639	0.00951045	D11vsN	Up
#N/A	2.41214	2.44924e-07	1.63455e-06	D11vsN	Up
Gm12936	4.40306	0.00103474	0.00359142	D11vsN	Up
Rplp0-ps1	-2.58472	0.0205027	0.0499414	D11vsN	Down
Pira1	2.83513	7.65499e-30	3.39964e-28	D11vsN	Up
#N/A	-3.63273	0.0047792	0.0140831	D11vsN	Down
Gm15931	4.46356	2.42779e-53	3.16119e-51	D11vsN	Up
#N/A	-2.3496	0.0123259	0.0322469	D11vsN	Down
Rps11-ps2	2.26948	0.0136608	0.0352928	D11vsN	Up
#N/A	3.80272	1.01754e-15	1.74625e-14	D11vsN	Up
#N/A	3.75844	3.82443e-05	0.00017656	D11vsN	Up
Slfn14	3.28339	4.42208e-18	9.16122e-17	D11vsN	Up
#N/A	3.18073	3.72529e-21	9.60321e-20	D11vsN	Up
Gm14276	2.04798	4.37392e-08	3.27681e-07	D11vsN	Up
#N/A	2.1792	3.00436e-23	8.91664e-22	D11vsN	Up
#N/A	3.80565	6.07755e-32	3.02385e-30	D11vsN	Up
Actr3-ps	2.25754	0.000235198	0.000936232	D11vsN	Up
#N/A	-2.94953	0.00456863	0.013516	D11vsN	Down
Gm14834	3.09962	2.63965e-10	2.64129e-09	D11vsN	Up
#N/A	-3.29284	0.0107359	0.0285959	D11vsN	Down
#N/A	-3.79384	0.0055369	0.0160469	D11vsN	Down
Gm13864	-2.26606	0.00135084	0.00456079	D11vsN	Down
#N/A	2.49826	0.00546096	0.0158509	D11vsN	Up
#N/A	4.53906	0.00578206	0.0166534	D11vsN	Up
#N/A	2.13903	5.95803e-29	2.46698e-27	D11vsN	Up
#N/A	2.2477	0.000204455	0.000823933	D11vsN	Up
Gm12085	5.08322	7.22498e-06	3.79336e-05	D11vsN	Up
Gm11771	-2.50952	0.0033186	0.0101759	D11vsN	Down
#N/A	2.3222	4.96533e-06	2.67867e-05	D11vsN	Up
#N/A	-2.52901	0.0151665	0.0386571	D11vsN	Down
Gm11699	2.777	2.60791e-08	2.01666e-07	D11vsN	Up
#N/A	2.55683	0.00120524	0.00412888	D11vsN	Up
#N/A	-2.37715	0.00239911	0.00763498	D11vsN	Down
Gm14398	-2.46688	0.00962701	0.0260207	D11vsN	Down
#N/A	2.8256	0.00528581	0.0154097	D11vsN	Up
#N/A	3.33368	1.0456e-08	8.51821e-08	D11vsN	Up
#N/A	3.92217	0.00656045	0.0186011	D11vsN	Up
#N/A	-3.20204	0.0142923	0.0367103	D11vsN	Down
#N/A	3.26461	0.010857	0.0288631	D11vsN	Up
Gm12708	2.45481	0.000102296	0.000436744	D11vsN	Up
#N/A	2.28031	6.43706e-06	3.41129e-05	D11vsN	Up
#N/A	2.46056	1.27021e-25	4.33786e-24	D11vsN	Up
Gm12589	4.58685	4.48971e-05	0.000204862	D11vsN	Up
#N/A	-2.6356	0.0108235	0.0287914	D11vsN	Down
#N/A	3.06915	0.00220191	0.00707512	D11vsN	Up
#N/A	3.77322	6.94131e-08	5.02121e-07	D11vsN	Up
2210414B05Rik	3.40998	2.55568e-09	2.26342e-08	D11vsN	Up
#N/A	-3.74702	0.00134956	0.00455748	D11vsN	Down
#N/A	2.79395	3.09046e-14	4.58386e-13	D11vsN	Up
Slc36a3os	2.67607	4.12679e-07	2.64896e-06	D11vsN	Up
#N/A	3.11612	0.000132801	0.00055483	D11vsN	Up
4930469K13Rik	2.46119	4.93585e-26	1.73401e-24	D11vsN	Up
#N/A	2.28896	2.17149e-09	1.93493e-08	D11vsN	Up
#N/A	3.80577	2.07333e-62	3.82179e-60	D11vsN	Up
Gm15843	-3.13854	0.00396052	0.0119092	D11vsN	Down
Lncbate3	-2.27375	0.0122959	0.0321767	D11vsN	Down
4933427I22Rik	-2.27881	0.00917195	0.0249203	D11vsN	Down
#N/A	2.11632	7.36517e-10	6.96867e-09	D11vsN	Up
#N/A	-2.69686	0.000929407	0.00325798	D11vsN	Down
Gm2788	2.52162	8.7548e-23	2.50831e-21	D11vsN	Up
#N/A	-2.2732	0.00351772	0.0107029	D11vsN	Down
Ncr3-ps	2.51758	2.60452e-12	3.23046e-11	D11vsN	Up
#N/A	-3.80355	0.00744257	0.0207655	D11vsN	Down
9430041J12Rik	2.51734	0.000921743	0.00323408	D11vsN	Up
#N/A	2.57315	6.35507e-26	2.21479e-24	D11vsN	Up
#N/A	-2.17547	0.0095093	0.0257341	D11vsN	Down
#N/A	2.33214	0.0178112	0.0443454	D11vsN	Up
#N/A	2.37355	1.34249e-14	2.06738e-13	D11vsN	Up
#N/A	2.0861	6.71817e-11	7.23581e-10	D11vsN	Up
#N/A	2.2269	4.92575e-08	3.66366e-07	D11vsN	Up
#N/A	-2.81291	0.00462426	0.0136686	D11vsN	Down
4931428L18Rik	-3.29465	0.0162577	0.0410148	D11vsN	Down
Gm14902	2.96228	0.00486537	0.0143081	D11vsN	Up
Gm1720	2.45595	2.44721e-06	1.39251e-05	D11vsN	Up
#N/A	-2.36213	0.00409913	0.0122801	D11vsN	Down
4930583P06Rik	2.26116	3.26841e-05	0.000153178	D11vsN	Up
2810408I11Rik	2.37216	7.28392e-05	0.000320047	D11vsN	Up
#N/A	2.91564	1.45536e-11	1.67605e-10	D11vsN	Up
#N/A	3.23009	2.05291e-26	7.40765e-25	D11vsN	Up
#N/A	2.53718	4.82889e-05	0.000219065	D11vsN	Up
Gm16015	2.12813	1.4519e-09	1.32301e-08	D11vsN	Up
Gm13398	2.23507	0.0191165	0.047097	D11vsN	Up
#N/A	2.14585	4.23356e-31	2.00221e-29	D11vsN	Up
#N/A	2.45257	8.17121e-07	5.00062e-06	D11vsN	Up
#N/A	2.21215	0.00262029	0.00825897	D11vsN	Up
#N/A	4.26267	0.00120819	0.00413806	D11vsN	Up
Gm26279	-3.54921	0.00243623	0.00773864	D11vsN	Down
#N/A	-4.20357	0.000686746	0.00247541	D11vsN	Down
Gm25152	4.25128	0.000924164	0.00324183	D11vsN	Up
#N/A	2.00483	9.0466e-07	5.49131e-06	D11vsN	Up
#N/A	-3.34938	0.0158591	0.040185	D11vsN	Down
#N/A	2.50729	7.43698e-06	3.89865e-05	D11vsN	Up
Gm22654	3.31446	7.35514e-07	4.5375e-06	D11vsN	Up
#N/A	-2.14792	0.00250155	0.00792309	D11vsN	Down
Gm24726	3.22515	2.10297e-06	1.20993e-05	D11vsN	Up
#N/A	4.32447	0.00127263	0.00432777	D11vsN	Up
#N/A	-3.52527	0.00913518	0.0248513	D11vsN	Down
Gm2245	3.24712	1.50913e-81	5.49735e-79	D11vsN	Up
Cd300ld5	4.3593	1.7795e-07	1.2138e-06	D11vsN	Up
#N/A	2.16138	0.00632022	0.0180151	D11vsN	Up
Bcl2a1b	3.77701	6.22047e-78	2.00358e-75	D11vsN	Up
#N/A	2.17636	0.00519756	0.0151848	D11vsN	Up
Gm2389	2.63774	0.0126587	0.0330076	D11vsN	Up
Gm16578	2.0507	3.06104e-05	0.000144233	D11vsN	Up
#N/A	2.06272	1.92621e-43	1.65099e-41	D11vsN	Up
Pou3f1	-3.78193	0.0029756	0.00923902	D11vsN	Down
#N/A	2.02051	1.6803e-06	9.81963e-06	D11vsN	Up
Gm614	2.00724	2.42762e-18	5.11236e-17	D11vsN	Up
BC035044	2.63293	7.30301e-29	3.00356e-27	D11vsN	Up
#N/A	4.03531	0.00103538	0.00359323	D11vsN	Up
Cfb	2.43294	6.12695e-22	1.65617e-20	D11vsN	Up
Gm16545	2.5939	0.00222774	0.0071521	D11vsN	Up
1700071M16Rik	3.87072	7.12297e-87	3.11365e-84	D11vsN	Up
Traj36	2.07532	0.000874619	0.00308323	D11vsN	Up
#N/A	4.15057	0.000299838	0.00116965	D11vsN	Up
Gm6189	3.16381	5.3676e-06	2.88196e-05	D11vsN	Up
Or5v1b	2.34255	4.09722e-07	2.63163e-06	D11vsN	Up
#N/A	-2.13247	0.000163696	0.000672251	D11vsN	Down
Trbj2-6	2.20131	2.04928e-07	1.38423e-06	D11vsN	Up
#N/A	2.0996	1.7836e-11	2.041e-10	D11vsN	Up
F830016B08Rik	2.10453	2.45391e-21	6.37411e-20	D11vsN	Up
Gm7535	3.65441	3.257e-06	1.81466e-05	D11vsN	Up
#N/A	-2.11412	0.00357587	0.0108603	D11vsN	Down
#N/A	2.00686	0.000435134	0.00163812	D11vsN	Up
Phf11b	2.99285	1.46756e-64	2.91597e-62	D11vsN	Up
Apol11a	8.29723	7.2361e-14	1.03952e-12	D11vsN	Up
Vmn2r96	2.31044	9.16871e-18	1.85306e-16	D11vsN	Up
Apol11b	4.91687	1.8272e-14	2.78717e-13	D11vsN	Up
Gbp11	2.94191	8.48003e-16	1.46516e-14	D11vsN	Up
Vmn2r86	-4.51846	0.00019837	0.000801841	D11vsN	Down
#N/A	2.19014	0.0124905	0.0326302	D11vsN	Up
#N/A	2.4912	3.31103e-05	0.000154962	D11vsN	Up
BC023719	2.02363	5.09205e-09	4.34371e-08	D11vsN	Up
#N/A	2.11506	1.80343e-18	3.86165e-17	D11vsN	Up
#N/A	2.12753	0.00817871	0.0225684	D11vsN	Up
#N/A	2.27198	6.32115e-34	3.47255e-32	D11vsN	Up
Art2a	4.51364	2.36827e-74	6.64833e-72	D11vsN	Up
#N/A	3.42719	0.00283118	0.00883993	D11vsN	Up
Btnl6	4.26644	0.000309993	0.00120558	D11vsN	Up
LOC102637806	3.27107	0.0104959	0.0280565	D11vsN	Up
Mir5104	3.00119	8.51799e-08	6.07415e-07	D11vsN	Up
Mir5134	2.32984	1.02562e-08	8.36652e-08	D11vsN	Up
#N/A	2.55001	6.25698e-24	1.93783e-22	D11vsN	Up
Gm22871	2.06639	1.2539e-06	7.46315e-06	D11vsN	Up
#N/A	-2.24744	0.0120351	0.0315616	D11vsN	Down
#N/A	3.77306	8.70383e-05	0.000377153	D11vsN	Up
#N/A	2.21631	3.58567e-15	5.90198e-14	D11vsN	Up
#N/A	2.43421	2.6276e-09	2.32212e-08	D11vsN	Up
#N/A	5.16883	1.66842e-21	4.38968e-20	D11vsN	Up
Mir5622	3.61783	0.00543284	0.0157857	D11vsN	Up
Gm22394	2.1891	5.99691e-08	4.39204e-07	D11vsN	Up
#N/A	4.99118	1.66786e-10	1.70914e-09	D11vsN	Up
#N/A	2.1073	2.17205e-10	2.19059e-09	D11vsN	Up
Mrgpra2a	4.27887	0.000940837	0.00329239	D11vsN	Up
Ldlrad2	-2.81157	0.00658889	0.0186783	D11vsN	Down
Ighv9-2	3.99718	0.00490223	0.0144068	D11vsN	Up
#N/A	2.56274	3.80109e-06	2.08965e-05	D11vsN	Up
Trav6-3	3.47098	0.0106449	0.0283855	D11vsN	Up
H2ac23	3.23477	6.79119e-15	1.08287e-13	D11vsN	Up
H2bc13	2.42857	6.97815e-23	2.01059e-21	D11vsN	Up
#N/A	-2.53144	1.85848e-05	9.12069e-05	D11vsN	Down
Ighv1-69	2.82439	2.27987e-06	1.30494e-05	D11vsN	Up
Trbd2	2.31129	2.88511e-05	0.000136511	D11vsN	Up
Trav14d-3-dv8	2.95364	0.0187559	0.0463335	D11vsN	Up
Ighv1-42	-2.35236	0.0131603	0.034164	D11vsN	Down
Trav7-4	4.14349	0.000180288	0.000734377	D11vsN	Up
H2ac24	3.99588	0.00130831	0.00443463	D11vsN	Up
BC147527	2.7399	2.89075e-42	2.34005e-40	D11vsN	Up
Cyp2d10	-4.43472	0.00228365	0.00730477	D11vsN	Down
Trav3-3	2.01878	0.00741651	0.0207079	D11vsN	Up
Ighv1-84	-3.07952	0.00774773	0.021509	D11vsN	Down
Trav9-2	3.65413	0.00142536	0.00479281	D11vsN	Up
Sirpb1b	3.03074	4.49911e-45	4.17177e-43	D11vsN	Up
Anxa2r2	4.33767	1.02645e-11	1.202e-10	D11vsN	Up
Igha	-2.62494	5.96166e-09	5.02814e-08	D11vsN	Down
Trav6-7-dv9	2.55828	0.0011373	0.00391321	D11vsN	Up
Mid1-ps1	3.48908	0.00157775	0.00525728	D11vsN	Up
#N/A	-3.31886	0.0176528	0.0440024	D11vsN	Down
H2bc15	2.61904	1.03014e-24	3.33913e-23	D11vsN	Up
#N/A	7.31125	4.58013e-12	5.56582e-11	D11vsN	Up
#N/A	2.64523	0.00592723	0.0170231	D11vsN	Up
Trbv12-1	2.69295	6.282e-07	3.92212e-06	D11vsN	Up
Ighv14-2	2.70536	1.03819e-10	1.09092e-09	D11vsN	Up
Trav5-4	3.39689	0.00621061	0.017739	D11vsN	Up
Anxa2r1	4.65936	4.19189e-94	2.33214e-91	D11vsN	Up
Ighv14-3	2.65497	2.32975e-07	1.56025e-06	D11vsN	Up
#N/A	3.66309	0.0140508	0.036172	D11vsN	Up
Ighv10-3	-2.13934	0.000979539	0.00341533	D11vsN	Down
#N/A	2.61206	0.0146482	0.0374642	D11vsN	Up
Sirpb1a	4.61759	3.17334e-116	3.59634e-113	D11vsN	Up
Ighv1-58	3.15703	0.00945197	0.0255948	D11vsN	Up
Trav12-3	2.79312	0.00683867	0.0193077	D11vsN	Up
#N/A	2.57035	0.0143168	0.0367532	D11vsN	Up
Gm20767	3.62372	0.00921628	0.0250185	D11vsN	Up
Trav10	2.54565	0.0142295	0.0365736	D11vsN	Up
#N/A	-2.22003	0.0146098	0.0373814	D11vsN	Down
Trav12-2	3.2901	0.000655729	0.00237339	D11vsN	Up
Psmb9	2.12825	5.04473e-73	1.34229e-70	D11vsN	Up
Trav9-1	2.81883	0.000348895	0.00134287	D11vsN	Up
Gm10825	3.12126	7.52717e-05	0.00032993	D11vsN	Up
Gm16712	2.66953	4.26934e-26	1.50852e-24	D11vsN	Up
#N/A	2.53258	0.00015729	0.000648727	D11vsN	Up
#N/A	-3.38499	0.0103109	0.0276055	D11vsN	Down
#N/A	2.0317	7.79346e-21	1.96112e-19	D11vsN	Up
Gm18828	2.66488	2.59483e-06	1.46927e-05	D11vsN	Up
#N/A	-2.15031	0.000285969	0.00112057	D11vsN	Down
#N/A	2.2649	1.79901e-36	1.13267e-34	D11vsN	Up
4930563E18Rik	-3.28922	0.00986001	0.0265587	D11vsN	Down
Gm26520	3.81973	7.76134e-11	8.27777e-10	D11vsN	Up
4930558J18Rik	2.62635	0.000356712	0.00137055	D11vsN	Up
#N/A	2.10067	6.47515e-15	1.03572e-13	D11vsN	Up
#N/A	2.12785	1.40685e-39	1.02252e-37	D11vsN	Up
Platr4	-2.55946	0.00443491	0.0131726	D11vsN	Down
#N/A	2.08813	4.94057e-05	0.0002237	D11vsN	Up
Gm26611	3.05575	0.00102846	0.00357203	D11vsN	Up
G730013B05Rik	2.38601	4.90182e-09	4.19203e-08	D11vsN	Up
#N/A	2.70718	0.00302229	0.00936637	D11vsN	Up
Miat	3.1284	5.34898e-26	1.87484e-24	D11vsN	Up
4833407H14Rik	2.2742	4.20123e-27	1.57734e-25	D11vsN	Up
#N/A	3.11895	0.00332432	0.0101864	D11vsN	Up
#N/A	2.55706	4.57581e-40	3.39843e-38	D11vsN	Up
Gm807	4.48553	0.00108972	0.00376669	D11vsN	Up
Gm26839	2.56251	4.17503e-08	3.13809e-07	D11vsN	Up
#N/A	2.73669	1.68589e-15	2.84695e-14	D11vsN	Up
Bin2	2.66954	2.20962e-62	4.04864e-60	D11vsN	Up
Arl14	4.59268	0.00051937	0.00192446	D11vsN	Up
#N/A	2.66341	0.00154883	0.00516598	D11vsN	Up
Lockd	2.0412	3.02234e-19	6.87589e-18	D11vsN	Up
#N/A	3.34491	2.10387e-10	2.12815e-09	D11vsN	Up
Mir3473f	2.55474	0.00351757	0.0107029	D11vsN	Up
#N/A	3.56269	4.03435e-34	2.26093e-32	D11vsN	Up
Mir7086	2.57099	1.15527e-21	3.07973e-20	D11vsN	Up
Mir6983	2.83976	8.58733e-06	4.45891e-05	D11vsN	Up
#N/A	2.50129	0.000580755	0.00213178	D11vsN	Up
Mir6537	4.47725	4.7745e-40	3.52887e-38	D11vsN	Up
Mir7072	2.94328	6.74641e-12	8.06066e-11	D11vsN	Up
Mir6961	2.47786	0.00012887	0.000540546	D11vsN	Up
#N/A	2.61296	0.0171387	0.0429403	D11vsN	Up
Mir7023	2.03622	0.00045777	0.00171406	D11vsN	Up
#N/A	-4.24109	0.000342938	0.00132344	D11vsN	Down
Mir6957	2.15986	0.0086448	0.0236942	D11vsN	Up
#N/A	2.13996	0.013942	0.0359252	D11vsN	Up
Mir6381	2.92103	8.90976e-16	1.53594e-14	D11vsN	Up
Gvin-ps4	2.07345	3.90813e-20	9.34988e-19	D11vsN	Up
#N/A	2.00531	9.92746e-18	2.00376e-16	D11vsN	Up
#N/A	2.02416	0.0111115	0.029443	D11vsN	Up
Mir8119	2.39699	2.35444e-28	9.40515e-27	D11vsN	Up
#N/A	2.28283	4.86066e-05	0.000220408	D11vsN	Up
#N/A	3.1241	0.00302244	0.00936637	D11vsN	Up
Gvin-ps2	2.56847	1.46023e-29	6.3468e-28	D11vsN	Up
#N/A	4.55634	0.00183814	0.0060239	D11vsN	Up
2310015D24Rik	-3.21381	0.0164927	0.041529	D11vsN	Down
Gm17767	2.02876	6.52732e-09	5.47354e-08	D11vsN	Up
#N/A	5.48733	3.06375e-09	2.68772e-08	D11vsN	Up
1700097N02Rik	2.23362	2.76372e-09	2.43498e-08	D11vsN	Up
H3c8	2.98697	7.08391e-39	4.9602e-37	D11vsN	Up
H3c4	2.84075	1.733e-56	2.52514e-54	D11vsN	Up
#N/A	3.55804	1.33296e-147	5.0984e-144	D11vsN	Up
Gm2396	4.02112	4.94666e-39	3.52006e-37	D11vsN	Up
Bcl2a1d	4.1397	6.79185e-67	1.42345e-64	D11vsN	Up
#N/A	-3.51816	0.0107459	0.0286149	D11vsN	Down
#N/A	2.18102	0.0180843	0.0449193	D11vsN	Up
Gm19585	2.18329	1.14804e-10	1.20099e-09	D11vsN	Up
#N/A	3.99975	0.00194679	0.00633787	D11vsN	Up
H3c7	2.16995	1.60041e-33	8.59142e-32	D11vsN	Up
Gm8292	-2.4484	0.000346504	0.00133569	D11vsN	Down
#N/A	4.82855	4.75678e-08	3.54834e-07	D11vsN	Up
#N/A	3.93328	1.07446e-07	7.55109e-07	D11vsN	Up
#N/A	-3.05634	0.0137629	0.0355175	D11vsN	Down
Gm28286	-2.13228	0.00538657	0.0156617	D11vsN	Down
#N/A	4.63757	0.000124467	0.000523443	D11vsN	Up
#N/A	3.14661	1.78101e-62	3.30285e-60	D11vsN	Up
1700027F09Rik	4.13062	0.00188654	0.00616668	D11vsN	Up
#N/A	-3.38157	0.00685668	0.019346	D11vsN	Down
Gm18342	2.48275	6.88133e-09	5.74677e-08	D11vsN	Up
H3c10	2.76305	4.40299e-55	6.04158e-53	D11vsN	Up
Ms4a4a	5.23773	3.40125e-131	5.78193e-128	D11vsN	Up
#N/A	3.72576	0.00478157	0.0140874	D11vsN	Up
#N/A	-2.88598	0.00347896	0.0106007	D11vsN	Down
1600010M07Rik	2.1628	2.74617e-14	4.10504e-13	D11vsN	Up
#N/A	-2.47133	0.00738849	0.020641	D11vsN	Down
#N/A	2.11901	4.46044e-32	2.23379e-30	D11vsN	Up
#N/A	2.94128	6.26743e-07	3.91462e-06	D11vsN	Up
#N/A	-2.28992	0.0119752	0.0314209	D11vsN	Down
#N/A	3.06674	0.0013541	0.00457028	D11vsN	Up
H3c11	3.04145	3.66334e-72	9.34122e-70	D11vsN	Up
#N/A	3.90268	6.35621e-44	5.57289e-42	D11vsN	Up
Bcl2a1a	3.58718	1.56784e-43	1.35521e-41	D11vsN	Up
#N/A	4.05629	7.15425e-26	2.48201e-24	D11vsN	Up
#N/A	3.35978	2.49212e-67	5.33261e-65	D11vsN	Up
1700011B04Rik	7.74425	2.48002e-13	3.37722e-12	D11vsN	Up
#N/A	3.5167	1.05888e-55	1.48627e-53	D11vsN	Up
Pcdha11	-2.23579	1.11085e-14	1.72194e-13	D11vsN	Down
#N/A	2.31672	0.0089733	0.0244653	D11vsN	Up
#N/A	3.62475	6.39533e-07	3.98799e-06	D11vsN	Up
Pcdha3	-2.27806	1.7017e-14	2.59832e-13	D11vsN	Down
Gm5049	3.13348	0.0058259	0.0167654	D11vsN	Up
#N/A	3.72938	0.00955147	0.0258368	D11vsN	Up
#N/A	-2.76744	5.54939e-05	0.000248873	D11vsN	Down
Pcdhac2	-2.2207	8.81301e-10	8.24929e-09	D11vsN	Down
Gm6236	3.00492	5.08973e-08	3.77828e-07	D11vsN	Up
#N/A	-2.52883	0.00975092	0.0262996	D11vsN	Down
Pcdha5	-2.25001	1.69827e-15	2.86627e-14	D11vsN	Down
#N/A	-2.05906	0.0111566	0.029549	D11vsN	Down
Pcdhac1	-2.22779	1.07529e-14	1.66935e-13	D11vsN	Down
#N/A	3.84808	7.43185e-08	5.34824e-07	D11vsN	Up
Pcdha12	-2.20839	8.37371e-16	1.44843e-14	D11vsN	Down
#N/A	3.98717	1.85579e-05	9.11044e-05	D11vsN	Up
#N/A	2.36359	2.16339e-29	9.21972e-28	D11vsN	Up
#N/A	4.61839	4.33603e-07	2.77453e-06	D11vsN	Up
Pcdha1	-2.26494	1.99817e-14	3.03434e-13	D11vsN	Down
#N/A	2.67826	3.2313e-10	3.19569e-09	D11vsN	Up
#N/A	3.05613	2.07185e-06	1.19301e-05	D11vsN	Up
#N/A	2.4849	3.19777e-06	1.78458e-05	D11vsN	Up
#N/A	2.57565	0.0165837	0.0417204	D11vsN	Up
Pcdha6	-2.25894	2.84772e-14	4.2506e-13	D11vsN	Down
#N/A	2.34911	9.8679e-05	0.000423015	D11vsN	Up
Pcdha9	-2.24021	9.1114e-15	1.42682e-13	D11vsN	Down
#N/A	3.77422	0.000345569	0.00133258	D11vsN	Up
Pcdha8	-2.2457	1.6517e-15	2.79074e-14	D11vsN	Down
#N/A	-2.44995	0.0158463	0.0401657	D11vsN	Down
#N/A	2.43564	3.91892e-24	1.2299e-22	D11vsN	Up
#N/A	4.40266	2.72167e-17	5.33166e-16	D11vsN	Up
#N/A	2.8827	1.51752e-08	1.20892e-07	D11vsN	Up
Pcdha2	-2.28701	7.57973e-15	1.20048e-13	D11vsN	Down
Pcdha4	-2.24586	8.73001e-15	1.3699e-13	D11vsN	Down
#N/A	2.50886	1.85242e-77	5.72546e-75	D11vsN	Up
Pcdha7	-2.2731	9.31341e-16	1.60192e-14	D11vsN	Down
#N/A	3.23033	0.000809883	0.0028759	D11vsN	Up
#N/A	2.24037	0.000947139	0.00331217	D11vsN	Up
#N/A	2.8791	8.76192e-13	1.14185e-11	D11vsN	Up
Gbp6	3.30027	3.51877e-30	1.58807e-28	D11vsN	Up
#N/A	2.84686	7.79341e-50	8.70331e-48	D11vsN	Up
4930429D17Rik	-3.05711	0.0188323	0.0464831	D11vsN	Down
#N/A	3.41753	0.0100701	0.0270437	D11vsN	Up
#N/A	2.41882	1.30834e-09	1.20006e-08	D11vsN	Up
#N/A	-3.27184	0.00135151	0.00456254	D11vsN	Down
#N/A	2.22003	3.75463e-30	1.68953e-28	D11vsN	Up
Gbp10	5.19312	2.94093e-27	1.11511e-25	D11vsN	Up
#N/A	2.80653	4.95098e-36	3.07292e-34	D11vsN	Up
#N/A	3.05163	1.03378e-09	9.59432e-09	D11vsN	Up
#N/A	2.25771	4.00794e-35	2.34044e-33	D11vsN	Up
1700021F02Rik	-3.87711	0.000900232	0.00316514	D11vsN	Down
#N/A	2.54162	8.99394e-20	2.10081e-18	D11vsN	Up
#N/A	-2.16096	0.000912532	0.00320433	D11vsN	Down
#N/A	-2.48685	0.00349748	0.0106503	D11vsN	Down
Gbp5	3.84768	3.72038e-25	1.22937e-23	D11vsN	Up
#N/A	2.63903	5.40319e-52	6.63985e-50	D11vsN	Up
#N/A	2.83353	1.50719e-06	8.87576e-06	D11vsN	Up
#N/A	2.74532	5.27388e-56	7.47108e-54	D11vsN	Up
#N/A	2.135	4.87643e-12	5.90011e-11	D11vsN	Up
H2bc18	2.00983	4.26177e-23	1.24671e-21	D11vsN	Up
#N/A	2.46769	1.60487e-13	2.2281e-12	D11vsN	Up
#N/A	3.79262	0.00198986	0.00646502	D11vsN	Up
#N/A	-2.69744	0.000732019	0.00262284	D11vsN	Down
Gm30648	-2.36126	1.30015e-05	6.5444e-05	D11vsN	Down
#N/A	3.27546	3.20619e-30	1.45128e-28	D11vsN	Up
#N/A	2.77473	1.40913e-41	1.1258e-39	D11vsN	Up
#N/A	-3.75735	0.00452911	0.013412	D11vsN	Down
#N/A	-2.12576	0.00189847	0.00620192	D11vsN	Down
#N/A	2.60106	7.50159e-32	3.70826e-30	D11vsN	Up
4930428O21Rik	3.47171	0.0082891	0.0228306	D11vsN	Up
#N/A	3.67064	0.00543384	0.0157871	D11vsN	Up
#N/A	-3.92309	0.00360706	0.010941	D11vsN	Down
#N/A	3.78141	4.16156e-42	3.35104e-40	D11vsN	Up
#N/A	4.08622	0.00499294	0.0146452	D11vsN	Up
Gm17808	4.01725	0.000724729	0.00259916	D11vsN	Up
#N/A	-2.08163	0.000276665	0.00108674	D11vsN	Down
#N/A	3.65982	0.00654863	0.0185754	D11vsN	Up
#N/A	7.00877	1.10954e-09	1.02757e-08	D11vsN	Up
#N/A	2.12671	2.23372e-11	2.53241e-10	D11vsN	Up
#N/A	2.40376	0.0103959	0.0278209	D11vsN	Up
#N/A	5.04884	0.000307466	0.00119696	D11vsN	Up
#N/A	2.66501	0.0174648	0.0436001	D11vsN	Up
#N/A	-3.55111	0.00208005	0.00672594	D11vsN	Down
#N/A	-4.57313	5.88889e-05	0.000262712	D11vsN	Down
#N/A	2.68952	9.46778e-29	3.86788e-27	D11vsN	Up
#N/A	3.20562	0.00115246	0.00396005	D11vsN	Up
Trbv4	2.43917	1.90537e-06	1.10317e-05	D11vsN	Up
#N/A	2.09981	1.1345e-10	1.18764e-09	D11vsN	Up
#N/A	-4.1978	0.000472324	0.00176273	D11vsN	Down
Gm8774	2.92663	4.90789e-13	6.54364e-12	D11vsN	Up
#N/A	-3.42299	0.00940366	0.025482	D11vsN	Down
#N/A	2.52237	0.0175916	0.0438736	D11vsN	Up
#N/A	2.12414	7.91381e-09	6.55358e-08	D11vsN	Up
#N/A	2.90955	2.71391e-17	5.31986e-16	D11vsN	Up
#N/A	3.44319	1.34463e-46	1.33585e-44	D11vsN	Up
#N/A	3.20253	2.56422e-06	1.45355e-05	D11vsN	Up
#N/A	2.40292	4.54756e-06	2.46809e-05	D11vsN	Up
#N/A	2.47366	4.76848e-33	2.4942e-31	D11vsN	Up
#N/A	2.03058	1.44894e-05	7.23856e-05	D11vsN	Up
#N/A	3.47983	3.46792e-16	6.22374e-15	D11vsN	Up
#N/A	2.965	9.84002e-39	6.84306e-37	D11vsN	Up
#N/A	2.15015	1.07047e-13	1.51645e-12	D11vsN	Up
Pnma8c	2.19586	5.86185e-05	0.000261658	D11vsN	Up
#N/A	2.09324	6.19507e-35	3.59702e-33	D11vsN	Up
4931431B13Rik	2.49926	1.77661e-07	1.2121e-06	D11vsN	Up
Gm18561	2.89212	1.0689e-05	5.46944e-05	D11vsN	Up
#N/A	3.13637	0.00989884	0.0266445	D11vsN	Up
#N/A	2.70926	4.697e-26	1.6558e-24	D11vsN	Up
#N/A	3.05462	3.3795e-28	1.34473e-26	D11vsN	Up
4930429H19Rik	-4.59202	0.00153387	0.005121	D11vsN	Down
#N/A	2.25094	1.02793e-05	5.27833e-05	D11vsN	Up
#N/A	2.94468	1.30772e-08	1.05219e-07	D11vsN	Up
#N/A	3.52563	1.26608e-115	1.38359e-112	D11vsN	Up
#N/A	4.93143	4.86773e-05	0.000220631	D11vsN	Up
#N/A	2.14116	2.71688e-10	2.71325e-09	D11vsN	Up
#N/A	2.98473	2.94679e-50	3.37711e-48	D11vsN	Up
#N/A	2.60244	0.000441791	0.0016601	D11vsN	Up
Gm29763	-2.42602	0.0180808	0.0449143	D11vsN	Down
#N/A	5.11295	1.39602e-12	1.78359e-11	D11vsN	Up
#N/A	-2.09622	6.45213e-09	5.41345e-08	D11vsN	Down
#N/A	-4.19435	0.00200966	0.00652035	D11vsN	Down
#N/A	-2.29774	0.000577553	0.00212079	D11vsN	Down
Apoc2l	3.16105	1.31255e-11	1.51844e-10	D11vsN	Up
#N/A	2.12052	5.53386e-19	1.23419e-17	D11vsN	Up
Nxpe1-ps	2.91565	3.35538e-37	2.17064e-35	D11vsN	Up
#N/A	2.14135	5.86176e-05	0.000261658	D11vsN	Up
#N/A	2.25136	1.28792e-06	7.64035e-06	D11vsN	Up
5430437J10Rik	4.64256	1.15875e-46	1.15494e-44	D11vsN	Up
#N/A	2.07493	3.45829e-21	8.93752e-20	D11vsN	Up
#N/A	2.57149	1.79247e-13	2.47508e-12	D11vsN	Up
#N/A	4.12136	0.00109982	0.00379793	D11vsN	Up
#N/A	2.57149	1.79247e-13	2.47508e-12	D11vsN	Up
Gm30606	-3.68303	0.0077344	0.0214793	D11vsN	Down
#N/A	-2.00291	0.000360508	0.00138339	D11vsN	Down
#N/A	3.51802	0.00412304	0.0123445	D11vsN	Up
#N/A	2.06676	2.14918e-08	1.68191e-07	D11vsN	Up
#N/A	-3.78894	0.00450082	0.0133373	D11vsN	Down
#N/A	-2.09517	0.000230475	0.000919228	D11vsN	Down
#N/A	2.18464	2.71574e-33	1.42782e-31	D11vsN	Up
#N/A	-3.04312	0.0105731	0.028226	D11vsN	Down
#N/A	2.6344	4.30289e-05	0.000196778	D11vsN	Up
#N/A	2.57143	1.21661e-25	4.15945e-24	D11vsN	Up
Gm39302	3.68422	0.00688843	0.0194213	D11vsN	Up
#N/A	2.35368	8.11458e-19	1.78632e-17	D11vsN	Up
#N/A	2.76039	2.47302e-23	7.38984e-22	D11vsN	Up
#N/A	2.84638	2.16227e-17	4.2631e-16	D11vsN	Up
#N/A	2.70434	3.79277e-11	4.20337e-10	D11vsN	Up
#N/A	2.21163	2.17094e-05	0.000104876	D11vsN	Up
#N/A	4.24002	1.65364e-19	3.81884e-18	D11vsN	Up
#N/A	2.97696	0.000285975	0.00112057	D11vsN	Up
#N/A	2.69138	2.85666e-06	1.60593e-05	D11vsN	Up
#N/A	2.1306	4.45713e-08	3.33538e-07	D11vsN	Up
#N/A	4.49578	1.83e-24	5.86962e-23	D11vsN	Up
#N/A	4.55755	3.07038e-09	2.69277e-08	D11vsN	Up
#N/A	2.22087	5.21198e-37	3.34343e-35	D11vsN	Up
#N/A	2.96812	0.00473229	0.0139613	D11vsN	Up
#N/A	4.40725	7.98547e-22	2.14152e-20	D11vsN	Up
#N/A	2.49486	0.00182171	0.00597647	D11vsN	Up
Lilrb4b	3.16348	6.68321e-57	1.00739e-54	D11vsN	Up
Gm6653	2.87899	3.71908e-05	0.000172216	D11vsN	Up
#N/A	-3.67247	0.00196803	0.00639955	D11vsN	Down
5430401H09Rik	3.02344	9.2337e-05	0.000397666	D11vsN	Up
Sros1	3.59445	5.03882e-14	7.34554e-13	D11vsN	Up
#N/A	2.08246	9.73155e-05	0.000417755	D11vsN	Up
Lilrb4a	2.75724	3.67604e-57	5.68097e-55	D11vsN	Up
Ifngas1	2.54441	7.81115e-06	4.07942e-05	D11vsN	Up
#N/A	2.2834	3.63871e-07	2.35742e-06	D11vsN	Up
#N/A	2.33055	1.7668e-06	1.02878e-05	D11vsN	Up
#N/A	3.10133	0.0145672	0.037285	D11vsN	Up
#N/A	2.34727	1.026e-05	5.27021e-05	D11vsN	Up
Gm31938	2.44343	4.14413e-05	0.000190057	D11vsN	Up
#N/A	2.19538	0.00266479	0.00838199	D11vsN	Up
Gm5779	2.16749	0.00446542	0.0132503	D11vsN	Up
Gm46209	2.23917	6.29885e-10	6.01744e-09	D11vsN	Up
#N/A	2.65092	1.47296e-36	9.29904e-35	D11vsN	Up
#N/A	2.65639	4.04668e-05	0.000186034	D11vsN	Up
#N/A	-3.7505	0.00279912	0.00875055	D11vsN	Down
#N/A	2.60298	1.45741e-31	7.07861e-30	D11vsN	Up
#N/A	-4.21681	0.000463824	0.00173461	D11vsN	Down
#N/A	-4.29957	0.000615393	0.00224493	D11vsN	Down
#N/A	2.45778	3.04383e-15	5.03722e-14	D11vsN	Up
#N/A	2.66286	4.51595e-15	7.34628e-14	D11vsN	Up
#N/A	2.31833	1.7914e-05	8.82548e-05	D11vsN	Up
Gm6093	3.2668	0.019759	0.0484342	D11vsN	Up
#N/A	2.94406	0.000716397	0.00257229	D11vsN	Up
Gm19951	3.17571	5.17918e-46	5.01512e-44	D11vsN	Up
#N/A	6.12011	2.74758e-08	2.11664e-07	D11vsN	Up
Gm19154	3.51405	1.1893e-25	4.07063e-24	D11vsN	Up
#N/A	-2.05284	4.63517e-12	5.62601e-11	D11vsN	Down
#N/A	2.06005	5.79617e-06	3.09416e-05	D11vsN	Up
Gm40910	3.31712	0.0158197	0.0401148	D11vsN	Up
1700019C18Rik	7.06368	4.50814e-11	4.9407e-10	D11vsN	Up
Gm18615	-3.76803	0.00265531	0.0083594	D11vsN	Down
#N/A	3.46528	0.00650334	0.0184683	D11vsN	Up
#N/A	3.95745	0.000721428	0.00258823	D11vsN	Up
#N/A	3.27609	3.82497e-08	2.88632e-07	D11vsN	Up
#N/A	2.56819	1.13898e-11	1.32718e-10	D11vsN	Up
#N/A	-2.06393	0.00249717	0.00791156	D11vsN	Down
H2bc14	2.88663	1.21445e-36	7.70972e-35	D11vsN	Up
#N/A	4.54394	6.28869e-61	1.10591e-58	D11vsN	Up
H2bc9	2.43283	2.49903e-24	7.92412e-23	D11vsN	Up
Gm34388	-2.63325	0.00109665	0.00378868	D11vsN	Down
#N/A	3.96458	1.65585e-13	2.29472e-12	D11vsN	Up
#N/A	2.59467	5.89341e-14	8.52636e-13	D11vsN	Up
Gm36161	5.26653	1.43975e-72	3.73348e-70	D11vsN	Up
#N/A	3.48214	0.0153682	0.0391094	D11vsN	Up
#N/A	-2.01628	0.00117347	0.0040286	D11vsN	Down
#N/A	5.18893	6.68518e-69	1.53898e-66	D11vsN	Up
#N/A	-3.07958	0.0183983	0.0455921	D11vsN	Down
Gm7043	3.0579	2.47542e-08	1.92052e-07	D11vsN	Up
#N/A	3.54723	0.00533168	0.0155213	D11vsN	Up
#N/A	2.45056	0.000132898	0.000555159	D11vsN	Up
#N/A	-2.92531	0.00147772	0.00494928	D11vsN	Down
#N/A	4.10108	0.00866556	0.0237405	D11vsN	Up
#N/A	-4.19482	0.000653376	0.00236684	D11vsN	Down
Gm19510	3.3984	0.004975	0.0146024	D11vsN	Up
#N/A	2.49307	3.07502e-07	2.01699e-06	D11vsN	Up
Gm45924	3.44359	7.44437e-05	0.000326488	D11vsN	Up
#N/A	-3.72735	0.0151275	0.038561	D11vsN	Down
#N/A	-2.46943	0.00171446	0.00566348	D11vsN	Down
#N/A	-2.49552	0.00176831	0.00582	D11vsN	Down
#N/A	2.05039	3.51408e-08	2.66487e-07	D11vsN	Up
#N/A	-2.04903	0.00410402	0.0122924	D11vsN	Down
#N/A	-2.34114	3.06426e-05	0.000144362	D11vsN	Down
Gm34643	3.09973	2.78025e-07	1.84141e-06	D11vsN	Up
Gm31814	3.67135	1.33508e-14	2.057e-13	D11vsN	Up
Gm8233	2.21368	0.000614983	0.00224423	D11vsN	Up
#N/A	2.35319	0.00372366	0.0112645	D11vsN	Up
#N/A	3.06306	5.00198e-12	6.04485e-11	D11vsN	Up
#N/A	4.93765	8.45742e-05	0.000367441	D11vsN	Up
#N/A	4.47887	7.69029e-16	1.33474e-14	D11vsN	Up
Apol10c-ps	5.24412	1.35711e-05	6.81654e-05	D11vsN	Up
Gm7531	4.54216	4.8635e-05	0.000220504	D11vsN	Up
#N/A	4.01087	0.000110332	0.000468114	D11vsN	Up
#N/A	2.39939	0.010162	0.0272593	D11vsN	Up
Gm6553	7.02804	6.84286e-20	1.61065e-18	D11vsN	Up
Gm30505	-2.3022	0.000752824	0.00268983	D11vsN	Down
#N/A	2.48564	1.62258e-05	8.05605e-05	D11vsN	Up
Gpr31a	6.6897	1.83991e-18	3.93703e-17	D11vsN	Up
Gm5966	4.01057	0.000105607	0.000449753	D11vsN	Up
#N/A	4.26524	0.000764794	0.00272877	D11vsN	Up
#N/A	4.14953	0.00106222	0.00368055	D11vsN	Up

## Sheet: D13vsN-genes
SYMBOL	log2FC	p_value	adjusted p_value	Group	Up/Down-regulation
Lhx2	4.7842	0.000357068	0.00137347	D13vsN	Up
Clec2g	3.33212	1.0965e-44	1.28551e-42	D13vsN	Up
Itgb2	2.98356	7.1926e-105	6.8777e-102	D13vsN	Up
Lck	2.67174	8.37808e-55	1.41636e-52	D13vsN	Up
Il12rb1	2.61935	1.284e-29	6.6032e-28	D13vsN	Up
Fasl	2.879	2.64499e-46	3.35826e-44	D13vsN	Up
Ccl3	3.88597	3.20731e-23	1.06559e-21	D13vsN	Up
S100a4	2.70226	1.76847e-53	2.84807e-51	D13vsN	Up
Itgb7	2.01806	2.02315e-58	3.96836e-56	D13vsN	Up
Acp5	2.47078	2.74542e-78	1.091e-75	D13vsN	Up
Ube2c	2.64586	3.76169e-25	1.4388e-23	D13vsN	Up
Tbx21	2.8731	2.03427e-31	1.19705e-29	D13vsN	Up
Sost	-2.17223	0.0119345	0.0312737	D13vsN	Down
Foxm1	2.14697	8.72798e-22	2.63901e-20	D13vsN	Up
Grik3	-3.93812	0.0015	0.0050042	D13vsN	Down
Spag5	2.08883	1.49479e-21	4.44931e-20	D13vsN	Up
Ccne1	2.15514	3.00479e-21	8.79003e-20	D13vsN	Up
Spi1	2.49086	1.46784e-37	1.21719e-35	D13vsN	Up
Clgn	2.89437	0.00526495	0.0152675	D13vsN	Up
Ncan	-2.25173	0.00162786	0.00539021	D13vsN	Down
Lcp2	3.13959	1.646e-72	5.30167e-70	D13vsN	Up
Apoc2	4.52223	1.23147e-32	7.83402e-31	D13vsN	Up
Ebi3	2.72534	1.44239e-20	4.00143e-19	D13vsN	Up
Hck	2.6219	3.71223e-36	2.93516e-34	D13vsN	Up
Cyp4f18	2.55719	2.35e-54	3.92938e-52	D13vsN	Up
Gstm3	-2.7902	0.00908032	0.0246451	D13vsN	Down
Spic	6.58397	1.29147e-52	2.04755e-50	D13vsN	Up
Nkg7	3.64106	2.78243e-109	3.40558e-106	D13vsN	Up
Ly9	2.53674	5.21861e-79	2.12912e-76	D13vsN	Up
Cd244a	3.62845	3.27394e-103	2.94645e-100	D13vsN	Up
Adgre1	2.97944	6.20463e-82	2.83366e-79	D13vsN	Up
Hmox1	2.21691	2.80486e-39	2.50953e-37	D13vsN	Up
Asf1b	2.28467	3.54131e-22	1.09677e-20	D13vsN	Up
Cyp2a5	-2.1024	3.60683e-07	2.3452e-06	D13vsN	Down
Sh2d1a	2.67724	6.65085e-26	2.68837e-24	D13vsN	Up
Mmp8	2.00181	2.14424e-18	5.1179e-17	D13vsN	Up
Spo11	2.07985	1.8966e-06	1.1052e-05	D13vsN	Up
Slc4a1	3.14018	7.74233e-08	5.56382e-07	D13vsN	Up
Pcdha10	-2.24604	7.69778e-17	1.60234e-15	D13vsN	Down
Clstn3	-2.04927	2.62805e-10	2.64525e-09	D13vsN	Down
Relt	2.78725	2.56287e-60	5.29874e-58	D13vsN	Up
Pou2f2	4.18486	1.00739e-92	6.29087e-90	D13vsN	Up
Cldn13	2.97151	0.00648985	0.0183669	D13vsN	Up
Cd163	-3.14284	1.36666e-24	5.04445e-23	D13vsN	Down
Spatc1l	-4.1027	0.00182132	0.00595604	D13vsN	Down
Ccl8	2.50596	9.2347e-19	2.25877e-17	D13vsN	Up
Trpm2	2.58181	1.78602e-71	5.63407e-69	D13vsN	Up
Kif11	2.58598	1.10287e-37	9.2204e-36	D13vsN	Up
Cybb	3.16787	4.3361e-65	1.07e-62	D13vsN	Up
Cd48	3.11	1.63045e-115	2.37572e-112	D13vsN	Up
Gzmb	4.67778	3.9591e-63	9.24767e-61	D13vsN	Up
Cd5l	4.06564	1.07898e-10	1.14083e-09	D13vsN	Up
Ncapg	2.10863	3.86959e-29	1.91285e-27	D13vsN	Up
Fcgr1	2.30158	6.04844e-26	2.45785e-24	D13vsN	Up
Stk32c	2.01844	2.341e-19	5.94953e-18	D13vsN	Up
Tenm1	2.12509	0.000156156	0.000643096	D13vsN	Up
Cd274	2.21656	1.59592e-14	2.61561e-13	D13vsN	Up
Pdcd1lg2	3.22723	2.27911e-21	6.71855e-20	D13vsN	Up
Il10	7.1061	2.11413e-35	1.58167e-33	D13vsN	Up
Birc5	2.75583	6.06977e-29	2.93875e-27	D13vsN	Up
Hnf4a	-3.77233	0.020392	0.0495927	D13vsN	Down
Cyth4	2.13381	2.96445e-65	7.37472e-63	D13vsN	Up
Ikzf1	2.49382	2.1235e-124	3.82218e-121	D13vsN	Up
Ccl4	4.86495	2.06995e-22	6.48959e-21	D13vsN	Up
Tnfaip3	2.31818	4.33522e-34	2.98769e-32	D13vsN	Up
Cdk1	2.79539	1.00688e-22	3.22951e-21	D13vsN	Up
Mtfr2	2.45601	6.50573e-20	1.71907e-18	D13vsN	Up
Moxd1	-2.3902	0.0050458	0.014703	D13vsN	Down
Mybpc1	3.16983	0.0123353	0.0321779	D13vsN	Up
Plek	2.68078	2.00667e-69	6.07941e-67	D13vsN	Up
Dock2	2.19505	8.13441e-81	3.55578e-78	D13vsN	Up
Kcnmb4os1	-2.08491	5.44853e-07	3.43469e-06	D13vsN	Down
Adora2a	2.5107	7.07144e-50	1.00175e-47	D13vsN	Up
E2f7	2.13741	1.6837e-21	4.99704e-20	D13vsN	Up
Irak3	2.00399	9.6706e-35	6.92999e-33	D13vsN	Up
Stk10	2.42984	7.56429e-70	2.33798e-67	D13vsN	Up
Hmmr	2.51728	8.64957e-17	1.79558e-15	D13vsN	Up
Cyfip2	2.18634	2.89685e-55	5.06518e-53	D13vsN	Up
Garin3	3.95173	1.79798e-07	1.22096e-06	D13vsN	Up
Upp1	2.26135	1.53802e-26	6.48235e-25	D13vsN	Up
Myo1g	3.42415	2.02997e-136	8.87359e-133	D13vsN	Up
Prr11	2.80756	1.91233e-25	7.43526e-24	D13vsN	Up
Pik3cg	2.21985	1.12934e-103	1.04717e-100	D13vsN	Up
Rsad2	2.53956	2.87945e-20	7.84581e-19	D13vsN	Up
Rrm2	2.75388	5.1892e-38	4.37422e-36	D13vsN	Up
Pimreg	2.14664	2.91414e-08	2.23036e-07	D13vsN	Up
Aurkb	2.77103	3.93303e-35	2.89295e-33	D13vsN	Up
Pik3r5	2.83346	1.28249e-145	7.8486e-142	D13vsN	Up
Top2a	2.80799	2.26262e-32	1.40149e-30	D13vsN	Up
Gpr132	2.34369	4.18521e-32	2.55615e-30	D13vsN	Up
Aoah	2.86284	2.51003e-39	2.25895e-37	D13vsN	Up
Elovl2	-2.9859	0.000563436	0.00208044	D13vsN	Down
Susd3	2.7978	2.20821e-58	4.27653e-56	D13vsN	Up
Sema4d	2.40924	1.00749e-83	4.97227e-81	D13vsN	Up
Syk	2.01792	1.46741e-42	1.54831e-40	D13vsN	Up
Trip13	2.18241	6.10791e-20	1.61675e-18	D13vsN	Up
Naip1	2.03057	2.65221e-06	1.51098e-05	D13vsN	Up
Depdc1b	2.46502	9.93899e-33	6.36241e-31	D13vsN	Up
Gpr65	2.75326	1.25493e-63	2.99997e-61	D13vsN	Up
Epsti1	2.31144	4.1548e-94	2.6486e-91	D13vsN	Up
Olfm4	4.16814	1.0334e-10	1.09605e-09	D13vsN	Up
Pbk	2.83919	2.1319e-14	3.44243e-13	D13vsN	Up
Esco2	2.76286	6.27799e-28	2.89308e-26	D13vsN	Up
Ednrb	-2.38276	3.48239e-15	6.09598e-14	D13vsN	Down
Acod1	6.35523	7.61419e-35	5.49496e-33	D13vsN	Up
Fyb	2.99473	7.05691e-77	2.73335e-74	D13vsN	Up
Shcbp1	3.01838	4.91171e-33	3.19095e-31	D13vsN	Up
Nckap1l	2.32174	1.67268e-107	1.80587e-104	D13vsN	Up
Mefv	3.73167	9.75201e-27	4.16762e-25	D13vsN	Up
Ly6g	3.87354	5.01154e-10	4.86202e-09	D13vsN	Up
Ly6c2	3.20877	6.64086e-81	2.94498e-78	D13vsN	Up
Ly6i	3.91061	5.85735e-29	2.8404e-27	D13vsN	Up
Retnlg	2.09525	1.94173e-17	4.24089e-16	D13vsN	Up
Cyp2ab1	3.36431	7.44259e-23	2.41758e-21	D13vsN	Up
Hgd	-2.07017	0.0166855	0.0417294	D13vsN	Down
Hcls1	2.56018	5.52265e-61	1.19005e-58	D13vsN	Up
Samsn1	3.28781	5.3241e-75	1.98673e-72	D13vsN	Up
Stfa2	4.66975	0.00555438	0.015978	D13vsN	Up
Racgap1	2.45894	4.87539e-42	5.02297e-40	D13vsN	Up
Nr4a1	2.70154	7.25148e-24	2.53876e-22	D13vsN	Up
Rgn	-2.46508	0.00145806	0.0048756	D13vsN	Down
Gzma	3.16533	2.23873e-64	5.43673e-62	D13vsN	Up
Epb42	2.16286	5.34885e-07	3.374e-06	D13vsN	Up
Stk31	2.92383	0.0122275	0.0319268	D13vsN	Up
Cdca3	2.04761	1.34731e-14	2.22779e-13	D13vsN	Up
Pla2g7	3.74124	3.05313e-129	8.49298e-126	D13vsN	Up
Rhag	2.00618	0.000241326	0.000958505	D13vsN	Up
Tspo2	4.60309	1.27696e-05	6.50688e-05	D13vsN	Up
Emilin2	2.32145	6.76377e-34	4.61974e-32	D13vsN	Up
Ndc80	2.41487	3.22839e-33	2.11986e-31	D13vsN	Up
Pot1b	2.95949	1.6915e-52	2.66795e-50	D13vsN	Up
Ip6k3	2.22689	3.117e-18	7.2807e-17	D13vsN	Up
Myo1f	2.66739	2.19862e-95	1.43139e-92	D13vsN	Up
Tnf	4.35945	2.19745e-28	1.03925e-26	D13vsN	Up
Cidea	-2.5395	0.00032782	0.00126926	D13vsN	Down
Fbn2	-2.13124	2.52156e-08	1.94351e-07	D13vsN	Down
Csf1r	2.21611	4.23672e-47	5.51657e-45	D13vsN	Up
Cd6	2.43303	1.0318e-29	5.36028e-28	D13vsN	Up
Ms4a7	2.06315	1.96294e-29	9.94436e-28	D13vsN	Up
Ms4a4c	2.52986	3.67503e-30	1.99384e-28	D13vsN	Up
Ms4a6b	3.05999	4.9135e-126	1.2529e-122	D13vsN	Up
Ms4a6d	3.9314	5.62629e-74	1.95635e-71	D13vsN	Up
Lpxn	2.29222	1.95698e-66	5.07472e-64	D13vsN	Up
Cdca5	2.58698	9.93954e-22	2.9935e-20	D13vsN	Up
Fermt3	2.16073	6.28351e-106	6.40897e-103	D13vsN	Up
Cep55	2.65405	1.50374e-16	3.03515e-15	D13vsN	Up
Pik3ap1	2.01753	1.07903e-34	7.67845e-33	D13vsN	Up
Tasl	2.02303	7.98455e-35	5.74869e-33	D13vsN	Up
Sectm1a	3.69799	0.00159809	0.00529966	D13vsN	Up
Dnase1l3	2.20319	1.82009e-14	2.96397e-13	D13vsN	Up
Tmt1b	-5.01008	0.000282215	0.00110697	D13vsN	Down
Crisp3	-3.57336	0.0110016	0.0291066	D13vsN	Down
Nptx1	-2.3474	1.56227e-08	1.24037e-07	D13vsN	Down
Gng13	2.10846	5.16413e-05	0.000234273	D13vsN	Up
Hk3	2.31326	3.48227e-34	2.41619e-32	D13vsN	Up
Casp1	2.13854	4.51619e-40	4.23899e-38	D13vsN	Up
Ctla4	2.2135	2.46908e-16	4.83683e-15	D13vsN	Up
Cd28	2.07933	9.32968e-27	3.99271e-25	D13vsN	Up
Sgo2a	2.09528	5.13632e-16	9.71361e-15	D13vsN	Up
Il18rap	2.11851	9.51028e-40	8.81834e-38	D13vsN	Up
Slc11a1	4.17047	5.54309e-122	9.42295e-119	D13vsN	Up
Bard1	2.42521	4.44454e-62	9.99989e-60	D13vsN	Up
Gpr35	2.84265	8.96787e-66	2.26783e-63	D13vsN	Up
Pdcd1	3.63415	1.13201e-30	6.33244e-29	D13vsN	Up
Rgs1	2.97688	2.43494e-35	1.81724e-33	D13vsN	Up
Marco	2.19549	1.53854e-23	5.24837e-22	D13vsN	Up
Ptprc	2.53012	1.47902e-97	9.83836e-95	D13vsN	Up
C4bp	-2.59324	0.0178041	0.0441553	D13vsN	Down
Tnni1	2.21227	0.0132471	0.0342528	D13vsN	Up
Chit1	4.68641	3.88405e-05	0.000181143	D13vsN	Up
Rgs7	-2.06476	0.00341044	0.0104283	D13vsN	Down
Cenpf	2.42561	5.55449e-16	1.0485e-14	D13vsN	Up
Fcgr2b	2.09626	3.33769e-83	1.62111e-80	D13vsN	Up
Nuf2	3.22444	1.27469e-22	4.05027e-21	D13vsN	Up
4930426L09Rik	2.12802	1.88754e-06	1.10035e-05	D13vsN	Up
Pip4k2a	2.04915	9.17701e-67	2.4418e-64	D13vsN	Up
Gfi1b	3.13233	4.08053e-08	3.04909e-07	D13vsN	Up
Pierce1	-2.3103	4.9868e-10	4.84416e-09	D13vsN	Down
Lcn4	2.06601	6.09509e-05	0.000272706	D13vsN	Up
Dapl1	-2.30561	0.00942397	0.0254671	D13vsN	Down
Itga4	2.9714	4.8219e-159	3.68863e-155	D13vsN	Up
Slc28a2	2.94421	7.07475e-74	2.43236e-71	D13vsN	Up
F2	-2.70287	7.7972e-05	0.000342158	D13vsN	Down
Nusap1	2.19379	1.52323e-22	4.81501e-21	D13vsN	Up
Knl1	2.54563	5.5348e-31	3.12471e-29	D13vsN	Up
Knstrn	2.22016	1.11177e-17	2.4723e-16	D13vsN	Up
Rasgrp1	2.5499	6.26393e-61	1.34035e-58	D13vsN	Up
Dusp2	3.63644	3.5526e-57	6.50935e-55	D13vsN	Up
Il1b	3.26775	1.77686e-14	2.89974e-13	D13vsN	Up
Tpx2	2.57417	7.49805e-27	3.2269e-25	D13vsN	Up
Bpifa1	-2.27275	1.19169e-06	7.13175e-06	D13vsN	Down
Zbp1	3.40137	5.1589e-34	3.54735e-32	D13vsN	Up
Dnajc5b	-3.263	0.00533208	0.0154373	D13vsN	Down
Fam83d	3.33898	5.37715e-33	3.48592e-31	D13vsN	Up
Ocstamp	2.27833	0.000644732	0.00235476	D13vsN	Up
Ccna2	2.57121	1.11387e-24	4.13632e-23	D13vsN	Up
Il21	4.05747	5.20299e-08	3.82157e-07	D13vsN	Up
Slc7a11	3.02621	1.73088e-14	2.82772e-13	D13vsN	Up
Ptpn22	2.20484	1.69635e-65	4.25464e-63	D13vsN	Up
Dkk2	-2.15526	7.65265e-05	0.0003362	D13vsN	Down
Iqgap3	2.63584	1.2429e-10	1.30648e-09	D13vsN	Up
Sh2d2a	2.13227	1.32321e-25	5.23336e-24	D13vsN	Up
Depdc1a	2.89246	1.53867e-15	2.7892e-14	D13vsN	Up
Uox	-2.00085	4.20308e-06	2.32148e-05	D13vsN	Down
Cdh17	2.08528	2.84886e-07	1.87185e-06	D13vsN	Up
Clca3a2	3.44467	0.00230503	0.00735546	D13vsN	Up
Gbp3	2.09912	2.8962e-16	5.62673e-15	D13vsN	Up
Gbp2	2.48151	3.74456e-14	5.88494e-13	D13vsN	Up
Ambp	-4.93631	0.0136436	0.0351208	D13vsN	Down
Sit1	2.18145	5.50293e-10	5.31348e-09	D13vsN	Up
Laptm5	2.0303	9.45385e-98	6.57451e-95	D13vsN	Up
Tnfrsf1b	2.77385	2.34399e-73	7.79605e-71	D13vsN	Up
Tnfrsf8	3.59638	5.97361e-23	1.95703e-21	D13vsN	Up
Kif2c	2.40394	5.77131e-20	1.53163e-18	D13vsN	Up
Stil	2.63017	3.1555e-25	1.21453e-23	D13vsN	Up
Fgr	3.46189	5.86889e-49	7.98143e-47	D13vsN	Up
Smpdl3b	4.87698	3.52468e-69	1.03704e-66	D13vsN	Up
Kcnab2	2.32704	5.2215e-102	4.31818e-99	D13vsN	Up
Hes3	-3.1776	0.00941825	0.0254539	D13vsN	Down
D5Ertd615e	2.40008	5.07419e-05	0.000230706	D13vsN	Up
Crmp1	2.44726	4.79546e-21	1.3804e-19	D13vsN	Up
Dpysl5	-2.01962	1.14041e-07	7.95431e-07	D13vsN	Down
Cimip2c	-2.31905	4.50821e-08	3.34659e-07	D13vsN	Down
Stap1	2.70592	9.00231e-45	1.05947e-42	D13vsN	Up
Ugt2b34	-3.66647	0.00720233	0.0201117	D13vsN	Down
Gfi1	2.24716	1.73322e-16	3.4686e-15	D13vsN	Up
Plac8	3.49867	6.08783e-73	2.00303e-70	D13vsN	Up
Crybb1	2.51104	0.00287895	0.00897534	D13vsN	Up
Kntc1	2.50087	1.20163e-27	5.45529e-26	D13vsN	Up
Cxcl9	3.79943	1.0692e-13	1.61165e-12	D13vsN	Up
Rimbp2	-2.10591	0.00429444	0.0127839	D13vsN	Down
Ptn	-2.14448	2.69671e-05	0.000129702	D13vsN	Down
Kel	4.80783	3.35125e-05	0.000158566	D13vsN	Up
Dbpht2	-4.75966	5.0986e-05	0.000231747	D13vsN	Down
Add2	2.40101	9.46831e-05	0.000407483	D13vsN	Up
Prok2	2.98965	0.0101637	0.0271971	D13vsN	Up
Klrg1	3.62549	1.30076e-57	2.41223e-55	D13vsN	Up
Gdf3	3.10855	3.58811e-09	3.10149e-08	D13vsN	Up
Lag3	2.60334	2.2188e-24	8.05375e-23	D13vsN	Up
Clec4e	5.64248	7.9436e-44	8.90352e-42	D13vsN	Up
Clec4a2	2.49551	6.52276e-49	8.7925e-47	D13vsN	Up
Klrc1	3.52406	3.33491e-62	7.55888e-60	D13vsN	Up
Klra2	3.562	3.69069e-86	2.01663e-83	D13vsN	Up
Ptpro	2.62449	2.62002e-29	1.30997e-27	D13vsN	Up
Irag2	2.44555	1.8053e-87	1.00437e-84	D13vsN	Up
Rad51ap1	2.37737	1.77412e-17	3.89149e-16	D13vsN	Up
Pzp	-2.51224	2.99238e-06	1.68937e-05	D13vsN	Down
Slc27a5	-3.70724	0.000462252	0.00174021	D13vsN	Down
Ppm1n	2.26459	0.00153539	0.00510947	D13vsN	Up
Pglyrp1	2.01363	1.79345e-30	9.8701e-29	D13vsN	Up
Ceacam18	3.0597	3.1378e-13	4.49501e-12	D13vsN	Up
Siglece	3.94341	1.25293e-80	5.39979e-78	D13vsN	Up
Slc17a6	4.58047	3.19092e-05	0.000151778	D13vsN	Up
Tyrobp	2.42831	7.79426e-45	9.28002e-43	D13vsN	Up
Ryr1	2.17848	3.13681e-16	6.05955e-15	D13vsN	Up
Sh3gl3	2.21212	9.25423e-11	9.87e-10	D13vsN	Up
Art2b	2.4298	2.60901e-25	1.00799e-23	D13vsN	Up
Sox6os	-2.16826	0.000110822	0.000470129	D13vsN	Down
Coro1a	2.61543	1.30706e-97	8.88769e-95	D13vsN	Up
Lat	2.50934	3.8572e-39	3.42106e-37	D13vsN	Up
Il21r	2.55506	7.57008e-30	3.97319e-28	D13vsN	Up
Slc5a11	3.1625	3.15014e-11	3.536e-10	D13vsN	Up
Itgam	3.40552	9.46043e-106	9.33806e-103	D13vsN	Up
Itgal	3.72242	2.16839e-174	2.21169e-170	D13vsN	Up
Plk1	2.01371	2.67634e-14	4.26084e-13	D13vsN	Up
Mki67	2.3815	1.19433e-34	8.4792e-33	D13vsN	Up
Sash3	2.41421	1.09161e-108	1.2847e-105	D13vsN	Up
Gata1	2.25926	2.39828e-06	1.3758e-05	D13vsN	Up
Was	2.2081	3.26726e-58	6.24843e-56	D13vsN	Up
Cenpi	2.55485	1.25312e-18	3.03838e-17	D13vsN	Up
Ap1s2	2.21846	2.24064e-100	1.67223e-97	D13vsN	Up
Plxnb3	2.60063	8.92736e-26	3.5755e-24	D13vsN	Up
F10	3.5532	4.54589e-38	3.86388e-36	D13vsN	Up
Cd209a	-2.43127	2.19009e-14	3.53266e-13	D13vsN	Down
Ido1	4.20883	1.24466e-15	2.26833e-14	D13vsN	Up
Fgl1	-2.22868	0.0119646	0.0313392	D13vsN	Down
Snx20	2.05316	6.65638e-28	3.06284e-26	D13vsN	Up
Dpep3	2.91773	2.06896e-07	1.38986e-06	D13vsN	Up
Crtam	2.05475	5.8401e-14	9.03047e-13	D13vsN	Up
Il10ra	2.61689	6.86144e-102	5.52509e-99	D13vsN	Up
Cd3e	2.50596	1.55269e-38	1.34212e-36	D13vsN	Up
Cd3d	2.54453	1.10469e-41	1.12674e-39	D13vsN	Up
Ddx25	-3.5448	0.00361018	0.010971	D13vsN	Down
Ccnb2	2.39614	6.10411e-19	1.5075e-17	D13vsN	Up
Ankk1	-2.14022	0.00272123	0.00853931	D13vsN	Down
Crabp1	-2.88039	0.0130629	0.0338369	D13vsN	Down
Celf6	-3.149	0.00545423	0.0157388	D13vsN	Down
Cyp1a1	-2.75714	1.06911e-06	6.44222e-06	D13vsN	Down
Hcrtr2	-2.04631	0.0183333	0.0452807	D13vsN	Down
Eomes	2.62764	3.4723e-36	2.75256e-34	D13vsN	Up
Ngp	2.96204	2.90772e-20	7.91577e-19	D13vsN	Up
Oas3	2.6451	2.0272e-52	3.14875e-50	D13vsN	Up
Oas2	2.052	3.90446e-30	2.11456e-28	D13vsN	Up
Troap	2.36118	6.24315e-13	8.5858e-12	D13vsN	Up
Lama1	3.52582	1.71465e-29	8.74441e-28	D13vsN	Up
Adgre4	5.24345	2.67321e-81	1.2029e-78	D13vsN	Up
Cip2a	2.4432	1.03364e-26	4.4112e-25	D13vsN	Up
Resp18	-2.3738	0.0034093	0.0104269	D13vsN	Down
Lpcat2	2.14797	7.87263e-30	4.12491e-28	D13vsN	Up
AA467197	2.54909	3.61368e-09	3.12183e-08	D13vsN	Up
Rac2	2.74863	3.97627e-112	5.29e-109	D13vsN	Up
Wnt6	4.95348	2.39706e-22	7.48447e-21	D13vsN	Up
Asprv1	2.10082	2.13984e-09	1.90561e-08	D13vsN	Up
Tlr13	3.76538	4.23372e-121	6.8183e-118	D13vsN	Up
Tpsb2	-2.80185	0.00798802	0.0220302	D13vsN	Down
Fgg	-2.579	5.63674e-05	0.000253869	D13vsN	Down
Aspm	2.41801	1.36665e-18	3.30578e-17	D13vsN	Up
Vav1	2.32278	2.35536e-74	8.57996e-72	D13vsN	Up
Polq	2.07129	4.04636e-30	2.18368e-28	D13vsN	Up
Batf	2.09113	6.91226e-21	1.96387e-19	D13vsN	Up
Gbp8	2.5886	9.90308e-21	2.78515e-19	D13vsN	Up
Gulo	-4.90764	0.0139696	0.0358032	D13vsN	Down
Cd300ld	4.15162	7.03378e-54	1.14482e-51	D13vsN	Up
Cd300a	3.642	3.05747e-85	1.58569e-82	D13vsN	Up
Dusp5	2.37424	1.95945e-33	1.31197e-31	D13vsN	Up
Hrob	2.96834	1.64962e-16	3.30778e-15	D13vsN	Up
Cxcl10	3.1037	2.44386e-09	2.15566e-08	D13vsN	Up
Ncaph	2.05939	1.3283e-40	1.29031e-38	D13vsN	Up
Cdhr2	3.4309	0.0185215	0.0456752	D13vsN	Up
Rubcnl	3.07987	1.5294e-56	2.75283e-54	D13vsN	Up
Igsf6	2.98801	2.33551e-67	6.38073e-65	D13vsN	Up
Ccl5	3.82993	6.07328e-43	6.52057e-41	D13vsN	Up
Ubd	4.58847	1.93546e-05	9.54646e-05	D13vsN	Up
Parpbp	2.614	7.1086e-18	1.6041e-16	D13vsN	Up
Pmch	2.31657	4.65542e-07	2.96959e-06	D13vsN	Up
Fignl1	2.51961	5.95487e-30	3.16342e-28	D13vsN	Up
Dok3	2.33719	7.94036e-61	1.66416e-58	D13vsN	Up
Plekhs1	2.10457	0.000272316	0.00107103	D13vsN	Up
Ripor2	2.04304	1.21984e-37	1.01706e-35	D13vsN	Up
Slc2a6	2.78084	2.32482e-23	7.8345e-22	D13vsN	Up
Arhgap36	-3.30582	0.020535	0.0498929	D13vsN	Down
Ska1	3.18184	5.95478e-19	1.47419e-17	D13vsN	Up
Marchf1	2.33525	1.59983e-58	3.15826e-56	D13vsN	Up
Zcchc12	-2.93354	0.000437258	0.00165447	D13vsN	Down
Anln	2.20789	3.10112e-12	3.92924e-11	D13vsN	Up
Nfkbid	2.2869	4.09508e-33	2.66607e-31	D13vsN	Up
Trim58	2.12042	0.000778164	0.00278785	D13vsN	Up
Prf1	2.18495	1.26961e-35	9.68797e-34	D13vsN	Up
Tap1	2.41221	1.72545e-67	4.75649e-65	D13vsN	Up
Vgf	2.96695	0.00181116	0.00592596	D13vsN	Up
Dtl	2.15551	6.38367e-21	1.81706e-19	D13vsN	Up
Zmat4	-2.27369	4.75157e-12	5.85791e-11	D13vsN	Down
Dlgap5	2.51907	2.47611e-31	1.44043e-29	D13vsN	Up
Ckap2	2.73348	1.8527e-14	3.01387e-13	D13vsN	Up
Themis2	2.87462	2.99644e-79	1.23903e-76	D13vsN	Up
Ackr1	2.49876	2.03868e-09	1.82776e-08	D13vsN	Up
Kcna6	-2.69249	4.14648e-05	0.000192065	D13vsN	Down
Pth2	-2.83443	0.00505754	0.0147274	D13vsN	Down
Arl5c	2.8172	8.84637e-43	9.43171e-41	D13vsN	Up
Ttk	2.65353	1.56798e-24	5.73908e-23	D13vsN	Up
Tmc3	2.211	4.73763e-22	1.45403e-20	D13vsN	Up
Ctss	2.11245	2.17645e-70	6.79563e-68	D13vsN	Up
Rap1gap2	3.2781	4.46093e-101	3.4125e-98	D13vsN	Up
Prc1	2.14504	1.00797e-17	2.2546e-16	D13vsN	Up
Cldnd2	2.58987	1.19302e-14	1.9829e-13	D13vsN	Up
Metrnl	2.49039	2.11489e-52	3.26836e-50	D13vsN	Up
Pcsk1n	-3.77484	0.0129083	0.0334871	D13vsN	Down
Neil3	2.86889	8.6428e-37	6.97787e-35	D13vsN	Up
Ralyl	-3.19139	0.0116291	0.0305468	D13vsN	Down
Xkr5	3.27982	7.00609e-11	7.55719e-10	D13vsN	Up
Pik3cd	2.21498	2.17049e-82	1.02177e-79	D13vsN	Up
Zc3h12d	2.68028	4.33968e-67	1.16482e-64	D13vsN	Up
Saa3	4.13704	9.38288e-15	1.56889e-13	D13vsN	Up
Cd209c	-4.54579	1.34578e-08	1.07659e-07	D13vsN	Down
Pclaf	2.17403	1.20254e-38	1.04536e-36	D13vsN	Up
Or2v1	3.08817	2.10335e-44	2.4287e-42	D13vsN	Up
Chrm4	2.55641	0.0121436	0.0317403	D13vsN	Up
Apoc1	-2.45439	9.86007e-09	8.01776e-08	D13vsN	Down
Cd53	2.22493	3.56537e-74	1.25398e-71	D13vsN	Up
Lat2	2.08477	4.78894e-35	3.50567e-33	D13vsN	Up
Atp1a3	2.87157	6.06955e-50	8.63824e-48	D13vsN	Up
Ramp3	2.17989	1.03469e-24	3.85163e-23	D13vsN	Up
Pif1	3.19108	1.45254e-24	5.34854e-23	D13vsN	Up
Pla2g2d	-2.23354	0.00321278	0.00988815	D13vsN	Down
Ccnb1	2.71655	6.87159e-19	1.69158e-17	D13vsN	Up
Serpina3g	4.04464	6.00732e-46	7.50277e-44	D13vsN	Up
Kif14	2.71641	1.77211e-33	1.19176e-31	D13vsN	Up
Serpina12	-2.72083	0.00871086	0.0237477	D13vsN	Down
Slc5a12	-3.92015	6.81834e-10	6.51982e-09	D13vsN	Down
Iapp	-2.58651	3.80348e-05	0.000177765	D13vsN	Down
Trem3	4.34119	3.13941e-41	3.14961e-39	D13vsN	Up
Foxn4	-2.67048	7.60649e-07	4.66903e-06	D13vsN	Down
Ncapg2	2.16387	3.07399e-31	1.77139e-29	D13vsN	Up
Tekt3	-2.10255	0.000583491	0.00214853	D13vsN	Down
Trem1	3.66567	3.27548e-31	1.88042e-29	D13vsN	Up
Ubash3a	2.01639	6.92881e-17	1.45216e-15	D13vsN	Up
Ikbke	2.71704	1.09472e-45	1.34527e-43	D13vsN	Up
Gzmk	4.83196	2.81521e-62	6.42856e-60	D13vsN	Up
Clspn	2.56381	2.66645e-31	1.54528e-29	D13vsN	Up
Cpa6	5.82659	0.0122717	0.0320312	D13vsN	Up
Klhl14	-2.62014	2.92738e-05	0.000140114	D13vsN	Down
Tmem130	-3.6973	0.00486182	0.0142442	D13vsN	Down
Sorcs1	-2.58977	0.0107704	0.0285722	D13vsN	Down
B430306N03Rik	3.63439	6.4337e-52	9.65024e-50	D13vsN	Up
Clec4a3	3.88355	2.40952e-85	1.27119e-82	D13vsN	Up
Gimap7	2.90869	3.35e-42	3.51051e-40	D13vsN	Up
Tnip3	2.78129	6.55459e-19	1.61615e-17	D13vsN	Up
Cdc25c	2.92986	9.64907e-16	1.77542e-14	D13vsN	Up
Nxpe4	2.00712	4.90608e-27	2.1324e-25	D13vsN	Up
Ubb-ps	-2.2152	0.00288862	0.00899999	D13vsN	Down
Lacc1	2.32225	3.47711e-49	4.79262e-47	D13vsN	Up
Tceal3	-2.3905	0.000524905	0.00195111	D13vsN	Down
Tlr7	2.67625	2.71832e-90	1.59958e-87	D13vsN	Up
Il27	3.28621	2.95919e-27	1.31229e-25	D13vsN	Up
Phf11a	2.72993	1.75472e-26	7.3451e-25	D13vsN	Up
Gpr152	2.10156	8.55276e-05	0.000371953	D13vsN	Up
Cd300c2	3.30533	4.07854e-83	1.94999e-80	D13vsN	Up
Tlr1	2.29255	9.00983e-33	5.79185e-31	D13vsN	Up
S1pr5	4.48238	3.34903e-101	2.62761e-98	D13vsN	Up
Arhgef37	2.21111	7.85807e-22	2.38068e-20	D13vsN	Up
Cenph	2.32943	1.30397e-12	1.73253e-11	D13vsN	Up
Cenpe	2.33666	2.41374e-18	5.71657e-17	D13vsN	Up
Hcrt	4.03139	0.00136699	0.00460516	D13vsN	Up
Fpr1	2.72148	5.1403e-38	4.35701e-36	D13vsN	Up
Gvin1	2.11292	8.35073e-45	9.90403e-43	D13vsN	Up
Calhm6	3.15276	1.75263e-19	4.49528e-18	D13vsN	Up
E2f8	2.41019	5.02166e-29	2.44678e-27	D13vsN	Up
Rprml	-2.7008	2.02503e-06	1.17534e-05	D13vsN	Down
Pilra	3.15972	3.67835e-49	5.04726e-47	D13vsN	Up
Ankle1	2.71676	2.53507e-14	4.04434e-13	D13vsN	Up
Ticrr	2.52485	2.97257e-32	1.83014e-30	D13vsN	Up
Hrk	-3.61403	0.00476731	0.0139941	D13vsN	Down
Mpeg1	2.13213	3.23404e-74	1.15068e-71	D13vsN	Up
#N/A	-3.27994	0.0121808	0.0318263	D13vsN	Down
Or2v2	2.71576	5.86634e-16	1.10532e-14	D13vsN	Up
Mis18bp1	2.35538	4.08723e-27	1.78409e-25	D13vsN	Up
Apof	-4.53095	0.000717234	0.0025911	D13vsN	Down
Cd300lf	2.20664	1.08764e-66	2.86904e-64	D13vsN	Up
Ccdc88b	2.21894	3.57781e-41	3.57769e-39	D13vsN	Up
Catsper4	-2.20019	2.04739e-06	1.18697e-05	D13vsN	Down
Fcrl5	5.29749	4.02019e-60	8.25595e-58	D13vsN	Up
Nat8l	2.33724	2.96681e-21	8.68721e-20	D13vsN	Up
Ckap2l	2.24073	6.82994e-14	1.04757e-12	D13vsN	Up
Cd300e	6.2852	1.49416e-111	1.90499e-108	D13vsN	Up
Gm6377	3.45211	6.82345e-39	5.99665e-37	D13vsN	Up
Fndc9	2.42459	1.09445e-39	1.0087e-37	D13vsN	Up
Arhgap30	2.0699	3.76261e-69	1.0965e-66	D13vsN	Up
Cdca2	2.08888	7.11942e-24	2.49539e-22	D13vsN	Up
Clec4a1	4.41032	9.15765e-125	1.75134e-121	D13vsN	Up
Themis	2.4771	3.92693e-43	4.261e-41	D13vsN	Up
Fam183b	-2.00806	3.84739e-11	4.2639e-10	D13vsN	Down
#N/A	2.20874	5.04835e-06	2.75503e-05	D13vsN	Up
H1f1	2.07996	2.26741e-15	4.0361e-14	D13vsN	Up
Tifab	2.30385	1.66231e-48	2.23093e-46	D13vsN	Up
Mmp12	2.37308	7.39494e-22	2.24482e-20	D13vsN	Up
Ceacam19	3.76138	0.00110999	0.00383002	D13vsN	Up
2610318N02Rik	3.07252	1.48023e-12	1.95315e-11	D13vsN	Up
Lrrc25	3.54917	6.69479e-78	2.62633e-75	D13vsN	Up
Bex1	-2.08283	0.000285387	0.00111755	D13vsN	Down
Tmc8	2.01443	1.67683e-66	4.38541e-64	D13vsN	Up
F2rl3	2.96344	2.70425e-24	9.75795e-23	D13vsN	Up
Cxcr3	2.76273	4.05479e-31	2.31911e-29	D13vsN	Up
Il31ra	2.40446	1.309e-11	1.5364e-10	D13vsN	Up
Astl	2.68676	5.57291e-06	3.0235e-05	D13vsN	Up
Mmp13	2.80154	1.39169e-19	3.59664e-18	D13vsN	Up
Scg2	-3.44597	0.00740232	0.0206062	D13vsN	Down
Or2t26	4.93658	8.8768e-05	0.00038446	D13vsN	Up
Lin28a	4.69398	9.39452e-05	0.000404388	D13vsN	Up
Apol10a	4.7394	0.00214824	0.00690846	D13vsN	Up
Kif18b	2.65049	1.09761e-22	3.50215e-21	D13vsN	Up
Spn	4.09265	1.32171e-255	4.04431e-251	D13vsN	Up
Or14j9	2.27603	0.0182674	0.0451428	D13vsN	Up
Krt9	-2.28177	0.00311761	0.00963302	D13vsN	Down
Treml4	5.44789	1.7115e-107	1.80587e-104	D13vsN	Up
Gypa	2.91741	0.00018846	0.000765117	D13vsN	Up
Pld4	2.89949	2.72107e-125	5.94728e-122	D13vsN	Up
Fpr2	4.08674	3.06883e-43	3.35369e-41	D13vsN	Up
Cx3cr1	3.33099	5.91969e-85	3.01894e-82	D13vsN	Up
Nrros	2.03997	1.14953e-42	1.22133e-40	D13vsN	Up
Mogat2	-3.3787	0.0186872	0.046032	D13vsN	Down
H1f3	2.03117	1.51064e-24	5.53583e-23	D13vsN	Up
Gpr25	4.60022	7.57258e-12	9.14765e-11	D13vsN	Up
A630001G21Rik	2.34504	1.95321e-79	8.18717e-77	D13vsN	Up
Prkcb	2.7283	6.16993e-66	1.5865e-63	D13vsN	Up
Cd8b1	3.45445	4.19941e-58	7.98123e-56	D13vsN	Up
Clec12a	2.05652	7.91526e-34	5.3822e-32	D13vsN	Up
Gpr141	4.04116	3.6236e-88	2.0533e-85	D13vsN	Up
Tarm1	2.56678	1.59778e-07	1.09277e-06	D13vsN	Up
Cd8a	3.5932	3.95808e-82	1.83505e-79	D13vsN	Up
Iigp1	2.52442	3.96917e-18	9.22193e-17	D13vsN	Up
Spock3	-3.37248	0.00345121	0.0105382	D13vsN	Down
Msi1	-2.07147	5.85663e-06	3.1662e-05	D13vsN	Down
P2ry10b	3.10259	3.84594e-61	8.34623e-59	D13vsN	Up
Fabp1	-2.59512	4.21264e-07	2.71431e-06	D13vsN	Down
Gabrg3	-3.10565	0.0181469	0.0448867	D13vsN	Down
Ifng	4.14335	9.26282e-21	2.61229e-19	D13vsN	Up
Pld5	2.14364	0.00710297	0.0198736	D13vsN	Up
Lair1	4.02513	4.84058e-131	1.48117e-127	D13vsN	Up
Fmnl1	2.2906	6.23796e-72	1.98829e-69	D13vsN	Up
Nod2	2.518	7.83244e-21	2.21707e-19	D13vsN	Up
S100a8	2.46287	2.31873e-13	3.36739e-12	D13vsN	Up
Ticam2	2.56976	6.75783e-36	5.28856e-34	D13vsN	Up
Ms4a4b	2.71274	7.41606e-66	1.89103e-63	D13vsN	Up
Myh1	2.50971	0.00666095	0.0187972	D13vsN	Up
Prss34	2.59507	0.00120235	0.00411115	D13vsN	Up
Adap1	2.64143	1.85086e-52	2.88951e-50	D13vsN	Up
Ptafr	2.08115	2.29696e-18	5.45264e-17	D13vsN	Up
H2bc27	2.63628	2.84187e-21	8.33733e-20	D13vsN	Up
AB124611	2.50801	8.69532e-73	2.83051e-70	D13vsN	Up
Apol9a	2.09705	5.97349e-10	5.74427e-09	D13vsN	Up
Gsta2	-2.01298	9.04434e-09	7.3898e-08	D13vsN	Down
Nfam1	2.34922	2.15696e-43	2.39133e-41	D13vsN	Up
Espl1	2.20808	4.54392e-36	3.57427e-34	D13vsN	Up
Cxcl2	2.97391	1.24662e-08	1.00198e-07	D13vsN	Up
Gda	2.32263	1.64393e-45	2.00409e-43	D13vsN	Up
Fcer1g	3.18369	1.8897e-39	1.72092e-37	D13vsN	Up
H1f5	2.98288	2.5684e-59	5.20467e-57	D13vsN	Up
Nfe2	2.19341	1.34953e-23	4.62939e-22	D13vsN	Up
Pirb	3.13135	1.2099e-78	4.87128e-76	D13vsN	Up
Fcgr4	6.79955	1.0099e-239	1.5451e-235	D13vsN	Up
Ifitm6	3.80276	1.35346e-40	1.31058e-38	D13vsN	Up
Ptk2b	2.04433	6.45206e-58	1.21121e-55	D13vsN	Up
Clec4a4	3.72152	2.39776e-16	4.70617e-15	D13vsN	Up
Tmem26	2.30728	2.08955e-24	7.5936e-23	D13vsN	Up
Atp8b4	2.49783	3.05884e-134	1.16997e-130	D13vsN	Up
Myh13	-2.14344	0.00463979	0.013667	D13vsN	Down
#N/A	2.37267	0.000367268	0.00140863	D13vsN	Up
#N/A	-2.87318	0.0184521	0.0455408	D13vsN	Down
H2-Q7	2.19872	3.25809e-139	1.66157e-135	D13vsN	Up
Eno3	2.39812	4.41519e-27	1.92451e-25	D13vsN	Up
Lsamp	-2.1022	6.78868e-05	0.0003004	D13vsN	Down
H2ac4	2.34126	1.96543e-35	1.47765e-33	D13vsN	Up
Gm53056	2.31189	5.28027e-07	3.33617e-06	D13vsN	Up
H2ac10	2.54427	4.47976e-30	2.40485e-28	D13vsN	Up
#N/A	3.36039	0.011599	0.0304728	D13vsN	Up
Cks2	2.75169	5.08425e-46	6.37594e-44	D13vsN	Up
Glrp1	2.80093	0.011832	0.0310291	D13vsN	Up
Otof	-2.7128	7.81442e-07	4.78897e-06	D13vsN	Down
Tubb3	2.49602	6.18278e-12	7.53732e-11	D13vsN	Up
Nsl1	2.18285	4.56847e-22	1.40352e-20	D13vsN	Up
Lilrb4a	2.54985	1.10761e-46	1.41806e-44	D13vsN	Up
H2bc12	3.26515	1.88742e-30	1.03686e-28	D13vsN	Up
Csprs	2.32087	0.000361743	0.00138953	D13vsN	Up
H2ac15	2.63943	5.37912e-52	8.10816e-50	D13vsN	Up
Ctnna2	-3.49036	0.0104848	0.0279221	D13vsN	Down
Cd300lb	3.04779	5.71468e-40	5.34751e-38	D13vsN	Up
Gpr84	4.859	1.22093e-11	1.43911e-10	D13vsN	Up
#N/A	2.1155	5.77393e-10	5.56286e-09	D13vsN	Up
S100a7a	-2.36966	2.19272e-05	0.000107164	D13vsN	Down
Ccr1l1	4.06401	0.00306734	0.00950167	D13vsN	Up
Hcst	2.3223	1.90566e-23	6.45752e-22	D13vsN	Up
Gm23300	3.24847	0.0173835	0.0432384	D13vsN	Up
Gm22806	2.10519	0.000961336	0.00336451	D13vsN	Up
#N/A	2.60665	0.00765269	0.0212144	D13vsN	Up
Gm24036	3.73813	0.0107252	0.028468	D13vsN	Up
Gm24524	3.28279	3.94409e-09	3.38908e-08	D13vsN	Up
Gm23451	2.53766	6.53372e-05	0.000290252	D13vsN	Up
Gm23100	2.77426	1.49413e-08	1.18967e-07	D13vsN	Up
Mirlet7i	-3.55564	0.00626866	0.0178267	D13vsN	Down
Mir34b	-3.57838	0.00284556	0.0088812	D13vsN	Down
Mir224	-3.18128	0.0126089	0.0327994	D13vsN	Down
Mirlet7c-1	-2.27505	0.000100301	0.000429307	D13vsN	Down
Mir146	2.54405	5.14387e-05	0.000233458	D13vsN	Up
Mir218-1	-3.23825	0.00677613	0.0190765	D13vsN	Down
Gm25651	-3.53022	0.00357991	0.0108932	D13vsN	Down
Gm25188	-2.0221	0.00455665	0.0134662	D13vsN	Down
Gm26110	7.05219	2.68178e-11	3.03813e-10	D13vsN	Up
Ifitm7	3.77254	0.00205232	0.00663135	D13vsN	Up
Cd209b	-3.14058	0.000312621	0.00121518	D13vsN	Down
Cldn19	-3.56197	0.0030489	0.00945221	D13vsN	Down
Serpina3f	3.88307	6.01321e-22	1.83265e-20	D13vsN	Up
Ankdd1a	3.64783	1.84963e-18	4.43202e-17	D13vsN	Up
Pilrb2	3.53074	1.41126e-60	2.93762e-58	D13vsN	Up
Pilrb1	4.01691	7.22292e-74	2.45571e-71	D13vsN	Up
Oas1e	2.34292	0.00752479	0.0208959	D13vsN	Up
Serpinb7	4.81982	1.89132e-05	9.34786e-05	D13vsN	Up
Unc93a	4.19868	0.00134684	0.00454589	D13vsN	Up
Gm7027	3.33242	6.03813e-14	9.32194e-13	D13vsN	Up
Gm7666	2.73328	2.24364e-13	3.26608e-12	D13vsN	Up
A430093F15Rik	2.77408	3.32023e-20	8.95907e-19	D13vsN	Up
Lpar5	2.24843	3.73692e-25	1.43316e-23	D13vsN	Up
Il2rb	2.15482	1.60415e-34	1.1284e-32	D13vsN	Up
Gm5879	-2.94007	0.00950796	0.0256578	D13vsN	Down
Duox2	-2.35093	6.35355e-08	4.61348e-07	D13vsN	Down
Gm4841	2.06111	1.52995e-12	2.01442e-11	D13vsN	Up
Myoz1	3.28379	0.0053377	0.0154515	D13vsN	Up
Dytn	-2.09444	1.60619e-05	8.03594e-05	D13vsN	Down
H3c1	2.34753	1.85327e-36	1.47678e-34	D13vsN	Up
H3c2	2.51064	3.85082e-45	4.62084e-43	D13vsN	Up
H2bc7	2.3987	1.62593e-33	1.09828e-31	D13vsN	Up
H2ac8	2.63232	2.2283e-49	3.09927e-47	D13vsN	Up
H3c6	2.29773	5.49749e-50	7.86064e-48	D13vsN	Up
H4c6	2.59298	1.69426e-43	1.88518e-41	D13vsN	Up
H2bc11	2.69972	2.17524e-44	2.50227e-42	D13vsN	Up
H2ac11	2.12714	1.05715e-16	2.17099e-15	D13vsN	Up
H2bc22	2.61551	1.07767e-12	1.45075e-11	D13vsN	Up
H2ac22	2.50524	2.98805e-31	1.72512e-29	D13vsN	Up
H3c3	2.96043	1.79862e-62	4.16938e-60	D13vsN	Up
Cd300ld3	3.80121	3.32861e-26	1.36531e-24	D13vsN	Up
Cd300ld4	3.82974	0.00466909	0.0137467	D13vsN	Up
Wfdc17	3.39233	3.29055e-57	6.06552e-55	D13vsN	Up
Slfn9	2.28288	1.71644e-15	3.09861e-14	D13vsN	Up
Fbp1	-3.178	0.00273141	0.00856689	D13vsN	Down
Pabpn1l	-2.0782	0.0162587	0.0408524	D13vsN	Down
4930438A08Rik	4.45631	0.0025267	0.00799448	D13vsN	Up
Spdl1	2.17105	2.61019e-23	8.74798e-22	D13vsN	Up
Insyn2b	2.09821	1.36478e-45	1.67044e-43	D13vsN	Up
Itgad	3.22747	6.17067e-20	1.63195e-18	D13vsN	Up
Fcrl6	2.29832	0.00687757	0.019323	D13vsN	Up
Wfdc10	-3.14515	0.016975	0.0423566	D13vsN	Down
Wfdc16	-3.66034	0.00158562	0.00526401	D13vsN	Down
Wfdc8	-2.12689	2.33258e-09	2.06464e-08	D13vsN	Down
Skint3	2.25419	2.20536e-11	2.52362e-10	D13vsN	Up
Acnat1	-2.44254	1.03854e-07	7.31546e-07	D13vsN	Down
Klrh1	4.15462	0.000494107	0.00184692	D13vsN	Up
Naip5	2.29826	7.12208e-46	8.85888e-44	D13vsN	Up
Gpr31b	3.75472	6.34122e-18	1.4405e-16	D13vsN	Up
Tigit	4.03114	4.92145e-35	3.58551e-33	D13vsN	Up
Ncf4	2.8778	2.04241e-62	4.69893e-60	D13vsN	Up
Ccnf	2.02286	5.01046e-20	1.33783e-18	D13vsN	Up
A530040E14Rik	2.21141	3.24534e-20	8.7802e-19	D13vsN	Up
Slfn2	2.20272	2.81668e-43	3.08916e-41	D13vsN	Up
#N/A	-2.82064	0.0129797	0.0336553	D13vsN	Down
Hbq1b	2.33205	0.0202588	0.0493392	D13vsN	Up
#N/A	2.23985	2.64945e-28	1.24341e-26	D13vsN	Up
9830107B12Rik	2.30895	2.27797e-05	0.000110922	D13vsN	Up
Trim10	2.8587	1.33419e-05	6.7759e-05	D13vsN	Up
H2-T-ps	2.64468	2.57404e-23	8.6363e-22	D13vsN	Up
Lst1	3.85356	6.20379e-34	4.25627e-32	D13vsN	Up
#N/A	4.21339	0.000870111	0.00308083	D13vsN	Up
Ifi204	3.25163	8.89608e-68	2.49735e-65	D13vsN	Up
#N/A	3.91522	2.94951e-05	0.000141107	D13vsN	Up
Iigp1c	2.03762	3.01036e-12	3.81741e-11	D13vsN	Up
#N/A	2.49106	0.00445404	0.0131919	D13vsN	Up
Cenps	2.0187	7.24558e-07	4.46541e-06	D13vsN	Up
Gm16287	2.0903	0.000258591	0.00102059	D13vsN	Up
Nps	3.78992	0.00489051	0.014316	D13vsN	Up
#N/A	3.67741	0.0111495	0.0294283	D13vsN	Up
4930579C12Rik	2.68105	0.00127137	0.00431914	D13vsN	Up
Nlrc5	2.40567	1.60743e-61	3.53854e-59	D13vsN	Up
Cyp2a4	-2.37895	0.000471217	0.00176917	D13vsN	Down
D930028M14Rik	2.62411	0.00290605	0.00904784	D13vsN	Up
Mcidas	-2.16995	3.6616e-06	2.04008e-05	D13vsN	Down
Sirpb1c	2.99256	5.85069e-54	9.57354e-52	D13vsN	Up
Gm5535	2.96376	7.2356e-06	3.85315e-05	D13vsN	Up
Il1bos	2.65207	1.30793e-09	1.20221e-08	D13vsN	Up
Ano3	-2.26114	0.00351372	0.0107131	D13vsN	Down
AW112010	2.05812	2.95401e-52	4.51949e-50	D13vsN	Up
H2bc3	2.28666	4.23849e-29	2.0851e-27	D13vsN	Up
Cerkl	2.92078	1.09051e-113	1.51674e-110	D13vsN	Up
Cenpw	2.39233	1.23075e-17	2.72896e-16	D13vsN	Up
Bex6	4.27499	0.000236443	0.00094119	D13vsN	Up
Kbtbd6	3.20206	5.76785e-10	5.55875e-09	D13vsN	Up
#N/A	-3.17933	0.0137997	0.035455	D13vsN	Down
Mir147	2.68001	4.26468e-07	2.74379e-06	D13vsN	Up
Mir760	-2.24883	5.03348e-07	3.19344e-06	D13vsN	Down
Trbv3	3.38559	9.43806e-14	1.42685e-12	D13vsN	Up
Trbv13-2	2.25423	1.41661e-10	1.47891e-09	D13vsN	Up
Trbv14	4.94266	9.84214e-11	1.04678e-09	D13vsN	Up
Trbv15	2.64286	1.13951e-09	1.05469e-08	D13vsN	Up
Trbv16	4.13941	3.03048e-29	1.51025e-27	D13vsN	Up
Trbv19	2.54858	2.19558e-05	0.000107286	D13vsN	Up
Trbv23	3.69289	0.0139858	0.0358359	D13vsN	Up
#N/A	2.08623	0.00148194	0.00495205	D13vsN	Up
Trbv29	3.55816	5.91151e-10	5.68825e-09	D13vsN	Up
Trbj1-3	2.05448	0.00211501	0.00681591	D13vsN	Up
Trbj1-5	2.06977	1.57275e-09	1.42888e-08	D13vsN	Up
#N/A	2.9853	2.88745e-46	3.65095e-44	D13vsN	Up
Trbj2-2	3.46451	3.125e-10	3.11675e-09	D13vsN	Up
Trbj2-3	2.46389	2.21652e-09	1.96737e-08	D13vsN	Up
Trbj2-7	2.30646	1.41697e-12	1.8721e-11	D13vsN	Up
Trbc2	2.52153	8.63792e-50	1.21803e-47	D13vsN	Up
Trbv31	2.18001	0.000587895	0.00216318	D13vsN	Up
Igkv2-137	2.66519	2.30342e-05	0.000112108	D13vsN	Up
Igkv17-127	2.93153	3.67218e-11	4.08006e-10	D13vsN	Up
Igkv2-112	4.14514	8.84414e-05	0.000383154	D13vsN	Up
Igkv1-99	4.56832	0.00207998	0.00671124	D13vsN	Up
Igkv12-98	3.7556	4.5762e-07	2.92503e-06	D13vsN	Up
Igkv1-88	2.45127	0.00280514	0.00876488	D13vsN	Up
Igkv13-84	2.85567	0.000166505	0.00068232	D13vsN	Up
Igkv4-79	3.49888	0.0166851	0.0417294	D13vsN	Up
#N/A	5.26312	7.91361e-06	4.18146e-05	D13vsN	Up
Igkv4-57-1	2.07282	6.11844e-05	0.000273671	D13vsN	Up
Igkv4-57	2.30844	0.00130447	0.00442325	D13vsN	Up
Igkv4-50	2.28553	0.0140668	0.0359861	D13vsN	Up
Igkv6-32	3.96944	1.96638e-12	2.54954e-11	D13vsN	Up
Igkv8-30	3.65304	1.79185e-08	1.40875e-07	D13vsN	Up
Igkv8-27	2.04286	0.00315558	0.0097356	D13vsN	Up
Igkv8-21	4.8646	1.83238e-10	1.88531e-09	D13vsN	Up
Igkv6-20	3.40044	1.92167e-05	9.48558e-05	D13vsN	Up
Igkv3-10	2.71478	4.65205e-05	0.000213064	D13vsN	Up
Igkv3-7	2.23863	0.000353546	0.00136129	D13vsN	Up
Ighg2c	7.29665	1.06765e-33	7.2437e-32	D13vsN	Up
Ighg2b	4.841	2.69337e-26	1.1122e-24	D13vsN	Up
#N/A	3.81463	7.00668e-11	7.55719e-10	D13vsN	Up
Ighg3	6.10568	5.68117e-30	3.02854e-28	D13vsN	Up
Ighv5-2	5.44871	2.8426e-05	0.000136333	D13vsN	Up
#N/A	3.19125	6.24154e-15	1.0628e-13	D13vsN	Up
#N/A	2.71486	1.68128e-07	1.14604e-06	D13vsN	Up
#N/A	2.00634	8.63331e-05	0.00037485	D13vsN	Up
#N/A	3.78007	0.00437633	0.0129897	D13vsN	Up
Trav8d-2	4.65605	0.000956786	0.00334974	D13vsN	Up
Trav6n-6	4.09438	0.00882963	0.0240457	D13vsN	Up
Trav16n	3.01338	1.45724e-05	7.35567e-05	D13vsN	Up
Trav13-2	2.75842	0.0155542	0.0393146	D13vsN	Up
Trdj1	2.03399	0.0112363	0.0296422	D13vsN	Up
Traj53	3.47214	0.0115156	0.0302745	D13vsN	Up
Traj51	2.92523	0.00416614	0.012448	D13vsN	Up
Traj49	3.72926	7.26598e-05	0.000320178	D13vsN	Up
Traj45	2.59682	0.000563274	0.00208009	D13vsN	Up
Traj44	3.07072	8.63531e-05	0.00037485	D13vsN	Up
Traj43	3.23118	0.000661036	0.00240884	D13vsN	Up
Traj42	3.90946	2.30774e-06	1.32634e-05	D13vsN	Up
Traj41	2.70833	0.000546444	0.0020243	D13vsN	Up
Traj38	3.34586	0.000939004	0.00329351	D13vsN	Up
Traj37	2.36969	0.000189865	0.000770312	D13vsN	Up
Traj35	3.23851	4.74054e-06	2.59631e-05	D13vsN	Up
Traj34	2.927	1.79033e-06	1.04666e-05	D13vsN	Up
Traj33	2.39997	1.83843e-05	9.10555e-05	D13vsN	Up
Traj32	2.67118	6.83493e-06	3.6525e-05	D13vsN	Up
Traj30	2.98482	4.84466e-10	4.71507e-09	D13vsN	Up
Traj29	2.55902	0.00133641	0.00451832	D13vsN	Up
Traj25	2.02555	0.00110626	0.00382058	D13vsN	Up
Traj24	2.31785	1.10173e-06	6.62443e-06	D13vsN	Up
Traj23	2.31564	5.71597e-07	3.58335e-06	D13vsN	Up
Traj21	3.20335	2.72977e-08	2.09765e-07	D13vsN	Up
Traj20	2.33917	4.12898e-06	2.28179e-05	D13vsN	Up
Traj19	2.06058	0.00141985	0.00476015	D13vsN	Up
Traj17	2.43585	4.85953e-08	3.59431e-07	D13vsN	Up
Traj16	3.13955	6.93624e-09	5.76432e-08	D13vsN	Up
Traj13	3.23638	1.06544e-08	8.6224e-08	D13vsN	Up
Traj12	2.06626	8.30548e-06	4.37417e-05	D13vsN	Up
Traj11	2.77917	6.20199e-10	5.95465e-09	D13vsN	Up
Traj9	2.40955	1.24343e-06	7.4138e-06	D13vsN	Up
Traj8	2.02308	0.000166192	0.000681219	D13vsN	Up
Traj7	2.47203	1.93238e-06	1.12498e-05	D13vsN	Up
Traj6	2.00509	1.42982e-05	7.22561e-05	D13vsN	Up
Traj5	4.57125	4.34403e-05	0.000200245	D13vsN	Up
Traj4	3.5593	4.73291e-08	3.5049e-07	D13vsN	Up
Traj2	2.76186	3.98089e-06	2.20553e-05	D13vsN	Up
#N/A	2.70897	1.03899e-34	7.4107e-33	D13vsN	Up
Iglv2	2.05465	1.88174e-05	9.30501e-05	D13vsN	Up
#N/A	-2.02907	0.00485126	0.0142188	D13vsN	Down
#N/A	2.21887	0.00245796	0.00779066	D13vsN	Up
Gm24471	4.7671	0.000121115	0.000509907	D13vsN	Up
Ankrd63	-4.01545	5.22223e-31	2.9537e-29	D13vsN	Down
Gm20900	3.11995	0.00119216	0.00408134	D13vsN	Up
Gm11627	-2.30078	1.37811e-06	8.16117e-06	D13vsN	Down
Gm5150	2.40848	2.20134e-30	1.20499e-28	D13vsN	Up
Sirpd	3.70631	7.92241e-24	2.76733e-22	D13vsN	Up
Igtp	2.37471	1.02675e-21	3.08923e-20	D13vsN	Up
Ifi47	2.47225	1.52082e-25	5.98144e-24	D13vsN	Up
Tgtp1	2.14766	1.91022e-11	2.20071e-10	D13vsN	Up
Naip6	2.39479	2.00603e-44	2.3251e-42	D13vsN	Up
Naip2	2.29987	2.98285e-74	1.07379e-71	D13vsN	Up
Slc8a3	-2.25879	7.17744e-08	5.17734e-07	D13vsN	Down
Cd209g	-2.71503	0.00163844	0.00541762	D13vsN	Down
Ccr5	2.72143	3.95385e-91	2.37224e-88	D13vsN	Up
#N/A	2.68838	2.78755e-17	6.01102e-16	D13vsN	Up
Gbp4	2.71075	2.50768e-45	3.04494e-43	D13vsN	Up
#N/A	-3.81613	0.00529431	0.0153407	D13vsN	Down
Ms4a6c	3.99458	1.96049e-132	6.66546e-129	D13vsN	Up
Gm7609	2.27104	7.47785e-07	4.59467e-06	D13vsN	Up
Igkv13-85	2.58678	2.09192e-05	0.000102581	D13vsN	Up
Kifc1	2.34149	3.61801e-24	1.2873e-22	D13vsN	Up
Cstdc4	2.57762	8.65767e-07	5.28037e-06	D13vsN	Up
Ulbp1	2.27371	2.12917e-29	1.06804e-27	D13vsN	Up
Fpr3	3.49569	7.02596e-30	3.70668e-28	D13vsN	Up
H2ac14-ps	2.95671	0.00019899	0.000804026	D13vsN	Up
#N/A	-2.54148	0.0169633	0.042341	D13vsN	Down
#N/A	-2.49788	0.00059927	0.00220186	D13vsN	Down
H2bc26	2.26138	2.13777e-17	4.64916e-16	D13vsN	Up
Pira2-ps1	3.86489	1.12052e-09	1.03868e-08	D13vsN	Up
#N/A	-4.60052	0.000117967	0.000497594	D13vsN	Down
#N/A	3.08828	0.0016595	0.00548013	D13vsN	Up
#N/A	-2.20047	3.98362e-05	0.000185279	D13vsN	Down
#N/A	-2.11972	0.014013	0.0358867	D13vsN	Down
#N/A	-3.01439	0.0189026	0.0464654	D13vsN	Down
Gm12936	3.41741	0.0156791	0.0395879	D13vsN	Up
Pira1	2.83059	2.12267e-29	1.06653e-27	D13vsN	Up
Gm15931	3.87641	1.84492e-40	1.77525e-38	D13vsN	Up
#N/A	3.13072	9.89521e-11	1.05206e-09	D13vsN	Up
#N/A	3.1936	0.0132772	0.0343252	D13vsN	Up
#N/A	2.57007	0.00693462	0.0194672	D13vsN	Up
Slfn14	2.22721	1.23383e-08	9.92219e-08	D13vsN	Up
#N/A	2.77183	3.73145e-16	7.14509e-15	D13vsN	Up
#N/A	-3.33529	0.0140204	0.0358945	D13vsN	Down
#N/A	-2.74371	0.0182933	0.0451931	D13vsN	Down
#N/A	-2.27417	0.00826638	0.0226977	D13vsN	Down
#N/A	3.35163	4.12784e-25	1.57491e-23	D13vsN	Up
Actr3-ps	2.71387	7.54336e-06	4.00172e-05	D13vsN	Up
#N/A	-2.17656	0.0183996	0.0454222	D13vsN	Down
#N/A	-2.41719	0.00955422	0.0257781	D13vsN	Down
Gm14834	2.75359	3.63537e-08	2.73381e-07	D13vsN	Up
#N/A	-2.48813	0.00819364	0.0225364	D13vsN	Down
#N/A	2.16505	1.53843e-07	1.05501e-06	D13vsN	Up
#N/A	2.58349	0.00425994	0.0126886	D13vsN	Up
#N/A	2.11711	4.19259e-28	1.94083e-26	D13vsN	Up
#N/A	-2.8702	6.71097e-05	0.000297239	D13vsN	Down
Gm12085	4.36798	0.00015725	0.000647342	D13vsN	Up
Gm11771	-2.02938	0.0120989	0.0316423	D13vsN	Down
#N/A	2.08286	6.16853e-05	0.000275509	D13vsN	Up
Gm11699	2.77082	3.3955e-08	2.56794e-07	D13vsN	Up
#N/A	2.73629	0.000535217	0.00198558	D13vsN	Up
Gm14398	-2.71877	0.00934817	0.0252945	D13vsN	Down
#N/A	3.32345	0.00091383	0.00321664	D13vsN	Up
#N/A	3.10724	1.41499e-07	9.75165e-07	D13vsN	Up
#N/A	-3.07249	0.0034353	0.0104959	D13vsN	Down
#N/A	-2.23409	0.0009369	0.00328688	D13vsN	Down
#N/A	2.0789	9.65554e-17	1.99359e-15	D13vsN	Up
Gm12708	2.29054	0.000358747	0.0013788	D13vsN	Up
#N/A	-2.12877	3.79493e-05	0.00017742	D13vsN	Down
#N/A	2.46786	1.05772e-06	6.3824e-06	D13vsN	Up
Lyzl4os	-2.2771	0.0144975	0.0369336	D13vsN	Down
#N/A	2.27285	5.8998e-22	1.79988e-20	D13vsN	Up
Gm12589	5.08901	5.20042e-06	2.83398e-05	D13vsN	Up
#N/A	3.58636	3.66907e-07	2.38314e-06	D13vsN	Up
2210414B05Rik	2.72507	3.72353e-06	2.07119e-05	D13vsN	Up
#N/A	2.00109	1.31273e-34	9.29821e-33	D13vsN	Up
#N/A	2.58027	3.66682e-12	4.59275e-11	D13vsN	Up
#N/A	-2.15489	0.0129143	0.0334998	D13vsN	Down
Slc36a3os	2.27061	2.87768e-05	0.000137886	D13vsN	Up
#N/A	2.96515	0.000324799	0.00125804	D13vsN	Up
Gm15179	-2.83367	0.00364379	0.0110568	D13vsN	Down
#N/A	-3.80881	0.00235519	0.00749912	D13vsN	Down
4930469K13Rik	2.24683	1.14697e-21	3.4408e-20	D13vsN	Up
#N/A	2.12502	4.22027e-08	3.14506e-07	D13vsN	Up
#N/A	3.41838	1.9663e-50	2.85151e-48	D13vsN	Up
4933427I22Rik	-2.06757	0.0176577	0.0438277	D13vsN	Down
Gm13421	-2.12343	0.000131434	0.000549568	D13vsN	Down
#N/A	-2.82214	0.00110786	0.00382503	D13vsN	Down
Gm2788	2.57886	1.51079e-23	5.1652e-22	D13vsN	Up
#N/A	3.11357	0.0193177	0.047364	D13vsN	Up
#N/A	-3.19669	0.0195128	0.0477504	D13vsN	Down
Ncr3-ps	2.01782	5.05847e-08	3.72704e-07	D13vsN	Up
Gm11832	2.13893	2.60046e-05	0.000125388	D13vsN	Up
#N/A	-3.26757	0.00797212	0.0219923	D13vsN	Down
#N/A	3.22202	0.014165	0.036198	D13vsN	Up
9430041J12Rik	2.36336	0.00209973	0.00676955	D13vsN	Up
#N/A	2.15543	2.48305e-18	5.8671e-17	D13vsN	Up
Gm11978	2.2849	3.90465e-08	2.92552e-07	D13vsN	Up
#N/A	2.75708	0.00450102	0.0133185	D13vsN	Up
Platr14	3.76693	0.0171147	0.0426563	D13vsN	Up
#N/A	2.06906	6.12054e-07	3.8192e-06	D13vsN	Up
#N/A	-2.0369	0.000738579	0.00266162	D13vsN	Down
#N/A	-2.59591	0.00635571	0.018029	D13vsN	Down
Gm14902	2.64795	0.013579	0.034978	D13vsN	Up
#N/A	2.41014	8.72789e-09	7.14842e-08	D13vsN	Up
Gm1720	2.19607	3.42005e-05	0.000161323	D13vsN	Up
4930583P06Rik	2.12092	0.000115355	0.000487467	D13vsN	Up
Bcas1os2	-2.83105	6.28499e-05	0.000280178	D13vsN	Down
Gm12505	-3.45793	0.00815055	0.022438	D13vsN	Down
#N/A	2.04013	0.0103054	0.0275208	D13vsN	Up
#N/A	2.03828	0.00588519	0.0168332	D13vsN	Up
2810408I11Rik	2.06437	0.000804019	0.00287107	D13vsN	Up
#N/A	2.46295	2.81486e-08	2.1587e-07	D13vsN	Up
#N/A	2.68879	2.51922e-18	5.94796e-17	D13vsN	Up
#N/A	2.2047	0.000561125	0.00207315	D13vsN	Up
Gm13398	2.92151	0.00175997	0.00578011	D13vsN	Up
Ctcflos	-2.9129	0.0192717	0.0472715	D13vsN	Down
#N/A	-3.48912	0.00983118	0.0264368	D13vsN	Down
#N/A	2.1102	1.64312e-29	8.42174e-28	D13vsN	Up
#N/A	-3.60544	0.00585205	0.0167478	D13vsN	Down
#N/A	2.39358	1.86005e-06	1.08535e-05	D13vsN	Up
#N/A	-2.25914	1.39022e-11	1.62488e-10	D13vsN	Down
#N/A	-2.6277	0.0164761	0.0413078	D13vsN	Down
#N/A	2.8103	0.000100529	0.000430102	D13vsN	Up
#N/A	5.15114	6.65776e-05	0.000295119	D13vsN	Up
Gm25152	4.68472	0.000233207	0.000929515	D13vsN	Up
#N/A	2.04824	0.00833955	0.0228678	D13vsN	Up
#N/A	2.58555	0.00245488	0.00778332	D13vsN	Up
#N/A	2.62386	2.94374e-06	1.66375e-05	D13vsN	Up
#N/A	-3.07017	0.0176669	0.0438469	D13vsN	Down
Gm23592	-3.47629	0.0138855	0.0356207	D13vsN	Down
Gm22654	3.0715	5.8106e-06	3.14576e-05	D13vsN	Up
#N/A	-2.06244	3.84086e-05	0.000179375	D13vsN	Down
Gm23035	-2.31848	0.0179136	0.044398	D13vsN	Down
Gm24726	2.69777	0.000110006	0.000467188	D13vsN	Up
#N/A	3.62425	0.00934427	0.0252874	D13vsN	Up
Gm22430	3.03061	0.0179682	0.0445188	D13vsN	Up
Gm2245	2.96676	1.03547e-67	2.8804e-65	D13vsN	Up
Cd300ld5	5.12414	6.40874e-10	6.14544e-09	D13vsN	Up
Clec2f	2.21599	0.0171799	0.042788	D13vsN	Up
#N/A	2.12069	1.06054e-11	1.2583e-10	D13vsN	Up
Bcl2a1b	3.14467	3.86748e-54	6.39682e-52	D13vsN	Up
#N/A	2.25719	0.00393876	0.0118636	D13vsN	Up
Gm2389	2.90054	0.00598106	0.0170834	D13vsN	Up
Gm16578	2.00662	5.27646e-05	0.000238908	D13vsN	Up
4930480K15Rik	-2.55116	0.0116036	0.0304824	D13vsN	Down
BC035044	2.27795	1.3387e-21	4.00028e-20	D13vsN	Up
#N/A	4.49732	0.000231835	0.000924531	D13vsN	Up
Cfb	2.07687	2.13931e-16	4.22874e-15	D13vsN	Up
Gm16545	2.28547	0.00846542	0.0231569	D13vsN	Up
1700071M16Rik	3.71252	8.17926e-80	3.47607e-77	D13vsN	Up
Dthd1	-2.4717	1.16312e-05	5.96354e-05	D13vsN	Down
Traj36	2.48973	5.44796e-05	0.000245946	D13vsN	Up
#N/A	-3.44164	0.015091	0.0382924	D13vsN	Down
#N/A	3.9319	0.000685412	0.00248671	D13vsN	Up
Gm6189	3.36485	1.2994e-06	7.72498e-06	D13vsN	Up
Or5v1b	2.84808	4.70728e-10	4.59012e-09	D13vsN	Up
#N/A	2.16293	5.7866e-12	7.07126e-11	D13vsN	Up
F830016B08Rik	2.06314	1.67664e-20	4.63447e-19	D13vsN	Up
Gm7535	2.76844	0.000654635	0.00238722	D13vsN	Up
#N/A	-2.13791	0.0196584	0.0480645	D13vsN	Down
#N/A	-2.1168	0.00485807	0.0142346	D13vsN	Down
Traj54	3.62893	0.00561097	0.0161211	D13vsN	Up
Phf11b	2.71687	4.7455e-53	7.6025e-51	D13vsN	Up
Apol11a	7.29143	6.17062e-11	6.7027e-10	D13vsN	Up
Vmn2r96	2.31831	1.18736e-17	2.63657e-16	D13vsN	Up
Apol11b	4.25699	3.39405e-11	3.79446e-10	D13vsN	Up
Gbp11	2.83348	1.17134e-14	1.94899e-13	D13vsN	Up
#N/A	2.19207	0.000353431	0.00136102	D13vsN	Up
Art2a	4.02274	6.32713e-59	1.27371e-56	D13vsN	Up
#N/A	-3.07374	0.0108343	0.0287178	D13vsN	Down
#N/A	2.99315	0.0108404	0.0287312	D13vsN	Up
#N/A	-2.3445	0.00512392	0.0149023	D13vsN	Down
Btnl6	4.37991	0.000220245	0.000882683	D13vsN	Up
Mir3080	-3.31926	0.0118421	0.0310503	D13vsN	Down
Mir5104	2.90659	2.87842e-07	1.88925e-06	D13vsN	Up
#N/A	-2.1242	0.0145888	0.0371449	D13vsN	Down
#N/A	-2.56016	0.000743446	0.00267632	D13vsN	Down
#N/A	3.50027	0.0136461	0.0351238	D13vsN	Up
#N/A	-2.85531	0.0190228	0.0467194	D13vsN	Down
Mir5710	-2.02444	0.00411903	0.0123229	D13vsN	Down
#N/A	3.78012	9.0834e-05	0.000392519	D13vsN	Up
#N/A	2.16642	2.68156e-14	4.26694e-13	D13vsN	Up
#N/A	2.33336	1.61935e-08	1.28137e-07	D13vsN	Up
#N/A	4.77328	2.26499e-18	5.38511e-17	D13vsN	Up
Mir5622	4.99902	7.79999e-05	0.000342182	D13vsN	Up
Gm22394	2.22076	4.9305e-08	3.63802e-07	D13vsN	Up
#N/A	4.2491	8.21796e-08	5.88076e-07	D13vsN	Up
Ighv1-76	3.46071	3.05761e-07	2.00128e-06	D13vsN	Up
#N/A	2.63634	6.54243e-16	1.22442e-14	D13vsN	Up
Mrgpra2a	4.49757	0.000502538	0.00187664	D13vsN	Up
Igkv4-59	2.2907	1.13258e-05	5.81572e-05	D13vsN	Up
#N/A	2.20202	0.00154826	0.00515005	D13vsN	Up
#N/A	3.16616	8.27645e-06	4.36039e-05	D13vsN	Up
Ighv1-64	2.3347	9.76022e-05	0.000418751	D13vsN	Up
Ighv9-2	4.91831	0.00040871	0.00155665	D13vsN	Up
Ighv1-74	2.97978	8.76541e-10	8.24256e-09	D13vsN	Up
#N/A	3.73652	6.92012e-12	8.39274e-11	D13vsN	Up
Trav14-3	3.34561	0.00529473	0.0153407	D13vsN	Up
H2ac23	2.48506	8.80731e-09	7.2063e-08	D13vsN	Up
Ighv9-4	3.4591	1.61579e-07	1.10435e-06	D13vsN	Up
H2bc13	2.523	1.69516e-24	6.17704e-23	D13vsN	Up
Smbd1	-2.27106	0.00343909	0.0105054	D13vsN	Down
#N/A	-2.02823	0.000308339	0.00119975	D13vsN	Down
Ighv1-69	4.97874	1.51805e-17	3.349e-16	D13vsN	Up
#N/A	4.16394	5.8451e-09	4.90479e-08	D13vsN	Up
Gm8212	-3.44729	0.00748518	0.0208026	D13vsN	Down
#N/A	2.06043	2.42475e-11	2.75953e-10	D13vsN	Up
#N/A	2.68566	4.8877e-07	3.10739e-06	D13vsN	Up
Trbd2	2.08691	0.000221541	0.000887758	D13vsN	Up
#N/A	2.96527	3.31636e-05	0.000157073	D13vsN	Up
Trav7-4	4.20722	0.000149152	0.000616079	D13vsN	Up
H2ac24	3.13786	0.0182935	0.0451931	D13vsN	Up
BC147527	2.77986	5.029e-43	5.43754e-41	D13vsN	Up
Trav3-3	2.71988	0.00022212	0.000889963	D13vsN	Up
#N/A	3.41498	5.03598e-09	4.2674e-08	D13vsN	Up
Trav9-2	4.10277	0.000314922	0.00122288	D13vsN	Up
Igkv12-41	2.25535	0.00381547	0.0115274	D13vsN	Up
Sirpb1b	2.6745	3.34219e-35	2.46428e-33	D13vsN	Up
Anxa2r2	4.12886	1.27035e-10	1.33396e-09	D13vsN	Up
Igha	-2.4895	3.47031e-08	2.6177e-07	D13vsN	Down
Trav6-7-dv9	2.3731	0.00308439	0.00954774	D13vsN	Up
Ighv1-82	3.66593	9.41988e-18	2.11164e-16	D13vsN	Up
#N/A	-2.95679	0.00793108	0.0219008	D13vsN	Down
#N/A	3.43609	4.34427e-13	6.11276e-12	D13vsN	Up
#N/A	2.58505	8.17599e-07	5.00154e-06	D13vsN	Up
#N/A	2.28095	3.96971e-05	0.000184744	D13vsN	Up
H2bc15	2.50515	1.05792e-22	3.38258e-21	D13vsN	Up
Igkv3-5	2.55858	3.23571e-05	0.000153646	D13vsN	Up
Igkv3-2	2.97933	5.31763e-07	3.35701e-06	D13vsN	Up
#N/A	6.8665	1.0234e-10	1.08657e-09	D13vsN	Up
#N/A	2.4038	3.77633e-05	0.000176577	D13vsN	Up
#N/A	4.77576	2.27814e-07	1.52003e-06	D13vsN	Up
#N/A	2.37048	3.21168e-05	0.000152647	D13vsN	Up
Trbv12-1	3.03963	1.60877e-08	1.27398e-07	D13vsN	Up
Ighv14-2	4.35267	1.42111e-26	6.01445e-25	D13vsN	Up
Ighv1-55	2.08693	0.000101533	0.000434031	D13vsN	Up
Trav5-4	3.20536	0.0106975	0.0284094	D13vsN	Up
Anxa2r1	4.41136	2.89233e-84	1.45086e-81	D13vsN	Up
Ighv14-3	4.06062	7.99247e-16	1.4876e-14	D13vsN	Up
#N/A	2.15749	2.21527e-14	3.56763e-13	D13vsN	Up
Trav7n-4	2.88537	0.0181769	0.0449451	D13vsN	Up
Igkv14-111	2.40794	1.37425e-06	8.14147e-06	D13vsN	Up
Sirpb1a	4.35142	5.10476e-103	4.46287e-100	D13vsN	Up
#N/A	-2.00751	0.00251536	0.00796105	D13vsN	Down
Ighv1-58	3.05057	0.0125342	0.03263	D13vsN	Up
Trav12-3	3.53003	0.000501875	0.00187439	D13vsN	Up
Ighv10-1	2.49613	2.34224e-05	0.00011378	D13vsN	Up
A630095N17Rik	-3.15589	0.0166179	0.041591	D13vsN	Down
#N/A	2.66976	0.00430085	0.012798	D13vsN	Up
Gm20767	4.07711	0.00304082	0.00942906	D13vsN	Up
Igkv1-135	3.26982	2.83309e-31	1.63875e-29	D13vsN	Up
#N/A	-2.22008	5.15608e-05	0.000233943	D13vsN	Down
Ighv1-77	3.00887	0.0101387	0.0271417	D13vsN	Up
Ighv2-2	3.35261	1.01002e-05	5.23826e-05	D13vsN	Up
Ighv1-5	3.21574	6.0193e-05	0.000269512	D13vsN	Up
Trav10	3.22532	0.00155288	0.00516429	D13vsN	Up
Igkv9-124	2.01961	4.68373e-05	0.000214451	D13vsN	Up
Ighv1-31	4.3534	0.00522704	0.0151693	D13vsN	Up
Trav12-2	2.82208	0.00437766	0.0129912	D13vsN	Up
Trav9-4	2.08984	0.0187248	0.0461097	D13vsN	Up
Igkv3-4	2.83814	1.81134e-07	1.2289e-06	D13vsN	Up
Mrgpra2b	2.77437	3.53898e-05	0.000166368	D13vsN	Up
Trav12-1	2.87648	0.0192325	0.0471928	D13vsN	Up
Trav9-1	2.02495	0.0140092	0.0358809	D13vsN	Up
Gm16863	-2.6226	0.00152999	0.00509424	D13vsN	Down
Gm10825	3.03488	0.00013775	0.000572925	D13vsN	Up
#N/A	-2.87219	0.000151173	0.000623834	D13vsN	Down
Gm16712	2.08544	6.36092e-16	1.19263e-14	D13vsN	Up
Gm18828	2.2945	8.27929e-05	0.000361498	D13vsN	Up
#N/A	2.14319	2.32949e-32	1.44e-30	D13vsN	Up
#N/A	-4.26323	0.000284574	0.00111494	D13vsN	Down
Gm26520	3.1159	1.6499e-07	1.12615e-06	D13vsN	Up
#N/A	-2.24459	0.0189891	0.046648	D13vsN	Down
4930558J18Rik	2.68589	0.000284057	0.0011132	D13vsN	Up
#N/A	-2.95565	0.0026236	0.00826261	D13vsN	Down
E230029C05Rik	2.12717	1.53858e-47	2.03805e-45	D13vsN	Up
#N/A	2.21801	2.29479e-16	4.52146e-15	D13vsN	Up
#N/A	-2.80754	0.0179775	0.0445384	D13vsN	Down
#N/A	2.06987	3.41357e-37	2.80032e-35	D13vsN	Up
#N/A	2.17182	2.72725e-05	0.000131077	D13vsN	Up
G730013B05Rik	3.14313	3.7619e-15	6.54407e-14	D13vsN	Up
#N/A	3.0197	0.000892033	0.00315079	D13vsN	Up
Miat	3.12538	8.1518e-26	3.27345e-24	D13vsN	Up
4833407H14Rik	2.13946	8.35447e-24	2.9116e-22	D13vsN	Up
#N/A	2.18587	1.79769e-29	9.13747e-28	D13vsN	Up
Gm807	3.42995	0.0176947	0.0439123	D13vsN	Up
#N/A	2.18568	1.47572e-06	8.7022e-06	D13vsN	Up
Gm26839	2.10192	1.40574e-05	7.11333e-05	D13vsN	Up
Gm7784	4.82963	0.000583297	0.00214807	D13vsN	Up
#N/A	-2.1141	1.65751e-09	1.50053e-08	D13vsN	Down
#N/A	2.52827	3.65668e-13	5.19215e-12	D13vsN	Up
Bin2	2.50761	4.55039e-55	7.82233e-53	D13vsN	Up
Arl14	4.54815	0.000643931	0.00235211	D13vsN	Up
Mir6369	-2.39855	4.78874e-07	3.04891e-06	D13vsN	Down
#N/A	2.82607	0.000795662	0.00284521	D13vsN	Up
Lockd	2.00811	2.21226e-18	5.26383e-17	D13vsN	Up
#N/A	2.12425	0.000139044	0.000578073	D13vsN	Up
Mir3473f	3.33329	9.74416e-05	0.000418179	D13vsN	Up
#N/A	3.18727	3.42567e-27	1.50607e-25	D13vsN	Up
Mir7086	2.42163	6.66208e-19	1.64133e-17	D13vsN	Up
Mir6983	2.39014	0.000262586	0.00103569	D13vsN	Up
#N/A	2.96429	3.82259e-05	0.000178603	D13vsN	Up
#N/A	4.54741	0.000739056	0.00266302	D13vsN	Up
Mir6537	4.02126	3.28095e-32	2.01594e-30	D13vsN	Up
Mir7072	2.52627	8.7639e-09	7.17599e-08	D13vsN	Up
Mir6961	2.52802	0.000104774	0.000446638	D13vsN	Up
Mir6957	2.26928	0.00604361	0.0172395	D13vsN	Up
#N/A	3.13233	0.0175399	0.0435776	D13vsN	Up
Mir6381	2.23501	8.08831e-10	7.65762e-09	D13vsN	Up
Gm8982	3.9502	0.00198594	0.00643863	D13vsN	Up
Mir7058	2.09254	4.24692e-06	2.34443e-05	D13vsN	Up
Mir8119	2.28908	1.27054e-25	5.04244e-24	D13vsN	Up
Mir7071	-2.95917	0.0175872	0.0436841	D13vsN	Down
Mir6956	2.01641	0.00744775	0.0207138	D13vsN	Up
#N/A	2.8293	0.00826576	0.0226977	D13vsN	Up
Gvin-ps2	2.28702	1.97928e-23	6.69215e-22	D13vsN	Up
Gm17767	2.37937	7.29872e-12	8.8344e-11	D13vsN	Up
#N/A	4.96079	1.0234e-07	7.21212e-07	D13vsN	Up
H3c8	3.02748	8.73772e-40	8.12661e-38	D13vsN	Up
H3c4	2.80752	5.18809e-55	8.86874e-53	D13vsN	Up
#N/A	3.28594	8.18948e-126	1.92761e-122	D13vsN	Up
Gm2396	3.61743	1.90979e-31	1.12814e-29	D13vsN	Up
Bcl2a1d	3.48203	1.93476e-47	2.55179e-45	D13vsN	Up
Gm19585	2.28782	1.65753e-11	1.91971e-10	D13vsN	Up
#N/A	4.13271	0.00141078	0.0047334	D13vsN	Up
H3c7	2.13	2.62158e-32	1.61729e-30	D13vsN	Up
Gm8292	-3.94441	5.87496e-06	3.17499e-05	D13vsN	Down
1700006F04Rik	-2.9495	0.00424831	0.0126638	D13vsN	Down
#N/A	4.29202	1.62171e-06	9.51723e-06	D13vsN	Up
#N/A	4.40766	2.16408e-09	1.92496e-08	D13vsN	Up
#N/A	4.05353	0.00115633	0.00396975	D13vsN	Up
#N/A	2.55981	1.35163e-41	1.37403e-39	D13vsN	Up
#N/A	-2.24288	9.30902e-05	0.000401249	D13vsN	Down
H3c10	2.37314	9.5463e-41	9.39251e-39	D13vsN	Up
Ms4a4a	5.01392	3.97442e-120	6.08067e-117	D13vsN	Up
#N/A	2.60403	0.0190684	0.0468241	D13vsN	Up
Gm336	2.12176	0.0164077	0.041166	D13vsN	Up
1600010M07Rik	2.47513	2.04973e-18	4.89998e-17	D13vsN	Up
#N/A	2.9949	4.43211e-07	2.84017e-06	D13vsN	Up
Gm20125	2.32522	0.00235701	0.0075035	D13vsN	Up
H3c11	2.85593	1.51682e-63	3.57023e-61	D13vsN	Up
#N/A	3.36463	1.52458e-32	9.59892e-31	D13vsN	Up
Bcl2a1a	2.80783	6.11469e-27	2.64644e-25	D13vsN	Up
#N/A	4.19393	1.66987e-27	7.52522e-26	D13vsN	Up
#N/A	2.6396	7.62424e-41	7.54997e-39	D13vsN	Up
#N/A	-2.03988	0.000956233	0.00334857	D13vsN	Down
1700011B04Rik	6.22066	4.71646e-09	4.01221e-08	D13vsN	Up
#N/A	3.02121	8.7967e-41	8.68291e-39	D13vsN	Up
Pcdha11	-2.33533	1.73086e-15	3.12279e-14	D13vsN	Down
#N/A	2.32032	0.0094855	0.025613	D13vsN	Up
#N/A	4.13113	1.08996e-08	8.80925e-08	D13vsN	Up
Pcdha3	-2.34413	6.39978e-15	1.08793e-13	D13vsN	Down
Gm5049	4.00576	0.000320053	0.00124139	D13vsN	Up
#N/A	-2.68349	0.000114935	0.00048596	D13vsN	Down
Pcdhac2	-2.25177	5.88823e-10	5.66763e-09	D13vsN	Down
Gm6236	3.05234	3.70503e-08	2.78346e-07	D13vsN	Up
#N/A	-2.22684	0.000375403	0.00143731	D13vsN	Down
#N/A	-3.62024	0.00299624	0.00930308	D13vsN	Down
#N/A	3.13065	0.0183673	0.0453536	D13vsN	Up
Pcdha5	-2.25417	2.87824e-15	5.0703e-14	D13vsN	Down
#N/A	3.50015	0.00575445	0.0164931	D13vsN	Up
#N/A	3.33244	2.05714e-06	1.19216e-05	D13vsN	Up
Pcdhac1	-2.29128	4.05056e-15	7.02227e-14	D13vsN	Down
#N/A	3.6949	2.94061e-07	1.92759e-06	D13vsN	Up
Pcdha12	-2.31267	1.06736e-16	2.19049e-15	D13vsN	Down
#N/A	3.08998	0.00131781	0.00446455	D13vsN	Up
#N/A	2.06866	1.50521e-22	4.76297e-21	D13vsN	Up
#N/A	-2.7793	0.00782714	0.0216431	D13vsN	Down
#N/A	4.87594	9.30985e-08	6.60497e-07	D13vsN	Up
Pcdha1	-2.33585	6.66835e-15	1.13044e-13	D13vsN	Down
#N/A	2.34759	7.12456e-08	5.14282e-07	D13vsN	Up
#N/A	2.92106	7.51259e-06	3.98609e-05	D13vsN	Up
#N/A	2.77705	0.00977415	0.0263019	D13vsN	Up
Pcdha6	-2.29725	2.00863e-14	3.25541e-13	D13vsN	Down
Pcdha9	-2.31436	2.72107e-15	4.8045e-14	D13vsN	Down
#N/A	2.7059	0.0133569	0.0344959	D13vsN	Up
Pcdha8	-2.31074	6.08716e-16	1.14341e-14	D13vsN	Down
#N/A	2.71294	1.04507e-29	5.41999e-28	D13vsN	Up
#N/A	3.84251	2.79538e-13	4.01388e-12	D13vsN	Up
#N/A	-3.21017	0.000142924	0.000592752	D13vsN	Down
#N/A	2.21566	0.0102667	0.0274247	D13vsN	Up
#N/A	2.65246	2.78678e-07	1.8354e-06	D13vsN	Up
#N/A	-2.71853	0.00946824	0.0255755	D13vsN	Down
Pcdha2	-2.29611	1.08743e-14	1.81135e-13	D13vsN	Down
Pcdha4	-2.31835	2.72282e-15	4.80482e-14	D13vsN	Down
#N/A	2.37496	2.69736e-69	8.0918e-67	D13vsN	Up
Pcdha7	-2.29317	1.08087e-15	1.98164e-14	D13vsN	Down
#N/A	2.86802	0.00343758	0.0105018	D13vsN	Up
#N/A	2.01362	0.00312429	0.00965172	D13vsN	Up
#N/A	2.19631	0.00135449	0.00456806	D13vsN	Up
Gbp6	2.5892	3.54625e-19	8.91633e-18	D13vsN	Up
4930573H18Rik	-2.78626	0.000347447	0.0013405	D13vsN	Down
#N/A	2.55141	1.00949e-39	9.3321e-38	D13vsN	Up
#N/A	-3.3015	0.00529302	0.0153387	D13vsN	Down
Gm5547	2.38649	1.62608e-13	2.40369e-12	D13vsN	Up
#N/A	-2.79488	0.00370649	0.0112203	D13vsN	Down
#N/A	2.13691	0.000364648	0.00139946	D13vsN	Up
#N/A	2.04185	1.32378e-25	5.23336e-24	D13vsN	Up
Gbp10	4.32622	2.20993e-19	5.63045e-18	D13vsN	Up
#N/A	2.53723	1.41338e-29	7.2564e-28	D13vsN	Up
Mir378a	2.73094	0.0128888	0.0334489	D13vsN	Up
#N/A	2.3123	9.39559e-06	4.90607e-05	D13vsN	Up
#N/A	-2.43866	0.00719609	0.020098	D13vsN	Down
Mir7215	-3.73316	0.0139007	0.0356387	D13vsN	Down
C030018K13Rik	3.37093	0.00563292	0.0161796	D13vsN	Up
#N/A	-2.28266	0.0009346	0.00328182	D13vsN	Down
#N/A	-2.00269	0.0127783	0.0331939	D13vsN	Down
Gbp5	3.08222	1.07383e-16	2.20228e-15	D13vsN	Up
#N/A	2.69629	4.78249e-54	7.86771e-52	D13vsN	Up
#N/A	2.85735	1.37479e-06	8.14306e-06	D13vsN	Up
#N/A	2.52467	2.42337e-47	3.18251e-45	D13vsN	Up
Igkv2-109	3.40674	1.28806e-07	8.92916e-07	D13vsN	Up
#N/A	-2.02731	0.00135726	0.00457638	D13vsN	Down
#N/A	2.47523	1.21761e-05	6.22174e-05	D13vsN	Up
1700017M07Rik	-3.195	0.0131348	0.0339998	D13vsN	Down
#N/A	-2.38374	0.000609586	0.00223654	D13vsN	Down
#N/A	4.00939	0.00107271	0.00371514	D13vsN	Up
#N/A	2.02413	9.11803e-23	2.93997e-21	D13vsN	Up
Tex13d	3.70675	0.00427454	0.0127284	D13vsN	Up
Gm6543	-2.10808	0.00681384	0.0191659	D13vsN	Down
#N/A	3.15658	7.55081e-28	3.46398e-26	D13vsN	Up
#N/A	2.2788	3.20775e-28	1.49625e-26	D13vsN	Up
#N/A	-2.73509	0.000624989	0.00228839	D13vsN	Down
#N/A	2.50592	3.05676e-29	1.52087e-27	D13vsN	Up
4930428O21Rik	3.47924	0.00892682	0.024278	D13vsN	Up
#N/A	3.61883	3.75547e-38	3.21887e-36	D13vsN	Up
Iglj1	2.02731	6.86411e-12	8.32811e-11	D13vsN	Up
#N/A	3.49179	0.00949411	0.025634	D13vsN	Up
Gm20756	-3.48385	0.0152444	0.0386176	D13vsN	Down
#N/A	4.25193	0.00350762	0.0106955	D13vsN	Up
Gm17808	3.30872	0.00729368	0.0203316	D13vsN	Up
4930557J02Rik	2.16233	0.00223224	0.0071493	D13vsN	Up
#N/A	4.5076	0.000579987	0.00213665	D13vsN	Up
#N/A	-2.56286	0.0107803	0.0285897	D13vsN	Down
#N/A	6.66825	7.87346e-09	6.48506e-08	D13vsN	Up
#N/A	-2.37428	0.0197487	0.048266	D13vsN	Down
#N/A	4.57609	0.00127224	0.00432164	D13vsN	Up
#N/A	-2.38886	0.00389277	0.0117401	D13vsN	Down
#N/A	3.07592	1.51488e-37	1.24943e-35	D13vsN	Up
#N/A	2.52072	0.0128999	0.0334711	D13vsN	Up
Trbv4	2.1165	5.49353e-05	0.000247747	D13vsN	Up
Or2ak4	-3.5559	0.00613123	0.0174715	D13vsN	Down
Gm8774	2.3666	1.0813e-08	8.74387e-08	D13vsN	Up
#N/A	2.21582	0.00123466	0.00420799	D13vsN	Up
#N/A	3.1048	0.0119604	0.0313309	D13vsN	Up
#N/A	3.21031	0.002079	0.00670905	D13vsN	Up
#N/A	2.13032	1.01609e-08	8.2405e-08	D13vsN	Up
#N/A	2.61555	9.24409e-14	1.39891e-12	D13vsN	Up
#N/A	3.70298	1.14895e-53	1.86015e-51	D13vsN	Up
Gm44431	-2.18251	0.00604883	0.0172528	D13vsN	Down
#N/A	2.13837	0.00242971	0.00771391	D13vsN	Up
#N/A	2.28653	1.7408e-05	8.65986e-05	D13vsN	Up
#N/A	2.01178	2.16562e-05	0.000105958	D13vsN	Up
Gm19434	3.61203	0.00870167	0.0237247	D13vsN	Up
#N/A	3.70976	3.32116e-18	7.75166e-17	D13vsN	Up
#N/A	2.47481	2.15332e-26	8.96454e-25	D13vsN	Up
#N/A	2.22057	2.39164e-14	3.8255e-13	D13vsN	Up
Pnma8c	2.64819	9.51337e-07	5.78038e-06	D13vsN	Up
4931431B13Rik	3.48635	1.91323e-13	2.81186e-12	D13vsN	Up
Gm18561	2.61898	8.52525e-05	0.000371073	D13vsN	Up
#N/A	-2.55087	5.74357e-05	0.000258148	D13vsN	Down
#N/A	3.32607	0.00624228	0.0177615	D13vsN	Up
#N/A	-2.03629	2.12851e-05	0.000104225	D13vsN	Down
#N/A	2.45084	2.48457e-21	7.31012e-20	D13vsN	Up
#N/A	2.59395	2.56434e-20	7.02474e-19	D13vsN	Up
#N/A	2.14647	3.23823e-05	0.000153742	D13vsN	Up
#N/A	2.84277	5.73185e-08	4.1919e-07	D13vsN	Up
#N/A	3.32365	8.97486e-103	7.62838e-100	D13vsN	Up
#N/A	5.87704	8.88403e-07	5.41088e-06	D13vsN	Up
Siglecl1	3.32827	0.0106833	0.0283765	D13vsN	Up
#N/A	2.66506	4.31725e-40	4.06472e-38	D13vsN	Up
#N/A	3.2286	9.45347e-06	4.93325e-05	D13vsN	Up
#N/A	-2.07496	0.00580009	0.0166161	D13vsN	Down
#N/A	4.87431	1.79888e-11	2.07556e-10	D13vsN	Up
#N/A	2.1445	1.17888e-20	3.2943e-19	D13vsN	Up
#N/A	2.1522	5.52371e-38	4.6434e-36	D13vsN	Up
Apoc2l	3.41081	2.79088e-13	4.00931e-12	D13vsN	Up
Sdr42e2	-2.04154	1.94369e-09	1.74567e-08	D13vsN	Down
#N/A	-3.1791	0.0146465	0.037282	D13vsN	Down
#N/A	3.01531	0.0168295	0.0420518	D13vsN	Up
Nxpe1-ps	2.86203	1.55811e-35	1.18011e-33	D13vsN	Up
#N/A	2.58075	0.00243682	0.00773489	D13vsN	Up
Gm8667	3.27699	0.0140058	0.035878	D13vsN	Up
Pvrig	2.03487	2.98569e-10	2.98462e-09	D13vsN	Up
#N/A	2.47006	1.05559e-07	7.42014e-07	D13vsN	Up
5430437J10Rik	3.90433	2.63992e-33	1.74469e-31	D13vsN	Up
#N/A	2.11527	0.00731173	0.0203781	D13vsN	Up
#N/A	2.30949	6.57093e-26	2.65958e-24	D13vsN	Up
#N/A	2.14403	2.7062e-09	2.37678e-08	D13vsN	Up
#N/A	4.06443	0.0105575	0.0280895	D13vsN	Up
#N/A	4.65515	0.000188951	0.000767007	D13vsN	Up
#N/A	2.14403	2.7062e-09	2.37678e-08	D13vsN	Up
#N/A	3.17871	0.0107228	0.028468	D13vsN	Up
#N/A	3.09641	0.012029	0.0314835	D13vsN	Up
#N/A	3.15234	1.75089e-18	4.2053e-17	D13vsN	Up
#N/A	-3.96821	2.63686e-06	1.50308e-05	D13vsN	Down
#N/A	2.07207	9.24106e-30	4.82538e-28	D13vsN	Up
#N/A	2.92023	5.39676e-06	2.93209e-05	D13vsN	Up
#N/A	2.46579	2.34633e-23	7.89827e-22	D13vsN	Up
Gm39302	4.37874	0.00104225	0.00361872	D13vsN	Up
#N/A	2.30652	6.27721e-18	1.42702e-16	D13vsN	Up
#N/A	2.09379	0.0127169	0.0330608	D13vsN	Up
#N/A	3.09737	3.93727e-29	1.94004e-27	D13vsN	Up
#N/A	3.34408	1.07774e-23	3.73052e-22	D13vsN	Up
#N/A	2.08571	7.30013e-07	4.49541e-06	D13vsN	Up
#N/A	3.82488	8.56387e-16	1.58623e-14	D13vsN	Up
#N/A	3.88722	1.24932e-06	7.44312e-06	D13vsN	Up
#N/A	2.44752	3.01554e-05	0.000144108	D13vsN	Up
#N/A	2.75043	7.15753e-13	9.79048e-12	D13vsN	Up
#N/A	4.41118	1.86921e-23	6.34103e-22	D13vsN	Up
#N/A	4.50279	5.32167e-09	4.4896e-08	D13vsN	Up
#N/A	2.33845	1.05116e-40	1.02761e-38	D13vsN	Up
#N/A	3.62844	0.000467393	0.00175589	D13vsN	Up
#N/A	4.04988	2.43307e-18	5.75473e-17	D13vsN	Up
#N/A	2.8551	0.000331259	0.00128193	D13vsN	Up
#N/A	3.57793	0.0154167	0.0390058	D13vsN	Up
Lilrb4b	2.9748	1.90855e-50	2.78094e-48	D13vsN	Up
Gm6653	2.73524	0.000112967	0.000478299	D13vsN	Up
Sros1	2.68348	6.20065e-08	4.51424e-07	D13vsN	Up
#N/A	-3.37189	0.00217109	0.0069768	D13vsN	Down
#N/A	2.44443	4.17974e-06	2.309e-05	D13vsN	Up
Lilrb4a	2.4944	4.98342e-47	6.43408e-45	D13vsN	Up
#N/A	2.20331	8.4332e-06	4.43533e-05	D13vsN	Up
#N/A	2.28818	2.12732e-05	0.000104184	D13vsN	Up
#N/A	-2.06385	0.0044422	0.013161	D13vsN	Down
Gm31938	3.46116	2.98461e-09	2.61006e-08	D13vsN	Up
Gm5779	2.89488	9.93279e-05	0.000425456	D13vsN	Up
4930486F22Rik	-2.95112	0.00504454	0.0147007	D13vsN	Down
#N/A	2.8361	1.45916e-41	1.47844e-39	D13vsN	Up
#N/A	2.665	4.33217e-05	0.000199856	D13vsN	Up
#N/A	-3.7054	0.00288494	0.00899036	D13vsN	Down
#N/A	2.22305	3.43222e-23	1.13907e-21	D13vsN	Up
#N/A	-2.45451	0.00912135	0.0247411	D13vsN	Down
#N/A	2.87068	2.79695e-17	6.02703e-16	D13vsN	Up
Gm6093	5.07371	0.00011554	0.000488179	D13vsN	Up
#N/A	3.13715	0.000312703	0.00121519	D13vsN	Up
Gm18262	2.19824	0.00251259	0.00795311	D13vsN	Up
Gm19951	2.54612	1.93282e-29	9.808e-28	D13vsN	Up
Gm18413	2.11862	4.94975e-06	2.70315e-05	D13vsN	Up
Gm34639	-3.88994	0.00232757	0.00741889	D13vsN	Down
#N/A	6.7275	8.34043e-10	7.87925e-09	D13vsN	Up
#N/A	-2.52351	5.62487e-05	0.000253409	D13vsN	Down
#N/A	4.30005	0.00244298	0.0077504	D13vsN	Up
Gm19154	3.53855	7.56497e-26	3.04981e-24	D13vsN	Up
#N/A	2.47012	0.000281778	0.00110554	D13vsN	Up
1700019C18Rik	5.98255	2.91084e-08	2.22839e-07	D13vsN	Up
#N/A	3.06257	0.0181056	0.0448049	D13vsN	Up
#N/A	3.43567	0.0043684	0.0129725	D13vsN	Up
#N/A	3.89857	0.00305981	0.00948411	D13vsN	Up
#N/A	2.34715	0.000126454	0.000530485	D13vsN	Up
#N/A	2.76399	2.78242e-13	4.0009e-12	D13vsN	Up
H2bc14	2.71631	1.96412e-32	1.22653e-30	D13vsN	Up
#N/A	4.19597	8.46661e-52	1.26375e-49	D13vsN	Up
H2bc9	2.18998	8.51813e-20	2.22775e-18	D13vsN	Up
#N/A	-3.17033	0.00115514	0.00396656	D13vsN	Down
#N/A	3.19203	5.86504e-09	4.91818e-08	D13vsN	Up
#N/A	2.70109	6.32166e-15	1.07584e-13	D13vsN	Up
Gm36161	4.92833	1.36905e-63	3.2474e-61	D13vsN	Up
#N/A	4.69789	2.06199e-56	3.68976e-54	D13vsN	Up
Gm7043	3.35688	8.61122e-10	8.10753e-09	D13vsN	Up
#N/A	-3.37423	0.00117068	0.00401319	D13vsN	Down
#N/A	2.72296	2.06621e-05	0.000101418	D13vsN	Up
#N/A	-2.51615	0.0181423	0.0448849	D13vsN	Down
#N/A	-2.73288	0.00755887	0.020979	D13vsN	Down
#N/A	-3.97544	0.00505296	0.0147169	D13vsN	Down
Gm19077	-2.91834	0.0014891	0.00497327	D13vsN	Down
Gm19510	3.39711	0.00524799	0.015224	D13vsN	Up
#N/A	2.70725	2.67144e-08	2.05489e-07	D13vsN	Up
Gm45924	3.31298	0.00015957	0.000655747	D13vsN	Up
#N/A	-2.59876	0.0193582	0.0474444	D13vsN	Down
#N/A	-3.8505	0.00519654	0.0150891	D13vsN	Down
#N/A	-2.04696	0.0056158	0.0161335	D13vsN	Down
#N/A	2.53041	0.0101028	0.0270603	D13vsN	Up
Gm34643	2.89521	2.1006e-06	1.21436e-05	D13vsN	Up
Gm31814	3.01972	5.79371e-10	5.58016e-09	D13vsN	Up
Gm19277	3.58395	0.0162803	0.0409033	D13vsN	Up
Gm8233	2.43447	0.000161928	0.000664721	D13vsN	Up
#N/A	2.51375	0.00197965	0.00642368	D13vsN	Up
#N/A	3.31825	6.58233e-14	1.01162e-12	D13vsN	Up
#N/A	3.78116	0.00421684	0.0125823	D13vsN	Up
#N/A	3.73561	3.19646e-11	3.58142e-10	D13vsN	Up
Apol10c-ps	4.90255	5.19125e-05	0.000235433	D13vsN	Up
#N/A	-3.33439	0.0124177	0.0323655	D13vsN	Down
Gm7531	3.83147	0.00076522	0.00274566	D13vsN	Up
#N/A	3.63825	0.000525197	0.00195196	D13vsN	Up
#N/A	2.39685	0.0108535	0.0287563	D13vsN	Up
Gm6553	6.27799	4.45131e-16	8.48104e-15	D13vsN	Up
#N/A	-2.45844	0.0102184	0.0273195	D13vsN	Down
Gm30505	-2.83005	0.000122781	0.000516281	D13vsN	Down
#N/A	2.49622	1.8041e-05	8.95291e-05	D13vsN	Up
Gpr31a	6.14632	9.98973e-16	1.83479e-14	D13vsN	Up
Gm5966	3.63786	0.000507462	0.00189202	D13vsN	Up
#N/A	4.23277	0.000935429	0.00328361	D13vsN	Up
#N/A	3.9848	0.00185656	0.00605638	D13vsN	Up
