# Supplementary material for: Comprehensive immune profiling reveals IFN-γ signaling in T cells mediates parasite phagocytosis in a rodent malaria model
Source: mBio. 2026 Mar 11;17(4):e03938-25. doi: 10.1128/mbio.03938-25 (PMC13059739; doi:10.1128/mbio.03938-25)
Supplement: Table S4 — The enriched pathways in the lungs of PbNK65-infected mice compared to naïve mice. [file mbio.03938-25-s0005.xlsx]

## Sheet: D3vsN-pathways
TABLE S4. The enriched pathways in the lungs of PbNK65-infected mice compared to naïve mice
GO ID	Description	GeneRatio	BgRatio	p_value	adjusted p_value	Gene symbols	Count	Group
GO:0001906	cell killing	13/60	286/28891	2.27574e-14	2.71495e-11	Nkg7/Gzmb/Cd5l/Serpinb9b/Gzma/F2/Klrb1a/Klrc3/Prf1/Gbp2b/Ifng/Fcgr4/H2bc12	13	D3vsN
GO:0002449	lymphocyte mediated immunity	14/60	489/28891	1.12158e-12	6.69022e-10	Tbx21/Nkg7/Gzmb/Serpinb9b/Irf7/Xcl1/Klrb1a/Klrc3/Prf1/Ifng/Fcgr4/Ighv7-3/Ighv14-4/Ighv1-42	14	D3vsN
GO:0009615	response to virus	11/60	389/28891	4.34823e-10	1.72915e-07	Irf7/Zbp1/Oas3/Ccl5/Prf1/Gbp2b/Ifng/Ncr1/Oas1g/Ifi27l2a/Klra8	11	D3vsN
GO:0031640	killing of cells of another organism	7/60	110/28891	3.12649e-09	9.32475e-07	Gzmb/Gzma/F2/Prf1/Gbp2b/Ifng/H2bc12	7	D3vsN
GO:0001909	leukocyte mediated cytotoxicity	8/60	185/28891	4.67552e-09	1.11558e-06	Nkg7/Gzmb/Serpinb9b/F2/Klrb1a/Klrc3/Prf1/Fcgr4	8	D3vsN
GO:0071346	cellular response to interferon-gamma	7/60	122/28891	6.45539e-09	1.28355e-06	Ccl3/Ccl4/Xcl1/Ccl5/Gbp2b/Ifng/Gbp10	7	D3vsN
GO:0071347	cellular response to interleukin-1	6/60	81/28891	1.78462e-08	2.93873e-06	Ccl3/Ccl4/Xcl1/Zbp1/Ccl5/Saa3	6	D3vsN
GO:0140507	granzyme-mediated programmed cell death signaling pathway	4/60	15/28891	2.25458e-08	2.93873e-06	Nkg7/Gzmb/Gzma/Prf1	4	D3vsN
GO:0051607	defense response to virus	9/60	328/28891	2.49665e-08	2.93873e-06	Irf7/Zbp1/Oas3/Ccl5/Prf1/Gbp2b/Ifng/Ncr1/Oas1g	9	D3vsN
GO:0140546	defense response to symbiont	9/60	329/28891	2.56277e-08	2.93873e-06	Irf7/Zbp1/Oas3/Ccl5/Prf1/Gbp2b/Ifng/Ncr1/Oas1g	9	D3vsN
GO:0045088	regulation of innate immune response	10/60	474/28891	4.65512e-08	4.56702e-06	Serpinb9b/Irf7/Xcl1/Zbp1/Klrb1a/Oas3/Klrc3/Gbp2b/Oas1g/Ifi204	10	D3vsN
GO:0070555	response to interleukin-1	6/60	96/28891	4.97664e-08	4.56702e-06	Ccl3/Ccl4/Xcl1/Zbp1/Ccl5/Saa3	6	D3vsN
GO:0002460	adaptive immune response based on somatic recombination of immune receptors built from immunoglobulin superfamily domains	10/60	491/28891	6.4667e-08	5.51055e-06	Tbx21/Gzmb/Serpinb9b/Irf7/Xcl1/Prf1/Ifng/Ighv7-3/Ighv14-4/Ighv1-42	10	D3vsN
GO:0048245	eosinophil chemotaxis	4/60	22/28891	1.19517e-07	9.33362e-06	Ccl3/Ccl4/Xcl1/Ccl5	4	D3vsN
GO:0072676	lymphocyte migration	6/60	112/28891	1.25178e-07	9.33362e-06	Ccl3/Tbx21/Ccl4/Apod/Xcl1/Ccl5	6	D3vsN
GO:0042267	natural killer cell mediated cytotoxicity	6/60	117/28891	1.62339e-07	1.13924e-05	Nkg7/Gzmb/Serpinb9b/Klrb1a/Klrc3/Fcgr4	6	D3vsN
GO:0019221	cytokine-mediated signaling pathway	9/60	450/28891	3.64579e-07	2.07116e-05	Ccl3/Ccl4/Irf7/Xcl1/Zbp1/Oas3/Ccl5/Ifng/Oas1g	9	D3vsN
GO:0031341	regulation of cell killing	6/60	157/28891	9.19281e-07	4.98501e-05	Cd5l/Serpinb9b/Klrb1a/Klrc3/Prf1/Ifng	6	D3vsN
GO:0006953	acute-phase response	4/60	44/28891	2.14361e-06	9.62263e-05	Cd163/F2/Ccl5/Saa3	4	D3vsN
GO:0002833	positive regulation of response to biotic stimulus	8/60	413/28891	2.1778e-06	9.62263e-05	Irf7/Xcl1/Zbp1/Oas3/Klrc3/Gbp2b/Oas1g/Ifi204	8	D3vsN
GO:0002440	production of molecular mediator of immune response	8/60	425/28891	2.69147e-06	0.000114676	Tbx21/Apoa2/Xcl1/Ifng/Fcgr4/Igkv2-137/Igkv12-46/Igkv5-39	8	D3vsN
GO:0016064	immunoglobulin mediated immune response	7/60	303/28891	3.12526e-06	0.000118412	Tbx21/Irf7/Xcl1/Ifng/Ighv7-3/Ighv14-4/Ighv1-42	7	D3vsN
GO:0048821	erythrocyte development	4/60	49/28891	3.31986e-06	0.000118412	Slc4a1/Hbb-b1/Hba-a2/Hba-a1	4	D3vsN
GO:0019724	B cell mediated immunity	7/60	306/28891	3.33458e-06	0.000118412	Tbx21/Irf7/Xcl1/Ifng/Ighv7-3/Ighv14-4/Ighv1-42	7	D3vsN
GO:0070269	pyroptosis	4/60	50/28891	3.60295e-06	0.000120565	Gzmb/Gzma/Zbp1/Gbp2b	4	D3vsN
GO:0001818	negative regulation of cytokine production	7/60	314/28891	3.95075e-06	0.000127385	Tbx21/Apoa2/Apod/F2/Oas3/Ifng/Oas1g	7	D3vsN
GO:0002262	myeloid cell homeostasis	6/60	215/28891	5.67208e-06	0.00016917	Slc4a1/Hbb-b1/Ifng/Hba-a2/Hba-a1/Trim10	6	D3vsN
GO:0002697	regulation of immune effector process	8/60	473/28891	5.9044e-06	0.000171804	Tbx21/Apoa2/Cd5l/Serpinb9b/Xcl1/Klrb1a/Klrc3/Ifng	8	D3vsN
GO:0032602	chemokine production	5/60	126/28891	6.56529e-06	0.000182338	Apod/Oas3/Ccl5/Ifng/Oas1g	5	D3vsN
GO:0032760	positive regulation of tumor necrosis factor production	5/60	143/28891	1.215e-05	0.000289898	Ccl3/Ccl4/Oas3/Ifng/Oas1g	5	D3vsN
GO:0006334	nucleosome assembly	4/60	70/28891	1.39069e-05	0.000313037	H1f5/H3c2/H3c3/H3c4	4	D3vsN
GO:1990868	response to chemokine	4/60	80/28891	2.362e-05	0.000477604	Ccl3/Ccl4/Xcl1/Ccl5	4	D3vsN
GO:0050729	positive regulation of inflammatory response	5/60	167/28891	2.56696e-05	0.000493934	Ccl3/Nkg7/Zbp1/Ccl5/Ifng	5	D3vsN
GO:0032069	regulation of nuclease activity	3/60	28/28891	2.68823e-05	0.000501104	Gzma/Oas3/Oas1g	3	D3vsN
GO:0042744	hydrogen peroxide catabolic process	3/60	30/28891	3.32174e-05	0.000582769	Hbb-b1/Hba-a1/Hbb-bt	3	D3vsN
GO:0034728	nucleosome organization	4/60	89/28891	3.59599e-05	0.000617034	H1f5/H3c2/H3c3/H3c4	4	D3vsN
GO:0002418	immune response to tumor cell	3/60	33/28891	4.44414e-05	0.00073637	Nkg7/Xcl1/Prf1	3	D3vsN
GO:0045672	positive regulation of osteoclast differentiation	3/60	38/28891	6.8209e-05	0.00105048	Ccl3/Ccl5/Ifng	3	D3vsN
GO:0048525	negative regulation of viral process	4/60	105/28891	6.86816e-05	0.00105048	Oas3/Ccl5/Oas1g/Trim10	4	D3vsN
GO:0019755	one-carbon compound transport	3/60	43/28891	9.90486e-05	0.00144104	Slc4a1/Hbb-b1/Hba-a1	3	D3vsN
GO:0002347	response to tumor cell	3/60	46/28891	0.000121296	0.00170242	Nkg7/Xcl1/Prf1	3	D3vsN
GO:0035710	CD4-positive, alpha-beta T cell activation	4/60	131/28891	0.000161713	0.00221751	Tbx21/Nkg7/Xcl1/Ifng	4	D3vsN
GO:2000404	regulation of T cell migration	3/60	51/28891	0.000165179	0.0022393	Apod/Xcl1/Ccl5	3	D3vsN
GO:0042102	positive regulation of T cell proliferation	4/60	140/28891	0.000208658	0.0026548	Slc4a1/Xcl1/Ccl5/Ifng	4	D3vsN
GO:0044403	biological process involved in symbiotic interaction	5/60	264/28891	0.000222286	0.00274957	F2/Ccl5/Gbp2b/Ifng/Trim10	5	D3vsN
GO:0035744	T-helper 1 cell cytokine production	2/60	11/28891	0.000230475	0.00274957	Tbx21/Xcl1	2	D3vsN
GO:0043320	natural killer cell degranulation	2/60	11/28891	0.000230475	0.00274957	Nkg7/Fcgr4	2	D3vsN
GO:2000551	regulation of T-helper 2 cell cytokine production	2/60	12/28891	0.0002762	0.00313816	Tbx21/Xcl1	2	D3vsN
GO:0035458	cellular response to interferon-beta	3/60	63/28891	0.000309451	0.00345023	Gbp2b/Oas1g/Ifi204	3	D3vsN
GO:0060759	regulation of response to cytokine stimulus	4/60	156/28891	0.000315236	0.00345024	Irf7/Zbp1/Oas3/Oas1g	4	D3vsN
GO:0048304	positive regulation of isotype switching to IgG isotypes	2/60	13/28891	0.000325982	0.00350357	Tbx21/Ifng	2	D3vsN
GO:0051712	positive regulation of killing of cells of another organism	2/60	13/28891	0.000325982	0.00350357	Prf1/Ifng	2	D3vsN
GO:0010820	positive regulation of T cell chemotaxis	2/60	14/28891	0.000379804	0.00400979	Xcl1/Ccl5	2	D3vsN
GO:0006935	chemotaxis	6/60	462/28891	0.000390534	0.00408691	Ccl3/Ccl4/Xcl1/Ccl5/Saa3/Ifng	6	D3vsN
GO:0035456	response to interferon-beta	3/60	74/28891	0.000497021	0.00472943	Gbp2b/Oas1g/Ifi204	3	D3vsN
GO:0065004	protein-DNA complex assembly	4/60	176/28891	0.000497411	0.00472943	H1f5/H3c2/H3c3/H3c4	4	D3vsN
GO:0060700	regulation of ribonuclease activity	2/60	16/28891	0.000499503	0.00472943	Oas3/Oas1g	2	D3vsN
GO:0032946	positive regulation of mononuclear cell proliferation	4/60	186/28891	0.000612109	0.00541253	Slc4a1/Xcl1/Ccl5/Ifng	4	D3vsN
GO:0071356	cellular response to tumor necrosis factor	4/60	186/28891	0.000612109	0.00541253	Ccl3/Ccl4/Xcl1/Ccl5	4	D3vsN
GO:0002714	positive regulation of B cell mediated immunity	3/60	80/28891	0.000624398	0.00541253	Tbx21/Xcl1/Ifng	3	D3vsN
GO:0002891	positive regulation of immunoglobulin mediated immune response	3/60	80/28891	0.000624398	0.00541253	Tbx21/Xcl1/Ifng	3	D3vsN
GO:2000514	regulation of CD4-positive, alpha-beta T cell activation	3/60	80/28891	0.000624398	0.00541253	Tbx21/Xcl1/Ifng	3	D3vsN
GO:0048291	isotype switching to IgG isotypes	2/60	18/28891	0.000635167	0.00541253	Tbx21/Ifng	2	D3vsN
GO:0002827	positive regulation of T-helper 1 type immune response	2/60	19/28891	0.000708944	0.00591448	Tbx21/Xcl1	2	D3vsN
GO:0015669	gas transport	2/60	19/28891	0.000708944	0.00591448	Hbb-b1/Hba-a1	2	D3vsN
GO:0002639	positive regulation of immunoglobulin production	3/60	84/28891	0.000719884	0.00596404	Tbx21/Xcl1/Ifng	3	D3vsN
GO:0035457	cellular response to interferon-alpha	2/60	20/28891	0.000786664	0.00638429	Oas1g/Ifi204	2	D3vsN
GO:0035821	modulation of process of another organism	2/60	21/28891	0.00086831	0.00672658	Prf1/Ifng	2	D3vsN
GO:0034612	response to tumor necrosis factor	4/60	206/28891	0.000895862	0.00689525	Ccl3/Ccl4/Xcl1/Ccl5	4	D3vsN
GO:0051251	positive regulation of lymphocyte activation	5/60	367/28891	0.000991446	0.00748605	Tbx21/Slc4a1/Xcl1/Ccl5/Ifng	5	D3vsN
GO:0051341	regulation of oxidoreductase activity	3/60	94/28891	0.000997927	0.00748759	Slc4a1/Gzma/Ifng	3	D3vsN
GO:0035634	response to stilbenoid	2/60	24/28891	0.00113664	0.00837047	Saa3/Hba-a1	2	D3vsN
GO:0002285	lymphocyte activation involved in immune response	4/60	227/28891	0.00128239	0.00910651	Tbx21/Nkg7/Ifng/Fcgr4	4	D3vsN
GO:1901857	positive regulation of cellular respiration	2/60	27/28891	0.00143974	0.00998608	Ifng/Oas1g	2	D3vsN
GO:0006925	inflammatory cell apoptotic process	2/60	28/28891	0.00154842	0.010441	Ccl5/Ifng	2	D3vsN
GO:0051354	negative regulation of oxidoreductase activity	2/60	28/28891	0.00154842	0.010441	Slc4a1/Gzma	2	D3vsN
GO:0050777	negative regulation of immune response	4/60	239/28891	0.00154909	0.010441	Tbx21/Serpinb9b/Oas3/Oas1g	4	D3vsN
GO:0070374	positive regulation of ERK1 and ERK2 cascade	4/60	239/28891	0.00154909	0.010441	Ccl3/Ccl4/Xcl1/Ccl5	4	D3vsN
GO:1903037	regulation of leukocyte cell-cell adhesion	5/60	407/28891	0.00156569	0.0104936	Tbx21/Slc4a1/Xcl1/Ccl5/Ifng	5	D3vsN
GO:0043547	positive regulation of GTPase activity	4/60	253/28891	0.00190646	0.0120979	Ccl3/Ccl4/Xcl1/Ccl5	4	D3vsN
GO:0035455	response to interferon-alpha	2/60	32/28891	0.00202097	0.0126848	Oas1g/Ifi204	2	D3vsN
GO:0002828	regulation of type 2 immune response	2/60	34/28891	0.00227973	0.0139473	Tbx21/Xcl1	2	D3vsN
GO:0007159	leukocyte cell-cell adhesion	5/60	447/28891	0.0023544	0.0143306	Tbx21/Slc4a1/Xcl1/Ccl5/Ifng	5	D3vsN
GO:0042098	T cell proliferation	4/60	270/28891	0.00241276	0.0145281	Slc4a1/Xcl1/Ccl5/Ifng	4	D3vsN
GO:0001910	regulation of leukocyte mediated cytotoxicity	3/60	136/28891	0.00287003	0.0165408	Serpinb9b/Klrb1a/Klrc3	3	D3vsN
GO:0000018	regulation of DNA recombination	3/60	137/28891	0.00292998	0.0168052	Tbx21/Ifng/H1f5	3	D3vsN
GO:0030101	natural killer cell activation	3/60	140/28891	0.00311447	0.0175507	Nkg7/Klrc3/Fcgr4	3	D3vsN
GO:0042119	neutrophil activation	2/60	42/28891	0.00346174	0.0191197	Ccl5/Fcgr4	2	D3vsN
GO:0002753	cytoplasmic pattern recognition receptor signaling pathway	3/60	150/28891	0.00378039	0.0205001	Irf7/Oas3/Oas1g	3	D3vsN
GO:0050691	regulation of defense response to virus by host	2/60	45/28891	0.00396453	0.0213049	Ccl5/Ifng	2	D3vsN
GO:0071222	cellular response to lipopolysaccharide	4/60	312/28891	0.00404579	0.0216441	Gbp2b/Ifng/Fcgr4/Gbp10	4	D3vsN
GO:0033028	myeloid cell apoptotic process	2/60	46/28891	0.00413922	0.0218499	Ccl5/Ifng	2	D3vsN
GO:0071168	protein localization to chromatin	2/60	48/28891	0.00449916	0.0234388	H1f5/H2ac4	2	D3vsN
GO:0042092	type 2 immune response	2/60	50/28891	0.00487307	0.0248443	Tbx21/Xcl1	2	D3vsN
GO:1900180	regulation of protein localization to nucleus	3/60	165/28891	0.00493147	0.0250351	Apod/F2/Ifng	3	D3vsN
GO:0006959	humoral immune response	4/60	337/28891	0.00530758	0.0263831	Cd5l/F2/Ifng/H2bc12	4	D3vsN
GO:0043087	regulation of GTPase activity	4/60	345/28891	0.00576124	0.0279397	Ccl3/Ccl4/Xcl1/Ccl5	4	D3vsN
GO:0043370	regulation of CD4-positive, alpha-beta T cell differentiation	2/60	55/28891	0.00586821	0.0282289	Tbx21/Ifng	2	D3vsN
GO:0071216	cellular response to biotic stimulus	4/60	349/28891	0.0059975	0.028735	Gbp2b/Ifng/Fcgr4/Gbp10	4	D3vsN
GO:0042531	positive regulation of tyrosine phosphorylation of STAT protein	2/60	56/28891	0.00607746	0.0290017	Ccl5/Ifng	2	D3vsN
GO:0006110	regulation of glycolytic process	2/60	58/28891	0.00650609	0.0306789	Slc4a1/Ifng	2	D3vsN
GO:0045834	positive regulation of lipid metabolic process	3/60	185/28891	0.00676401	0.0316449	Apoa2/F2/Ifng	3	D3vsN
GO:0002832	negative regulation of response to biotic stimulus	3/60	187/28891	0.0069666	0.031966	Serpinb9b/Oas3/Oas1g	3	D3vsN
GO:0070371	ERK1 and ERK2 cascade	4/60	367/28891	0.00714078	0.0326397	Ccl3/Ccl4/Xcl1/Ccl5	4	D3vsN
GO:0048660	regulation of smooth muscle cell proliferation	3/60	193/28891	0.00759595	0.0345877	Apod/Ccl5/Ifng	3	D3vsN
GO:0048659	smooth muscle cell proliferation	3/60	202/28891	0.00860129	0.0381463	Apod/Ccl5/Ifng	3	D3vsN
GO:0032943	mononuclear cell proliferation	4/60	389/28891	0.0087234	0.0385445	Slc4a1/Xcl1/Ccl5/Ifng	4	D3vsN
GO:0043470	regulation of carbohydrate catabolic process	2/60	72/28891	0.00987502	0.0424673	Slc4a1/Ifng	2	D3vsN
GO:0002294	CD4-positive, alpha-beta T cell differentiation involved in immune response	2/60	75/28891	0.0106786	0.0448575	Tbx21/Ifng	2	D3vsN
GO:0050796	regulation of insulin secretion	3/60	221/28891	0.0109703	0.0454429	F2/Ccl5/Ifng	3	D3vsN
GO:0042306	regulation of protein import into nucleus	2/60	80/28891	0.0120798	0.0488516	Apod/Ifng	2	D3vsN

## Sheet: D5vsN-pathways
GO ID	Description	GeneRatio	BgRatio	p_value	adjusted p_value	Gene symbols	Count	Group
GO:0035456	response to interferon-beta	35/359	74/28891	3.76939e-47	1.09802e-43	Oas1h/Acod1/Stat1/Ifi211/Gbp3/Gbp2/Ifit1/Ifi206/Gbp7/Gbp2b/Xaf1/Ifi209/Irgm1/Gm12185/Oas1a/Iigp1/Ifi205/Gm5431/Ifitm6/Oas1g/Oas1e/Gm4841/Irgm2/Ifi214/Ifi204/Ifi207/Ifi213/Iigp1c/Ifit3/Igtp/Ifi47/Tgtp2/Tgtp1/F830016B08Rik/Gbp6	35	D5vsN
GO:0035458	cellular response to interferon-beta	33/359	63/28891	1.79124e-46	2.60894e-43	Oas1h/Acod1/Stat1/Ifi211/Gbp3/Gbp2/Ifit1/Ifi206/Gbp7/Gbp2b/Ifi209/Irgm1/Gm12185/Oas1a/Iigp1/Ifi205/Gm5431/Oas1g/Oas1e/Gm4841/Irgm2/Ifi214/Ifi204/Ifi207/Ifi213/Iigp1c/Ifit3/Igtp/Ifi47/Tgtp2/Tgtp1/F830016B08Rik/Gbp6	33	D5vsN
GO:0009615	response to virus	59/359	389/28891	3.70172e-46	3.59437e-43	Mx1/Il12rb1/Oas1h/Pou2f2/Dhx58/Rsad2/Acod1/Mefv/Mx2/Tnf/Irf7/Stat1/Zbp1/Il21/Gbp3/Cxcl9/Oasl2/Trim30a/Oas3/Oas2/Rtp4/Tlr13/Ifit1/Cxcl10/Ccl5/Slfn8/Isg15/Prf1/Ddx60/Gbp7/Gbp2b/Oasl1/Tlr7/Il27/Tlr9/Ifit2/Irgm1/Spn/Treml4/Trim30b/Oas1a/Cd8a/Ifng/Ifitm6/Ifit3b/Oas1g/Oas1e/Slfn9/Nlrp1a/Irgm2/Ifit3/Trim30c/Igtp/Tgtp1/Ifi27l2a/Ifit1bl1/Gbp4/Klra8/Gbp5	59	D5vsN
GO:0045088	regulation of innate immune response	61/359	474/28891	2.24138e-43	1.63229e-40	Oas1h/Sh2d1a/Dhx58/Rsad2/Serpinb9b/Acod1/Mefv/Myo1f/Tnf/Irf7/Il18rap/Ifi211/Xcl1/Zbp1/Il21/Gbp3/Gbp2/Fgr/Smpdl3b/Gfi1/Clec4e/Klrk1/Klrc1/Klrb1a/Trim30a/Crtam/Oas3/Klrc3/Tlr13/Cd300a/Isg15/Tap1/Ifi206/Ddx60/Gbp7/Gbp2b/Trem3/Oasl1/Ifi209/Tlr7/Tlr9/Irgm1/Treml4/Klrc2/Trim30b/Oas1a/Slamf8/Ifi205/Oas1g/Oas1e/Nlrp1a/Irgm2/Ifi214/H2-T-ps/Ifi204/Ifi207/Ifi213/Nlrc5/Trim30c/Igtp/Gbp5	61	D5vsN
GO:0051607	defense response to virus	52/359	328/28891	1.09094e-41	6.22456e-39	Il12rb1/Oas1h/Dhx58/Rsad2/Acod1/Mefv/Mx2/Tnf/Irf7/Stat1/Zbp1/Gbp3/Cxcl9/Oasl2/Trim30a/Oas3/Oas2/Rtp4/Ifit1/Cxcl10/Ccl5/Slfn8/Isg15/Prf1/Ddx60/Gbp7/Gbp2b/Oasl1/Tlr7/Il27/Tlr9/Ifit2/Irgm1/Spn/Treml4/Trim30b/Oas1a/Cd8a/Ifng/Ifitm6/Ifit3b/Oas1g/Oas1e/Slfn9/Nlrp1a/Irgm2/Ifit3/Trim30c/Igtp/Ifit1bl1/Gbp4/Gbp5	52	D5vsN
GO:0140546	defense response to symbiont	52/359	329/28891	1.28209e-41	6.22456e-39	Il12rb1/Oas1h/Dhx58/Rsad2/Acod1/Mefv/Mx2/Tnf/Irf7/Stat1/Zbp1/Gbp3/Cxcl9/Oasl2/Trim30a/Oas3/Oas2/Rtp4/Ifit1/Cxcl10/Ccl5/Slfn8/Isg15/Prf1/Ddx60/Gbp7/Gbp2b/Oasl1/Tlr7/Il27/Tlr9/Ifit2/Irgm1/Spn/Treml4/Trim30b/Oas1a/Cd8a/Ifng/Ifitm6/Ifit3b/Oas1g/Oas1e/Slfn9/Nlrp1a/Irgm2/Ifit3/Trim30c/Igtp/Ifit1bl1/Gbp4/Gbp5	52	D5vsN
GO:0002833	positive regulation of response to biotic stimulus	55/359	413/28891	6.71212e-40	2.44405e-37	Oas1h/Sh2d1a/Cd274/Dhx58/Rsad2/Acod1/Mefv/Tnf/Irf7/Il18rap/Ifi211/Xcl1/Zbp1/Il21/Gbp3/Gbp2/Smpdl3b/Gfi1/Clec4e/Klrk1/Klrc1/Trim30a/Crtam/Oas3/Klrc3/Tlr13/Cd300a/Ifi206/Ddx60/Gbp7/Gbp2b/Trem3/Oasl1/Ifi209/Tlr7/Tlr9/Irgm1/Treml4/Klrc2/Trim30b/Oas1a/Ifi205/Oas1g/Oas1e/Nlrp1a/Irgm2/Ifi214/H2-T-ps/Ifi204/Ifi207/Ifi213/Nlrc5/Trim30c/Igtp/Gbp5	55	D5vsN
GO:0034341	response to interferon-gamma	28/359	150/28891	7.33026e-25	1.52522e-22	Il12rb1/Ccl3/Ccl4/Acod1/Mefv/Tnf/Stat1/Xcl1/Gbp3/Gbp2/Gbp9/Gbp8/Ccl5/Ubd/Gbp7/Gbp2b/Irgm1/Ifng/Ifitm6/Irgm2/Nlrc5/Igtp/Tgtp1/Gbp4/Gbp11/Gbp6/Gbp10/Gbp5	28	D5vsN
GO:0001906	cell killing	35/359	286/28891	2.41366e-24	4.68732e-22	Nkg7/Sh2d1a/Gzmb/Cd5l/Fcgr1/Nts/Serpinb9b/Gzma/Il18rap/F2/Il21/Gbp3/Gbp2/Cxcl9/Klrk1/Klrc1/Klrb1a/Crtam/Klrc3/Cxcl10/Prf1/Tap1/Gbp7/Gbp2b/Trem3/Klrc2/Ifng/Fcgr4/H2bc12/Irgm2/Klrh1/H2-T-ps/Igtp/Ccr5/Gbp5	35	D5vsN
GO:0002221	pattern recognition receptor signaling pathway	28/359	233/28891	1.78676e-19	2.73939e-17	Oas1h/Dhx58/Rsad2/Acod1/Mefv/Tnf/Irf7/Gbp2/Smpdl3b/Gfi1/Clec4e/Trim30a/Oas3/Tlr13/Cd300a/Ddx60/Oasl1/Tlr7/Tlr9/Irgm1/Treml4/Oas1a/Oas1g/Oas1e/Nlrp1a/Irgm2/Igtp/Gbp5	28	D5vsN
GO:0002449	lymphocyte mediated immunity	38/359	489/28891	2.51389e-19	3.66149e-17	Tbx21/Nkg7/Sh2d1a/Pou2f2/Gzmb/Fcgr1/Myo1g/Rsad2/Serpinb9b/Tnf/Irf7/Cd28/Il18rap/Xcl1/Il21/Tnfrsf1b/Klrk1/Klrc1/Klrb1a/Crtam/Klrc3/Prf1/Tap1/Spn/Treml4/Klrc2/Cd8a/Ifng/Fcer1g/Pirb/Fcgr4/Il2rb/Slfn2/H2-T-ps/Ighv9-4/Ighv1-42/Ighv10-3/Ighv11-2	38	D5vsN
GO:0050863	regulation of T cell activation	35/359	411/28891	3.88148e-19	5.38417e-17	Lck/Il12rb1/Tbx21/Slc4a1/Cd274/Aif1/Cd6/Icos/Ctla4/Cd28/Xcl1/Pck1/Il21/Sit1/Tnfrsf1b/Lat/Itgal/Ido1/Thy1/Crtam/Cd3e/Cd300a/Ccl5/Cd209c/Il27/Irgm1/Spn/Tarm1/Ifng/Tigit/H2-T-ps/Slfn1/Sirpd/Sirpb1b/Sirpb1a	35	D5vsN
GO:1903037	regulation of leukocyte cell-cell adhesion	33/359	407/28891	1.82928e-17	2.22028e-15	Lck/Il12rb1/Tbx21/Slc4a1/Cd274/Aif1/Tnf/Cd6/Icos/Ctla4/Cd28/Xcl1/Itga4/Pck1/Il21/Itgal/Ido1/Thy1/Crtam/Cd3e/Cd300a/Ccl5/Cd209c/Irgm1/Spn/Tarm1/Ifng/Tigit/H2-T-ps/Slfn1/Sirpd/Sirpb1b/Sirpb1a	33	D5vsN
GO:1903900	regulation of viral life cycle	22/359	156/28891	4.60005e-17	5.35997e-15	Oas1h/Rsad2/Top2a/Mx2/Tnf/Gbp3/Oasl2/Trim30a/Oas3/Oas2/Ccl5/Isg15/Cd209c/Gbp7/Oasl1/Trim30b/Oas1a/Ifitm6/Oas1g/Oas1e/Trim10/Trim30c	22	D5vsN
GO:0002697	regulation of immune effector process	34/359	473/28891	2.25902e-16	2.35019e-14	Tbx21/Apoa2/Sh2d1a/Cd5l/Fcgr1/Il10/Dhx58/Rsad2/Serpinb9b/Tnf/Cd28/Il18rap/Xcl1/Pck1/Il21/Tnfrsf1b/Fgr/Klrk1/Klrc1/Klrb1a/Crtam/Klrc3/Cd300a/Tap1/Ddx60/Tlr7/Il27/Tlr9/Spn/Klrc2/Slamf8/Ifng/Fcer1g/H2-T-ps	34	D5vsN
GO:0007159	leukocyte cell-cell adhesion	33/359	447/28891	2.92212e-16	2.93522e-14	Lck/Il12rb1/Tbx21/Slc4a1/Cd274/Aif1/Tnf/Cd6/Icos/Ctla4/Cd28/Xcl1/Itga4/Pck1/Il21/Itgal/Ido1/Thy1/Crtam/Cd3e/Cd300a/Ccl5/Cd209c/Irgm1/Spn/Tarm1/Ifng/Tigit/H2-T-ps/Slfn1/Sirpd/Sirpb1b/Sirpb1a	33	D5vsN
GO:0050670	regulation of lymphocyte proliferation	27/359	286/28891	3.92554e-16	3.8117e-14	Il12rb1/Slc4a1/Cd274/Il10/Aif1/Cd6/Ctla4/Cd28/Xcl1/Il21/Tnfrsf1b/Itgal/Ido1/Crtam/Cd3e/Cd300a/Ccl5/Cd209c/Il27/Tlr9/Irgm1/Spn/Tarm1/Ifng/H2-T-ps/Lst1/Slfn1	27	D5vsN
GO:0070663	regulation of leukocyte proliferation	28/359	313/28891	4.42787e-16	4.16077e-14	Il12rb1/Slc4a1/Cd274/Il10/Aif1/Cd6/Ctla4/Cd28/Xcl1/Ocstamp/Il21/Tnfrsf1b/Itgal/Ido1/Crtam/Cd3e/Cd300a/Ccl5/Cd209c/Il27/Tlr9/Irgm1/Spn/Tarm1/Ifng/H2-T-ps/Lst1/Slfn1	28	D5vsN
GO:0032479	regulation of type I interferon production	20/359	136/28891	5.43583e-16	4.90864e-14	Oas1h/Dhx58/Acod1/Irf7/Stat1/Gbp3/Oas3/Oas2/Isg15/Gbp7/Xaf1/Tlr7/Tlr9/Irgm1/Oas1a/Oas1g/Oas1e/Irgm2/Igtp/Gbp4	20	D5vsN
GO:0032606	type I interferon production	20/359	141/28891	1.1174e-15	9.29998e-14	Oas1h/Dhx58/Acod1/Irf7/Stat1/Gbp3/Oas3/Oas2/Isg15/Gbp7/Xaf1/Tlr7/Tlr9/Irgm1/Oas1a/Oas1g/Oas1e/Irgm2/Igtp/Gbp4	20	D5vsN
GO:0031640	killing of cells of another organism	18/359	110/28891	2.30324e-15	1.81334e-13	Gzmb/Nts/Gzma/F2/Gbp3/Gbp2/Cxcl9/Cxcl10/Prf1/Gbp7/Gbp2b/Trem3/Ifng/H2bc12/Irgm2/Klrh1/Igtp/Gbp5	18	D5vsN
GO:0002696	positive regulation of leukocyte activation	31/359	432/28891	5.26924e-15	3.93572e-13	Lck/Il12rb1/Tbx21/Slc4a1/Cd274/Il10/Aif1/Tnf/Cd6/Icos/Cd28/Xcl1/Pck1/Il21/Fgr/Klrk1/Itgal/Thy1/Cd3e/Ccl5/Cd209c/Tlr9/Irgm1/Spn/Ifng/Fcer1g/Klrh1/H2-T-ps/Sirpd/Sirpb1b/Sirpb1a	31	D5vsN
GO:0071222	cellular response to lipopolysaccharide	26/359	312/28891	2.76034e-14	1.86997e-12	Cd274/Il10/Cmpk2/Acod1/Tnf/Cd6/Stat1/Gbp3/Gbp2/Tnfrsf1b/Gfi1/Cxcl9/Klrk1/Trim30a/Cxcl10/Gbp2b/Irgm1/Trim30b/Ifng/Fcgr4/Irgm2/Trim30c/Igtp/Gbp6/Gbp10/Gbp5	26	D5vsN
GO:0071216	cellular response to biotic stimulus	27/359	349/28891	5.29162e-14	3.50329e-12	Cd274/Il10/Cmpk2/Acod1/Tnf/Cd6/Stat1/Gbp3/Gbp2/Tnfrsf1b/Gfi1/Cxcl9/Klrk1/Trim30a/Cxcl10/Gbp2b/Irgm1/Trim30b/Ifng/Fcgr4/Irgm2/Klrh1/Trim30c/Igtp/Gbp6/Gbp10/Gbp5	27	D5vsN
GO:0042098	T cell proliferation	24/359	270/28891	6.76618e-14	4.28476e-12	Il12rb1/Slc4a1/Cd274/Aif1/Cd6/Ctla4/Cd28/Xcl1/Il21/Tnfrsf1b/Itgal/Ido1/Crtam/Cd3e/Ccl5/Cd209c/Il27/Irgm1/Spn/Tarm1/Ifng/Slfn2/H2-T-ps/Slfn1	24	D5vsN
GO:0032943	mononuclear cell proliferation	28/359	389/28891	1.06681e-13	6.40331e-12	Il12rb1/Slc4a1/Cd274/Il10/Aif1/Cd6/Ctla4/Cd28/Xcl1/Il21/Tnfrsf1b/Itgal/Ido1/Crtam/Cd3e/Cd300a/Ccl5/Cd209c/Il27/Tlr9/Irgm1/Spn/Tarm1/Ifng/Slfn2/H2-T-ps/Lst1/Slfn1	28	D5vsN
GO:0019058	viral life cycle	23/359	250/28891	1.09707e-13	6.40331e-12	Oas1h/Rsad2/Top2a/Mx2/Tnf/Gbp3/Oasl2/Trim30a/Oas3/Oas2/Ccl5/Isg15/Cd209c/Gbp7/Oasl1/Gpr15/Trim30b/Oas1a/Ifitm6/Oas1g/Oas1e/Trim10/Trim30c	23	D5vsN
GO:0002460	adaptive immune response based on somatic recombination of immune receptors built from immunoglobulin superfamily domains	31/359	491/28891	1.65128e-13	9.25032e-12	Il12rb1/Tbx21/Ly9/Pou2f2/Gzmb/Fcgr1/Cd274/Myo1g/Rsad2/Serpinb9b/Tnf/Irf7/Cd28/Il18rap/Xcl1/Tnfrsf1b/Prf1/Il27/Spn/Treml4/Cd8a/Ifng/Fcer1g/Pirb/Il2rb/Slfn2/H2-T-ps/Ighv9-4/Ighv1-42/Ighv10-3/Ighv11-2	31	D5vsN
GO:0050870	positive regulation of T cell activation	23/359	277/28891	9.51082e-13	4.39762e-11	Lck/Il12rb1/Slc4a1/Cd274/Aif1/Cd6/Icos/Cd28/Xcl1/Pck1/Il21/Itgal/Thy1/Cd3e/Ccl5/Cd209c/Irgm1/Spn/Ifng/H2-T-ps/Sirpd/Sirpb1b/Sirpb1a	23	D5vsN
GO:0001909	leukocyte mediated cytotoxicity	19/359	185/28891	2.23229e-12	1.00041e-10	Nkg7/Sh2d1a/Gzmb/Fcgr1/Serpinb9b/Il18rap/F2/Il21/Klrk1/Klrc1/Klrb1a/Crtam/Klrc3/Prf1/Tap1/Trem3/Klrc2/Fcgr4/H2-T-ps	19	D5vsN
GO:0002832	negative regulation of response to biotic stimulus	19/359	187/28891	2.70586e-12	1.19427e-10	Oas1h/Dhx58/Serpinb9b/Acod1/Mefv/Smpdl3b/Trim30a/Oas3/Isg15/Tap1/Irgm1/Oas1a/Slamf8/Oas1g/Oas1e/Irgm2/H2-T-ps/Nlrc5/Igtp	19	D5vsN
GO:0060700	regulation of ribonuclease activity	8/359	16/28891	6.20616e-12	2.65861e-10	Oas1h/Oasl2/Oas3/Oas2/Oasl1/Oas1a/Oas1g/Oas1e	8	D5vsN
GO:0031341	regulation of cell killing	17/359	157/28891	1.39284e-11	5.88022e-10	Sh2d1a/Cd5l/Serpinb9b/Il18rap/Il21/Klrk1/Klrc1/Klrb1a/Crtam/Klrc3/Prf1/Tap1/Klrc2/Ifng/Klrh1/H2-T-ps/Ccr5	17	D5vsN
GO:0050727	regulation of inflammatory response	26/359	411/28891	1.52931e-11	6.36411e-10	Ccl3/Nkg7/Fcgr1/Il10/Aoah/Acod1/Mefv/Tnf/Cd28/Xcl1/Zbp1/Tnfrsf1b/Smpdl3b/Ido1/Ccl5/Tlr9/Irgm1/Spn/Slamf8/Ifng/Fcer1g/Nlrp1a/Irgm2/H2-T-ps/Igtp/Ccr5	26	D5vsN
GO:0042267	natural killer cell mediated cytotoxicity	15/359	117/28891	1.94972e-11	7.99933e-10	Nkg7/Sh2d1a/Gzmb/Serpinb9b/Il18rap/Il21/Klrk1/Klrc1/Klrb1a/Crtam/Klrc3/Tap1/Klrc2/Fcgr4/H2-T-ps	15	D5vsN
GO:0002440	production of molecular mediator of immune response	26/359	425/28891	3.20766e-11	1.19794e-09	Tbx21/Apoa2/Pou2f2/Il10/Rsad2/Tnf/Cd28/Il18rap/Xcl1/Il21/Tnfrsf1b/Trem3/Tlr7/Tlr9/Ifng/Fcer1g/Fcgr4/H2-T-ps/Igkv12-89/Igkv5-39/Trav16d-dv11/Trav16n/Trav16/Trdv2-2/Igkv14-126/Igkv1-122	26	D5vsN
GO:0032760	positive regulation of tumor necrosis factor production	16/359	143/28891	3.39176e-11	1.2484e-09	Ccl3/Oas1h/Cybb/Ccl4/Tnfrsf8/Oas3/Oas2/Tlr9/Spn/Oas1a/Ifng/Fcer1g/Oas1g/Oas1e/H2-T-ps/Ccr5	16	D5vsN
GO:0032069	regulation of nuclease activity	9/359	28/28891	3.585e-11	1.27963e-09	Oas1h/Gzma/Oasl2/Oas3/Oas2/Oasl1/Oas1a/Oas1g/Oas1e	9	D5vsN
GO:0050900	leukocyte migration	25/359	398/28891	4.4271e-11	1.51719e-09	Ccl3/Tbx21/Ccl4/Myo1g/Myo1f/Aif1/Tnf/Gpr35/Xcl1/Itga4/Cxcl9/Ptpro/Itgal/Thy1/Crtam/Cd300a/Cxcl10/Ccl5/Trem3/Gpr15/Cxcr3/Spn/Slamf8/Ifng/Fcer1g	25	D5vsN
GO:0046631	alpha-beta T cell activation	19/359	221/28891	5.12497e-11	1.71598e-09	Tbx21/Nkg7/Ly9/Cd274/Rsad2/Cd28/Xcl1/Il21/Crtam/Cd3e/Eomes/Cd300a/Il27/Irgm1/Spn/Tarm1/Ifng/H2-T-ps/Igtp	19	D5vsN
GO:0039531	regulation of viral-induced cytoplasmic pattern recognition receptor signaling pathway	13/359	92/28891	1.25148e-10	4.00612e-09	Dhx58/Rsad2/Mefv/Gbp2/Trim30a/Ddx60/Oasl1/Tlr9/Irgm1/Treml4/Irgm2/Igtp/Gbp5	13	D5vsN
GO:0035455	response to interferon-alpha	9/359	32/28891	1.39348e-10	4.36475e-09	Oas1h/Ifit1/Ifit2/Oas1a/Ifitm6/Oas1g/Oas1e/Ifi204/Tgtp1	9	D5vsN
GO:0050777	negative regulation of immune response	19/359	239/28891	1.97055e-10	5.97939e-09	Oas1h/Tbx21/Il10/Dhx58/Serpinb9b/Acod1/Samsn1/Smpdl3b/Oas3/Cd300a/Isg15/Tap1/Spn/Oas1a/Slamf8/Oas1g/Oas1e/H2-T-ps/Nlrc5	19	D5vsN
GO:0002274	myeloid leukocyte activation	20/359	280/28891	4.36503e-10	1.27153e-08	Lcp2/Cd48/Il10/Myo1f/Aif1/Tnf/Il18rap/Fgr/Klrk1/Lat/Cd300a/Ccl5/Ubd/Tlr9/Irgm1/Ifng/Fcer1g/Pirb/Fcgr4/Pilrb1	20	D5vsN
GO:0032102	negative regulation of response to external stimulus	26/359	485/28891	5.58609e-10	1.57983e-08	Oas1h/Il10/Dhx58/Aoah/Serpinb9b/Acod1/Mefv/Aif1/Tnf/F2/Tnfrsf1b/Smpdl3b/Trim30a/Oas3/Isg15/Tap1/Irgm1/Spn/Oas1a/Slamf8/Oas1g/Oas1e/Irgm2/H2-T-ps/Nlrc5/Igtp	26	D5vsN
GO:0002366	leukocyte activation involved in immune response	21/359	333/28891	1.52735e-09	4.0447e-08	Tbx21/Nkg7/Ly9/Il10/Myo1f/Tnf/Cd28/Pck1/Il21/Fgr/Clec4e/Lat/Itgal/Eomes/Cd300a/Il27/Spn/Ifng/Fcer1g/Fcgr4/Slfn2	21	D5vsN
GO:0006909	phagocytosis	18/359	242/28891	1.7321e-09	4.50501e-08	Apoa2/Fcgr1/Myo1g/Aif1/Tnf/Fgr/Itgal/Cd300a/Adgrb1/Treml4/Ifng/Fcer1g/Il2rb/Klrh1/Sirpd/Sirpb1b/Sirpb1a/Bin2	18	D5vsN
GO:0035457	cellular response to interferon-alpha	7/359	20/28891	2.91084e-09	7.43796e-08	Oas1h/Ifit1/Ifit2/Oas1a/Oas1g/Oas1e/Ifi204	7	D5vsN
GO:0002367	cytokine production involved in immune response	15/359	178/28891	7.41419e-09	1.79979e-07	Tbx21/Apoa2/Il10/Rsad2/Tnf/Il18rap/Xcl1/Il21/Tnfrsf1b/Trem3/Tlr7/Tlr9/Ifng/Fcer1g/H2-T-ps	15	D5vsN
GO:0070269	pyroptosis	9/359	50/28891	1.02228e-08	2.4409e-07	Gzmb/Mefv/Gzma/Zbp1/Gbp3/Gbp2/Gbp2b/Nlrp1a/Gbp5	9	D5vsN
GO:0030217	T cell differentiation	20/359	339/28891	1.16413e-08	2.73477e-07	Lck/Tbx21/Ly9/Rsad2/Ctla4/Cd28/Pck1/Il21/Clec4e/Crtam/Cd3e/Cd3d/Eomes/Il27/Themis/Spn/Cd8a/Ifng/Fcer1g/Igtp	20	D5vsN
GO:1903706	regulation of hemopoiesis	23/359	452/28891	1.49487e-08	3.40199e-07	Clec2g/Lck/Ccl3/Tbx21/Il10/Tnf/Ctla4/Cd28/Stat1/Pck1/Ocstamp/Il21/Crtam/Ccl5/Isg15/Il27/Tlr9/Irgm1/Slamf8/Ifng/Pirb/Pilrb1/Pira1	23	D5vsN
GO:0006334	nucleosome assembly	10/359	70/28891	1.58578e-08	3.58091e-07	Asf1b/H1f1/H1f3/H1f5/H3c2/H3c6/H3c3/H3c13/H3c4/H3c7	10	D5vsN
GO:0044406	adhesion of symbiont to host	6/359	15/28891	1.60788e-08	3.60289e-07	Gbp3/Gbp2/Gbp9/Gbp7/Gbp2b/Gbp6	6	D5vsN
GO:0002456	T cell mediated immunity	14/359	165/28891	2.15971e-08	4.73026e-07	Tbx21/Gzmb/Myo1g/Rsad2/Serpinb9b/Il18rap/Xcl1/Tnfrsf1b/Prf1/Spn/Treml4/Cd8a/Slfn2/H2-T-ps	14	D5vsN
GO:0051250	negative regulation of lymphocyte activation	14/359	174/28891	4.23382e-08	8.7469e-07	Tbx21/Cd274/Il10/Samsn1/Ctla4/Fgr/Ido1/Crtam/Cd300a/Spn/Tarm1/Tigit/Lst1/Slfn1	14	D5vsN
GO:0050764	regulation of phagocytosis	12/359	127/28891	6.74424e-08	1.3643e-06	Apoa2/Fcgr1/Tnf/Fgr/Cd300a/Ifng/Fcer1g/Il2rb/Klrh1/Sirpd/Sirpb1b/Sirpb1a	12	D5vsN
GO:0002718	regulation of cytokine production involved in immune response	13/359	155/28891	7.92243e-08	1.59159e-06	Tbx21/Apoa2/Il10/Rsad2/Tnf/Xcl1/Il21/Tnfrsf1b/Tlr7/Tlr9/Ifng/Fcer1g/H2-T-ps	13	D5vsN
GO:0060759	regulation of response to cytokine stimulus	13/359	156/28891	8.54693e-08	1.68224e-06	Oas1h/Irf7/Zbp1/Gfi1/Oas3/Isg15/Irgm1/Oas1a/Oas1g/Oas1e/Irgm2/Nlrc5/Igtp	13	D5vsN
GO:0002532	production of molecular mediator involved in inflammatory response	11/359	108/28891	1.10234e-07	2.12195e-06	Mefv/Tnf/Cd6/F2/Ido1/Cd300a/Slamf8/Tarm1/Fcer1g/Klrh1/Gbp5	11	D5vsN
GO:0002819	regulation of adaptive immune response	16/359	252/28891	1.26927e-07	2.3854e-06	Il12rb1/Tbx21/Fcgr1/Cd274/Rsad2/Samsn1/Tnf/Irf7/Cd28/Xcl1/Tnfrsf1b/Il27/Spn/Ifng/Fcer1g/H2-T-ps	16	D5vsN
GO:0001910	regulation of leukocyte mediated cytotoxicity	12/359	136/28891	1.43961e-07	2.67107e-06	Sh2d1a/Serpinb9b/Il18rap/Il21/Klrk1/Klrc1/Klrb1a/Crtam/Klrc3/Tap1/Klrc2/H2-T-ps	12	D5vsN
GO:0034728	nucleosome organization	10/359	89/28891	1.64945e-07	3.04104e-06	Asf1b/H1f1/H1f3/H1f5/H3c2/H3c6/H3c3/H3c13/H3c4/H3c7	10	D5vsN
GO:0065004	protein-DNA complex assembly	13/359	176/28891	3.4846e-07	6.11485e-06	Asf1b/Dlgap5/Cenph/Cenpe/H1f1/H1f3/H1f5/H3c2/H3c6/H3c3/H3c13/H3c4/H3c7	13	D5vsN
GO:1900226	negative regulation of NLRP3 inflammasome complex assembly	5/359	15/28891	7.8107e-07	1.31518e-05	Mefv/Trim30a/Irgm1/Irgm2/Igtp	5	D5vsN
GO:0140632	inflammasome complex assembly	7/359	45/28891	1.30464e-06	2.09968e-05	Mefv/Trim30a/Irgm1/Nlrp1a/Irgm2/Igtp/Gbp5	7	D5vsN
GO:0002548	monocyte chemotaxis	8/359	65/28891	1.4322e-06	2.2674e-05	Ccl3/Ccl4/Aif1/Xcl1/Ptpro/Cxcl10/Ccl5/Slamf8	8	D5vsN
GO:0002534	cytokine production involved in inflammatory response	8/359	70/28891	2.53805e-06	3.83075e-05	Mefv/Tnf/Cd6/F2/Ido1/Tarm1/Klrh1/Gbp5	8	D5vsN
GO:0002418	immune response to tumor cell	6/359	33/28891	2.94567e-06	4.37792e-05	Nkg7/Cd274/Xcl1/Klrk1/Crtam/Prf1	6	D5vsN
GO:2000406	positive regulation of T cell migration	6/359	37/28891	5.92933e-06	8.50845e-05	Aif1/Xcl1/Itga4/Cxcl10/Ccl5/Spn	6	D5vsN
GO:0002714	positive regulation of B cell mediated immunity	8/359	80/28891	6.99706e-06	9.79925e-05	Tbx21/Fcgr1/Tnf/Cd28/Xcl1/Ifng/Fcer1g/H2-T-ps	8	D5vsN
GO:0002891	positive regulation of immunoglobulin mediated immune response	8/359	80/28891	6.99706e-06	9.79925e-05	Tbx21/Fcgr1/Tnf/Cd28/Xcl1/Ifng/Fcer1g/H2-T-ps	8	D5vsN
GO:1990868	response to chemokine	8/359	80/28891	6.99706e-06	9.79925e-05	Ccl3/Ccl4/Gpr35/Xcl1/Cxcl9/Cxcl10/Ccl5/Ccr5	8	D5vsN
GO:0030316	osteoclast differentiation	10/359	138/28891	9.36946e-06	0.000126945	Clec2g/Ccl3/Tnf/Ocstamp/Ccl5/Ifng/Fcer1g/Pirb/Pilrb1/Pira1	10	D5vsN
GO:0002526	acute inflammatory response	10/359	139/28891	9.98589e-06	0.00013405	Cd163/Fcgr1/Tnf/Cd6/F2/Ccl5/Spn/Fcer1g/H2-T-ps/Ccr5	10	D5vsN
GO:0044546	NLRP3 inflammasome complex assembly	6/359	42/28891	1.26975e-05	0.00016439	Mefv/Trim30a/Irgm1/Irgm2/Igtp/Gbp5	6	D5vsN
GO:1990840	response to lectin	4/359	13/28891	1.53421e-05	0.00019347	Klrk1/Klrc1/Klrc3/Klrc2	4	D5vsN
GO:1990858	cellular response to lectin	4/359	13/28891	1.53421e-05	0.00019347	Klrk1/Klrc1/Klrc3/Klrc2	4	D5vsN
GO:0006911	phagocytosis, engulfment	7/359	65/28891	1.61772e-05	0.000202249	Fcgr1/Aif1/Cd300a/Adgrb1/Treml4/Fcer1g/Bin2	7	D5vsN
GO:1901857	positive regulation of cellular respiration	5/359	27/28891	1.85737e-05	0.000231219	Oas1h/Oas1a/Ifng/Oas1g/Oas1e	5	D5vsN
GO:0002347	response to tumor cell	6/359	46/28891	2.17442e-05	0.000265025	Nkg7/Cd274/Xcl1/Klrk1/Crtam/Prf1	6	D5vsN
GO:0071887	leukocyte apoptotic process	10/359	157/28891	2.88135e-05	0.000337084	Fasl/Cd274/Il10/Il21/Ido1/Ccl5/Ifng/Fcer1g/Hsh2d/Ccr5	10	D5vsN
GO:0099024	plasma membrane invagination	7/359	74/28891	3.80047e-05	0.000435857	Fcgr1/Aif1/Cd300a/Adgrb1/Treml4/Fcer1g/Bin2	7	D5vsN
GO:0098792	xenophagy	4/359	17/28891	4.90978e-05	0.000538745	Irgm1/Irgm2/Rnf213/Igtp	4	D5vsN
GO:0051209	release of sequestered calcium ion into cytosol	9/359	136/28891	5.3559e-05	0.000573593	Lck/Fasl/Xcl1/F2/Cxcl9/Thy1/Cxcl10/Cxcr3/Ccr5	9	D5vsN
GO:0045807	positive regulation of endocytosis	11/359	204/28891	5.38091e-05	0.000574161	Apoa2/Fcgr1/Tnf/H1f1/Ifng/Fcer1g/Il2rb/Klrh1/Sirpd/Sirpb1b/Sirpb1a	11	D5vsN
GO:0002437	inflammatory response to antigenic stimulus	8/359	107/28891	5.88536e-05	0.000614482	Fcgr1/Il10/Tnf/Cd6/Cd28/Spn/Fcer1g/H2-T-ps	8	D5vsN
GO:0002507	tolerance induction	6/359	55/28891	6.12634e-05	0.000632838	Cd274/Acod1/Icos/Ido1/Cd3e/H2-T-ps	6	D5vsN
GO:0030101	natural killer cell activation	9/359	140/28891	6.71028e-05	0.000678717	Nkg7/Il21/Fgr/Klrk1/Klrc1/Klrc3/Klrc2/Fcgr4/H2-T-ps	9	D5vsN
GO:0060142	regulation of syncytium formation by plasma membrane fusion	5/359	35/28891	6.88398e-05	0.000691484	Stat1/Ocstamp/Cxcl9/Adgrb1/Cxcl10	5	D5vsN
GO:0007059	chromosome segregation	16/359	416/28891	7.4872e-05	0.000741844	Kif11/Birc5/Top2a/Esco2/Nuf2/Knl1/Stil/Mki67/Ska1/Dlgap5/Kif14/Cenph/Cenpe/Kif18b/Cenps/Bex6	16	D5vsN
GO:0051383	kinetochore organization	4/359	20/28891	9.70459e-05	0.000936075	Nuf2/Dlgap5/Cenph/Cenpe	4	D5vsN
GO:0002839	positive regulation of immune response to tumor cell	4/359	21/28891	0.000118709	0.00111909	Cd274/Xcl1/Klrk1/Crtam	4	D5vsN
GO:0070230	positive regulation of lymphocyte apoptotic process	4/359	21/28891	0.000118709	0.00111909	Cd274/Il10/Ido1/Ccl5	4	D5vsN
GO:0002444	myeloid leukocyte mediated immunity	9/359	158/28891	0.000169102	0.00155884	Fcgr1/Myo1f/F2/Fgr/Lat/Cd300a/Trem3/Fcer1g/H2-T-ps	9	D5vsN
GO:0051043	regulation of membrane protein ectodomain proteolysis	4/359	23/28891	0.000172221	0.00157266	Il10/Tnf/Tnfrsf1b/Ifng	4	D5vsN
GO:0051341	regulation of oxidoreductase activity	7/359	94/28891	0.000174895	0.00159209	Slc4a1/Rgn/Gzma/Tnf/Gfi1/Slamf8/Ifng	7	D5vsN
GO:0010508	positive regulation of autophagy	9/359	160/28891	0.00018587	0.00168673	Mefv/Trim30a/Tlr9/Irgm1/Trim30b/Ifng/Irgm2/Trim30c/Igtp	9	D5vsN
GO:0043299	leukocyte degranulation	7/359	97/28891	0.000212644	0.00189429	Nkg7/Myo1f/Fgr/Lat/Cd300a/Fcer1g/Fcgr4	7	D5vsN
GO:0046718	viral entry into host cell	7/359	99/28891	0.000241271	0.00211058	Trim30a/Cd209c/Gpr15/Trim30b/Ifitm6/Trim10/Trim30c	7	D5vsN
GO:0006935	chemotaxis	16/359	462/28891	0.000247263	0.00215652	Ccl3/Ccl4/Aif1/Gpr35/Xcl1/Cxcl9/Ptpro/Cxcl10/Ccl5/Trem3/Cxcr3/Slamf8/Ifng/Fcer1g/Ccr5/Bin2	16	D5vsN
GO:0034612	response to tumor necrosis factor	10/359	206/28891	0.000274142	0.00236966	Ccl3/Ccl4/Acod1/Tnf/Stat1/Xcl1/Ocstamp/Gbp3/Ccl5/Ubd	10	D5vsN
GO:0009110	vitamin biosynthetic process	4/359	26/28891	0.000282337	0.0024261	Rgn/Tnf/Gfi1/Ifng	4	D5vsN
GO:0031620	regulation of fever generation	3/359	11/28891	0.000291537	0.00245447	Tnf/Ccl5/Ccr5	3	D5vsN
GO:1901526	positive regulation of mitophagy	3/359	11/28891	0.000291537	0.00245447	Irgm1/Irgm2/Igtp	3	D5vsN
GO:0045428	regulation of nitric oxide biosynthetic process	6/359	74/28891	0.000321263	0.00267382	Il10/Rgn/Aif1/Tnf/Klrk1/Ifng	6	D5vsN
GO:0006925	inflammatory cell apoptotic process	4/359	28/28891	0.00037918	0.00308218	Fasl/Ccl5/Ifng/Ccr5	4	D5vsN
GO:0080164	regulation of nitric oxide metabolic process	6/359	77/28891	0.000398564	0.003177	Il10/Rgn/Aif1/Tnf/Klrk1/Ifng	6	D5vsN
GO:1901990	regulation of mitotic cell cycle phase transition	13/359	343/28891	0.000400595	0.00317965	Birc5/Rrm2/Aif1/Nuf2/Knl1/Stil/Cyp1a1/Ubd/Kif14/Clspn/Cenpe/Ticrr/Slfn1	13	D5vsN
GO:0071174	mitotic spindle checkpoint signaling	5/359	51/28891	0.000423409	0.00334252	Birc5/Nuf2/Knl1/Stil/Cenpe	5	D5vsN
GO:0006919	activation of cysteine-type endopeptidase activity involved in apoptotic process	6/359	78/28891	0.000427321	0.00336429	Lck/Fasl/Tnf/Stat1/Khdc1a/Nlrp1a	6	D5vsN
GO:0031652	positive regulation of heat generation	3/359	13/28891	0.00049608	0.00380512	Tnf/Ccl5/Ccr5	3	D5vsN
GO:0048304	positive regulation of isotype switching to IgG isotypes	3/359	13/28891	0.00049608	0.00380512	Tbx21/Cd28/Ifng	3	D5vsN
GO:0051712	positive regulation of killing of cells of another organism	3/359	13/28891	0.00049608	0.00380512	Prf1/Ifng/Klrh1	3	D5vsN
GO:1905671	regulation of lysosome organization	3/359	13/28891	0.00049608	0.00380512	Irgm1/Irgm2/Igtp	3	D5vsN
GO:0071347	cellular response to interleukin-1	6/359	81/28891	0.000523396	0.00397045	Ccl3/Ccl4/Acod1/Xcl1/Zbp1/Ccl5	6	D5vsN
GO:0031577	spindle checkpoint signaling	5/359	54/28891	0.000552969	0.00416227	Birc5/Nuf2/Knl1/Stil/Cenpe	5	D5vsN
GO:0071356	cellular response to tumor necrosis factor	9/359	186/28891	0.000562395	0.00421146	Ccl3/Ccl4/Acod1/Tnf/Stat1/Xcl1/Ocstamp/Gbp3/Ccl5	9	D5vsN
GO:0043129	surfactant homeostasis	4/359	31/28891	0.000565854	0.00421569	Oas1h/Oas1a/Oas1g/Oas1e	4	D5vsN
GO:0001660	fever generation	3/359	14/28891	0.000625574	0.00461341	Tnf/Ccl5/Ccr5	3	D5vsN
GO:0061635	regulation of protein complex stability	3/359	14/28891	0.000625574	0.00461341	Irgm1/Irgm2/Igtp	3	D5vsN
GO:0052548	regulation of endopeptidase activity	13/359	360/28891	0.000629785	0.00462284	Lck/Fasl/Birc5/Serpinb9b/Mefv/Tnf/Stat1/Serpina3g/Serpinb2/Serpina3f/Khdc1a/Nlrp1a/Serpinb10	13	D5vsN
GO:0042531	positive regulation of tyrosine phosphorylation of STAT protein	5/359	56/28891	0.000654515	0.00475462	Lck/Tnf/Il21/Ccl5/Ifng	5	D5vsN
GO:0034113	heterotypic cell-cell adhesion	5/359	57/28891	0.000710228	0.0051465	Lck/Il10/Tnf/Itga4/Thy1	5	D5vsN
GO:0007088	regulation of mitotic nuclear division	7/359	119/28891	0.000735212	0.00526209	Birc5/Tnf/Cd28/Nuf2/Knl1/Mki67/Cenpe	7	D5vsN
GO:0006809	nitric oxide biosynthetic process	6/359	87/28891	0.000765322	0.00543931	Il10/Rgn/Aif1/Tnf/Klrk1/Ifng	6	D5vsN
GO:0010819	regulation of T cell chemotaxis	3/359	15/28891	0.000774787	0.00543931	Xcl1/Cxcl10/Ccl5	3	D5vsN
GO:0018410	C-terminal protein amino acid modification	3/359	15/28891	0.000774787	0.00543931	Irgm1/Irgm2/Igtp	3	D5vsN
GO:0051092	positive regulation of NF-kappaB transcription factor activity	8/359	156/28891	0.000774911	0.00543931	Nts/Tnf/Il18rap/Tnfrsf8/Trim30a/Tlr9/Trim30b/Trim30c	8	D5vsN
GO:0010721	negative regulation of cell development	12/359	323/28891	0.000789039	0.00552517	Clec2g/Tbx21/Ctla4/F2/Thy1/Irgm1/Lin28a/Ifng/Pirb/Pilrb1/Ccr5/Pira1	12	D5vsN
GO:0002828	regulation of type 2 immune response	4/359	34/28891	0.000809919	0.00565778	Tbx21/Rsad2/Xcl1/Ido1	4	D5vsN
GO:0044000	movement in host	7/359	123/28891	0.000893766	0.00618418	Trim30a/Cd209c/Gpr15/Trim30b/Ifitm6/Trim10/Trim30c	7	D5vsN
GO:0016078	tRNA catabolic process	3/359	16/28891	0.000944835	0.00637107	Slfn8/Slfn9/Slfn2	3	D5vsN
GO:0042359	vitamin D metabolic process	3/359	16/28891	0.000944835	0.00637107	Tnf/Gfi1/Ifng	3	D5vsN
GO:0046209	nitric oxide metabolic process	6/359	92/28891	0.00102621	0.00685629	Il10/Rgn/Aif1/Tnf/Klrk1/Ifng	6	D5vsN
GO:0007052	mitotic spindle organization	7/359	127/28891	0.00107812	0.00718663	Kif11/Birc5/Nuf2/Stil/Dlgap5/Cenph/Cenpe	7	D5vsN
GO:0006959	humoral immune response	12/359	337/28891	0.00113597	0.00749193	Sh2d1a/Cd5l/Nts/Acod1/Tnf/F2/Cxcl9/Cfhr2/Cxcl10/Ifng/H2bc12/H2-T-ps	12	D5vsN
GO:2001057	reactive nitrogen species metabolic process	6/359	94/28891	0.0011478	0.00753049	Il10/Rgn/Aif1/Tnf/Klrk1/Ifng	6	D5vsN
GO:0043243	positive regulation of protein-containing complex disassembly	4/359	38/28891	0.00123979	0.00806138	Tnf/Irgm1/Irgm2/Igtp	4	D5vsN
GO:0070555	response to interleukin-1	6/359	96/28891	0.00128013	0.00830516	Ccl3/Ccl4/Acod1/Xcl1/Zbp1/Ccl5	6	D5vsN
GO:0033631	cell-cell adhesion mediated by integrin	3/359	18/28891	0.00135163	0.00859673	Itga4/Cd3e/Ccl5	3	D5vsN
GO:0048291	isotype switching to IgG isotypes	3/359	18/28891	0.00135163	0.00859673	Tbx21/Cd28/Ifng	3	D5vsN
GO:1901096	regulation of autophagosome maturation	3/359	18/28891	0.00135163	0.00859673	Irgm1/Irgm2/Igtp	3	D5vsN
GO:2001251	negative regulation of chromosome organization	6/359	98/28891	0.00142381	0.00903609	Birc5/Top2a/Nuf2/Knl1/Pif1/Cenpe	6	D5vsN
GO:0019882	antigen processing and presentation	7/359	134/28891	0.00147137	0.00925721	Fcgr1/Tap1/Treml4/Ifng/Fcer1g/Fcgr4/H2-T-ps	7	D5vsN
GO:0000768	syncytium formation by plasma membrane fusion	5/359	68/28891	0.00158228	0.00983594	Stat1/Ocstamp/Cxcl9/Adgrb1/Cxcl10	5	D5vsN
GO:0140253	cell-cell fusion	5/359	68/28891	0.00158228	0.00983594	Stat1/Ocstamp/Cxcl9/Adgrb1/Cxcl10	5	D5vsN
GO:0055074	calcium ion homeostasis	12/359	353/28891	0.00167874	0.0103406	Lck/Fasl/Rgn/Xcl1/F2/Cxcl9/Kel/Thy1/Cxcl10/Ccl5/Cxcr3/Ccr5	12	D5vsN
GO:0070588	calcium ion transmembrane transport	12/359	354/28891	0.00171874	0.0105404	Lck/Fasl/Rgn/Gpr35/Xcl1/F2/Cxcl9/Thy1/Cxcl10/Tlr9/Cxcr3/Ccr5	12	D5vsN
GO:0044772	mitotic cell cycle phase transition	14/359	454/28891	0.00178871	0.0109464	Birc5/Rrm2/Aif1/Nuf2/Knl1/Stil/Cyp1a1/Ubd/Kif14/Clspn/Cenpe/Ticrr/Cks2/Slfn1	14	D5vsN
GO:0030261	chromosome condensation	4/359	43/28891	0.00197429	0.0117369	Top2a/H1f1/H1f3/H1f5	4	D5vsN
GO:0140014	mitotic nuclear division	10/359	267/28891	0.00199289	0.0118234	Kif11/Birc5/Tnf/Cd28/Nuf2/Knl1/Mki67/Kif14/Cenpe/Kif18b	10	D5vsN
GO:0035821	modulation of process of another organism	3/359	21/28891	0.00214309	0.0126117	Prf1/Ifng/Klrh1	3	D5vsN
GO:0006509	membrane protein ectodomain proteolysis	4/359	45/28891	0.00233769	0.0135113	Il10/Tnf/Tnfrsf1b/Ifng	4	D5vsN
GO:0016525	negative regulation of angiogenesis	6/359	109/28891	0.00244544	0.0140165	Fasl/Tnf/Stat1/Adgrb1/Cxcl10/Cxcr3	6	D5vsN
GO:1904427	positive regulation of calcium ion transmembrane transport	6/359	109/28891	0.00244544	0.0140165	Rgn/F2/Cxcl9/Thy1/Cxcl10/Cxcr3	6	D5vsN
GO:0033028	myeloid cell apoptotic process	4/359	46/28891	0.00253557	0.014342	Ccl5/Ifng/Fcer1g/Ccr5	4	D5vsN
GO:0008608	attachment of spindle microtubules to kinetochore	4/359	47/28891	0.00274466	0.0153164	Birc5/Nuf2/Knl1/Cenpe	4	D5vsN
GO:0002544	chronic inflammatory response	3/359	23/28891	0.00280177	0.0154283	Il10/Tnf/Ido1	3	D5vsN
GO:0030656	regulation of vitamin metabolic process	3/359	23/28891	0.00280177	0.0154283	Tnf/Gfi1/Ifng	3	D5vsN
GO:0044790	suppression of viral release by host	3/359	23/28891	0.00280177	0.0154283	Trim30a/Trim30b/Trim30c	3	D5vsN
GO:0090141	positive regulation of mitochondrial fission	3/359	23/28891	0.00280177	0.0154283	Irgm1/Irgm2/Igtp	3	D5vsN
GO:0033674	positive regulation of kinase activity	13/359	426/28891	0.00281433	0.0154682	Tnf/F2/Stil/Fgr/Lat/Cd300a/Kif14/Clspn/Cenpe/Irgm1/Ifng/Irgm2/Igtp	13	D5vsN
GO:0051928	positive regulation of calcium ion transport	7/359	151/28891	0.00289307	0.0158114	Rgn/F2/Cxcl9/Thy1/Cxcl10/Ccl5/Cxcr3	7	D5vsN
GO:1905144	response to acetylcholine	4/359	48/28891	0.00296524	0.0161152	Ly6g/Ly6c2/Ly6i/Chrm4	4	D5vsN
GO:0051783	regulation of nuclear division	7/359	153/28891	0.00311234	0.0168518	Birc5/Tnf/Cd28/Nuf2/Knl1/Mki67/Cenpe	7	D5vsN
GO:0031645	negative regulation of nervous system process	3/359	24/28891	0.00317278	0.0170288	Tnf/Gpr35/Ifng	3	D5vsN
GO:0033033	negative regulation of myeloid cell apoptotic process	3/359	24/28891	0.00317278	0.0170288	Ccl5/Fcer1g/Ccr5	3	D5vsN
GO:0007094	mitotic spindle assembly checkpoint signaling	4/359	49/28891	0.00319764	0.0170288	Birc5/Nuf2/Knl1/Cenpe	4	D5vsN
GO:0007157	heterophilic cell-cell adhesion via plasma membrane cell adhesion molecules	4/359	50/28891	0.00344215	0.0181978	Cd6/Itga4/Itgal/Crtam	4	D5vsN
GO:0042092	type 2 immune response	4/359	50/28891	0.00344215	0.0181978	Tbx21/Rsad2/Xcl1/Ido1	4	D5vsN
GO:0044090	positive regulation of vacuole organization	3/359	25/28891	0.00357254	0.018751	Irgm1/Irgm2/Igtp	3	D5vsN
GO:0033046	negative regulation of sister chromatid segregation	4/359	51/28891	0.00369907	0.0191392	Birc5/Nuf2/Knl1/Cenpe	4	D5vsN
GO:0033048	negative regulation of mitotic sister chromatid segregation	4/359	51/28891	0.00369907	0.0191392	Birc5/Nuf2/Knl1/Cenpe	4	D5vsN
GO:0097300	programmed necrotic cell death	4/359	51/28891	0.00369907	0.0191392	Fasl/Tnf/Zbp1/Nlrp1a	4	D5vsN
GO:0051304	chromosome separation	5/359	85/28891	0.00419675	0.0213353	Birc5/Top2a/Nuf2/Knl1/Cenpe	5	D5vsN
GO:0150076	neuroinflammatory response	5/359	85/28891	0.00419675	0.0213353	Aif1/Tnf/Tnfrsf1b/Tlr9/Ifng	5	D5vsN
GO:0002269	leukocyte activation involved in inflammatory response	4/359	53/28891	0.00425128	0.0214256	Aif1/Tnf/Tlr9/Ifng	4	D5vsN
GO:1902100	negative regulation of metaphase/anaphase transition of cell cycle	4/359	53/28891	0.00425128	0.0214256	Birc5/Nuf2/Knl1/Cenpe	4	D5vsN
GO:1905819	negative regulation of chromosome separation	4/359	53/28891	0.00425128	0.0214256	Birc5/Nuf2/Knl1/Cenpe	4	D5vsN
GO:0051651	maintenance of location in cell	9/359	250/28891	0.00426414	0.0214492	Lck/Fasl/Xcl1/F2/Cxcl9/Thy1/Cxcl10/Cxcr3/Ccr5	9	D5vsN
GO:0000280	nuclear division	13/359	450/28891	0.00445597	0.0222129	Kif11/Birc5/Top2a/Tnf/Cd28/Nuf2/Knl1/Mki67/Kif14/Cenpe/Kif18b/Cks2/Cenps	13	D5vsN
GO:0051985	negative regulation of chromosome segregation	4/359	55/28891	0.00485655	0.0241007	Birc5/Nuf2/Knl1/Cenpe	4	D5vsN
GO:0051354	negative regulation of oxidoreductase activity	3/359	28/28891	0.00495068	0.024443	Slc4a1/Gzma/Gfi1	3	D5vsN
GO:0051346	negative regulation of hydrolase activity	11/359	356/28891	0.00527586	0.0259166	Apoa2/Birc5/Serpinb9b/Rgn/Gzma/Tnf/Serpina3g/Stfa2l1/Serpinb2/Serpina3f/Serpinb10	11	D5vsN
GO:0051259	protein complex oligomerization	9/359	264/28891	0.0060441	0.0292953	Oas1h/Rrm2/Isg15/Prf1/Oas1a/Oas1g/Oas1e/Nlrp1a/Gbp5	9	D5vsN
GO:0035306	positive regulation of dephosphorylation	4/359	59/28891	0.00623509	0.0298159	Rgn/Cd300a/Ifng/Pirb	4	D5vsN
GO:2000351	regulation of endothelial cell apoptotic process	4/359	59/28891	0.00623509	0.0298159	Fasl/Il10/Tnf/Itga4	4	D5vsN
GO:0006816	calcium ion transport	13/359	469/28891	0.00624151	0.0298159	Lck/Fasl/Rgn/Gpr35/Xcl1/F2/Cxcl9/Thy1/Cxcl10/Ccl5/Tlr9/Cxcr3/Ccr5	13	D5vsN
GO:0033314	mitotic DNA replication checkpoint signaling	2/359	10/28891	0.00648695	0.0306761	Clspn/Ticrr	2	D5vsN
GO:0071351	cellular response to interleukin-18	2/359	10/28891	0.00648695	0.0306761	Il18rap/Ifng	2	D5vsN
GO:0010800	positive regulation of peptidyl-threonine phosphorylation	3/359	31/28891	0.00660916	0.0310858	Irgm1/Irgm2/Igtp	3	D5vsN
GO:0006006	glucose metabolic process	8/359	225/28891	0.007391	0.0340664	Oas1h/Rgn/Tnf/Hk3/Pck1/Oas1a/Oas1g/Oas1e	8	D5vsN
GO:0072577	endothelial cell apoptotic process	4/359	62/28891	0.00742421	0.0341654	Fasl/Il10/Tnf/Itga4	4	D5vsN
GO:0000018	regulation of DNA recombination	6/359	137/28891	0.00744659	0.0342144	Tbx21/Cd28/H1f1/H1f3/Ifng/H1f5	6	D5vsN
GO:0031641	regulation of myelination	4/359	63/28891	0.00785147	0.0355752	Tnf/Tnfrsf1b/Kif14/Ifng	4	D5vsN
GO:0031642	negative regulation of myelination	2/359	11/28891	0.00786371	0.0355752	Tnf/Ifng	2	D5vsN
GO:0043320	natural killer cell degranulation	2/359	11/28891	0.00786371	0.0355752	Nkg7/Fcgr4	2	D5vsN
GO:0045662	negative regulation of myoblast differentiation	3/359	33/28891	0.00787711	0.0355752	Tnf/Gdf3/Cxcl10	3	D5vsN
GO:0072574	hepatocyte proliferation	3/359	33/28891	0.00787711	0.0355752	Tnf/Mki67/Ifng	3	D5vsN
GO:0072575	epithelial cell proliferation involved in liver morphogenesis	3/359	33/28891	0.00787711	0.0355752	Tnf/Mki67/Ifng	3	D5vsN
GO:0010951	negative regulation of endopeptidase activity	7/359	184/28891	0.00839354	0.0377321	Birc5/Serpinb9b/Tnf/Serpina3g/Serpinb2/Serpina3f/Serpinb10	7	D5vsN
GO:0001796	regulation of type IIa hypersensitivity	3/359	34/28891	0.00856104	0.0382489	Fcgr1/Fcer1g/H2-T-ps	3	D5vsN
GO:0001798	positive regulation of type IIa hypersensitivity	3/359	34/28891	0.00856104	0.0382489	Fcgr1/Fcer1g/H2-T-ps	3	D5vsN
GO:0002892	regulation of type II hypersensitivity	3/359	34/28891	0.00856104	0.0382489	Fcgr1/Fcer1g/H2-T-ps	3	D5vsN
GO:0002894	positive regulation of type II hypersensitivity	3/359	34/28891	0.00856104	0.0382489	Fcgr1/Fcer1g/H2-T-ps	3	D5vsN
GO:0045834	positive regulation of lipid metabolic process	7/359	185/28891	0.00863347	0.0385135	Apoa2/Rgn/Tnf/F2/Pck1/Fgr/Ifng	7	D5vsN
GO:0001794	type IIa hypersensitivity	3/359	35/28891	0.00927874	0.0408144	Fcgr1/Fcer1g/H2-T-ps	3	D5vsN
GO:0002445	type II hypersensitivity	3/359	35/28891	0.00927874	0.0408144	Fcgr1/Fcer1g/H2-T-ps	3	D5vsN
GO:0033632	regulation of cell-cell adhesion mediated by integrin	2/359	12/28891	0.00935943	0.0408144	Cd3e/Ccl5	2	D5vsN
GO:0045348	positive regulation of MHC class II biosynthetic process	2/359	12/28891	0.00935943	0.0408144	Il10/Ifng	2	D5vsN
GO:0070944	neutrophil-mediated killing of bacterium	2/359	12/28891	0.00935943	0.0408144	F2/Trem3	2	D5vsN
GO:0071888	macrophage apoptotic process	2/359	12/28891	0.00935943	0.0408144	Ccl5/Ccr5	2	D5vsN
GO:0072526	pyridine-containing compound catabolic process	2/359	12/28891	0.00935943	0.0408144	Art2b/Art2a	2	D5vsN
GO:0070534	protein K63-linked ubiquitination	4/359	67/28891	0.00972115	0.0421395	Trim30a/Trim30b/Rnf213/Trim30c	4	D5vsN
GO:0043303	mast cell degranulation	4/359	69/28891	0.0107554	0.0461422	Fgr/Lat/Cd300a/Fcer1g	4	D5vsN
GO:0006775	fat-soluble vitamin metabolic process	3/359	37/28891	0.0108168	0.046269	Tnf/Gfi1/Ifng	3	D5vsN
GO:0070673	response to interleukin-18	2/359	13/28891	0.0109709	0.0465865	Il18rap/Ifng	2	D5vsN
GO:0019674	NAD metabolic process	3/359	38/28891	0.0116376	0.0489184	Art2b/Ido1/Art2a	3	D5vsN
GO:0043304	regulation of mast cell degranulation	3/359	38/28891	0.0116376	0.0489184	Fgr/Cd300a/Fcer1g	3	D5vsN

## Sheet: D7vsN-pathways
GO ID	Description	GeneRatio	BgRatio	p_value	adjusted p_value	Gene symbols	Count	Group
GO:0007159	leukocyte cell-cell adhesion	72/680	447/28891	1.18827e-38	4.86001e-35	Itgb2/Lck/Il12rb1/Itgb7/Tbx21/Cd244a/Slamf1/Cd274/Pdcd1lg2/Adora2a/Stk10/Havcr2/Sema4d/Nckap1l/Aif1/Tnf/Cd5/Cd6/Icos/Ctla4/Cd28/Ptprc/Xcl1/Itga4/Rasgrp1/Il1b/Pck1/Il21/Ptpn22/Dtx1/Lag3/Coro1a/Itgam/Itgal/Sash3/Cd40lg/Il2rg/Cd209a/Ido1/Thy1/Crtam/Cd3e/Rac2/Cd300a/Ccl5/Ripor2/Nfkbid/Gimap3/Zc3h12d/Cd209c/Pla2g2d/Ccdc88b/Selplg/Spn/Lax1/Cx3cr1/Ifng/Skap1/H2-Q7/Cd209b/Lgals1/Fcho1/Runx3/Tigit/H2-T-ps…	72	D7vsN
GO:0050863	regulation of T cell activation	68/680	411/28891	2.73581e-37	5.59473e-34	Lck/Il12rb1/Tbx21/Cd244a/Slamf1/Cd274/Pdcd1lg2/Adora2a/Havcr2/Nckap1l/Aif1/Cd5/Cd6/Icos/Ctla4/Cd28/Ptprc/Xcl1/Rasgrp1/Il1b/Pck1/Il21/Ptpn22/Sit1/Tnfrsf1b/Tnfrsf9/Dtx1/Lag3/Clec2i/Coro1a/Lat/Itgal/Sash3/Cd40lg/Il2rg/Cd209a/Ido1/Thy1/Crtam/Cd3e/Rac2/Cd300a/Ccl5/Ripor2/Nfkbid/Gimap3/Zc3h12d/Cd209c/Pla2g2d/Il27/Ccdc88b/Spn/Lax1/Ifng/H2-Q7/Cd209b/Lgals1/Fcho1/Runx3/Tigit/H2-T-ps/Sirpb1c/Slfn1/Gm5150/S…	68	D7vsN
GO:1903037	regulation of leukocyte cell-cell adhesion	65/680	407/28891	1.02968e-34	1.40379e-31	Itgb2/Lck/Il12rb1/Tbx21/Cd244a/Slamf1/Cd274/Pdcd1lg2/Adora2a/Havcr2/Nckap1l/Aif1/Tnf/Cd5/Cd6/Icos/Ctla4/Cd28/Ptprc/Xcl1/Itga4/Rasgrp1/Il1b/Pck1/Il21/Ptpn22/Dtx1/Lag3/Coro1a/Itgal/Sash3/Cd40lg/Il2rg/Cd209a/Ido1/Thy1/Crtam/Cd3e/Cd300a/Ccl5/Ripor2/Nfkbid/Gimap3/Zc3h12d/Cd209c/Pla2g2d/Ccdc88b/Spn/Lax1/Ifng/Skap1/H2-Q7/Cd209b/Lgals1/Fcho1/Runx3/Tigit/H2-T-ps/Sirpb1c/Slfn1/Gm5150/Sirpd/Sirpb1b/Sirpb1a/…	65	D7vsN
GO:0042098	T cell proliferation	51/680	270/28891	4.98202e-31	5.09411e-28	Itgb2/Il12rb1/Ebi3/Cd244a/Slamf1/Cd274/Pdcd1lg2/Dock2/Havcr2/Nckap1l/Aif1/Cd6/Ctla4/Cd28/Slc11a1/Ptprc/Xcl1/Rasgrp1/Il1b/Il21/Ptpn22/Sh2d2a/Tnfrsf1b/Tnfrsf9/Clec2i/Coro1a/Itgam/Itgal/Sash3/Cd40lg/Cd209a/Ido1/Crtam/Cd3e/Rac2/Ccl5/Ripor2/Zc3h12d/Cd209c/Pla2g2d/Il27/Ccdc88b/Spn/Ifng/H2-Q7/Cd209b/Itgad/Slfn2/H2-T-ps/Slfn1/Lilrb4b	51	D7vsN
GO:0002696	positive regulation of leukocyte activation	62/680	432/28891	1.95119e-30	1.59607e-27	Itgb2/Lck/Il12rb1/Tbx21/Spi1/Cd244a/Slamf1/Cd274/Pdcd1lg2/Il10/Havcr2/Nckap1l/Aif1/Tnf/Cd5/Cd6/Icos/Cd28/Ptprc/Xcl1/Rasgrp1/Il1b/Pck1/Il21/Ptpn22/Fgr/Stap1/Klrk1/Tyrobp/Coro1a/Itgam/Itgal/Sash3/Cd40lg/Il2rg/Cd209a/Thy1/Cd3e/Ccl5/Nfkbid/Gimap3/Cd209c/Ccdc88b/Spn/Ifng/Ticam2/Fcer1g/H2-Q7/Cd300lb/Cd209b/Lgals1/Fcho1/Runx3/Klrh1/H2-T-ps/Sirpb1c/Gm5150/Sirpd/Ulbp1/Sirpb1b/Sirpb1a/Lilrb4b	62	D7vsN
GO:0002757	immune response-activating signal transduction	62/680	440/28891	5.5938e-30	3.26838e-27	Lck/Lcp2/Sh2d1a/Itk/Havcr2/Myo1g/Acod1/Fyb/Nckap1l/Mefv/Tnf/Lpxn/Irf7/Casp1/Ctla4/Cd28/Ptprc/Ptpn22/Smpdl3b/Stap1/Gfi1/Clec4e/Klrk1/Klrd1/Klrc1/Clec2i/Tyrobp/Lat/Thy1/Cd3e/Oas3/Klrc3/Tlr13/Cd300a/Nfkbid/Themis2/Aim2/Ubash3a/Tnip3/Tlr7/Tlr1/Fcrl5/Themis/Treml4/Lax1/Fpr2/Klrc2/Prkcb/Cd8a/Ifng/Ticam2/Skap1/Fcer1g/Oas1g/Cd300ld3/Fcho1/Skint3/Fpr3/Btnl6/Bcl2a1d/Gbp5/Lilrb4b	62	D7vsN
GO:0002449	lymphocyte mediated immunity	64/680	489/28891	4.81196e-29	2.18677e-26	Tbx21/Nkg7/Sh2d1a/Pou2f2/Slamf1/Gzmb/Fcgr1/Havcr2/Myo1g/Serpinb9b/Nckap1l/Cd96/Tnf/Irf7/Cd28/Il18rap/Slc11a1/Ptprc/Xcl1/Rasgrp1/Il1b/Il21/Cd2/Tnfrsf1b/Lag3/Klrk1/Klrd1/Klrc1/Coro1a/Il21r/Sash3/Cd40lg/Was/Crtam/Klrc3/Batf/Prf1/Gimap3/Il31ra/Spn/Treml4/Klrc2/Cd8a/Ifng/Fcer1g/Pirb/Fcgr4/H2-Q7/Il2rb/Slfn2/H2-T-ps/Ighg2c/Ighg2b/Ighg3/Ighv5-2/Ighv1-47/Gzmc/Ulbp1/Ighv9-2/Ighv1-82/Ighv14-2/Ighv11-2/Ighv2…	64	D7vsN
GO:0070661	leukocyte proliferation	59/680	425/28891	3.24681e-28	1.20722e-25	Itgb2/Il12rb1/Ebi3/Cd244a/Slamf1/Cd274/Pdcd1lg2/Il10/Ikzf3/Nmbr/Dock2/Havcr2/Nckap1l/Aif1/Cd6/Ctla4/Cd28/Slc11a1/Ptprc/Xcl1/Rasgrp1/Il1b/Ocstamp/Il21/Ptpn22/Sh2d2a/Tnfrsf1b/Tnfrsf9/Clec2i/Tyrobp/Coro1a/Itgam/Itgal/Sash3/Cd40lg/Cd209a/Ido1/Crtam/Cd3e/Rac2/Cd300a/Ccl5/Ripor2/Zc3h12d/Cd209c/Pla2g2d/Il27/Ccdc88b/Spn/Ifng/H2-Q7/Stat4/Cd209b/Itgad/Slfn2/H2-T-ps/Lst1/Slfn1/Lilrb4b	59	D7vsN
GO:0050870	positive regulation of T cell activation	47/680	277/28891	1.55302e-26	3.96991e-24	Lck/Il12rb1/Cd244a/Slamf1/Cd274/Pdcd1lg2/Havcr2/Nckap1l/Aif1/Cd5/Cd6/Icos/Cd28/Ptprc/Xcl1/Rasgrp1/Il1b/Pck1/Il21/Ptpn22/Coro1a/Itgal/Sash3/Cd40lg/Il2rg/Cd209a/Thy1/Cd3e/Ccl5/Nfkbid/Gimap3/Cd209c/Ccdc88b/Spn/Ifng/H2-Q7/Cd209b/Lgals1/Fcho1/Runx3/H2-T-ps/Sirpb1c/Gm5150/Sirpd/Sirpb1b/Sirpb1a/Lilrb4b	47	D7vsN
GO:0006909	phagocytosis	44/680	242/28891	3.3807e-26	7.6817e-24	Itgb2/Hck/Apoa2/Slamf1/Fcgr1/Alox15/Dock2/Myo1g/Nckap1l/Pot1b/Aif1/Tnf/Msr1/Slc11a1/Ptprc/Il1b/Fgr/Stap1/Siglece/Tyrobp/Coro1a/Itgam/Itgal/Il2rg/Cd300a/Xkr5/Treml4/Pld4/Fpr2/Ifng/Ticam2/Fcer1g/Cd209b/Il2rb/Klrh1/Ncf4/Sirpb1c/Ighg2b/Gm5150/Sirpd/Fpr3/Sirpb1b/Sirpb1a/Bin2	44	D7vsN
GO:0070663	regulation of leukocyte proliferation	49/680	313/28891	5.5586e-26	1.13673e-23	Il12rb1/Cd244a/Slamf1/Cd274/Pdcd1lg2/Il10/Ikzf3/Nmbr/Havcr2/Nckap1l/Aif1/Cd6/Ctla4/Cd28/Ptprc/Xcl1/Il1b/Ocstamp/Il21/Ptpn22/Tnfrsf1b/Tnfrsf9/Clec2i/Tyrobp/Coro1a/Itgal/Sash3/Cd40lg/Cd209a/Ido1/Crtam/Cd3e/Rac2/Cd300a/Ccl5/Ripor2/Zc3h12d/Cd209c/Pla2g2d/Il27/Ccdc88b/Spn/Ifng/H2-Q7/Cd209b/H2-T-ps/Lst1/Slfn1/Lilrb4b	49	D7vsN
GO:0050670	regulation of lymphocyte proliferation	47/680	286/28891	6.58423e-26	1.28236e-23	Il12rb1/Cd244a/Slamf1/Cd274/Pdcd1lg2/Il10/Ikzf3/Havcr2/Nckap1l/Aif1/Cd6/Ctla4/Cd28/Ptprc/Xcl1/Il1b/Il21/Ptpn22/Tnfrsf1b/Tnfrsf9/Clec2i/Tyrobp/Coro1a/Itgal/Sash3/Cd40lg/Cd209a/Ido1/Crtam/Cd3e/Rac2/Cd300a/Ccl5/Ripor2/Zc3h12d/Cd209c/Pla2g2d/Il27/Ccdc88b/Spn/Ifng/H2-Q7/Cd209b/H2-T-ps/Lst1/Slfn1/Lilrb4b	47	D7vsN
GO:0001906	cell killing	46/680	286/28891	5.70841e-25	9.72807e-23	Spi1/Nkg7/Sh2d1a/Gzmb/Cd5l/Fcgr1/Havcr2/Serpinb9b/Nckap1l/Gzma/Il18rap/Ptprc/F2/Rasgrp1/Il21/Cd2/Nppb/Stap1/Cxcl9/Lag3/Klrk1/Klrd1/Klrc1/Tyrobp/Coro1a/Itgam/Crtam/Klrc3/Cxcl10/Prf1/Gimap3/Gbp2b/Trem3/Trem1/Cx3cr1/Klrc2/Ifng/Fcgr4/H2-Q7/H2bc12/Klrh1/H2-T-ps/Gzmc/Ccr5/Ulbp1/Gbp5	46	D7vsN
GO:0002697	regulation of immune effector process	58/680	473/28891	6.33145e-25	1.03583e-22	Itgb2/Acp5/Tbx21/Spi1/Cd244a/Apoa2/Sh2d1a/Slamf1/Cd5l/Fcgr1/Il10/Havcr2/Serpinb9b/Nckap1l/Cd96/Tnf/Casp1/Cd28/Il18rap/Ptprc/Xcl1/Rasgrp1/Il1b/Pck1/Il21/Ptpn22/Tnfrsf1b/Fgr/Stap1/Lag3/Klrk1/Klrd1/Klrc1/Tyrobp/Itgam/Sash3/Cd40lg/Was/Crtam/Klrc3/Rac2/Cd300a/Nfkbid/Gimap3/Tlr7/Il27/Spn/Cx3cr1/Klrc2/Ifng/Ticam2/Fcer1g/H2-Q7/H2-T-ps/Ighg2b/Pglyrp2/Ulbp1/Lilrb4b	58	D7vsN
GO:0002833	positive regulation of response to biotic stimulus	54/680	413/28891	1.27559e-24	2.0066e-22	Spi1/Sh2d1a/Cd274/Havcr2/Acod1/Mefv/Tnf/Irf7/Casp1/Il18rap/Ifi211/Xcl1/Rasgrp1/Zbp1/Il21/Ptpn22/Smpdl3b/Gfi1/Lag3/Clec4e/Klrk1/Klrd1/Klrc1/Tyrobp/Cd40lg/Crtam/Oas3/Klrc3/Tlr13/Cd300a/Ifi206/Aim2/Gimap3/Gbp2b/Trem3/Ikbke/Ifi209/Tnip3/Tlr7/Tlr1/Treml4/Fpr2/Klrc2/Hmgb2/Ticam2/H2-Q7/Oas1g/Cd300ld3/Ifi214/H2-T-ps/Ifi204/Ulbp1/Fpr3/Gbp5	54	D7vsN
GO:0032609	interferon-gamma production	33/680	141/28891	1.31133e-23	1.84943e-21	Il12rb1/Cd244a/Slamf1/Cd274/Pdcd1lg2/Il10/Itk/Havcr2/Cd96/Tnf/Il18rap/Slc11a1/Rasgrp1/Il1b/Il21/Ptpn22/Cd2/Klrk1/Sash3/Cd40lg/Avpr2/Crtam/Cd3e/Eomes/Gimap3/Tlr7/Il27/Spn/Ticam2/Runx3/Pglyrp2/Ulbp1/Lilrb4b	33	D7vsN
GO:0002460	adaptive immune response based on somatic recombination of immune receptors built from immunoglobulin superfamily domains	55/680	491/28891	8.63833e-22	1.1397e-19	Il12rb1/Tbx21/Ly9/Pou2f2/Slamf1/Gzmb/Fcgr1/Cd274/Havcr2/Myo1g/Serpinb9b/Nckap1l/Tnf/Irf7/Cd28/Il18rap/Slc11a1/Ptprc/Xcl1/Il1b/Tnfrsf1b/Klrd1/Il21r/Sash3/Cd40lg/Was/Batf/Nfkbid/Prf1/Gimap3/Il27/Il31ra/Spn/Treml4/Cd8a/Ifng/Fcer1g/Pirb/H2-Q7/Stat4/Il2rb/Slfn2/H2-T-ps/Ighg2c/Ighg2b/Ighg3/Ighv5-2/Ighv1-47/Ulbp1/Ighv9-2/Ighv1-82/Ighv14-2/Ighv11-2/Ighv2-2/Lilrb4b	55	D7vsN
GO:0001909	leukocyte mediated cytotoxicity	35/680	185/28891	1.10803e-21	1.41619e-19	Spi1/Nkg7/Sh2d1a/Gzmb/Fcgr1/Havcr2/Serpinb9b/Nckap1l/Il18rap/Ptprc/F2/Rasgrp1/Il21/Cd2/Stap1/Lag3/Klrk1/Klrd1/Klrc1/Tyrobp/Coro1a/Itgam/Crtam/Klrc3/Prf1/Gimap3/Trem3/Trem1/Cx3cr1/Klrc2/Fcgr4/H2-Q7/H2-T-ps/Gzmc/Ulbp1	35	D7vsN
GO:0030217	T cell differentiation	45/680	339/28891	5.77337e-21	7.15548e-19	Lck/Tbx21/Cd3g/Spi1/Ly9/Ikzf3/Ikzf1/Dock2/Itk/Nckap1l/Ctla4/Cd28/Ptprc/Rasgrp1/Il1b/Pck1/Il21/Ptpn22/Tnfrsf9/Dtx1/Lag3/Clec4e/Sash3/Il2rg/Crtam/Cd3e/Cd3d/Eomes/Batf/Nfkbid/Gimap3/Pla2g2d/Il27/Bcl11b/Themis/Spn/Cd8a/Ifng/Fcer1g/Stat4/Runx3/Traj18/Btnl6/Bcl2a1d/Lilrb4b	45	D7vsN
GO:0002274	myeloid leukocyte activation	41/680	280/28891	8.24378e-21	9.91678e-19	Itgb2/Spi1/Lcp2/Cd244a/Trpv1/Slamf1/Cd48/Il10/Dock2/Havcr2/Myo1f/Aif1/Tnf/Grp/Casp1/Il18rap/Slc11a1/Rasgrp1/Fgr/Stap1/Klrk1/Tyrobp/Lat/Itgam/Rac2/Batf/Cd300a/Ccl5/Ubd/Gimap3/Tlr1/Cx3cr1/Ifng/Fcer1g/Pirb/Fcgr4/Cd300lb/Pilrb1/Cst7/Ulbp1/Lilrb4b	41	D7vsN
GO:0050764	regulation of phagocytosis	29/680	127/28891	1.39057e-20	1.62498e-18	Hck/Apoa2/Fcgr1/Alox15/Dock2/Nckap1l/Pot1b/Tnf/Slc11a1/Ptprc/Il1b/Fgr/Stap1/Siglece/Il2rg/Cd300a/Fpr2/Ifng/Fcer1g/Cd209b/Il2rb/Klrh1/Sirpb1c/Ighg2b/Gm5150/Sirpd/Fpr3/Sirpb1b/Sirpb1a	29	D7vsN
GO:0002366	leukocyte activation involved in immune response	44/680	333/28891	1.91077e-20	2.17085e-18	Itgb2/Tbx21/Spi1/Nkg7/Ly9/Cd244a/Slamf1/Il10/Dock2/Havcr2/Nckap1l/Myo1f/Tnf/Grp/Cd28/Slc11a1/Ptprc/Apbb1ip/Rasgrp1/Pck1/Il21/Cdh17/Fgr/Clec4e/Tyrobp/Coro1a/Lat/Itgam/Itgal/Cd40lg/Eomes/Rac2/Batf/Cd300a/Nfkbid/Il27/Spn/Ifng/Fcer1g/Fcgr4/Stat4/Lgals1/Slfn2/Pglyrp2	44	D7vsN
GO:0002440	production of molecular mediator of immune response	47/680	425/28891	1.49313e-18	1.42021e-16	Acp5/Tbx21/Cd244a/Apoa2/Pou2f2/Slamf1/Il10/Cd96/Tnf/Casp1/Cd28/Il18rap/Slc11a1/Ptprc/Xcl1/Rasgrp1/Il1b/Il21/Ptpn22/Tnfrsf1b/Sash3/Cd40lg/Polq/Batf/Gimap3/Trem3/Trem1/Tlr7/Il31ra/Lax1/Ifng/Ticam2/Fcer1g/Fcgr4/H2-Q7/H2-T-ps/Igkv2-112/Igkv12-98/Trav16d-dv11/Trav16n/Trav16/Igkv14-126/Igkv3-5/Igkv3-2/Igkv3-1/Igkv14-111/Lilrb4b	47	D7vsN
GO:0032649	regulation of interferon-gamma production	27/680	127/28891	2.13388e-18	1.98354e-16	Il12rb1/Cd244a/Slamf1/Cd274/Pdcd1lg2/Il10/Havcr2/Cd96/Tnf/Slc11a1/Rasgrp1/Il1b/Il21/Ptpn22/Cd2/Klrk1/Sash3/Cd40lg/Crtam/Cd3e/Gimap3/Tlr7/Il27/Ticam2/Pglyrp2/Ulbp1/Lilrb4b	27	D7vsN
GO:0046631	alpha-beta T cell activation	34/680	221/28891	3.73182e-18	3.39181e-16	Tbx21/Nkg7/Ly9/Cd244a/Cd274/Dock2/Adora2a/Itk/Nckap1l/Cd28/Ptprc/Xcl1/Il21/Ptpn22/Sash3/Il2rg/Crtam/Cd3e/Eomes/Batf/Cd300a/Nfkbid/Gimap3/Pla2g2d/Il27/Bcl11b/Spn/Ifng/H2-Q7/Stat4/Runx3/H2-T-ps/Traj18/Lilrb4b	34	D7vsN
GO:0031341	regulation of cell killing	29/680	157/28891	6.82812e-18	6.07109e-16	Spi1/Sh2d1a/Cd5l/Havcr2/Serpinb9b/Nckap1l/Il18rap/Ptprc/Rasgrp1/Il21/Stap1/Lag3/Klrk1/Klrd1/Klrc1/Tyrobp/Itgam/Crtam/Klrc3/Prf1/Gimap3/Cx3cr1/Klrc2/Ifng/H2-Q7/Klrh1/H2-T-ps/Ccr5/Ulbp1	29	D7vsN
GO:0051250	negative regulation of lymphocyte activation	30/680	174/28891	1.37389e-17	1.17067e-15	Tbx21/Cd274/Pdcd1lg2/Il10/Adora2a/Havcr2/Nckap1l/Samsn1/Ctla4/Ptpn22/Fgr/Dtx1/Lag3/Tyrobp/Ido1/Crtam/Cd300a/Ripor2/Nfkbid/Gimap3/Zc3h12d/Pla2g2d/Spn/Lax1/Runx3/Tigit/Lst1/Slfn1/Pglyrp2/Lilrb4b	30	D7vsN
GO:0042742	defense response to bacterium	45/680	430/28891	6.81152e-17	5.25644e-15	Acp5/Hck/Mpo/Gzmb/Fcgr1/Il10/Gsdma/Havcr2/Rnase6/Myo1f/Tnf/Casp1/Slc11a1/F2/Il1b/Bpifa1/Fgr/Plac8/Clec4e/Klrk1/Oas3/Gbp8/Gbp2b/Trem3/Trem1/Defb1/Spn/Fpr2/Hmgb2/Ifng/Fcer1g/H2-Q7/H2bc12/Oas1g/Wfdc17/Wfdc16/H2-T-ps/Ighg2c/Ighg2b/Ighg3/Gbp4/Pglyrp2/Fpr3/Gbp10/Gbp5	45	D7vsN
GO:0007059	chromosome segregation	44/680	416/28891	1.02339e-16	7.75126e-15	Septin1/Ube2c/Spag5/Ccne1/Spo11/Kif11/Brca1/Cdc6/Birc5/Cdk1/Aurkb/Top2a/Esco2/Racgap1/Ndc80/Cdca5/Prap1/Cenpf/Nuf2/Knl1/Tpx2/Kif2c/Stil/Kntc1/Plk1/Mki67/Ccnb2/Aspm/Ripor2/Ska1/Dlgap5/Ttk/Ccnb1/Kif14/Cenph/Cenpe/Cdca2/Kif18b/Nsl1/Spdl1/Cenps/Cenpw/Bex6/Kifc1	44	D7vsN
GO:0050900	leukocyte migration	43/680	398/28891	1.059e-16	7.87514e-15	Itgb2/Ccl3/Itgb7/Tbx21/Spi1/Slamf1/Ccl4/Stk10/Myo1g/Nckap1l/Apod/Pla2g7/Myo1f/Aif1/Tnf/Gpr35/Xcl1/Itga4/Il1b/Ptpn22/Stap1/Cxcl9/Ptpro/Coro1a/Itgam/Itgal/Thy1/Crtam/Rac2/Cd300a/Cxcl10/Ccl5/Ripor2/Trem3/Trem1/Selplg/Cxcr3/Spn/Fpr2/Cx3cr1/Ifng/Fcer1g/Fpr3	43	D7vsN
GO:1902105	regulation of leukocyte differentiation	41/680	363/28891	1.16125e-16	8.48129e-15	Clec2g/Lck/Ccl3/Tbx21/Spi1/Il10/Ikzf3/Ikzf1/Nckap1l/Hcls1/Tnf/Ctla4/Cd28/Ptprc/Gfi1b/Rasgrp1/Pck1/Ocstamp/Il21/Dtx1/Lag3/Clec2i/Tyrobp/Itgam/Sash3/Cd40lg/Il2rg/Crtam/Ccl5/Nfkbid/Gimap3/Il27/Ifng/Pirb/Pilrb1/Runx3/Pira6/Pglyrp2/Pira1/Pira2/Lilrb4b	41	D7vsN
GO:0002228	natural killer cell mediated immunity	24/680	120/28891	7.32177e-16	4.99101e-14	Nkg7/Sh2d1a/Gzmb/Havcr2/Serpinb9b/Cd96/Il18rap/Rasgrp1/Il21/Cd2/Lag3/Klrk1/Klrd1/Klrc1/Coro1a/Crtam/Klrc3/Gimap3/Klrc2/Fcgr4/H2-Q7/H2-T-ps/Gzmc/Ulbp1	24	D7vsN
GO:0030101	natural killer cell activation	25/680	140/28891	2.98481e-15	1.93776e-13	Nkg7/Cd244a/Slamf1/Ikzf1/Havcr2/Ptprc/Rasgrp1/Il21/Ptpn22/Cd2/Fgr/Klrk1/Klrd1/Klrc1/Tyrobp/Coro1a/Klrc3/Slamf7/Klrc2/Ticam2/Fcgr4/H2-Q7/H2-T-ps/Pglyrp2/Ulbp1	25	D7vsN
GO:0002819	regulation of adaptive immune response	32/680	252/28891	1.01739e-14	6.21065e-13	Il12rb1/Tbx21/Slamf1/Fcgr1/Cd274/Alox15/Havcr2/Nckap1l/Samsn1/Tnf/Irf7/Cd28/Slc11a1/Ptprc/Xcl1/Il1b/Tnfrsf1b/Klrd1/Sash3/Was/Nfkbid/Gimap3/Il27/Spn/Ifng/Skap1/Fcer1g/H2-Q7/H2-T-ps/Ighg2b/Ulbp1/Lilrb4b	32	D7vsN
GO:0001910	regulation of leukocyte mediated cytotoxicity	24/680	136/28891	1.4136e-14	8.37915e-13	Spi1/Sh2d1a/Havcr2/Serpinb9b/Nckap1l/Il18rap/Ptprc/Rasgrp1/Il21/Stap1/Lag3/Klrk1/Klrd1/Klrc1/Tyrobp/Itgam/Crtam/Klrc3/Gimap3/Cx3cr1/Klrc2/H2-Q7/H2-T-ps/Ulbp1	24	D7vsN
GO:0002367	cytokine production involved in immune response	27/680	178/28891	1.55076e-14	9.06088e-13	Acp5/Tbx21/Apoa2/Slamf1/Il10/Cd96/Tnf/Casp1/Il18rap/Slc11a1/Xcl1/Rasgrp1/Il1b/Il21/Tnfrsf1b/Sash3/Gimap3/Trem3/Trem1/Tlr7/Il31ra/Ifng/Ticam2/Fcer1g/H2-Q7/H2-T-ps/Lilrb4b	27	D7vsN
GO:0050868	negative regulation of T cell activation	24/680	138/28891	1.98517e-14	1.14357e-12	Tbx21/Cd274/Pdcd1lg2/Adora2a/Havcr2/Nckap1l/Ctla4/Ptpn22/Dtx1/Lag3/Ido1/Crtam/Cd300a/Ripor2/Nfkbid/Gimap3/Zc3h12d/Pla2g2d/Spn/Lax1/Runx3/Tigit/Slfn1/Lilrb4b	24	D7vsN
GO:0000280	nuclear division	42/680	450/28891	4.0643e-14	2.30875e-12	Septin1/Ube2c/Spag5/Ccne1/Spo11/Kif11/Birc5/Cdk1/Aurkb/Top2a/Racgap1/Ndc80/Tnf/Cdca5/Prap1/Cd28/Nuf2/Knl1/Il1b/Tpx2/Kif2c/Kntc1/Rad51ap1/Plk1/Mki67/Ccnb2/Aspm/Fignl1/Ripor2/Ttk/Ccnb1/Kif14/Cenpe/Ankle1/Cdca2/Kif18b/Cks2/Nsl1/Spdl1/Cenps/Zfp541/Kifc1	42	D7vsN
GO:0050727	regulation of inflammatory response	40/680	411/28891	4.22622e-14	2.36784e-12	Ccl3/Acp5/Nkg7/Ggt1/Fcgr1/Il10/Alox15/Adora2a/Aoah/Acod1/Mefv/Tnf/Casp1/Cd28/Xcl1/Il1b/Zbp1/Tnfrsf1b/Smpdl3b/Stap1/Siglece/Ido1/Il10ra/Ccl5/Aim2/Pla2g2d/Spn/Fpr2/Cx3cr1/Ifng/Fcer1g/H2-Q7/Cst7/Lgals1/H2-T-ps/Mir147/Ighg2b/Ccr5/Pglyrp2/Fpr3	40	D7vsN
GO:0002456	T cell mediated immunity	25/680	165/28891	1.50573e-13	8.21123e-12	Tbx21/Slamf1/Gzmb/Myo1g/Serpinb9b/Nckap1l/Il18rap/Slc11a1/Ptprc/Xcl1/Il1b/Tnfrsf1b/Klrd1/Sash3/Was/Prf1/Il31ra/Spn/Treml4/Cd8a/H2-Q7/Slfn2/H2-T-ps/Ulbp1/Lilrb4b	25	D7vsN
GO:0009615	response to virus	38/680	389/28891	1.64585e-13	8.8573e-12	Mx1/Il12rb1/Pou2f2/Nmbr/Acod1/Mefv/Tnf/Irf7/Casp1/Ptprc/Il1b/Zbp1/Il21/Ptpn22/Cxcl9/Oas3/Tlr13/Cxcl10/Ccl5/Prf1/Aim2/Gbp2b/Ikbke/Tlr7/Il27/Spn/Treml4/Cd8a/Ifng/Ticam2/Ifitm6/Oas1g/Slfn9/Tgtp1/Ifi27l2a/Ifit1bl1/Gbp4/Gbp5	38	D7vsN
GO:0098813	nuclear chromosome segregation	33/680	312/28891	7.39853e-13	3.7825e-11	Septin1/Ube2c/Spag5/Ccne1/Spo11/Kif11/Cdc6/Birc5/Cdk1/Aurkb/Top2a/Racgap1/Ndc80/Cdca5/Prap1/Cenpf/Nuf2/Knl1/Tpx2/Kif2c/Kntc1/Plk1/Ccnb2/Aspm/Ripor2/Ttk/Ccnb1/Kif14/Cenpe/Kif18b/Nsl1/Spdl1/Kifc1	33	D7vsN
GO:0000070	mitotic sister chromatid segregation	25/680	177/28891	7.66232e-13	3.869e-11	Ube2c/Spag5/Kif11/Birc5/Cdk1/Aurkb/Racgap1/Ndc80/Cdca5/Prap1/Nuf2/Knl1/Tpx2/Kif2c/Kntc1/Plk1/Ripor2/Ttk/Ccnb1/Kif14/Cenpe/Kif18b/Nsl1/Spdl1/Kifc1	25	D7vsN
GO:0002444	myeloid leukocyte mediated immunity	23/680	158/28891	3.34252e-12	1.53605e-10	Itgb2/Spi1/Fcgr1/Myo1f/Grp/F2/Rasgrp1/Fgr/Stap1/Tyrobp/Lat/Itgam/Rac2/Cd300a/Trem3/Trem1/Cx3cr1/Ticam2/Fcer1g/H2-Q7/Cd300lb/H2-T-ps/Ighg2b	23	D7vsN
GO:0019221	cytokine-mediated signaling pathway	39/680	450/28891	3.41138e-12	1.55028e-10	Il12rb1/Ccl3/Spi1/Ebi3/Ccl4/Tnf/Irf7/Casp1/Il18rap/Gpr35/Ptprc/Xcl1/Il1b/Zbp1/Stap1/Gfi1/Cxcl9/Il21r/Il2rg/Il10ra/Oas3/Cxcl10/Ccl5/Aim2/Ikbke/Il31ra/Cx3cr1/Ifng/Ticam2/Fcer1g/Pirb/Ifitm6/Stat4/Oas1g/Il2rb/Trbv13-2/Ccr5/Pira2/Lilrb4b	39	D7vsN
GO:0060326	cell chemotaxis	33/680	331/28891	3.79806e-12	1.70704e-10	Itgb2/Ccl3/Spi1/Slamf1/Ccl4/Nckap1l/Nr4a1/Pla2g7/Aif1/Gpr35/Xcl1/Il1b/Stap1/Cxcl9/Ptpro/Coro1a/Itgam/Rac2/Cxcl10/Ccl5/Ripor2/Saa3/Trem3/Trem1/Cxcr3/Fpr2/Cx3cr1/Hmgb2/Ifng/Fcer1g/Ccr5/Fpr3/Bin2	33	D7vsN
GO:0030100	regulation of endocytosis	33/680	344/28891	1.08411e-11	4.43401e-10	Apoc2/Hck/Apoa2/Fcgr1/Alox15/Dock2/Nckap1l/Pot1b/Tnf/Slc11a1/Ptprc/Il1b/Fgr/Stap1/Siglece/Il2rg/Snap91/Cd300a/H1f1/Fpr2/Ifng/Fcer1g/Cd209b/Il2rb/Klrh1/Sirpb1c/Ighg2b/Gm5150/Sirpd/Fpr3/Sirpb1b/Sirpb1a/Apoc2l	33	D7vsN
GO:0099024	plasma membrane invagination	16/680	74/28891	1.41215e-11	5.60745e-10	Itgb2/Fcgr1/Alox15/Aurkb/Nckap1l/Aif1/Msr1/Stap1/Siglece/Itgam/Cd300a/Xkr5/Treml4/Fcer1g/Ighg2b/Bin2	16	D7vsN
GO:0044772	mitotic cell cycle phase transition	38/680	454/28891	1.83481e-11	7.21574e-10	Ube2c/Ccne1/Pole/Brca1/Cdc6/Birc5/Cdk1/Rrm2/Aurkb/Gpr132/Ndc80/Aif1/Cdca5/Prap1/Bard1/Cenpf/Nuf2/Knl1/Ccna2/Cks1b/Stil/Kntc1/Plk1/Ccnb2/Cyp1a1/Ubd/Dtl/Ttk/Zc3h12d/Ccnb1/Kif14/Clspn/Cdc25c/Cenpe/Ticrr/Cks2/Spdl1/Slfn1	38	D7vsN
GO:0006911	phagocytosis, engulfment	15/680	65/28891	2.25789e-11	8.63063e-10	Itgb2/Fcgr1/Alox15/Nckap1l/Aif1/Msr1/Stap1/Siglece/Itgam/Cd300a/Xkr5/Treml4/Fcer1g/Ighg2b/Bin2	15	D7vsN
GO:0002237	response to molecule of bacterial origin	36/680	421/28891	3.43705e-11	1.28968e-09	Acp5/Spi1/Cd274/Pdcd1lg2/Il10/Havcr2/Acod1/Cd96/Nr4a1/Tnf/Cd6/Casp1/Slc11a1/Il1b/Ptpn22/Tnfrsf1b/Stap1/Gfi1/Cxcl9/Klrk1/Ido1/Cxcl10/Gbp2b/Tnip3/Tlr1/Tifab/Cx3cr1/Hmgb2/Ifng/Ticam2/Fcgr4/Cd300lb/Mir146/Mir147/Gbp10/Gbp5	36	D7vsN
GO:0034113	heterotypic cell-cell adhesion	14/680	57/28891	4.24346e-11	1.54962e-09	Itgb2/Lck/Itgb7/Il10/Alox15/Tnf/Ptprc/Itga4/Il1b/Cd2/Thy1/Fgg/Skap1/Itgad	14	D7vsN
GO:1901990	regulation of mitotic cell cycle phase transition	32/680	343/28891	4.62026e-11	1.67229e-09	Ube2c/Brca1/Cdc6/Birc5/Cdk1/Rrm2/Aurkb/Gpr132/Ndc80/Aif1/Cdca5/Prap1/Bard1/Cenpf/Nuf2/Knl1/Stil/Kntc1/Plk1/Cyp1a1/Ubd/Dtl/Ttk/Zc3h12d/Ccnb1/Kif14/Clspn/Cdc25c/Cenpe/Ticrr/Spdl1/Slfn1	32	D7vsN
GO:0034341	response to interferon-gamma	21/680	150/28891	6.21311e-11	2.15353e-09	Il12rb1/Ccl3/Ccl4/Acod1/Mefv/Tnf/Casp1/Slc11a1/Xcl1/Was/Gbp8/Ccl5/Ubd/Gbp2b/Ifng/Ifitm6/H2-Q7/Tgtp1/Gbp4/Gbp10/Gbp5	21	D7vsN
GO:0002700	regulation of production of molecular mediator of immune response	26/680	236/28891	8.27321e-11	2.75101e-09	Acp5/Tbx21/Cd244a/Apoa2/Slamf1/Il10/Cd96/Tnf/Casp1/Cd28/Ptprc/Xcl1/Il1b/Il21/Ptpn22/Tnfrsf1b/Sash3/Cd40lg/Gimap3/Tlr7/Ifng/Ticam2/Fcer1g/H2-Q7/H2-T-ps/Lilrb4b	26	D7vsN
GO:0071174	mitotic spindle checkpoint signaling	13/680	51/28891	1.27161e-10	4.0952e-09	Birc5/Aurkb/Ndc80/Prap1/Nuf2/Knl1/Stil/Kntc1/Plk1/Ttk/Ccnb1/Cenpe/Spdl1	13	D7vsN
GO:0050000	chromosome localization	18/680	115/28891	2.22943e-10	6.9606e-09	Septin1/Spag5/Spo11/Birc5/Aurkb/Racgap1/Ndc80/Cdca5/Cenpf/Nuf2/Knl1/Kif2c/Ccnb1/Kif14/Cenpe/Nsl1/Spdl1/Kifc1	18	D7vsN
GO:0002685	regulation of leukocyte migration	26/680	249/28891	2.70583e-10	8.25884e-09	Spi1/Slamf1/Stk10/Nckap1l/Apod/Pla2g7/Myo1f/Aif1/Xcl1/Itga4/Il1b/Ptpn22/Stap1/Coro1a/Thy1/Rac2/Cd300a/Cxcl10/Ccl5/Ripor2/Trem1/Cxcr3/Spn/Fpr2/Cx3cr1/Fpr3	26	D7vsN
GO:0031577	spindle checkpoint signaling	13/680	54/28891	2.77312e-10	8.40152e-09	Birc5/Aurkb/Ndc80/Prap1/Nuf2/Knl1/Stil/Kntc1/Plk1/Ttk/Ccnb1/Cenpe/Spdl1	13	D7vsN
GO:0071216	cellular response to biotic stimulus	31/680	349/28891	3.16258e-10	9.51099e-09	Spi1/Cd274/Pdcd1lg2/Il10/Havcr2/Acod1/Tnf/Cd6/Casp1/Il1b/Ptpn22/Tnfrsf1b/Stap1/Gfi1/Cxcl9/Klrk1/Cxcl10/Gbp2b/Tnip3/Tlr1/Tifab/Cx3cr1/Ifng/Ticam2/Fcgr4/Cd300lb/Mir146/Klrh1/Mir147/Gbp10/Gbp5	31	D7vsN
GO:0007088	regulation of mitotic nuclear division	18/680	119/28891	3.97257e-10	1.17789e-08	Ube2c/Birc5/Aurkb/Ndc80/Tnf/Prap1/Cd28/Nuf2/Knl1/Il1b/Kntc1/Plk1/Mki67/Ttk/Ccnb1/Cenpe/Cdca2/Spdl1	18	D7vsN
GO:0006935	chemotaxis	36/680	462/28891	4.54149e-10	1.32676e-08	Itgb2/Ccl3/Spi1/Slamf1/Ccl4/Dock2/Sema4d/Nckap1l/Nr4a1/Pla2g7/Aif1/Gpr35/Xcl1/Il1b/Stap1/Cxcl9/Ptpro/Coro1a/Itgam/Rac2/Cxcl10/Ccl5/Ripor2/Pik3cd/Saa3/Trem3/Trem1/Cxcr3/Fpr2/Cx3cr1/Hmgb2/Ifng/Fcer1g/Ccr5/Fpr3/Bin2	36	D7vsN
GO:0061900	glial cell activation	13/680	58/28891	7.24296e-10	2.04301e-08	Trpv1/Adora2a/Aif1/Tnf/Casp1/Il1b/Stap1/Tyrobp/Itgam/Tlr1/Cx3cr1/Ifng/Cst7	13	D7vsN
GO:0007094	mitotic spindle assembly checkpoint signaling	12/680	49/28891	1.09249e-09	2.93967e-08	Birc5/Aurkb/Ndc80/Prap1/Nuf2/Knl1/Kntc1/Plk1/Ttk/Ccnb1/Cenpe/Spdl1	12	D7vsN
GO:0051983	regulation of chromosome segregation	18/680	132/28891	2.22221e-09	5.64525e-08	Ube2c/Cdc6/Birc5/Cdk1/Aurkb/Ndc80/Prap1/Nuf2/Knl1/Kif2c/Kntc1/Plk1/Mki67/Ttk/Ccnb1/Cenpe/Cdca2/Spdl1	18	D7vsN
GO:1905819	negative regulation of chromosome separation	12/680	53/28891	2.89872e-09	7.01523e-08	Birc5/Aurkb/Ndc80/Prap1/Nuf2/Knl1/Kntc1/Plk1/Ttk/Ccnb1/Cenpe/Spdl1	12	D7vsN
GO:0051783	regulation of nuclear division	19/680	153/28891	3.9455e-09	9.3278e-08	Ube2c/Birc5/Aurkb/Ndc80/Tnf/Prap1/Cd28/Nuf2/Knl1/Il1b/Kntc1/Rad51ap1/Plk1/Mki67/Ttk/Ccnb1/Cenpe/Cdca2/Spdl1	19	D7vsN
GO:0071887	leukocyte apoptotic process	19/680	157/28891	6.08796e-09	1.39886e-07	Fasl/Cd3g/Cd274/Il10/Aurkb/Hcls1/Pdcd1/Il21/Itgam/Ido1/Ccl5/Nfkbid/Pik3cd/Bcl11b/Ifng/Fcer1g/Mir18b/Ccr5/Bcl2a1a	19	D7vsN
GO:0043299	leukocyte degranulation	15/680	97/28891	8.40358e-09	1.8885e-07	Itgb2/Spi1/Nkg7/Nckap1l/Myo1f/Grp/Rasgrp1/Fgr/Coro1a/Lat/Itgam/Rac2/Cd300a/Fcer1g/Fcgr4	15	D7vsN
GO:2001251	negative regulation of chromosome organization	15/680	98/28891	9.70918e-09	2.15818e-07	Birc5/Aurkb/Top2a/Ndc80/Pot1b/Prap1/Nuf2/Knl1/Kntc1/Plk1/Ttk/Pif1/Ccnb1/Cenpe/Spdl1	15	D7vsN
GO:0090068	positive regulation of cell cycle process	25/680	276/28891	1.11288e-08	2.46036e-07	Ube2c/Spag5/Cdc6/Birc5/Cdk1/Rrm2/Aurkb/Racgap1/Ndc80/Aif1/Tnf/Cdca5/Kif20b/Prap1/Cd28/Il1b/Stil/Rad51ap1/Cyp1a1/Dtl/Ccnb1/Kif14/Cdc25c/Cenpe/E2f8	25	D7vsN
GO:0007229	integrin-mediated signaling pathway	15/680	101/28891	1.48135e-08	3.15559e-07	Itgb2/Itgb7/Plek/Fyb/Itga4/Cdh17/Fgr/Tyrobp/Lat/Itgam/Itgal/Cd40lg/Thy1/Fcer1g/Itgad	15	D7vsN
GO:0032102	negative regulation of response to external stimulus	34/680	485/28891	1.98046e-08	4.11171e-07	Gcg/Acp5/Il10/Adora2a/Havcr2/Aurkb/Aoah/Serpinb9b/Sema4d/Acod1/Mefv/Cd96/Aif1/Tnf/F2/Ptpn22/Tnfrsf1b/Smpdl3b/Stap1/Klrd1/Siglece/Plat/Il10ra/Oas3/Fgg/Spn/Fpr2/Cx3cr1/H2-Q7/Oas1g/Cst7/H2-T-ps/Mir147/Fpr3	34	D7vsN
GO:0006310	DNA recombination	27/680	333/28891	3.03977e-08	5.94865e-07	Tbx21/Mcm5/Spo11/Brca1/Top2a/Pot1b/Cd28/Bard1/Ptprc/Rad51ap1/Cd40lg/Was/Polq/Batf/Hrob/Parpbp/Fignl1/Pif1/Ankle1/Bcl11b/H1f1/H2ax/H1f3/Hmgb2/Ifng/H1f5/Cenps	27	D7vsN
GO:0044839	cell cycle G2/M phase transition	18/680	156/28891	3.23084e-08	6.29245e-07	Brca1/Cdc6/Birc5/Cdk1/Aurkb/Gpr132/Ndc80/Bard1/Cenpf/Ccna2/Plk1/Ccnb2/Dtl/Ccnb1/Kif14/Clspn/Cdc25c/Ticrr	18	D7vsN
GO:0002526	acute inflammatory response	17/680	139/28891	3.25763e-08	6.31456e-07	Trpv1/Cd163/Fcgr1/Tnf/Cd6/F2/Il1b/Ccl5/Saa3/Pla2g2d/Il31ra/Spn/Fcer1g/H2-Q7/H2-T-ps/Ighg2b/Ccr5	17	D7vsN
GO:0002269	leukocyte activation involved in inflammatory response	11/680	53/28891	3.5184e-08	6.68772e-07	Trpv1/Aif1/Tnf/Casp1/Stap1/Tyrobp/Itgam/Tlr1/Cx3cr1/Ifng/Cst7	11	D7vsN
GO:0031640	killing of cells of another organism	15/680	110/28891	4.81548e-08	8.91191e-07	Gzmb/Gzma/F2/Nppb/Cxcl9/Cxcl10/Prf1/Gbp2b/Trem3/Trem1/Ifng/H2bc12/Klrh1/Gzmc/Gbp5	15	D7vsN
GO:0002418	immune response to tumor cell	9/680	33/28891	4.89354e-08	9.01558e-07	Nkg7/Cd274/Havcr2/Xcl1/Klrk1/Cd40lg/Crtam/Prf1/Ulbp1	9	D7vsN
GO:0002534	cytokine production involved in inflammatory response	12/680	70/28891	8.02496e-08	1.39077e-06	Mefv/Apod/Cd96/Tnf/Cd6/F2/Ido1/Pld4/Ticam2/Klrh1/Gbp5/Lilrb4b	12	D7vsN
GO:0002347	response to tumor cell	10/680	46/28891	9.27239e-08	1.58017e-06	Spi1/Nkg7/Cd274/Havcr2/Xcl1/Klrk1/Cd40lg/Crtam/Prf1/Ulbp1	10	D7vsN
GO:0002573	myeloid leukocyte differentiation	23/680	272/28891	1.50163e-07	2.47648e-06	Clec2g/Ccl3/Spi1/Ikzf1/Hcls1/Tnf/Gfi1b/Ocstamp/Clec2i/Tyrobp/Itgam/Batf/Ccl5/Ubd/Gimap3/Ifng/Fcer1g/Pirb/Pilrb1/Pira6/Pira1/Pira2/Lilrb4b	23	D7vsN
GO:0035456	response to interferon-beta	12/680	74/28891	1.51921e-07	2.48542e-06	Acod1/Ifi211/Ifi206/Aim2/Gbp2b/Ikbke/Ifi209/Ifitm6/Oas1g/Ifi214/Ifi204/Tgtp1	12	D7vsN
GO:0045428	regulation of nitric oxide biosynthetic process	12/680	74/28891	1.51921e-07	2.48542e-06	Itgb2/Acp5/Trpv1/Il10/Aif1/Tnf/Il1b/Klrk1/Gimap3/Cx3cr1/Ifng/Ulbp1	12	D7vsN
GO:0007051	spindle organization	19/680	194/28891	1.88931e-07	3.05426e-06	Septin1/Spag5/Kif11/Birc5/Aurkb/Racgap1/Ndc80/Nuf2/Tpx2/Stil/Plk1/Ccnb2/Aspm/Ripor2/Dlgap5/Ccnb1/Cenph/Cenpe/Kifc1	19	D7vsN
GO:0002709	regulation of T cell mediated immunity	15/680	122/28891	1.944e-07	3.13029e-06	Tbx21/Slamf1/Nckap1l/Ptprc/Xcl1/Il1b/Tnfrsf1b/Klrd1/Sash3/Was/Spn/H2-Q7/H2-T-ps/Ulbp1/Lilrb4b	15	D7vsN
GO:0070269	pyroptosis	10/680	50/28891	2.14675e-07	3.41642e-06	Gzmb/Gsdma/Mefv/Gzma/Casp1/Zbp1/Aim2/Gbp2b/Gzmc/Gbp5	10	D7vsN
GO:0002437	inflammatory response to antigenic stimulus	14/680	107/28891	2.2722e-07	3.58814e-06	Fcgr1/Il10/Tnf/Cd6/Cd28/Rasgrp1/Pla2g2d/Il31ra/Spn/Hmgb2/Fcer1g/H2-Q7/H2-T-ps/Ighg2b	14	D7vsN
GO:0051383	kinetochore organization	7/680	20/28891	2.30366e-07	3.62384e-06	Ndc80/Nuf2/Kntc1/Dlgap5/Cenph/Cenpe/Cenpw	7	D7vsN
GO:0010721	negative regulation of cell development	25/680	323/28891	2.38424e-07	3.71016e-06	Clec2g/Tbx21/Trpv1/Sema4d/Ctla4/F2/Il1b/Dtx1/Lag3/Clec2i/Fgf13/Thy1/Nfkbid/Lin28a/Ifng/Hmga2/Pirb/Pilrb1/Runx3/Pira6/Ccr5/Pglyrp2/Pira1/Pira2/Lilrb4b	25	D7vsN
GO:0080164	regulation of nitric oxide metabolic process	12/680	77/28891	2.38575e-07	3.71016e-06	Itgb2/Acp5/Trpv1/Il10/Aif1/Tnf/Il1b/Klrk1/Gimap3/Cx3cr1/Ifng/Ulbp1	12	D7vsN
GO:2000106	regulation of leukocyte apoptotic process	15/680	124/28891	2.41185e-07	3.73654e-06	Cd3g/Cd274/Il10/Aurkb/Hcls1/Pdcd1/Ido1/Ccl5/Nfkbid/Pik3cd/Bcl11b/Fcer1g/Mir18b/Ccr5/Bcl2a1a	15	D7vsN
GO:1990840	response to lectin	6/680	13/28891	2.47896e-07	3.78319e-06	Klrk1/Klrd1/Klrc1/Tyrobp/Klrc3/Klrc2	6	D7vsN
GO:1990858	cellular response to lectin	6/680	13/28891	2.47896e-07	3.78319e-06	Klrk1/Klrd1/Klrc1/Tyrobp/Klrc3/Klrc2	6	D7vsN
GO:0002532	production of molecular mediator involved in inflammatory response	14/680	108/28891	2.55483e-07	3.88448e-06	Mefv/Apod/Cd96/Tnf/Cd6/F2/Ido1/Cd300a/Pld4/Ticam2/Fcer1g/Klrh1/Gbp5/Lilrb4b	14	D7vsN
GO:0006959	humoral immune response	25/680	337/28891	5.27199e-07	7.56576e-06	Sh2d1a/Cd5l/Rnase6/Acod1/Tnf/Ptprc/F2/Il1b/Bpifa1/Nppb/Cxcl9/Cfhr2/Cxcl10/Gimap3/Defb1/Ifng/Reg1/H2-Q7/H2bc12/Wfdc17/Wfdc16/H2-T-ps/Ighg2c/Ighg2b/Ighg3	25	D7vsN
GO:0002507	tolerance induction	10/680	55/28891	5.49856e-07	7.83593e-06	Cd274/Havcr2/Acod1/Icos/Pdcd1/Ido1/Cd3e/H2-Q7/H2-T-ps/Lilrb4b	10	D7vsN
GO:0006809	nitric oxide biosynthetic process	12/680	87/28891	9.29498e-07	1.28434e-05	Itgb2/Acp5/Trpv1/Il10/Aif1/Tnf/Il1b/Klrk1/Gimap3/Cx3cr1/Ifng/Ulbp1	12	D7vsN
GO:0071459	protein localization to chromosome, centromeric region	7/680	24/28891	9.47525e-07	1.30046e-05	Cdk1/Aurkb/Knl1/Kntc1/Ttk/H2ac4/Spdl1	7	D7vsN
GO:0051321	meiotic cell cycle	25/680	350/28891	1.05659e-06	1.43094e-05	Septin1/Ccne1/Mcm5/Spo11/Birc5/Top2a/Ndc80/Nuf2/Rad51ap1/Plk1/Mki67/Ccnb2/Aspm/Fignl1/Ttk/Cdc25c/Cenpe/Ankle1/H2ax/Hmga2/Cks2/Xlr4b/Cenps/Zfp541/Xlr4a	25	D7vsN
GO:0001776	leukocyte homeostasis	15/680	141/28891	1.28039e-06	1.68385e-05	Nckap1l/Sit1/Coro1a/Lat/Itgam/Sash3/Ccnb2/Aim2/Gimap3/Pik3cd/Ifng/Fcer1g/Pirb/Gpr174/Bcl2a1a	15	D7vsN
GO:0046209	nitric oxide metabolic process	12/680	92/28891	1.70853e-06	2.21135e-05	Itgb2/Acp5/Trpv1/Il10/Aif1/Tnf/Il1b/Klrk1/Gimap3/Cx3cr1/Ifng/Ulbp1	12	D7vsN
GO:0050921	positive regulation of chemotaxis	16/680	165/28891	1.9735e-06	2.54625e-05	Spi1/Slamf1/Nckap1l/Pla2g7/Aif1/Xcl1/Il1b/Rac2/Cxcl10/Ccl5/Ripor2/Trem1/Cxcr3/Fpr2/Cx3cr1/Fpr3	16	D7vsN
GO:0035458	cellular response to interferon-beta	10/680	63/28891	2.02873e-06	2.60928e-05	Acod1/Ifi211/Ifi206/Aim2/Gbp2b/Ifi209/Oas1g/Ifi214/Ifi204/Tgtp1	10	D7vsN
GO:2001057	reactive nitrogen species metabolic process	12/680	94/28891	2.15457e-06	2.76245e-05	Itgb2/Acp5/Trpv1/Il10/Aif1/Tnf/Il1b/Klrk1/Gimap3/Cx3cr1/Ifng/Ulbp1	12	D7vsN
GO:0065004	protein-DNA complex assembly	16/680	176/28891	4.58327e-06	5.48117e-05	Asf1b/Ikzf1/Kntc1/Dlgap5/Cenph/Cenpe/H1f1/H1f3/H1f5/H3c2/H3c6/H3c3/H3c13/Cenpw/H3c4/H3c7	16	D7vsN
GO:0002837	regulation of immune response to tumor cell	7/680	30/28891	4.92917e-06	5.80989e-05	Cd274/Havcr2/Xcl1/Klrk1/Cd40lg/Crtam/Ulbp1	7	D7vsN
GO:0006334	nucleosome assembly	10/680	70/28891	5.43183e-06	6.25808e-05	Asf1b/H1f1/H1f3/H1f5/H3c2/H3c6/H3c3/H3c13/H3c4/H3c7	10	D7vsN
GO:0030261	chromosome condensation	8/680	43/28891	6.33153e-06	7.25377e-05	Cdk1/Top2a/Cdca5/Ccnb1/H1f1/H1f3/Hmga2/H1f5	8	D7vsN
GO:1905153	regulation of membrane invagination	6/680	21/28891	6.67378e-06	7.51949e-05	Fcgr1/Alox15/Nckap1l/Stap1/Siglece/Cd300a	6	D7vsN
GO:0033627	cell adhesion mediated by integrin	11/680	90/28891	8.73625e-06	9.70958e-05	Itgb2/Itgb7/Nckap1l/Lpxn/Itga4/Itgam/Itgal/Cd3e/Ccl5/Skap1/Itgad	11	D7vsN
GO:0001660	fever generation	5/680	14/28891	1.19467e-05	0.000128585	Trpv1/Tnf/Il1b/Ccl5/Ccr5	5	D7vsN
GO:0060142	regulation of syncytium formation by plasma membrane fusion	7/680	35/28891	1.47003e-05	0.000156167	Ocstamp/Cxcl9/Tyrobp/Cxcl10/Ripor2/Cd53/Nfe2	7	D7vsN
GO:1990868	response to chemokine	10/680	80/28891	1.8259e-05	0.000188584	Ccl3/Ccl4/Gpr35/Xcl1/Cxcl9/Cxcl10/Ccl5/Ripor2/Cx3cr1/Ccr5	10	D7vsN
GO:0051209	release of sequestered calcium ion into cytosol	13/680	136/28891	2.07462e-05	0.00021055	Lck/Fasl/Ptprc/Xcl1/F2/Cxcl9/Coro1a/Thy1/Cxcl10/Fcrl5/F2rl3/Cxcr3/Ccr5	13	D7vsN
GO:0000768	syncytium formation by plasma membrane fusion	9/680	68/28891	3.00295e-05	0.000290356	Dock2/Casp1/Ocstamp/Cxcl9/Tyrobp/Cxcl10/Ripor2/Cd53/Nfe2	9	D7vsN
GO:0140253	cell-cell fusion	9/680	68/28891	3.00295e-05	0.000290356	Dock2/Casp1/Ocstamp/Cxcl9/Tyrobp/Cxcl10/Ripor2/Cd53/Nfe2	9	D7vsN
GO:0001771	immunological synapse formation	5/680	17/28891	3.48222e-05	0.000327409	Dock2/Havcr2/Cd6/Clec2i/Prf1	5	D7vsN
GO:0045342	MHC class II biosynthetic process	5/680	17/28891	3.48222e-05	0.000327409	Spi1/Il10/Slc11a1/Cd40lg/Ifng	5	D7vsN
GO:0006925	inflammatory cell apoptotic process	6/680	28/28891	4.02661e-05	0.000373443	Fasl/Itgam/Ccl5/Pik3cd/Ifng/Ccr5	6	D7vsN
GO:0051346	negative regulation of hydrolase activity	22/680	356/28891	4.36054e-05	0.00040168	Apoa2/Birc5/Eppin/Adora2a/Serpinb9b/Sema4d/Nckap1l/Nr4a1/Gzma/Tnf/Ambp/Snap91/Serpina3g/Spink2/Serpinb2/Serpina3f/Serpinb7/Cst7/Wfdc6b/Wfdc8/Serpinb10/Bcl2a1d	22	D7vsN
GO:0034728	nucleosome organization	10/680	89/28891	4.66614e-05	0.000428865	Asf1b/H1f1/H1f3/H1f5/H3c2/H3c6/H3c3/H3c13/H3c4/H3c7	10	D7vsN
GO:0043300	regulation of leukocyte degranulation	8/680	57/28891	5.40155e-05	0.000490941	Itgb2/Spi1/Nckap1l/Fgr/Itgam/Rac2/Cd300a/Fcer1g	8	D7vsN
GO:0045860	positive regulation of protein kinase activity	22/680	369/28891	7.40064e-05	0.000652341	Gcg/Tenm1/Cdc6/Hnf4a/Pik3r5/Tnf/Agap2/Slc11a1/Ptprc/Rasgrp1/Il1b/Tpx2/Stil/Lat/Cd300a/Ccnb1/Kif14/Clspn/Tlr1/Cenpe/Ifng/Hmga2	22	D7vsN
GO:0033674	positive regulation of kinase activity	24/680	426/28891	8.57948e-05	0.000749788	Gcg/Tenm1/Cdc6/Hnf4a/Pik3r5/Tnf/Agap2/Slc11a1/Ptprc/F2/Rasgrp1/Il1b/Tpx2/Stil/Fgr/Lat/Cd300a/Ccnb1/Kif14/Clspn/Tlr1/Cenpe/Ifng/Hmga2	24	D7vsN
GO:0031620	regulation of fever generation	4/680	11/28891	8.79897e-05	0.000764072	Tnf/Il1b/Ccl5/Ccr5	4	D7vsN
GO:0018108	peptidyl-tyrosine phosphorylation	20/680	322/28891	8.92875e-05	0.000773699	Itgb2/Lck/Il12rb1/Hck/Hnf4a/Sema4d/Hcls1/Samsn1/Tnf/Ptprc/Il21/Ptpn22/Fgr/Thy1/Cd3e/Cd300a/Ccl5/Ttk/Ifng/Lilrb4b	20	D7vsN
GO:0008037	cell recognition	13/680	160/28891	0.000112545	0.000953017	Fcgr1/Dock2/Havcr2/Cd6/Clec2i/Adam18/Izumo1r/Crtam/Prf1/Astl/Cd209b/Klrh1/Ighg2b	13	D7vsN
GO:0010466	negative regulation of peptidase activity	17/680	257/28891	0.000139886	0.00114677	Birc5/Eppin/Adora2a/Serpinb9b/Nr4a1/Tnf/Ambp/Serpina3g/Spink2/Serpinb2/Serpina3f/Serpinb7/Cst7/Wfdc6b/Wfdc8/Serpinb10/Bcl2a1d	17	D7vsN
GO:0002922	positive regulation of humoral immune response	5/680	23/28891	0.000168442	0.00136152	Acod1/Tnf/Ptprc/Il1b/Gimap3	5	D7vsN
GO:0031649	heat generation	5/680	23/28891	0.000168442	0.00136152	Trpv1/Tnf/Il1b/Ccl5/Ccr5	5	D7vsN
GO:0051043	regulation of membrane protein ectodomain proteolysis	5/680	23/28891	0.000168442	0.00136152	Il10/Tnf/Il1b/Tnfrsf1b/Ifng	5	D7vsN
GO:0048304	positive regulation of isotype switching to IgG isotypes	4/680	13/28891	0.000183614	0.00146105	Tbx21/Cd28/Ptprc/Ifng	4	D7vsN
GO:0031589	cell-substrate adhesion	21/680	368/28891	0.000195624	0.00155303	Itgb2/Itgb7/Alox15/Myo1g/Apod/Cd96/Lpxn/Itga4/Coro1a/Itgam/Itgal/Thy1/Cd3e/Rac2/Fgg/Kif14/Trem1/Skap1/Lypd3/Lgals1/Itgad	21	D7vsN
GO:0140694	non-membrane-bounded organelle assembly	22/680	402/28891	0.000250195	0.00194174	Septin1/Spag5/Hck/Kif11/Birc5/Aurkb/Racgap1/Ndc80/Tnf/Tpx2/Stil/Kntc1/Plk1/Ccnb2/Aspm/Ripor2/Dlgap5/Cenph/Cenpe/Cenpw/Kifc1/Bin2	22	D7vsN
GO:0051090	regulation of DNA-binding transcription factor activity	23/680	436/28891	0.000308584	0.00236793	Itgb2/Spi1/Hck/Il10/Hnf4a/Havcr2/Acod1/Hcls1/Tnf/Il18rap/Il1b/Tnfrsf8/Gfi1/Cd40lg/Eomes/Nfkbid/Aim2/Ikbke/Cx3cr1/Prkcb/Ticam2/Hmga2/Lpar5	23	D7vsN
GO:0006260	DNA replication	17/680	276/28891	0.000324131	0.00246412	Ccne1/Mcm5/Pole/Brca1/Cdc6/Cdk1/Esco2/Bard1/Mcm10/Ccna2/Polq/Dtl/Pclaf/Pif1/E2f8/Ticrr/Cenps	17	D7vsN
GO:0009595	detection of biotic stimulus	6/680	41/28891	0.000370722	0.00278212	Nr4a1/Crtam/Tlr1/Cd209b/Klrh1/Pglyrp2	6	D7vsN
GO:0043312	neutrophil degranulation	4/680	16/28891	0.000441817	0.00325006	Itgb2/Spi1/Myo1f/Itgam	4	D7vsN
GO:0045346	regulation of MHC class II biosynthetic process	4/680	16/28891	0.000441817	0.00325006	Spi1/Il10/Cd40lg/Ifng	4	D7vsN
GO:0097028	dendritic cell differentiation	6/680	43/28891	0.000483038	0.00351535	Spi1/Cd40lg/Batf/Ubd/Gimap3/Pirb	6	D7vsN
GO:0002832	negative regulation of response to biotic stimulus	13/680	187/28891	0.000517724	0.00375441	Havcr2/Aurkb/Serpinb9b/Acod1/Mefv/Cd96/Ptpn22/Smpdl3b/Klrd1/Oas3/H2-Q7/Oas1g/H2-T-ps	13	D7vsN
GO:0032928	regulation of superoxide anion generation	5/680	29/28891	0.000529033	0.00382964	Itgb2/Acp5/Tyrobp/Itgam/Fpr2	5	D7vsN
GO:0070374	positive regulation of ERK1 and ERK2 cascade	15/680	239/28891	0.000587508	0.00422304	Gcg/Ccl3/Slamf1/Alox15/Ccl4/Havcr2/Ptprc/Xcl1/Rasgrp1/Il1b/Ptpn22/Fgg/Ccl5/Fpr2/Fpr3	15	D7vsN
GO:0042306	regulation of protein import into nucleus	8/680	80/28891	0.000590462	0.0042294	Brca1/Hnf4a/Cdk1/Apod/Hcls1/Ptpn22/Ifng/Gbp4	8	D7vsN
GO:0045730	respiratory burst	5/680	30/28891	0.000622645	0.00442122	Mpo/Cybb/Slc11a1/Rac2/Ncf4	5	D7vsN
GO:0071347	cellular response to interleukin-1	8/680	81/28891	0.000641883	0.00454992	Ccl3/Ccl4/Acod1/Xcl1/Il1b/Zbp1/Ccl5/Saa3	8	D7vsN
GO:0033028	myeloid cell apoptotic process	6/680	46/28891	0.000699207	0.00490524	Itgam/Ccl5/Pik3cd/Ifng/Fcer1g/Ccr5	6	D7vsN
GO:0033623	regulation of integrin activation	4/680	18/28891	0.00071555	0.0049942	Plek/Cdh17/Kif14/Skap1	4	D7vsN
GO:0048291	isotype switching to IgG isotypes	4/680	18/28891	0.00071555	0.0049942	Tbx21/Cd28/Ptprc/Ifng	4	D7vsN
GO:0006816	calcium ion transport	23/680	469/28891	0.000839911	0.00582243	Gcg/Lck/Fasl/Trpv1/Adora2a/Nmur1/Gpr35/Ptprc/Xcl1/F2/Ptpn22/Cxcl9/Coro1a/Thy1/Cxcl10/Ccl5/Gimap3/Fcrl5/F2rl3/Mchr1/Cxcr3/Prkcb/Ccr5	23	D7vsN
GO:0007252	I-kappaB phosphorylation	4/680	19/28891	0.000889582	0.00613557	Tnf/Saa3/Tlr7/Cx3cr1	4	D7vsN
GO:0046578	regulation of Ras protein signal transduction	13/680	199/28891	0.000924703	0.00635636	Dock2/Gpr65/Gpr35/Rasgrp1/Rasal1/Arhgdib/Ripor2/Kif14/F2rl3/P2ry10b/Fbp1/Gpr174/Kbtbd6	13	D7vsN
GO:0051651	maintenance of location in cell	15/680	250/28891	0.000930405	0.00638482	Lck/Fasl/Bard1/Ptprc/Xcl1/F2/Cxcl9/Coro1a/Thy1/Aspm/Cxcl10/Fcrl5/F2rl3/Cxcr3/Ccr5	15	D7vsN
GO:0016311	dephosphorylation	18/680	331/28891	0.000950479	0.00651166	Acp5/Plek/Sema4d/Nckap1l/Tnf/Ptprc/Dusp2/Ptpn22/Ptpro/Ptpn7/Cd300a/Dusp5/Cdc25c/Cdca2/Ifng/Pirb/Plppr1/Fbp1	18	D7vsN
GO:0007157	heterophilic cell-cell adhesion via plasma membrane cell adhesion molecules	6/680	50/28891	0.0010957	0.0073466	Tenm1/Cd6/Itga4/Itgal/Crtam/Lgals1	6	D7vsN
GO:0001796	regulation of type IIa hypersensitivity	5/680	34/28891	0.00112515	0.0074827	Fcgr1/Fcer1g/H2-Q7/H2-T-ps/Ighg2b	5	D7vsN
GO:0001798	positive regulation of type IIa hypersensitivity	5/680	34/28891	0.00112515	0.0074827	Fcgr1/Fcer1g/H2-Q7/H2-T-ps/Ighg2b	5	D7vsN
GO:0002892	regulation of type II hypersensitivity	5/680	34/28891	0.00112515	0.0074827	Fcgr1/Fcer1g/H2-Q7/H2-T-ps/Ighg2b	5	D7vsN
GO:0002894	positive regulation of type II hypersensitivity	5/680	34/28891	0.00112515	0.0074827	Fcgr1/Fcer1g/H2-Q7/H2-T-ps/Ighg2b	5	D7vsN
GO:0043303	mast cell degranulation	7/680	69/28891	0.00118303	0.00782944	Grp/Rasgrp1/Fgr/Lat/Rac2/Cd300a/Fcer1g	7	D7vsN
GO:1903900	regulation of viral life cycle	11/680	156/28891	0.00121306	0.00800225	Top2a/Tnf/Cd209a/Oas3/Ccl5/Cd209c/Hmga2/Ifitm6/Cd209b/Oas1g/Lgals1	11	D7vsN
GO:0001794	type IIa hypersensitivity	5/680	35/28891	0.00128754	0.00839	Fcgr1/Fcer1g/H2-Q7/H2-T-ps/Ighg2b	5	D7vsN
GO:0002445	type II hypersensitivity	5/680	35/28891	0.00128754	0.00839	Fcgr1/Fcer1g/H2-Q7/H2-T-ps/Ighg2b	5	D7vsN
GO:0019882	antigen processing and presentation	10/680	134/28891	0.00130508	0.00848612	Fcgr1/Slc11a1/Was/Treml4/Ifng/Fcer1g/Fcgr4/H2-Q7/H2-T-ps/Ulbp1	10	D7vsN
GO:0052547	regulation of peptidase activity	22/680	457/28891	0.00136466	0.00877037	Lck/Fasl/Birc5/Eppin/Adora2a/Serpinb9b/Mefv/Nr4a1/Tnf/Casp1/Ambp/Aim2/Serpina3g/Spink2/Serpinb2/Serpina3f/Serpinb7/Cst7/Wfdc6b/Wfdc8/Serpinb10/Bcl2a1d	22	D7vsN
GO:0071351	cellular response to interleukin-18	3/680	10/28891	0.00137667	0.00877037	Il18rap/Ifng/Ticam2	3	D7vsN
GO:0010563	negative regulation of phosphorus metabolic process	21/680	430/28891	0.00145771	0.0092149	Hnf4a/Plek/Adora2a/Sema4d/Nckap1l/Samsn1/Tnf/Ptprc/Il1b/Ptpn22/Stap1/Ptpro/Plk1/Thy1/Cd300a/Ccnb1/Lax1/Ifng/Slfn1/Gbp4/Lilrb4b	21	D7vsN
GO:0045936	negative regulation of phosphate metabolic process	21/680	430/28891	0.00145771	0.0092149	Hnf4a/Plek/Adora2a/Sema4d/Nckap1l/Samsn1/Tnf/Ptprc/Il1b/Ptpn22/Stap1/Ptpro/Plk1/Thy1/Cd300a/Ccnb1/Lax1/Ifng/Slfn1/Gbp4/Lilrb4b	21	D7vsN
GO:0010959	regulation of metal ion transport	22/680	461/28891	0.00152248	0.00956519	Gcg/Adora2a/Grp/Gpr35/Rgs7/F2/Bpifa1/Ptpn22/Kcnab2/Cxcl9/Coro1a/Fgf13/Thy1/Cxcl10/Ccl5/Gimap3/Kcna1/Fcrl5/F2rl3/Mchr1/Cxcr3/Ifng	22	D7vsN
GO:0044403	biological process involved in symbiotic interaction	15/680	264/28891	0.00159884	0.00999886	F2/Bpifa1/Cd209a/Ccl5/Cd209c/Gbp2b/Trem3/Trem1/Cx3cr1/Ifng/Hmga2/Ifitm6/Cd209b/Lgals1/Pglyrp2	15	D7vsN
GO:0097242	amyloid-beta clearance	5/680	37/28891	0.00166331	0.0103231	Itgb2/Tnf/Msr1/Itgam/Ifng	5	D7vsN
GO:0007163	establishment or maintenance of cell polarity	14/680	239/28891	0.00170143	0.0105437	Cd3g/Spag5/Dock2/Nckap1l/Ndc80/Kif20b/Kif2c/Plk1/Fgf13/Crtam/Snap91/Ripor2/Hey1/Spdl1	14	D7vsN
GO:0000910	cytokinesis	12/680	188/28891	0.00174434	0.010777	Septin1/Cdc6/Birc5/Aurkb/Racgap1/Kif20b/Cep55/Plk1/Pstpip1/Ckap2/Kif14/E2f8	12	D7vsN
GO:0051302	regulation of cell division	12/680	188/28891	0.00174434	0.010777	Cdc6/Birc5/Wnt9b/Aurkb/Racgap1/Kif20b/Il1b/Plk1/Aspm/Kif14/E2f8/Kif18b	12	D7vsN
GO:0034384	high-density lipoprotein particle clearance	3/680	11/28891	0.00185992	0.0113201	Apoc2/Apoa2/Apoc2l	3	D7vsN
GO:0043320	natural killer cell degranulation	3/680	11/28891	0.00185992	0.0113201	Nkg7/Coro1a/Fcgr4	3	D7vsN
GO:0002544	chronic inflammatory response	4/680	23/28891	0.00188623	0.0114461	Il10/Tnf/Ido1/Cx3cr1	4	D7vsN
GO:0045833	negative regulation of lipid metabolic process	9/680	118/28891	0.00193133	0.0116678	Apoc2/Apoa2/Brca1/Apod/Tnf/Il1b/Gfi1/Gimap3/Apoc2l	9	D7vsN
GO:0070555	response to interleukin-1	8/680	96/28891	0.00194761	0.0117315	Ccl3/Ccl4/Acod1/Xcl1/Il1b/Zbp1/Ccl5/Saa3	8	D7vsN
GO:0006898	receptor-mediated endocytosis	15/680	272/28891	0.00213524	0.0127677	Itgb2/Apoc2/Fcgr1/Hmmr/Msr1/Itga4/Itgam/Snap91/Cd300a/H1f1/Fcer1g/Fcgr4/Fcho1/Apoc2l/Lilrb4b	15	D7vsN
GO:0033630	positive regulation of cell adhesion mediated by integrin	4/680	24/28891	0.00222174	0.0131885	Nckap1l/Cd3e/Ccl5/Skap1	4	D7vsN
GO:2000010	positive regulation of protein localization to cell surface	4/680	24/28891	0.00222174	0.0131885	Tnf/Agap2/Tyrobp/Fcer1g	4	D7vsN
GO:0001781	neutrophil apoptotic process	3/680	12/28891	0.00243672	0.0140766	Itgam/Pik3cd/Ifng	3	D7vsN
GO:0042362	fat-soluble vitamin biosynthetic process	3/680	12/28891	0.00243672	0.0140766	Tnf/Gfi1/Ifng	3	D7vsN
GO:0043313	regulation of neutrophil degranulation	3/680	12/28891	0.00243672	0.0140766	Itgb2/Spi1/Itgam	3	D7vsN
GO:0070944	neutrophil-mediated killing of bacterium	3/680	12/28891	0.00243672	0.0140766	F2/Trem3/Trem1	3	D7vsN
GO:0035306	positive regulation of dephosphorylation	6/680	59/28891	0.00260029	0.0148122	Plek/Ptprc/Cd300a/Cdca2/Ifng/Pirb	6	D7vsN
GO:2000351	regulation of endothelial cell apoptotic process	6/680	59/28891	0.00260029	0.0148122	Fasl/Il10/Tnf/Itga4/Cd40lg/Fgg	6	D7vsN
GO:1904062	regulation of cation transmembrane transport	18/680	367/28891	0.00294381	0.0165156	Grp/Gpr35/Rgs7/F2/Bpifa1/Ptpn22/Kcnab2/Cxcl9/Coro1a/Fgf13/Thy1/Cxcl10/Gimap3/Kcna1/Fcrl5/F2rl3/Cxcr3/Ifng	18	D7vsN
GO:0030866	cortical actin cytoskeleton organization	5/680	42/28891	0.00294777	0.0165156	Plek/Nckap1l/Racgap1/Tnf/Fmnl1	5	D7vsN
GO:0048144	fibroblast proliferation	10/680	150/28891	0.00300222	0.0167747	Cdc6/Cdk1/Ccna2/Cks1b/Cd300a/Ccnb1/E2f8/Ifng/Hmga2/Cks2	10	D7vsN
GO:0034374	low-density lipoprotein particle remodeling	3/680	13/28891	0.00311266	0.0171574	Apoa2/Mpo/Pla2g7	3	D7vsN
GO:0051712	positive regulation of killing of cells of another organism	3/680	13/28891	0.00311266	0.0171574	Prf1/Ifng/Klrh1	3	D7vsN
GO:0070671	response to interleukin-12	3/680	13/28891	0.00311266	0.0171574	Il12rb1/Ticam2/Stat4	3	D7vsN
GO:0070673	response to interleukin-18	3/680	13/28891	0.00311266	0.0171574	Il18rap/Ifng/Ticam2	3	D7vsN
GO:0072577	endothelial cell apoptotic process	6/680	62/28891	0.00334396	0.0181631	Fasl/Il10/Tnf/Itga4/Cd40lg/Fgg	6	D7vsN
GO:0001676	long-chain fatty acid metabolic process	9/680	128/28891	0.00335214	0.0181833	Cyp4f18/Alox15/Cyp2ab1/Cyp2e1/Slc27a5/Acsbg1/Cyp1a1/Cyp2a4/Cyp2d10	9	D7vsN
GO:0033622	integrin activation	4/680	27/28891	0.00347052	0.0187509	Plek/Cdh17/Kif14/Skap1	4	D7vsN
GO:0007292	female gamete generation	11/680	179/28891	0.00356887	0.0192568	Septin1/Spo11/Top2a/Ndc80/Plk1/Ccnb2/Aspm/Hrob/Ttk/Ccnb1/Cenpe	11	D7vsN
GO:0090224	regulation of spindle organization	5/680	44/28891	0.00362127	0.0194626	Spag5/Tpx2/Stil/Plk1/Ripor2	5	D7vsN
GO:0060191	regulation of lipase activity	7/680	84/28891	0.00367365	0.0197181	Apoc2/Apoa2/Itk/Nmur1/Snap91/Ccl5/Apoc2l	7	D7vsN
GO:0009410	response to xenobiotic stimulus	17/680	346/28891	0.00372536	0.0199433	Lck/Gstm3/Cybb/Hnf4a/Ccl4/Nckap1l/Cyp2ab1/Cyp2e1/Casp1/Il1b/Cyp1a1/Aim2/Atp1a3/Prkcb/Fbp1/Cyp2a4/Cyp2d10	17	D7vsN
GO:0060759	regulation of response to cytokine stimulus	10/680	156/28891	0.00397216	0.0208409	Irf7/Casp1/Ptprc/Zbp1/Stap1/Gfi1/Oas3/Ikbke/Ticam2/Oas1g	10	D7vsN
GO:0032069	regulation of nuclease activity	4/680	28/28891	0.00397454	0.0208409	Gzma/Oas3/Hmgb2/Oas1g	4	D7vsN
GO:0045723	positive regulation of fatty acid biosynthetic process	4/680	28/28891	0.00397454	0.0208409	Apoc2/Hnf4a/Il1b/Apoc2l	4	D7vsN
GO:0046823	negative regulation of nucleocytoplasmic transport	4/680	28/28891	0.00397454	0.0208409	Hnf4a/Apod/Bard1/Gbp4	4	D7vsN
GO:0006509	membrane protein ectodomain proteolysis	5/680	45/28891	0.00399641	0.0209287	Il10/Tnf/Il1b/Tnfrsf1b/Ifng	5	D7vsN
GO:0045766	positive regulation of angiogenesis	11/680	182/28891	0.00404626	0.0211309	Itgb2/Cybb/Il10/Brca1/Il1b/Ccl5/Pik3cd/Cxcr3/Cx3cr1/Prkcb/Hmga2	11	D7vsN
GO:1904018	positive regulation of vasculature development	11/680	182/28891	0.00404626	0.0211309	Itgb2/Cybb/Il10/Brca1/Il1b/Ccl5/Pik3cd/Cxcr3/Cx3cr1/Prkcb/Hmga2	11	D7vsN
GO:0045834	positive regulation of lipid metabolic process	11/680	185/28891	0.0045732	0.0235276	Apoc2/Apoa2/Hnf4a/Tnf/Agap2/F2/Il1b/Pck1/Fgr/Ifng/Apoc2l	11	D7vsN
GO:0070588	calcium ion transmembrane transport	17/680	354/28891	0.00467295	0.0240105	Lck/Fasl/Trpv1/Gpr35/Ptprc/Xcl1/F2/Ptpn22/Cxcl9/Coro1a/Thy1/Cxcl10/Gimap3/Fcrl5/F2rl3/Cxcr3/Ccr5	17	D7vsN
GO:0032372	negative regulation of sterol transport	3/680	15/28891	0.00478154	0.0242938	Apoc2/Apoa2/Apoc2l	3	D7vsN
GO:0032375	negative regulation of cholesterol transport	3/680	15/28891	0.00478154	0.0242938	Apoc2/Apoa2/Apoc2l	3	D7vsN
GO:0008630	intrinsic apoptotic signaling pathway in response to DNA damage	8/680	113/28891	0.0053202	0.0266336	Brca1/Tnf/Tnfrsf1b/Ikbke/Ifi204/Bcl2a1b/Bcl2a1d/Bcl2a1a	8	D7vsN
GO:0033700	phospholipid efflux	3/680	16/28891	0.00578302	0.0283262	Apoc2/Apoa2/Apoc2l	3	D7vsN
GO:0042359	vitamin D metabolic process	3/680	16/28891	0.00578302	0.0283262	Tnf/Gfi1/Ifng	3	D7vsN
GO:1901722	regulation of cell proliferation involved in kidney development	3/680	16/28891	0.00578302	0.0283262	Lin28a/Ifng/Serpinb7	3	D7vsN
GO:0071466	cellular response to xenobiotic stimulus	11/680	191/28891	0.0057899	0.0283262	Gstm3/Hnf4a/Ccl4/Cyp2ab1/Cyp2e1/Il1b/Cyp1a1/Aim2/Fbp1/Cyp2a4/Cyp2d10	11	D7vsN
GO:0097006	regulation of plasma lipoprotein particle levels	6/680	70/28891	0.00609419	0.0296024	Apoc2/Apoa2/Mpo/Pla2g7/Msr1/Apoc2l	6	D7vsN
GO:0042092	type 2 immune response	5/680	50/28891	0.00629692	0.0305147	Tbx21/Xcl1/Ido1/Batf/Il31ra	5	D7vsN
GO:0035455	response to interferon-alpha	4/680	32/28891	0.0064824	0.0311185	Ifitm6/Oas1g/Ifi204/Tgtp1	4	D7vsN
GO:0034394	protein localization to cell surface	6/680	72/28891	0.00698262	0.0330161	Tnf/Agap2/Slc28a2/Kcnab2/Tyrobp/Fcer1g	6	D7vsN
GO:0071479	cellular response to ionizing radiation	6/680	72/28891	0.00698262	0.0330161	Brca1/Prap1/Bard1/Rad51ap1/Fignl1/H2ax	6	D7vsN
GO:0045662	negative regulation of myoblast differentiation	4/680	33/28891	0.00724156	0.0338879	Nmrk2/Tnf/Gdf3/Cxcl10	4	D7vsN
GO:0061351	neural precursor cell proliferation	12/680	225/28891	0.00735992	0.0343959	Shcbp1/Racgap1/Il1b/Fgf13/Cip2a/Aspm/Kif14/Kcna1/Bcl11b/Cx3cr1/Hmga2/Ccr5	12	D7vsN
GO:0051258	protein polymerization	14/680	282/28891	0.00736695	0.0343959	Ube2c/Tenm1/Alox15/Nckap1l/Hcls1/Aif1/Tpx2/Clec2i/Coro1a/Fgf13/Was/Pstpip1/Fgg/Krt5	14	D7vsN
GO:0010518	positive regulation of phospholipase activity	5/680	52/28891	0.00743412	0.0345911	Apoc2/Itk/Nmur1/Ccl5/Apoc2l	5	D7vsN
GO:0043087	regulation of GTPase activity	16/680	345/28891	0.00819326	0.0376945	Ccl3/Ccl4/Sema4d/Gpr65/Pot1b/Agap2/Rgs1/Rgs7/Xcl1/Rasgrp1/Rasal1/Thy1/Ccl5/Ripor2/Rap1gap2/Adap1	16	D7vsN
GO:0043113	receptor clustering	6/680	75/28891	0.00848571	0.0389524	Itgb2/Itgb7/Itga4/Clec2i/Itgal/Thy1	6	D7vsN
GO:0007596	blood coagulation	10/680	175/28891	0.00874889	0.0400257	Hnf4a/Plek/F2/Procr/Cd40lg/F10/Plat/Fgg/F2rl3/Fcer1g	10	D7vsN
GO:0050878	regulation of body fluid levels	16/680	348/28891	0.00885685	0.0404743	Hnf4a/Plek/Adora2a/F2/Bpifa1/Procr/Nppb/Ptpro/Cd40lg/Avpr2/F10/Plat/Fgg/Tifab/F2rl3/Fcer1g	16	D7vsN
GO:0015850	organic hydroxy compound transport	15/680	318/28891	0.0088718	0.0404974	Apoc2/Apoa2/Slc5a8/Adora2a/Msr1/Slco1b2/Slc5a11/Cd300a/Apof/Prkcb/Slc6a2/Fcer1g/Xlr4b/Xlr4a/Apoc2l	15	D7vsN
GO:0044843	cell cycle G1/S phase transition	13/680	260/28891	0.00907905	0.0413051	Ccne1/Pole/Cdk1/Rrm2/Gpr132/Aif1/Prap1/Ccna2/Stil/Cyp1a1/Zc3h12d/Kif14/Slfn1	13	D7vsN
GO:0051348	negative regulation of transferase activity	13/680	260/28891	0.00907905	0.0413051	Adora2a/Pot1b/Ptprc/Il1b/Ptpn22/Ptpro/Plk1/Thy1/Cd300a/Pif1/Lax1/Ifng/Lilrb4b	13	D7vsN
GO:0042953	lipoprotein transport	3/680	19/28891	0.00949679	0.0428718	Apoc2/Msr1/Apoc2l	3	D7vsN
GO:0050817	coagulation	10/680	178/28891	0.00979286	0.044111	Hnf4a/Plek/F2/Procr/Cd40lg/F10/Plat/Fgg/F2rl3/Fcer1g	10	D7vsN
GO:0000731	DNA synthesis involved in DNA repair	4/680	36/28891	0.00986357	0.0443807	Pole/Hrob/Dtl/Pclaf	4	D7vsN
GO:0034612	response to tumor necrosis factor	11/680	206/28891	0.00995476	0.0447417	Ccl3/Brca1/Ccl4/Acod1/Tnf/Casp1/Xcl1/Ocstamp/Ccl5/Ubd/Aim2	11	D7vsN
GO:0006470	protein dephosphorylation	12/680	235/28891	0.0101966	0.0456777	Nckap1l/Tnf/Ptprc/Dusp2/Ptpn22/Ptpro/Ptpn7/Cd300a/Dusp5/Cdc25c/Cdca2/Pirb	12	D7vsN
GO:0032418	lysosome localization	7/680	102/28891	0.010457	0.0466911	Grp/Rasgrp1/Fgr/Lat/Rac2/Cd300a/Fcer1g	7	D7vsN
GO:0007492	endoderm development	6/680	79/28891	0.010833	0.0482418	Pax9/Dusp2/Gdf3/Eomes/Dusp5/Hmga2	6	D7vsN
GO:0009395	phospholipid catabolic process	5/680	57/28891	0.0108868	0.0482418	Apoc2/Apoa2/Pla2g7/Smpdl3b/Apoc2l	5	D7vsN
GO:0044872	lipoprotein localization	3/680	20/28891	0.0109801	0.0484451	Apoc2/Msr1/Apoc2l	3	D7vsN
GO:0061469	regulation of type B pancreatic cell proliferation	3/680	20/28891	0.0109801	0.0484451	Birc5/Nr4a1/Reg1	3	D7vsN

## Sheet: D9vsN-pathways
GO ID	Description	GeneRatio	BgRatio	p_value	adjusted p_value	Gene symbols	Count	Group
GO:0007059	chromosome segregation	65/650	416/28891	2.6356e-35	1.07111e-31	Ube2c/Spag5/Ccne1/Cdc20/Kif11/Ncapg/Brca1/Birc5/Cdk1/Aurkb/Top2a/Trip13/Esco2/Racgap1/Sgo1/Ndc80/Incenp/Cdca5/Sgo2a/Cenpf/Nuf2/Nusap1/Knl1/Knstrn/Bub1/Tpx2/Aurka/Fam83d/Ect2/Smc2/Kif2c/Stil/Cdca8/Kntc1/Plk1/Mki67/Cenpi/Ccnb2/Kif23/Zwilch/Aspm/Kif4/Brip1/Ska1/Tacc3/Dlgap5/Ttk/Prc1/Bub1b/Ccnb1/Kif14/Ncapg2/Cenph/Cenpe/Cdca2/Gen1/Kif18b/Espl1/Nsl1/Cenpm/Spdl1/Cenps/Cenpw/Bex6/Kifc1	65	D9vsN
GO:0007159	leukocyte cell-cell adhesion	62/650	447/28891	1.09814e-30	2.23142e-27	Itgb2/Lck/Il12rb1/Tbx21/Ptpn6/Cd244a/Slc4a1/Slamf1/Cd274/Adora2a/Stk10/Sema4d/Aif1/Tnf/Cd6/Icos/Ctla4/Cd28/Ptprc/Itga4/Rasgrp1/Il1b/Il21/Ptpn22/Pla2g2e/Lag3/Coro1a/Itgam/Itgal/Il2rg/Cd209a/Ido1/Thy1/Crtam/Cd3e/Rac2/Cd300a/Ccl5/Ccl2/Nfkbid/Zc3h12d/Cd209c/Pla2g2d/Irgm1/Ccdc88b/Spn/Cx3cr1/Tarm1/Ifng/Ptafr/Lep/H2-Q7/Lilrb4a/Cd209b/Tigit/H2-T-ps/Sirpb1c/Gm5150/Sirpd/Sirpb1b/Sirpb1a/Lilrb4b	62	D9vsN
GO:0098813	nuclear chromosome segregation	52/650	312/28891	8.42061e-30	1.14071e-26	Ube2c/Spag5/Ccne1/Cdc20/Kif11/Ncapg/Birc5/Cdk1/Aurkb/Top2a/Trip13/Racgap1/Sgo1/Ndc80/Incenp/Cdca5/Cenpf/Nuf2/Nusap1/Knl1/Knstrn/Bub1/Tpx2/Aurka/Fam83d/Ect2/Smc2/Kif2c/Cdca8/Kntc1/Plk1/Cenpi/Ccnb2/Kif23/Zwilch/Aspm/Kif4/Brip1/Tacc3/Ttk/Prc1/Bub1b/Ccnb1/Kif14/Ncapg2/Cenpe/Gen1/Kif18b/Espl1/Nsl1/Spdl1/Kifc1	52	D9vsN
GO:0000280	nuclear division	61/650	450/28891	1.2192e-29	1.2387e-26	Ube2c/Spag5/Ccne1/Cdc20/Kif11/Ncapg/Birc5/Cdk1/Aurkb/Top2a/Trip13/Ddx4/Racgap1/Sgo1/Ndc80/Tnf/Incenp/Cdca5/Cd28/Sgo2a/Nuf2/Mastl/Nusap1/Knl1/Knstrn/Bub1/Il1b/Tpx2/Aurka/Smc2/Kif2c/Cdca8/Kntc1/Rad51ap1/Plk1/Mki67/Cenpi/Ccnb2/Kif23/Zwilch/Aspm/Brip1/Fignl1/Ttk/Prc1/Bub1b/Ccnb1/Kif14/Ncapg2/Cenpe/Ankle1/Cdca2/Gen1/Kif18b/Espl1/Cks2/Nsl1/Spdl1/Cenps/Zfp541/Kifc1	61	D9vsN
GO:0042098	T cell proliferation	48/650	270/28891	6.77008e-29	5.50272e-26	Itgb2/Il12rb1/Ebi3/Ptpn6/Cd244a/Slc4a1/Slamf1/Cd274/Dock2/Aif1/Cd6/Ctla4/Cd28/Slc11a1/Ptprc/Rasgrp1/Il1b/Il21/Ptpn22/Sh2d2a/Tnfrsf1b/Pla2g2e/Coro1a/Itgam/Itgal/Cd209a/Ido1/Crtam/Cd3e/Rac2/Ccl5/Zc3h12d/Cd209c/Pla2g2d/Il27/Irgm1/Ccdc88b/Spn/Tarm1/Ifng/Lep/H2-Q7/Lilrb4a/Cd209b/Itgad/Slfn2/H2-T-ps/Lilrb4b	48	D9vsN
GO:1903037	regulation of leukocyte cell-cell adhesion	57/650	407/28891	1.7003e-28	1.04802e-25	Itgb2/Lck/Il12rb1/Tbx21/Ptpn6/Cd244a/Slc4a1/Slamf1/Cd274/Adora2a/Aif1/Tnf/Cd6/Icos/Ctla4/Cd28/Ptprc/Itga4/Rasgrp1/Il1b/Il21/Ptpn22/Pla2g2e/Lag3/Coro1a/Itgal/Il2rg/Cd209a/Ido1/Thy1/Crtam/Cd3e/Cd300a/Ccl5/Ccl2/Nfkbid/Zc3h12d/Cd209c/Pla2g2d/Irgm1/Ccdc88b/Spn/Tarm1/Ifng/Ptafr/Lep/H2-Q7/Lilrb4a/Cd209b/Tigit/H2-T-ps/Sirpb1c/Gm5150/Sirpd/Sirpb1b/Sirpb1a/Lilrb4b	57	D9vsN
GO:0000070	mitotic sister chromatid segregation	40/650	177/28891	1.80516e-28	1.04802e-25	Ube2c/Spag5/Cdc20/Kif11/Ncapg/Birc5/Cdk1/Aurkb/Trip13/Racgap1/Ndc80/Incenp/Cdca5/Nuf2/Nusap1/Knl1/Knstrn/Bub1/Tpx2/Smc2/Kif2c/Cdca8/Kntc1/Plk1/Cenpi/Kif23/Zwilch/Ttk/Prc1/Bub1b/Ccnb1/Kif14/Ncapg2/Cenpe/Gen1/Kif18b/Espl1/Nsl1/Spdl1/Kifc1	40	D9vsN
GO:0050863	regulation of T cell activation	57/650	411/28891	2.85162e-28	1.44862e-25	Lck/Il12rb1/Tbx21/Ptpn6/Cd244a/Slc4a1/Slamf1/Cd274/Adora2a/Aif1/Cd6/Icos/Ctla4/Cd28/Ptprc/Rasgrp1/Il1b/Il21/Ptpn22/Tnfrsf1b/Pla2g2e/Lag3/Coro1a/Lat/Itgal/Il2rg/Cd209a/Ido1/Thy1/Crtam/Cd3e/Rac2/Cd300a/Ccl5/Ccl2/Nfkbid/Zc3h12d/Cd209c/Pla2g2d/Il27/Irgm1/Ccdc88b/Spn/Tarm1/Ifng/Lep/H2-Q7/Lilrb4a/Cd209b/Tigit/H2-T-ps/Sirpb1c/Gm5150/Sirpd/Sirpb1b/Sirpb1a/Lilrb4b	57	D9vsN
GO:0002757	immune response-activating signal transduction	58/650	440/28891	1.41782e-27	6.40224e-25	Lck/Lcp2/Ptpn6/Sh2d1a/Tnfaip3/Myo1g/Rsad2/Acod1/Fyb/Mefv/Tnf/Casp1/Ctla4/Cd28/Ptprc/Ptpn22/Gbp2/Smpdl3b/Stap1/Gfi1/Clec4e/Klrc1/Tyrobp/Lat/Thy1/Cd3e/Oas3/Tlr13/Cd300a/Nfkbid/Themis2/Ubash3a/Tnip3/Lacc1/Tlr7/Fpr1/Irgm1/Fcrl5/Themis/Treml4/Fpr2/Prkcb/Cd8a/Ifng/Nod2/Ticam2/Fcer1g/Lilrb4a/Cd300ld3/Nlrp1a/Skint3/Igtp/Fpr3/Ncr3-ps/Btnl6/Bcl2a1d/Gbp5/Lilrb4b	58	D9vsN
GO:0002696	positive regulation of leukocyte activation	56/650	432/28891	2.78113e-26	8.07323e-24	Itgb2/Lck/Il12rb1/Tbx21/Spi1/Cd244a/Slc4a1/Slamf1/Cd274/Il10/Aif1/Tnf/Cd6/Icos/Cd28/Ptprc/Rasgrp1/Il1b/Il21/Ptpn22/Fgr/Stap1/Tyrobp/Coro1a/Itgam/Itgal/Il2rg/Cd209a/Thy1/Cd3e/Ccl5/Ccl2/Nfkbid/Cd209c/Irgm1/Ccdc88b/Spn/Ifng/Nod2/Ticam2/Ptafr/Fcer1g/Lep/H2-Q7/Lilrb4a/Cd300lb/Cd209b/Klrh1/H2-T-ps/Sirpb1c/Gm5150/Sirpd/Ulbp1/Sirpb1b/Sirpb1a/Lilrb4b	56	D9vsN
GO:0006909	phagocytosis	43/650	242/28891	5.46549e-26	1.35363e-23	Itgb2/Hck/Slamf1/Dock2/Myo1g/Pot1b/Aif1/Tnf/Msr1/Slc11a1/Ptprc/Il1b/Fgr/Stap1/Siglece/Tyrobp/Coro1a/Itgam/Itgal/Il2rg/Cd300a/Ccl2/Xkr5/Treml4/Pld4/Fpr2/Ifng/Nod2/Ticam2/Fcer1g/Lep/Cd209b/Il2rb/Klrh1/Ncf4/Sirpb1c/Ighg2b/Gm5150/Sirpd/Fpr3/Sirpb1b/Sirpb1a/Bin2	43	D9vsN
GO:0032943	mononuclear cell proliferation	53/650	389/28891	5.66235e-26	1.35363e-23	Itgb2/Il12rb1/Ebi3/Ptpn6/Cd244a/Slc4a1/Slamf1/Cd274/Il10/Dock2/Aif1/Cd6/Ctla4/Cd28/Slc11a1/Ptprc/Rasgrp1/Il1b/Il21/Ptpn22/Sh2d2a/Tnfrsf1b/Pla2g2e/Tyrobp/Coro1a/Itgam/Itgal/Cd209a/Ido1/Crtam/Cd3e/Rac2/Cd300a/Ccl5/Zc3h12d/Cd209c/Pla2g2d/Il27/Irgm1/Ccdc88b/Spn/Tarm1/Ifng/Lep/H2-Q7/Lilrb4a/Cd209b/Itgad/Slfn2/H2-T-ps/Lst1/Cfb/Lilrb4b	53	D9vsN
GO:0045088	regulation of innate immune response	58/650	474/28891	7.07931e-26	1.59835e-23	Spi1/Sh2d1a/Tnfaip3/Rsad2/Aurkb/Acod1/Mefv/Myo1f/Tnf/Casp1/Ifi211/Rasgrp1/Zbp1/Il21/Ptpn22/Gbp3/Gbp2/Fgr/Smpdl3b/Gfi1/Lag3/Clec4e/Klrc1/Tyrobp/Crtam/Oas3/Tlr13/Cd300a/Tap1/Nlrc4/Gbp7/Trem3/Ikbke/Tnip3/Lacc1/Tlr7/Irgm1/Mmp12/Treml4/Fpr2/Slamf8/Ifi205/Hmgb2/Nod2/Ticam2/Lep/H2-Q7/Cd300ld3/Nlrp1a/H2-T-ps/Ifi204/Ifi207/Nlrc5/Igtp/Ulbp1/Fpr3/Ncr3-ps/Gbp5	58	D9vsN
GO:0002833	positive regulation of response to biotic stimulus	53/650	413/28891	1.0308e-24	1.99485e-22	Spi1/Sh2d1a/Cd274/Tnfaip3/Rsad2/Acod1/Mefv/Tnf/Casp1/Ifi211/Rasgrp1/Zbp1/Il21/Ptpn22/Gbp3/Gbp2/Smpdl3b/Gfi1/Lag3/Clec4e/Klrc1/Tyrobp/Crtam/Oas3/Tlr13/Cd300a/Nlrc4/Gbp7/Trem3/Ikbke/Tnip3/Lacc1/Tlr7/Irgm1/Mmp12/Treml4/Fpr2/Ifi205/Hmgb2/Nod2/Ticam2/H2-Q7/Cd300ld3/Nlrp1a/H2-T-ps/Ifi204/Ifi207/Nlrc5/Igtp/Ulbp1/Fpr3/Ncr3-ps/Gbp5	53	D9vsN
GO:0042129	regulation of T cell proliferation	39/650	227/28891	4.01083e-23	7.40909e-21	Il12rb1/Ptpn6/Cd244a/Slc4a1/Slamf1/Cd274/Aif1/Cd6/Ctla4/Cd28/Ptprc/Il1b/Il21/Ptpn22/Tnfrsf1b/Pla2g2e/Coro1a/Itgal/Cd209a/Ido1/Crtam/Cd3e/Rac2/Ccl5/Zc3h12d/Cd209c/Pla2g2d/Il27/Irgm1/Ccdc88b/Spn/Tarm1/Ifng/Lep/H2-Q7/Lilrb4a/Cd209b/H2-T-ps/Lilrb4b	39	D9vsN
GO:0032944	regulation of mononuclear cell proliferation	43/650	290/28891	9.6044e-23	1.50124e-20	Il12rb1/Ptpn6/Cd244a/Slc4a1/Slamf1/Cd274/Il10/Aif1/Cd6/Ctla4/Cd28/Ptprc/Il1b/Il21/Ptpn22/Tnfrsf1b/Pla2g2e/Tyrobp/Coro1a/Itgal/Cd209a/Ido1/Crtam/Cd3e/Rac2/Cd300a/Ccl5/Zc3h12d/Cd209c/Pla2g2d/Il27/Irgm1/Ccdc88b/Spn/Tarm1/Ifng/Lep/H2-Q7/Lilrb4a/Cd209b/H2-T-ps/Lst1/Lilrb4b	43	D9vsN
GO:0001906	cell killing	41/650	286/28891	3.52989e-21	4.78183e-19	Spi1/Ptpn6/Nkg7/Sh2d1a/Gzmb/Cd5l/Gzma/Ptprc/F2/Rasgrp1/Il21/Gbp3/Gbp2/Stap1/Cxcl9/Lag3/Klrc1/Tyrobp/Coro1a/Itgam/Crtam/Cxcl10/Ccl2/Prf1/Tap1/Gbp7/Trem3/Trem1/Cx3cr1/Ifng/Fcgr4/Lep/H2-Q7/H2bc12/Klrh1/H2-T-ps/Igtp/Ccr5/Ulbp1/Ncr3-ps/Gbp5	41	D9vsN
GO:0002697	regulation of immune effector process	52/650	473/28891	3.66949e-21	4.81058e-19	Itgb2/Tbx21/Spi1/Ptpn6/Cd244a/Sh2d1a/Slamf1/Cd5l/Il10/Tnfaip3/Rsad2/Tnf/Casp1/Cd28/Ptprc/Rasgrp1/Il1b/Il21/Ptpn22/Tnfrsf1b/Fgr/Stap1/Lag3/Klrc1/Tyrobp/Itgam/Was/Crtam/Rac2/Cd300a/Ccl2/Nfkbid/Tap1/Lacc1/Tlr7/Il27/Spn/Cx3cr1/Slamf8/Ifng/Nod2/Ticam2/Ptafr/Fcer1g/Lep/H2-Q7/Lilrb4a/H2-T-ps/Ighg2b/Ulbp1/Ncr3-ps/Lilrb4b	52	D9vsN
GO:0031577	spindle checkpoint signaling	21/650	54/28891	4.69527e-21	5.96299e-19	Cdc20/Birc5/Aurkb/Trip13/Ndc80/Incenp/Nuf2/Knl1/Bub1/Aurka/Stil/Cdca8/Kntc1/Plk1/Zwilch/Ttk/Bub1b/Ccnb1/Cenpe/Gen1/Spdl1	21	D9vsN
GO:0001562	response to protozoan	20/650	48/28891	7.69054e-21	9.47101e-19	Nkg7/Il10/Slc11a1/Gbp3/Gbp2/Batf/Gbp8/Gbp7/Ccdc88b/Spn/Iigp1/Ifng/Trbv13-3/Igtp/Tgtp2/Tgtp1/Gbp4/Gbp11/Gbp6/Gbp10	20	D9vsN
GO:0050870	positive regulation of T cell activation	40/650	277/28891	8.26351e-21	9.87733e-19	Lck/Il12rb1/Cd244a/Slc4a1/Slamf1/Cd274/Aif1/Cd6/Icos/Cd28/Ptprc/Rasgrp1/Il1b/Il21/Ptpn22/Coro1a/Itgal/Il2rg/Cd209a/Thy1/Cd3e/Ccl5/Ccl2/Nfkbid/Cd209c/Irgm1/Ccdc88b/Spn/Ifng/Lep/H2-Q7/Lilrb4a/Cd209b/H2-T-ps/Sirpb1c/Gm5150/Sirpd/Sirpb1b/Sirpb1a/Lilrb4b	40	D9vsN
GO:0042742	defense response to bacterium	49/650	430/28891	1.14184e-20	1.28902e-18	Wfdc18/Hck/Gzmb/Il10/Myo1f/Tnf/Casp1/Slc11a1/F2/Il1b/Gbp3/Gbp2/Fgr/Plac8/Clec4e/Oas3/Gbp8/Vgf/Nlrc4/Gbp7/Trem3/Trem1/Irgm1/Spn/Fpr2/Slamf8/Iigp1/Hmgb2/Ifng/Nod2/Fcer1g/H2-Q7/H2bc12/Wfdc17/Nlrp1a/Wfdc16/H2-T-ps/Ighg2c/Ighg2b/Ighg3/Igtp/Naip6/Gbp4/Fpr3/Gbp11/Igha/Gbp6/Gbp10/Gbp5	49	D9vsN
GO:0044772	mitotic cell cycle phase transition	50/650	454/28891	2.01683e-20	2.21525e-18	Ube2c/Foxm1/Ccne1/Ptpn6/Cdc20/Pole/Brca1/Birc5/Cdk1/E2f7/Rrm2/Aurkb/Gpr132/Trip13/Ndc80/Aif1/Incenp/Cdca5/Bard1/Cenpf/Nuf2/Mastl/Knl1/Bub1/Ccna2/Cks1b/Iqgap3/Stil/Cdca8/Kntc1/Plk1/Ccnb2/Cyp1a1/Zwilch/Ubd/Tacc3/Dtl/Ttk/Zc3h12d/Bub1b/Ccnb1/Kif14/Clspn/Cdc25c/Cenpe/Ticrr/Gen1/Cks2/Spdl1/Ccnf	50	D9vsN
GO:0071174	mitotic spindle checkpoint signaling	20/650	51/28891	3.34552e-20	3.46454e-18	Cdc20/Birc5/Aurkb/Trip13/Ndc80/Incenp/Nuf2/Knl1/Bub1/Stil/Cdca8/Kntc1/Plk1/Zwilch/Ttk/Bub1b/Ccnb1/Cenpe/Gen1/Spdl1	20	D9vsN
GO:1905818	regulation of chromosome separation	23/650	75/28891	3.40998e-20	3.46454e-18	Ube2c/Cdc20/Ncapg/Birc5/Aurkb/Trip13/Ndc80/Incenp/Nuf2/Knl1/Bub1/Smc2/Cdca8/Kntc1/Plk1/Zwilch/Ttk/Bub1b/Ccnb1/Ncapg2/Cenpe/Gen1/Spdl1	23	D9vsN
GO:0051983	regulation of chromosome segregation	28/650	132/28891	1.62658e-19	1.57391e-17	Ube2c/Cdc20/Ncapg/Birc5/Cdk1/Aurkb/Trip13/Ndc80/Incenp/Nuf2/Knl1/Bub1/Smc2/Kif2c/Cdca8/Kntc1/Plk1/Mki67/Zwilch/Tacc3/Ttk/Bub1b/Ccnb1/Ncapg2/Cenpe/Cdca2/Gen1/Spdl1	28	D9vsN
GO:0007094	mitotic spindle assembly checkpoint signaling	19/650	49/28891	3.80331e-19	3.51288e-17	Cdc20/Birc5/Aurkb/Trip13/Ndc80/Incenp/Nuf2/Knl1/Bub1/Cdca8/Kntc1/Plk1/Zwilch/Ttk/Bub1b/Ccnb1/Cenpe/Gen1/Spdl1	19	D9vsN
GO:0002449	lymphocyte mediated immunity	50/650	489/28891	4.91004e-19	4.24562e-17	Tbx21/Ptpn6/Nkg7/Sh2d1a/Pou2f2/Slamf1/Gzmb/Myo1g/Rsad2/Tnf/Cd28/Slc11a1/Ptprc/Rasgrp1/Il1b/Il21/Tnfrsf1b/Lag3/Klrc1/Coro1a/Il21r/Was/Crtam/Batf/Prf1/Tap1/Il31ra/Spn/Treml4/Cd8a/Ifng/Nod2/Fcer1g/Pirb/Fcgr4/Lep/H2-Q7/Lilrb4a/Il2rb/Slfn2/H2-T-ps/Ighg2c/Ighg2b/Ighg3/Ighv5-2/Ulbp1/Ncr3-ps/Ighv1-42/Igha/Lilrb4b	50	D9vsN
GO:0050900	leukocyte migration	45/650	398/28891	6.12963e-19	5.16815e-17	Itgb2/Ccl3/Tbx21/Spi1/Trpm2/Slamf1/Ccl4/Stk10/Myo1g/Pla2g7/Myo1f/Aif1/Tnf/Gpr35/Itga4/Il1b/Ptpn22/Stap1/Cxcl9/Ptpro/Coro1a/Itgam/Itgal/Thy1/Crtam/Rac2/Cd300a/Cxcl10/Ccl5/Ccl2/Trem3/Trem1/Cxcr3/Spn/Fpr2/Cx3cr1/Slamf8/Ifng/Nod2/Ptafr/Cxcl2/Fcer1g/Lep/Ccr1l1/Fpr3	45	D9vsN
GO:0050764	regulation of phagocytosis	27/650	127/28891	6.82142e-19	5.46117e-17	Hck/Dock2/Pot1b/Tnf/Slc11a1/Ptprc/Il1b/Fgr/Stap1/Siglece/Il2rg/Cd300a/Ccl2/Fpr2/Ifng/Nod2/Fcer1g/Cd209b/Il2rb/Klrh1/Sirpb1c/Ighg2b/Gm5150/Sirpd/Fpr3/Sirpb1b/Sirpb1a	27	D9vsN
GO:0002274	myeloid leukocyte activation	38/650	280/28891	6.98772e-19	5.46117e-17	Itgb2/Spi1/Lcp2/Ptpn6/Cd244a/Slamf1/Cd48/Il10/Dock2/Myo1f/Aif1/Tnf/Casp1/Slc11a1/Rasgrp1/Fgr/Stap1/Tyrobp/Lat/Itgam/Rac2/Batf/Cd300a/Ccl5/Ubd/Irgm1/Cx3cr1/Ifng/Ptafr/Fcer1g/Pirb/Fcgr4/Lilrb4a/Cd300lb/Pilrb1/Cst7/Ulbp1/Lilrb4b	38	D9vsN
GO:0007088	regulation of mitotic nuclear division	26/650	119/28891	1.47343e-18	1.0492e-16	Ube2c/Cdc20/Birc5/Aurkb/Trip13/Ndc80/Tnf/Incenp/Cd28/Nuf2/Nusap1/Knl1/Bub1/Il1b/Cdca8/Kntc1/Plk1/Mki67/Zwilch/Ttk/Bub1b/Ccnb1/Cenpe/Cdca2/Gen1/Spdl1	26	D9vsN
GO:0034341	response to interferon-gamma	28/650	150/28891	5.93477e-18	3.8284e-16	Il12rb1/Ccl3/Ccl4/Acod1/Mefv/Tnf/Casp1/Slc11a1/Gbp3/Gbp2/Was/Gbp8/Ccl5/Ubd/Ccl2/Gbp7/Irgm1/Ifng/Ifitm6/H2-Q7/Nlrc5/Igtp/Tgtp1/Gbp4/Gbp11/Gbp6/Gbp10/Gbp5	28	D9vsN
GO:0019221	cytokine-mediated signaling pathway	46/650	450/28891	1.34515e-17	8.5417e-16	Il12rb1/Ccl3/Spi1/Ebi3/Ptpn6/Ccl4/Tnf/Casp1/Gpr35/Ptprc/Il1rn/Il1b/Zbp1/Stap1/Gfi1/Cxcl9/Il21r/Il2rg/Il10ra/Oas3/Cxcl10/Ccl5/Ccl2/Ackr1/Ikbke/Irgm1/Mmp12/Il31ra/Cx3cr1/Iigp1/Ifng/Ticam2/Cxcl2/Fcer1g/Pirb/Ifitm6/Lep/Lilrb4a/Ccr1l1/Il2rb/Nlrc5/Trbv13-2/Igtp/Naip6/Ccr5/Lilrb4b	46	D9vsN
GO:0002366	leukocyte activation involved in immune response	39/650	333/28891	4.24763e-17	2.61551e-15	Itgb2/Tbx21/Spi1/Ptpn6/Nkg7/Ly9/Cd244a/Slamf1/Il10/Tnfaip3/Dock2/Myo1f/Tnf/Cd28/Slc11a1/Ptprc/Apbb1ip/Rasgrp1/Il21/Fgr/Clec4e/Tyrobp/Coro1a/Lat/Itgam/Itgal/Eomes/Rac2/Batf/Cd300a/Nfkbid/Il27/Spn/Ifng/Ptafr/Fcer1g/Fcgr4/Lilrb4a/Slfn2	39	D9vsN
GO:0051783	regulation of nuclear division	27/650	153/28891	1.03416e-16	6.03941e-15	Ube2c/Cdc20/Birc5/Aurkb/Trip13/Ndc80/Tnf/Incenp/Cd28/Nuf2/Nusap1/Knl1/Bub1/Il1b/Cdca8/Kntc1/Rad51ap1/Plk1/Mki67/Zwilch/Ttk/Bub1b/Ccnb1/Cenpe/Cdca2/Gen1/Spdl1	27	D9vsN
GO:1901990	regulation of mitotic cell cycle phase transition	39/650	343/28891	1.17139e-16	6.61182e-15	Ube2c/Ptpn6/Cdc20/Brca1/Birc5/Cdk1/E2f7/Rrm2/Aurkb/Gpr132/Trip13/Ndc80/Aif1/Incenp/Cdca5/Bard1/Cenpf/Nuf2/Knl1/Bub1/Stil/Cdca8/Kntc1/Plk1/Cyp1a1/Zwilch/Ubd/Dtl/Ttk/Zc3h12d/Bub1b/Ccnb1/Kif14/Clspn/Cdc25c/Cenpe/Ticrr/Gen1/Spdl1	39	D9vsN
GO:0035456	response to interferon-beta	20/650	74/28891	1.56838e-16	8.61336e-15	Acod1/Ifi211/Gbp3/Gbp2/Gbp7/Ikbke/Irgm1/Gm12185/Iigp1/Ifi205/Ifitm6/Gm4841/Ifi204/Ifi207/Igtp/Ifi47/Tgtp2/Tgtp1/F830016B08Rik/Gbp6	20	D9vsN
GO:2001251	negative regulation of chromosome organization	22/650	98/28891	3.54078e-16	1.89338e-14	Cdc20/Birc5/Aurkb/Top2a/Trip13/Ndc80/Pot1b/Incenp/Nuf2/Knl1/Bub1/Cdca8/Kntc1/Plk1/Zwilch/Ttk/Bub1b/Pif1/Ccnb1/Cenpe/Gen1/Spdl1	22	D9vsN
GO:0050727	regulation of inflammatory response	42/650	411/28891	3.6364e-16	1.91926e-14	Ccl3/Ptpn6/Nkg7/Il10/Tnfaip3/Adora2a/Aoah/Pbk/Acod1/Mefv/Tnf/Casp1/Cd28/Il1b/Zbp1/Tnfrsf1b/Smpdl3b/Stap1/Siglece/Ido1/Il10ra/Ccl5/Pla2g2d/Lacc1/Irgm1/Spn/Fpr2/Cx3cr1/Slamf8/Ifng/Nod2/Fcer1g/H2-Q7/Cst7/Nlrp1a/Gpr31b/H2-T-ps/Mir147/Ighg2b/Igtp/Ccr5/Fpr3	42	D9vsN
GO:0030217	T cell differentiation	38/650	339/28891	4.66718e-16	2.43172e-14	Lck/Tbx21/Cd3g/Spi1/Ly9/Ikzf1/Dock2/Rsad2/Ctla4/Cd28/Ptprc/Rasgrp1/Il1b/Il21/Ptpn22/Lag3/Clec4e/Il2rg/Crtam/Cd3e/Cd3d/Eomes/Batf/Nfkbid/Pla2g2d/Il27/Themis/Spn/Cd8a/Ifng/Fcer1g/Lep/Lilrb4a/Traj18/Igtp/Btnl6/Bcl2a1d/Lilrb4b	38	D9vsN
GO:0046631	alpha-beta T cell activation	31/650	221/28891	4.73966e-16	2.43822e-14	Tbx21/Nkg7/Ly9/Cd244a/Cd274/Dock2/Adora2a/Rsad2/Cd28/Ptprc/Il21/Ptpn22/Il2rg/Crtam/Cd3e/Eomes/Batf/Cd300a/Nfkbid/Pla2g2d/Il27/Irgm1/Spn/Tarm1/Ifng/H2-Q7/Lilrb4a/H2-T-ps/Traj18/Igtp/Lilrb4b	31	D9vsN
GO:0032496	response to lipopolysaccharide	41/650	401/28891	8.09787e-16	4.06293e-14	Spi1/Cd274/Il10/Tnfaip3/Acod1/Nr4a1/Tnf/Cd6/Casp1/Slc11a1/Il1b/Ptpn22/Gbp3/Gbp2/Tnfrsf1b/Stap1/Gfi1/Cxcl9/Ido1/Cxcl10/Ccl2/Tnip3/Irgm1/Tifab/Cx3cr1/Hmgb2/Ifng/Nod2/Ticam2/Ptafr/Cxcl2/Fcgr4/Nuggc/Lilrb4a/Cd300lb/Mir146/Mir147/Igtp/Gbp6/Gbp10/Gbp5	41	D9vsN
GO:0001909	leukocyte mediated cytotoxicity	28/650	185/28891	1.72615e-15	8.05635e-14	Spi1/Ptpn6/Nkg7/Sh2d1a/Gzmb/Ptprc/F2/Rasgrp1/Il21/Stap1/Lag3/Klrc1/Tyrobp/Coro1a/Itgam/Crtam/Ccl2/Prf1/Tap1/Trem3/Trem1/Cx3cr1/Fcgr4/Lep/H2-Q7/H2-T-ps/Ulbp1/Ncr3-ps	28	D9vsN
GO:0035458	cellular response to interferon-beta	18/650	63/28891	1.74448e-15	8.05635e-14	Acod1/Ifi211/Gbp3/Gbp2/Gbp7/Irgm1/Gm12185/Iigp1/Ifi205/Gm4841/Ifi204/Ifi207/Igtp/Ifi47/Tgtp2/Tgtp1/F830016B08Rik/Gbp6	18	D9vsN
GO:1902850	microtubule cytoskeleton organization involved in mitosis	26/650	160/28891	3.05268e-15	1.33399e-13	Cdc20/Kif11/Birc5/Cdk1/Aurkb/Racgap1/Ndc80/Incenp/Nuf2/Nusap1/Tpx2/Aurka/Stil/Cdca8/Cenpa/Plk1/Kif23/Kif4/Tacc3/Dlgap5/Prc1/Ccnb1/Cenph/Cenpe/Spdl1/Kifc1	26	D9vsN
GO:0006935	chemotaxis	43/650	462/28891	4.60761e-15	1.93045e-13	Itgb2/Ccl3/Spi1/Trpm2/Slamf1/Ccl4/Dock2/Sema4d/Nr4a1/Pla2g7/Aif1/Gpr35/Il1b/Stap1/Cxcl9/Ptpro/Coro1a/Itgam/Rac2/Cxcl10/Ccl5/Ccl2/Cmtm2b/Pik3cd/Saa3/Trem3/Trem1/Tubb2b/Fpr1/Cxcr3/Fpr2/Cx3cr1/Slamf8/Hmgb2/Ifng/Nod2/Ptafr/Cxcl2/Fcer1g/Ccr1l1/Ccr5/Fpr3/Bin2	43	D9vsN
GO:0030595	leukocyte chemotaxis	31/650	240/28891	4.92017e-15	2.04037e-13	Itgb2/Ccl3/Spi1/Trpm2/Slamf1/Ccl4/Pla2g7/Aif1/Gpr35/Il1b/Stap1/Cxcl9/Ptpro/Coro1a/Itgam/Rac2/Cxcl10/Ccl5/Ccl2/Trem3/Trem1/Cxcr3/Fpr2/Cx3cr1/Slamf8/Ifng/Nod2/Cxcl2/Fcer1g/Ccr1l1/Fpr3	31	D9vsN
GO:0071216	cellular response to biotic stimulus	37/650	349/28891	6.80107e-15	2.73659e-13	Spi1/Cd274/Il10/Tnfaip3/Acod1/Tnf/Cd6/Casp1/Il1b/Ptpn22/Gbp3/Gbp2/Tnfrsf1b/Stap1/Gfi1/Cxcl9/Cxcl10/Ccl2/Tnip3/Irgm1/Tifab/Cx3cr1/Ifng/Nod2/Ticam2/Cxcl2/Fcgr4/Nuggc/Lilrb4a/Cd300lb/Mir146/Klrh1/Mir147/Igtp/Gbp6/Gbp10/Gbp5	37	D9vsN
GO:0002460	adaptive immune response based on somatic recombination of immune receptors built from immunoglobulin superfamily domains	44/650	491/28891	8.58245e-15	3.38632e-13	Il12rb1/Tbx21/Ptpn6/Ly9/Pou2f2/Slamf1/Gzmb/Cd274/Tnfaip3/Myo1g/Rsad2/Tnf/Cd28/Slc11a1/Ptprc/Il1b/Tnfrsf1b/Il21r/Was/Batf/Nfkbid/Prf1/Il27/Il31ra/Spn/Treml4/Cd8a/Ifng/Nod2/Fcer1g/Pirb/H2-Q7/Lilrb4a/Il2rb/Slfn2/H2-T-ps/Ighg2c/Ighg2b/Ighg3/Ighv5-2/Ulbp1/Ighv1-42/Igha/Lilrb4b	44	D9vsN
GO:0050000	chromosome localization	22/650	115/28891	1.25296e-14	4.80382e-13	Spag5/Birc5/Aurkb/Racgap1/Sgo1/Ndc80/Incenp/Cdca5/Cenpf/Nuf2/Knl1/Knstrn/Fam83d/Ect2/Kif2c/Cdca8/Ccnb1/Kif14/Cenpe/Nsl1/Spdl1/Kifc1	22	D9vsN
GO:1903555	regulation of tumor necrosis factor superfamily cytokine production	29/650	219/28891	1.95599e-14	7.22649e-13	Ccl3/Ptpn6/Slamf1/Cybb/Cd274/Il10/Ccl4/Tnfaip3/Ptprc/Rasgrp1/Ptpn22/Tnfrsf8/Tyrobp/Oas3/Cd300ld/Ccl2/Spn/Cx3cr1/Ifng/Nod2/Ptafr/Fcer1g/Lep/H2-Q7/Lilrb4a/Cd209b/H2-T-ps/Ccr5/Lilrb4b	29	D9vsN
GO:0071706	tumor necrosis factor superfamily cytokine production	29/650	226/28891	4.47664e-14	1.61001e-12	Ccl3/Ptpn6/Slamf1/Cybb/Cd274/Il10/Ccl4/Tnfaip3/Ptprc/Rasgrp1/Ptpn22/Tnfrsf8/Tyrobp/Oas3/Cd300ld/Ccl2/Spn/Cx3cr1/Ifng/Nod2/Ptafr/Fcer1g/Lep/H2-Q7/Lilrb4a/Cd209b/H2-T-ps/Ccr5/Lilrb4b	29	D9vsN
GO:0031343	positive regulation of cell killing	21/650	113/28891	9.17811e-14	3.18802e-12	Spi1/Sh2d1a/Cd5l/Ptprc/Rasgrp1/Il21/Stap1/Lag3/Klrc1/Tyrobp/Itgam/Crtam/Ccl2/Prf1/Ifng/H2-Q7/Klrh1/H2-T-ps/Ccr5/Ulbp1/Ncr3-ps	21	D9vsN
GO:0002440	production of molecular mediator of immune response	39/650	425/28891	1.39984e-13	4.62515e-12	Tbx21/Cd244a/Pou2f2/Slamf1/Il10/Tnfaip3/Rsad2/Tnf/Casp1/Cd28/Slc11a1/Ptprc/Rasgrp1/Il1b/Il21/Ptpn22/Tnfrsf1b/Polq/Batf/Trem3/Trem1/Lacc1/Tlr7/Il31ra/Ifng/Nod2/Ticam2/Fcer1g/Fcgr4/H2-Q7/Nuggc/Lilrb4a/H2-T-ps/Igkv2-112/Trav16n/Trav16/Igkv3-5/Igkv6-14/Lilrb4b	39	D9vsN
GO:0051250	negative regulation of lymphocyte activation	25/650	174/28891	1.90718e-13	6.1514e-12	Tbx21/Ptpn6/Cd274/Il10/Tnfaip3/Adora2a/Samsn1/Ctla4/Ptpn22/Pla2g2e/Fgr/Lag3/Tyrobp/Ido1/Crtam/Cd300a/Nfkbid/Zc3h12d/Pla2g2d/Spn/Tarm1/Lilrb4a/Tigit/Lst1/Lilrb4b	25	D9vsN
GO:0140013	meiotic nuclear division	27/650	213/28891	4.54918e-13	1.4006e-11	Ccne1/Cdc20/Birc5/Top2a/Trip13/Ddx4/Sgo1/Ndc80/Incenp/Sgo2a/Nuf2/Mastl/Aurka/Smc2/Rad51ap1/Plk1/Ccnb2/Aspm/Brip1/Fignl1/Ttk/Cenpe/Ankle1/Espl1/Cks2/Cenps/Zfp541	27	D9vsN
GO:0002367	cytokine production involved in immune response	24/650	178/28891	2.36965e-12	6.78188e-11	Tbx21/Slamf1/Il10/Rsad2/Tnf/Casp1/Slc11a1/Rasgrp1/Il1b/Il21/Tnfrsf1b/Trem3/Trem1/Lacc1/Tlr7/Il31ra/Ifng/Nod2/Ticam2/Fcer1g/H2-Q7/Lilrb4a/H2-T-ps/Lilrb4b	24	D9vsN
GO:0030100	regulation of endocytosis	33/650	344/28891	3.24552e-12	9.22363e-11	Apoc2/Hck/Dock2/Pot1b/Tnf/Slc11a1/Ptprc/Il1b/Fgr/Stap1/Tfr2/Siglece/Sh3gl3/Il2rg/Snap91/Cd300a/Ccl2/H1f1/Fpr2/Ifng/Nod2/Fcer1g/Cd209b/Il2rb/Klrh1/Sirpb1c/Ighg2b/Gm5150/Sirpd/Fpr3/Sirpb1b/Sirpb1a/Apoc2l	33	D9vsN
GO:0032102	negative regulation of response to external stimulus	39/650	485/28891	8.60269e-12	2.39461e-10	Gcg/Ptpn6/Il10/Tnfaip3/Adora2a/Aurkb/Aoah/Sema4d/Pbk/Acod1/Mefv/Aif1/Tnf/F2/Ptpn22/Tnfrsf1b/Smpdl3b/Stap1/Siglece/Il10ra/Oas3/Fgg/Tap1/Irgm1/Mmp12/Spn/Fpr2/Cx3cr1/Slamf8/Nod2/Lep/H2-Q7/Cst7/Gpr31b/H2-T-ps/Nlrc5/Mir147/Igtp/Fpr3	39	D9vsN
GO:0002444	myeloid leukocyte mediated immunity	22/650	158/28891	1.01734e-11	2.79355e-10	Itgb2/Spi1/Myo1f/F2/Rasgrp1/Fgr/Stap1/Tyrobp/Lat/Itgam/Rac2/Cd300a/Trem3/Trem1/Cx3cr1/Ticam2/Ptafr/Fcer1g/H2-Q7/Cd300lb/H2-T-ps/Ighg2b	22	D9vsN
GO:1902105	regulation of leukocyte differentiation	33/650	363/28891	1.3974e-11	3.78601e-10	Clec2g/Lck/Ccl3/Tbx21/Spi1/Ptpn6/Il10/Ikzf1/Hcls1/Tnf/Ctla4/Cd28/Ptprc/Gfi1b/Rasgrp1/Ocstamp/Il21/Lag3/Tyrobp/Itgam/Il2rg/Crtam/Ccl5/Nfkbid/Il27/Slamf8/Ifng/Pirb/Lilrb4a/Ccr1l1/Pilrb1/Pira1/Lilrb4b	33	D9vsN
GO:0002685	regulation of leukocyte migration	27/650	249/28891	1.87204e-11	5.0384e-10	Spi1/Slamf1/Stk10/Pla2g7/Myo1f/Aif1/Itga4/Il1b/Ptpn22/Stap1/Coro1a/Thy1/Rac2/Cd300a/Cxcl10/Ccl5/Ccl2/Trem1/Cxcr3/Spn/Fpr2/Cx3cr1/Slamf8/Nod2/Ptafr/Ccr1l1/Fpr3	27	D9vsN
GO:0002456	T cell mediated immunity	22/650	165/28891	2.44029e-11	6.52456e-10	Tbx21/Slamf1/Gzmb/Myo1g/Rsad2/Slc11a1/Ptprc/Il1b/Tnfrsf1b/Was/Prf1/Il31ra/Spn/Treml4/Cd8a/Nod2/H2-Q7/Lilrb4a/Slfn2/H2-T-ps/Ulbp1/Lilrb4b	22	D9vsN
GO:0002819	regulation of adaptive immune response	27/650	252/28891	2.47278e-11	6.56821e-10	Il12rb1/Tbx21/Ptpn6/Slamf1/Cd274/Tnfaip3/Rsad2/Samsn1/Tnf/Cd28/Slc11a1/Ptprc/Il1b/Tnfrsf1b/Was/Nfkbid/Il27/Spn/Ifng/Nod2/Fcer1g/H2-Q7/Lilrb4a/H2-T-ps/Ighg2b/Ulbp1/Lilrb4b	27	D9vsN
GO:0071459	protein localization to chromosome, centromeric region	10/650	24/28891	4.58018e-11	1.1856e-09	Cdk1/Aurkb/Knl1/Cenpa/Kntc1/Zwilch/Ttk/Bub1b/H2ac4/Spdl1	10	D9vsN
GO:0030101	natural killer cell activation	20/650	140/28891	5.52084e-11	1.42004e-09	Nkg7/Cd244a/Slamf1/Ikzf1/Ptprc/Rasgrp1/Il21/Ptpn22/Fgr/Klrc1/Tyrobp/Coro1a/Ticam2/Fcgr4/Lep/H2-Q7/Lilrb4a/H2-T-ps/Ulbp1/Ncr3-ps	20	D9vsN
GO:0002221	pattern recognition receptor signaling pathway	25/650	233/28891	1.31385e-10	3.25579e-09	Tnfaip3/Rsad2/Acod1/Mefv/Tnf/Casp1/Ptpn22/Gbp2/Smpdl3b/Gfi1/Clec4e/Oas3/Tlr13/Cd300a/Tnip3/Lacc1/Tlr7/Irgm1/Treml4/Nod2/Ticam2/Cd300ld3/Nlrp1a/Igtp/Gbp5	25	D9vsN
GO:0051383	kinetochore organization	9/650	20/28891	1.8821e-10	4.599e-09	Ndc80/Nuf2/Smc2/Cenpa/Kntc1/Dlgap5/Cenph/Cenpe/Cenpw	9	D9vsN
GO:0001910	regulation of leukocyte mediated cytotoxicity	19/650	136/28891	2.47181e-10	5.94404e-09	Spi1/Sh2d1a/Ptprc/Rasgrp1/Il21/Stap1/Lag3/Klrc1/Tyrobp/Itgam/Crtam/Ccl2/Tap1/Cx3cr1/Lep/H2-Q7/H2-T-ps/Ulbp1/Ncr3-ps	19	D9vsN
GO:0050868	negative regulation of T cell activation	19/650	138/28891	3.19168e-10	7.51208e-09	Tbx21/Ptpn6/Cd274/Adora2a/Ctla4/Ptpn22/Pla2g2e/Lag3/Ido1/Crtam/Cd300a/Nfkbid/Zc3h12d/Pla2g2d/Spn/Tarm1/Lilrb4a/Tigit/Lilrb4b	19	D9vsN
GO:0002532	production of molecular mediator involved in inflammatory response	17/650	108/28891	3.24748e-10	7.58491e-09	Mefv/Tnf/Cd6/F2/Ido1/Cd300a/Pld4/Slamf8/Tarm1/Nod2/Ticam2/Fcer1g/Lep/Lilrb4a/Klrh1/Gbp5/Lilrb4b	17	D9vsN
GO:0000281	mitotic cytokinesis	15/650	81/28891	3.37252e-10	7.83197e-09	Birc5/Aurkb/Racgap1/Incenp/Kif20b/Cep55/Nusap1/Ect2/Iqgap3/Cdca8/Cenpa/Plk1/Kif23/Anln/Ckap2	15	D9vsN
GO:0002534	cytokine production involved in inflammatory response	14/650	70/28891	4.48906e-10	1.02507e-08	Mefv/Tnf/Cd6/F2/Ido1/Pld4/Tarm1/Nod2/Ticam2/Lep/Lilrb4a/Klrh1/Gbp5/Lilrb4b	14	D9vsN
GO:0002700	regulation of production of molecular mediator of immune response	24/650	236/28891	9.21989e-10	2.02539e-08	Tbx21/Cd244a/Slamf1/Il10/Tnfaip3/Rsad2/Tnf/Casp1/Cd28/Ptprc/Il1b/Il21/Ptpn22/Tnfrsf1b/Lacc1/Tlr7/Ifng/Nod2/Ticam2/Fcer1g/H2-Q7/Lilrb4a/H2-T-ps/Lilrb4b	24	D9vsN
GO:0042267	natural killer cell mediated cytotoxicity	17/650	117/28891	1.1688e-09	2.48691e-08	Ptpn6/Nkg7/Sh2d1a/Gzmb/Rasgrp1/Il21/Lag3/Klrc1/Coro1a/Crtam/Tap1/Fcgr4/Lep/H2-Q7/H2-T-ps/Ulbp1/Ncr3-ps	17	D9vsN
GO:0030261	chromosome condensation	11/650	43/28891	2.05642e-09	4.13727e-08	Ncapg/Cdk1/Top2a/Cdca5/Nusap1/Smc2/Ccnb1/Ncapg2/H1f1/H1f3/H1f5	11	D9vsN
GO:0002437	inflammatory response to antigenic stimulus	16/650	107/28891	2.33847e-09	4.65859e-08	Il10/Tnf/Cd6/Cd28/Il1rn/Rasgrp1/Pla2g2d/Il31ra/Spn/Hmgb2/Nod2/Fcer1g/H2-Q7/Lilrb4a/H2-T-ps/Ighg2b	16	D9vsN
GO:0044839	cell cycle G2/M phase transition	19/650	156/28891	2.63105e-09	5.16551e-08	Foxm1/Brca1/Birc5/Cdk1/Aurkb/Gpr132/Ndc80/Bard1/Cenpf/Mastl/Ccna2/Plk1/Ccnb2/Dtl/Ccnb1/Kif14/Clspn/Cdc25c/Ticrr	19	D9vsN
GO:0071887	leukocyte apoptotic process	19/650	157/28891	2.93139e-09	5.70009e-08	Fasl/Cd3g/Cd274/Il10/Aurkb/Hcls1/Pdcd1/Il21/Slc7a11/Itgam/Ido1/Ccl5/Nfkbid/Pik3cd/Ifng/Nod2/Fcer1g/Ccr5/Bcl2a1a	19	D9vsN
GO:0031640	killing of cells of another organism	16/650	110/28891	3.53747e-09	6.74942e-08	Gzmb/Gzma/F2/Gbp3/Gbp2/Cxcl9/Cxcl10/Prf1/Gbp7/Trem3/Trem1/Ifng/H2bc12/Klrh1/Igtp/Gbp5	16	D9vsN
GO:0034113	heterotypic cell-cell adhesion	12/650	57/28891	4.26817e-09	8.06783e-08	Itgb2/Lck/Il10/Tnfaip3/Tnf/Ptprc/Il1rn/Itga4/Il1b/Thy1/Fgg/Itgad	12	D9vsN
GO:0099024	plasma membrane invagination	13/650	74/28891	9.98905e-09	1.80424e-07	Itgb2/Aurkb/Aif1/Msr1/Stap1/Siglece/Itgam/Cd300a/Xkr5/Treml4/Fcer1g/Ighg2b/Bin2	13	D9vsN
GO:0070269	pyroptosis	11/650	50/28891	1.1577e-08	2.05455e-07	Gzmb/Mefv/Gzma/Casp1/Zbp1/Gbp3/Gbp2/Nlrc4/Nlrp1a/Naip6/Gbp5	11	D9vsN
GO:0006911	phagocytosis, engulfment	12/650	65/28891	2.06292e-08	3.47872e-07	Itgb2/Aif1/Msr1/Stap1/Siglece/Itgam/Cd300a/Xkr5/Treml4/Fcer1g/Ighg2b/Bin2	12	D9vsN
GO:0002507	tolerance induction	11/650	55/28891	3.34902e-08	5.5103e-07	Cd274/Tnfaip3/Acod1/Icos/Pdcd1/Ido1/Cd3e/H2-Q7/Lilrb4a/H2-T-ps/Lilrb4b	11	D9vsN
GO:0043299	leukocyte degranulation	14/650	97/28891	3.71783e-08	6.0437e-07	Itgb2/Spi1/Nkg7/Myo1f/Rasgrp1/Fgr/Coro1a/Lat/Itgam/Rac2/Cd300a/Ptafr/Fcer1g/Fcgr4	14	D9vsN
GO:0006310	DNA recombination	26/650	333/28891	4.77855e-08	7.64568e-07	Tbx21/Brca1/Top2a/Trip13/Pot1b/Cd28/Bard1/Ptprc/Rad51ap1/Was/Polq/Batf/Brip1/Hrob/Parpbp/Fignl1/Pif1/Ankle1/H1f1/H2ax/Gen1/H1f3/Hmgb2/Ifng/H1f5/Cenps	26	D9vsN
GO:0061900	glial cell activation	11/650	58/28891	5.99505e-08	9.26383e-07	Adora2a/Aif1/Tnf/Casp1/Il1b/Stap1/Tyrobp/Itgam/Cx3cr1/Ifng/Cst7	11	D9vsN
GO:0002526	acute inflammatory response	16/650	139/28891	1.04988e-07	1.53479e-06	Cd163/Tnf/Cd6/Il1rn/F2/Il1b/Ccl5/Saa3/Pla2g2d/Il31ra/Spn/Fcer1g/H2-Q7/H2-T-ps/Ighg2b/Ccr5	16	D9vsN
GO:0065004	protein-DNA complex assembly	18/650	176/28891	1.06144e-07	1.54612e-06	Asf1b/Ikzf1/Cenpa/Kntc1/Cenpi/Dlgap5/Cenph/Cenpe/H1f1/H1f3/H1f5/H3c2/H3c6/H3c3/H3c13/Cenpw/H3c4/H3c7	18	D9vsN
GO:0006925	inflammatory cell apoptotic process	8/650	28/28891	1.31337e-07	1.88605e-06	Fasl/Slc7a11/Itgam/Ccl5/Pik3cd/Ifng/Nod2/Ccr5	8	D9vsN
GO:2000106	regulation of leukocyte apoptotic process	15/650	124/28891	1.35507e-07	1.93908e-06	Cd3g/Cd274/Il10/Aurkb/Hcls1/Pdcd1/Slc7a11/Ido1/Ccl5/Nfkbid/Pik3cd/Nod2/Fcer1g/Ccr5/Bcl2a1a	15	D9vsN
GO:0030099	myeloid cell differentiation	31/650	480/28891	1.90537e-07	2.67939e-06	Clec2g/Ccl3/Spi1/Ptpn6/Slc4a1/Ikzf1/Hcls1/Racgap1/Tspo2/Tnf/Gfi1b/Ocstamp/Stap1/Tyrobp/Itgam/Batf/Ccl5/Ubd/Ncapg2/Tifab/Hmgb2/Ifng/Fcer1g/Pirb/Lep/Lilrb4a/Ccr1l1/Mir146/Pilrb1/Pira1/Lilrb4b	31	D9vsN
GO:1990868	response to chemokine	12/650	80/28891	2.26966e-07	3.12674e-06	Ccl3/Ccl4/Gpr35/Cxcl9/Cxcl10/Ccl5/Ccl2/Ackr1/Cx3cr1/Cxcl2/Ccr1l1/Ccr5	12	D9vsN
GO:0006959	humoral immune response	25/650	337/28891	2.29212e-07	3.14702e-06	Wfdc18/Ptpn6/Sh2d1a/Cd5l/Acod1/Tnf/Ptprc/Fcnb/F2/Il1b/Cxcl9/Cxcl10/Ifng/Nod2/Cxcl2/H2-Q7/H2bc12/Wfdc17/Wfdc16/H2-T-ps/Ighg2c/Ighg2b/Ighg3/Cfb/Igha	25	D9vsN
GO:0140694	non-membrane-bounded organelle assembly	27/650	402/28891	5.48804e-07	7.21792e-06	Spag5/Hck/Cdc20/Kif11/Birc5/Aurkb/Racgap1/Ndc80/Tnf/Incenp/Tpx2/Aurka/Stil/Cdca8/Cenpa/Kntc1/Plk1/Ccnb2/Kif23/Aspm/Dlgap5/Prc1/Cenph/Cenpe/Cenpw/Kifc1/Bin2	27	D9vsN
GO:0002709	regulation of T cell mediated immunity	14/650	122/28891	6.7884e-07	8.84232e-06	Tbx21/Slamf1/Rsad2/Ptprc/Il1b/Tnfrsf1b/Was/Spn/Nod2/H2-Q7/Lilrb4a/H2-T-ps/Ulbp1/Lilrb4b	14	D9vsN
GO:0050920	regulation of chemotaxis	20/650	243/28891	7.34424e-07	9.50542e-06	Spi1/Slamf1/Sema4d/Pla2g7/Aif1/Il1b/Stap1/Rac2/Cxcl10/Ccl5/Ccl2/Trem1/Tubb2b/Cxcr3/Fpr2/Cx3cr1/Slamf8/Nod2/Ccr1l1/Fpr3	20	D9vsN
GO:0018108	peptidyl-tyrosine phosphorylation	23/650	322/28891	1.33108e-06	1.64924e-05	Itgb2/Lck/Il12rb1/Hck/Ptpn6/Sema4d/Hcls1/Samsn1/Tnf/Ptprc/Il21/Ptpn22/Fgr/Thy1/Cd3e/Cd300a/Ccl5/Ttk/Ifng/Nod2/Lep/Lilrb4a/Lilrb4b	23	D9vsN
GO:0051302	regulation of cell division	17/650	188/28891	1.36322e-06	1.67883e-05	Birc5/E2f7/Aurkb/Racgap1/Incenp/Kif20b/Il1b/Aurka/Ect2/Cdca8/Plk1/Kif23/Aspm/Prc1/Kif14/E2f8/Kif18b	17	D9vsN
GO:0051209	release of sequestered calcium ion into cytosol	14/650	136/28891	2.52918e-06	2.93673e-05	Lck/Fasl/Ptpn6/Trpm2/Ptprc/F2/Cxcl9/Coro1a/Thy1/Cxcl10/Fcrl5/F2rl3/Cxcr3/Ccr5	14	D9vsN
GO:0002269	leukocyte activation involved in inflammatory response	9/650	53/28891	2.56029e-06	2.94045e-05	Aif1/Tnf/Casp1/Stap1/Tyrobp/Itgam/Cx3cr1/Ifng/Cst7	9	D9vsN
GO:0009595	detection of biotic stimulus	8/650	41/28891	3.11984e-06	3.52196e-05	Nr4a1/Crtam/Cdhr2/Nlrc4/Nod2/Cd209b/Klrh1/Naip6	8	D9vsN
GO:0006334	nucleosome assembly	10/650	70/28891	3.65182e-06	4.08843e-05	Asf1b/H1f1/H1f3/H1f5/H3c2/H3c6/H3c3/H3c13/H3c4/H3c7	10	D9vsN
GO:0033028	myeloid cell apoptotic process	8/650	46/28891	7.71733e-06	8.06252e-05	Slc7a11/Itgam/Ccl5/Pik3cd/Ifng/Nod2/Fcer1g/Ccr5	8	D9vsN
GO:0001660	fever generation	5/650	14/28891	9.60304e-06	9.75669e-05	Tnf/Il1rn/Il1b/Ccl5/Ccr5	5	D9vsN
GO:0060759	regulation of response to cytokine stimulus	14/650	156/28891	1.25426e-05	0.00012555	Casp1/Ptprc/Il1rn/Zbp1/Stap1/Gfi1/Oas3/Ikbke/Irgm1/Mmp12/Ticam2/Nlrc5/Igtp/Naip6	14	D9vsN
GO:0033674	positive regulation of kinase activity	25/650	426/28891	1.50989e-05	0.000149299	Gcg/Pik3r5/Tnf/Slc11a1/Ptprc/Il1rn/F2/Rasgrp1/Il1b/Tpx2/Ect2/Stil/Fgr/Lat/Cripto/Cd300a/Ccnb1/Kif14/Clspn/Cenpe/Irgm1/Ifng/Nod2/Lep/Igtp	25	D9vsN
GO:0048872	homeostasis of number of cells	24/650	401/28891	1.6169e-05	0.000158367	Spi1/Slc4a1/Ikzf1/Tnfaip3/Hcls1/Racgap1/Tspo2/Gfi1b/Slc7a11/Coro1a/Lat/Itgam/Ccnb2/Ccl2/Pik3cd/Ncapg2/Cx3cr1/Hmgb2/Ifng/Nod2/Fcer1g/Pirb/Lilrb4a/Bcl2a1a	24	D9vsN
GO:0006260	DNA replication	19/650	276/28891	1.83044e-05	0.000178391	Ccne1/Pole/Brca1/Cdk1/E2f7/Esco2/Bard1/Mcm10/Ccna2/Polq/Dtl/Pclaf/Pif1/Hcrt/E2f8/Ticrr/Gen1/Nuggc/Cenps	19	D9vsN
GO:0043312	neutrophil degranulation	5/650	16/28891	2.01834e-05	0.000192097	Itgb2/Spi1/Myo1f/Itgam/Ptafr	5	D9vsN
GO:0002832	negative regulation of response to biotic stimulus	15/650	187/28891	2.37779e-05	0.000224271	Tnfaip3/Aurkb/Acod1/Mefv/Ptpn22/Smpdl3b/Oas3/Tap1/Irgm1/Mmp12/Slamf8/H2-Q7/H2-T-ps/Nlrc5/Igtp	15	D9vsN
GO:0034728	nucleosome organization	10/650	89/28891	3.19348e-05	0.000295633	Asf1b/H1f1/H1f3/H1f5/H3c2/H3c6/H3c3/H3c13/H3c4/H3c7	10	D9vsN
GO:0030866	cortical actin cytoskeleton organization	7/650	42/28891	3.84441e-05	0.000351884	Plek/Racgap1/Tnf/Ect2/Iqgap3/Anln/Fmnl1	7	D9vsN
GO:0043300	regulation of leukocyte degranulation	8/650	57/28891	3.93293e-05	0.000358372	Itgb2/Spi1/Fgr/Itgam/Rac2/Cd300a/Ptafr/Fcer1g	8	D9vsN
GO:0045428	regulation of nitric oxide biosynthetic process	9/650	74/28891	4.19865e-05	0.000381729	Itgb2/Il10/Rgn/Aif1/Tnf/Il1b/Cx3cr1/Ifng/Ulbp1	9	D9vsN
GO:0039531	regulation of viral-induced cytoplasmic pattern recognition receptor signaling pathway	10/650	92/28891	4.26363e-05	0.000386772	Tnfaip3/Rsad2/Mefv/Ptpn22/Gbp2/Irgm1/Treml4/Cd300ld3/Igtp/Gbp5	10	D9vsN
GO:0051235	maintenance of location	22/650	373/28891	4.48568e-05	0.000404208	Lck/Fasl/Ptpn6/Trpm2/Tnf/Msr1/Bard1/Ptprc/F2/Il1b/Cxcl9/Coro1a/Thy1/Aspm/Cxcl10/Tacc3/Ikbke/Fcrl5/F2rl3/Cxcr3/Lep/Ccr5	22	D9vsN
GO:0010721	negative regulation of cell development	20/650	323/28891	5.03978e-05	0.000445253	Lhx2/Clec2g/Tbx21/Sema4d/Ctla4/F2/Il1b/Lag3/Thy1/Prtg/Nfkbid/Irgm1/Lin28a/Ifng/Pirb/Lilrb4a/Pilrb1/Ccr5/Pira1/Lilrb4b	20	D9vsN
GO:0051341	regulation of oxidoreductase activity	10/650	94/28891	5.13565e-05	0.000449812	Slc4a1/Rgn/Gzma/Tnf/Il1b/Gfi1/Slamf8/Ifng/Nod2/Lep	10	D9vsN
GO:0019882	antigen processing and presentation	12/650	134/28891	5.2786e-05	0.000458381	Slc11a1/Was/Marchf1/Tap1/Treml4/Ifng/Nod2/Fcer1g/Fcgr4/H2-Q7/H2-T-ps/Ulbp1	12	D9vsN
GO:0080164	regulation of nitric oxide metabolic process	9/650	77/28891	5.77305e-05	0.00049707	Itgb2/Il10/Rgn/Aif1/Tnf/Il1b/Cx3cr1/Ifng/Ulbp1	9	D9vsN
GO:0007292	female gamete generation	14/650	179/28891	5.80987e-05	0.000499182	Top2a/Trip13/Ndc80/Sgo2a/Mastl/Aurka/Plk1/Ccnb2/Aspm/Hrob/Ttk/Ccnb1/Cenpe/Lep	14	D9vsN
GO:0055074	calcium ion homeostasis	21/650	353/28891	5.8719e-05	0.000503447	Lck/Fasl/Ptpn6/Trpm2/Rgn/Ptprc/F2/Cxcl9/Kel/Coro1a/Thy1/Cxcl10/Ccl5/Ccl2/Marcksl1/Fcrl5/F2rl3/Cxcr3/Prkcb/Ccr1l1/Ccr5	21	D9vsN
GO:0051346	negative regulation of hydrolase activity	21/650	356/28891	6.62383e-05	0.000564345	Wfdc18/Birc5/Adora2a/Sema4d/Nr4a1/Rgn/Gzma/Tnf/Mastl/Ambp/Ngp/Snap91/Serpina3g/Serpinb2/Serpina3f/Serpinb7/Cst7/Wfdc8/Naip6/Serpinb10/Bcl2a1d	21	D9vsN
GO:0031620	regulation of fever generation	4/650	11/28891	7.3864e-05	0.000624082	Tnf/Il1b/Ccl5/Ccr5	4	D9vsN
GO:0071347	cellular response to interleukin-1	9/650	81/28891	8.6219e-05	0.000722462	Ccl3/Ccl4/Acod1/Il1rn/Il1b/Zbp1/Ccl5/Ccl2/Saa3	9	D9vsN
GO:0001781	neutrophil apoptotic process	4/650	12/28891	0.000108824	0.000882757	Slc7a11/Itgam/Pik3cd/Ifng	4	D9vsN
GO:0043313	regulation of neutrophil degranulation	4/650	12/28891	0.000108824	0.000882757	Itgb2/Spi1/Itgam/Ptafr	4	D9vsN
GO:0042092	type 2 immune response	7/650	50/28891	0.000121838	0.00098244	Tbx21/Rsad2/Ido1/Batf/Il31ra/Nod2/Lilrb4a	7	D9vsN
GO:0006956	complement activation	8/650	67/28891	0.000127492	0.00102194	Cd5l/Fcnb/Il1b/Ighg2c/Ighg2b/Ighg3/Cfb/Igha	8	D9vsN
GO:0010563	negative regulation of phosphorus metabolic process	23/650	430/28891	0.000132651	0.00105705	Ptpn6/Tnfaip3/Plek/Adora2a/Sema4d/Pbk/Samsn1/Rgn/Tnf/Ptprc/Mastl/Il1b/Ptpn22/Stap1/Ptpro/Plk1/Thy1/Cd300a/Ccnb1/Ifng/Lilrb4a/Gbp4/Lilrb4b	23	D9vsN
GO:0045936	negative regulation of phosphate metabolic process	23/650	430/28891	0.000132651	0.00105705	Ptpn6/Tnfaip3/Plek/Adora2a/Sema4d/Pbk/Samsn1/Rgn/Tnf/Ptprc/Mastl/Il1b/Ptpn22/Stap1/Ptpro/Plk1/Thy1/Cd300a/Ccnb1/Ifng/Lilrb4a/Gbp4/Lilrb4b	23	D9vsN
GO:0002544	chronic inflammatory response	5/650	23/28891	0.000136461	0.00107894	Il10/Tnfaip3/Tnf/Ido1/Cx3cr1	5	D9vsN
GO:0031649	heat generation	5/650	23/28891	0.000136461	0.00107894	Tnf/Il1rn/Il1b/Ccl5/Ccr5	5	D9vsN
GO:0051043	regulation of membrane protein ectodomain proteolysis	5/650	23/28891	0.000136461	0.00107894	Il10/Tnf/Il1b/Tnfrsf1b/Ifng	5	D9vsN
GO:0006809	nitric oxide biosynthetic process	9/650	87/28891	0.000150458	0.00117815	Itgb2/Il10/Rgn/Aif1/Tnf/Il1b/Cx3cr1/Ifng/Ulbp1	9	D9vsN
GO:0048304	positive regulation of isotype switching to IgG isotypes	4/650	13/28891	0.000154395	0.00119973	Tbx21/Cd28/Ptprc/Ifng	4	D9vsN
GO:0042307	positive regulation of protein import into nucleus	7/650	54/28891	0.000199899	0.00150721	Brca1/Cdk1/Hcls1/Ect2/Ptpn22/Ifng/Lep	7	D9vsN
GO:1903900	regulation of viral life cycle	12/650	156/28891	0.000225356	0.00168975	Rsad2/Top2a/Tnf/Gbp3/Cd209a/Oas3/Trim59/Ccl5/Cd209c/Gbp7/Ifitm6/Cd209b	12	D9vsN
GO:0046209	nitric oxide metabolic process	9/650	92/28891	0.000230765	0.00172713	Itgb2/Il10/Rgn/Aif1/Tnf/Il1b/Cx3cr1/Ifng/Ulbp1	9	D9vsN
GO:0010466	negative regulation of peptidase activity	16/650	257/28891	0.000260652	0.00191553	Wfdc18/Birc5/Adora2a/Nr4a1/Tnf/Ambp/Ngp/Serpina3g/Serpinb2/Serpina3f/Serpinb7/Cst7/Wfdc8/Naip6/Serpinb10/Bcl2a1d	16	D9vsN
GO:2001057	reactive nitrogen species metabolic process	9/650	94/28891	0.000271556	0.00198848	Itgb2/Il10/Rgn/Aif1/Tnf/Il1b/Cx3cr1/Ifng/Ulbp1	9	D9vsN
GO:0044406	adhesion of symbiont to host	4/650	15/28891	0.000284375	0.00206007	Gbp3/Gbp2/Gbp7/Gbp6	4	D9vsN
GO:0033006	regulation of mast cell activation involved in immune response	6/650	41/28891	0.000291493	0.00210788	Ptpn6/Fgr/Rac2/Cd300a/Fcer1g/Lilrb4a	6	D9vsN
GO:0051348	negative regulation of transferase activity	16/650	260/28891	0.000296739	0.002142	Ptpn6/Tnfaip3/Adora2a/Rgn/Pot1b/Ptprc/Il1b/Ptpn22/Ptpro/Plk1/Thy1/Cd300a/Pif1/Ifng/Lilrb4a/Lilrb4b	16	D9vsN
GO:0052547	regulation of peptidase activity	23/650	457/28891	0.000317962	0.00227229	Lck/Fasl/Wfdc18/Birc5/Adora2a/Cyfip2/Mefv/Nr4a1/Tnf/Casp1/Ambp/Ngp/Nlrc4/Serpina3g/Serpinb2/Serpina3f/Serpinb7/Cst7/Nlrp1a/Wfdc8/Naip6/Serpinb10/Bcl2a1d	23	D9vsN
GO:0070555	response to interleukin-1	9/650	96/28891	0.000318143	0.00227229	Ccl3/Ccl4/Acod1/Il1rn/Il1b/Zbp1/Ccl5/Ccl2/Saa3	9	D9vsN
GO:0035306	positive regulation of dephosphorylation	7/650	59/28891	0.000349528	0.0024747	Plek/Rgn/Ptprc/Cd300a/Cdca2/Ifng/Pirb	7	D9vsN
GO:0044403	biological process involved in symbiotic interaction	16/650	264/28891	0.000351519	0.00248448	F2/Gbp3/Gbp2/Cd209a/Trim59/Ccl5/Cd209c/Gbp7/Trem3/Trem1/Cx3cr1/Ifng/Nod2/Ifitm6/Cd209b/Gbp6	16	D9vsN
GO:0070374	positive regulation of ERK1 and ERK2 cascade	15/650	239/28891	0.000368648	0.00259651	Gcg/Ccl3/Slamf1/Ccl4/Ptprc/Rasgrp1/Il1b/Ptpn22/Fgg/Ccl5/Ccl2/Fpr2/Nod2/Ccr1l1/Fpr3	15	D9vsN
GO:0051924	regulation of calcium ion transport	17/650	296/28891	0.000433218	0.00299932	Gcg/Ptpn6/Adora2a/Rgn/Gpr35/F2/Ptpn22/Cxcl9/Coro1a/Thy1/Cxcl10/Ccl5/Hcrt/Fcrl5/F2rl3/Cxcr3/Ccr1l1	17	D9vsN
GO:0006816	calcium ion transport	23/650	469/28891	0.000456233	0.0031426	Gcg/Lck/Fasl/Ptpn6/Trpm2/Adora2a/Rgn/Gpr35/Ptprc/F2/Ptpn22/Cxcl9/Coro1a/Thy1/Cxcl10/Ccl5/Hcrt/Fcrl5/F2rl3/Cxcr3/Prkcb/Ccr1l1/Ccr5	23	D9vsN
GO:0051653	spindle localization	7/650	62/28891	0.000475473	0.00326211	Spag5/Ndc80/Nusap1/Cenpa/Plk1/Aspm/Spdl1	7	D9vsN
GO:0045342	MHC class II biosynthetic process	4/650	17/28891	0.0004784	0.00326211	Spi1/Il10/Slc11a1/Ifng	4	D9vsN
GO:0006898	receptor-mediated endocytosis	16/650	272/28891	0.000487661	0.00331969	Itgb2/Apoc2/Hmmr/Msr1/Itga4/Tfr2/Sh3gl3/Itgam/Snap91/Cd300a/H1f1/Fcer1g/Fcgr4/Lilrb4a/Apoc2l/Lilrb4b	16	D9vsN
GO:0140632	inflammasome complex assembly	6/650	45/28891	0.000489371	0.00332021	Mefv/Ptpn22/Irgm1/Nlrp1a/Igtp/Gbp5	6	D9vsN
GO:0045730	respiratory burst	5/650	30/28891	0.000507474	0.00343729	Cybb/Slc11a1/Rac2/Slamf8/Ncf4	5	D9vsN
GO:0002347	response to tumor cell	6/650	46/28891	0.000552192	0.00371541	Spi1/Nkg7/Cd274/Crtam/Prf1/Ulbp1	6	D9vsN
GO:0048291	isotype switching to IgG isotypes	4/650	18/28891	0.000604189	0.00403189	Tbx21/Cd28/Ptprc/Ifng	4	D9vsN
GO:0007252	I-kappaB phosphorylation	4/650	19/28891	0.000751758	0.00490392	Tnf/Saa3/Tlr7/Cx3cr1	4	D9vsN
GO:0002418	immune response to tumor cell	5/650	33/28891	0.0007995	0.00518209	Nkg7/Cd274/Crtam/Prf1/Ulbp1	5	D9vsN
GO:0000768	syncytium formation by plasma membrane fusion	7/650	68/28891	0.000834744	0.00538476	Dock2/Casp1/Ocstamp/Cxcl9/Tyrobp/Cxcl10/Nfe2	7	D9vsN
GO:0140253	cell-cell fusion	7/650	68/28891	0.000834744	0.00538476	Dock2/Casp1/Ocstamp/Cxcl9/Tyrobp/Cxcl10/Nfe2	7	D9vsN
GO:0034612	response to tumor necrosis factor	13/650	206/28891	0.000843759	0.00543429	Ccl3/Brca1/Ccl4/Acod1/Tnf/Casp1/Ocstamp/Gbp3/Ccl5/Ubd/Ccl2/Naip6/Mir125b-1	13	D9vsN
GO:0015833	peptide transport	18/650	343/28891	0.000856203	0.00550571	Gcg/Trpm2/Birc5/Tnf/Il1rn/F2/Il1b/Slc7a11/Tfr2/Slco1b2/Fgg/Ccl5/Tap1/Vgf/Abca12/Prkcb/Ifng/Lep	18	D9vsN
GO:0044843	cell cycle G1/S phase transition	15/650	260/28891	0.000880713	0.00563657	Ccne1/Ptpn6/Pole/Cdk1/E2f7/Rrm2/Gpr132/Aif1/Fam83d/Ccna2/Iqgap3/Stil/Cyp1a1/Zc3h12d/Kif14	15	D9vsN
GO:0051956	negative regulation of amino acid transport	4/650	20/28891	0.000923075	0.00583418	Tnf/Il1rn/Il1b/Lep	4	D9vsN
GO:0033627	cell adhesion mediated by integrin	8/650	90/28891	0.000965379	0.00606561	Itgb2/Ptpn6/Itga4/Itgam/Itgal/Cd3e/Ccl5/Itgad	8	D9vsN
GO:0051090	regulation of DNA-binding transcription factor activity	21/650	436/28891	0.00099381	0.00621361	Itgb2/Spi1/Hck/Il10/Tnfaip3/Acod1/Hcls1/Tnf/Il1b/Tnfrsf8/Gfi1/Eomes/Nfkbid/Tacc3/Nlrc4/Ikbke/Cx3cr1/Prkcb/Nod2/Ticam2/Nlrc5	21	D9vsN
GO:0008037	cell recognition	11/650	160/28891	0.00103885	0.00648523	Clgn/Dock2/Cd6/Crtam/Prtg/Prf1/Astl/Cd209b/Klrh1/Ighg2b/Pcdha7	11	D9vsN
GO:0098742	cell-cell adhesion via plasma-membrane adhesion molecules	13/650	211/28891	0.00105122	0.00653881	Il10/Tnfaip3/Cd6/Il1rn/Itga4/Itgal/Crtam/Mdga2/Cdhr2/Prtg/Pcdha9/Pcdha4/Pcdha7	13	D9vsN
GO:0060142	regulation of syncytium formation by plasma membrane fusion	5/650	35/28891	0.00105387	0.00653881	Ocstamp/Cxcl9/Tyrobp/Cxcl10/Nfe2	5	D9vsN
GO:0071356	cellular response to tumor necrosis factor	12/650	186/28891	0.00109005	0.0067427	Ccl3/Brca1/Ccl4/Acod1/Tnf/Casp1/Ocstamp/Gbp3/Ccl5/Ccl2/Naip6/Mir125b-1	12	D9vsN
GO:0032495	response to muramyl dipeptide	4/650	21/28891	0.00112012	0.0068972	Tnfaip3/Ptpn22/Nod2/Nlrp1a	4	D9vsN
GO:0060340	positive regulation of type I interferon-mediated signaling pathway	4/650	21/28891	0.00112012	0.0068972	Zbp1/Ikbke/Mmp12/Nlrc5	4	D9vsN
GO:0071479	cellular response to ionizing radiation	7/650	72/28891	0.00117432	0.00719827	Brca1/Bard1/Ect2/Rad51ap1/Ddias/Fignl1/H2ax	7	D9vsN
GO:0015914	phospholipid transport	8/650	93/28891	0.00119619	0.00729925	Fasl/Apoc2/Slc4a1/Xkr5/Abca12/Atp8b4/Ano3/Apoc2l	8	D9vsN
GO:1900180	regulation of protein localization to nucleus	11/650	165/28891	0.00133293	0.00803712	Brca1/Cdk1/Hcls1/F2/Ect2/Ptpn22/Ifng/Lep/Lilrb4a/Gbp4/Lilrb4b	11	D9vsN
GO:0097242	amyloid-beta clearance	5/650	37/28891	0.00136376	0.00812656	Itgb2/Tnf/Msr1/Itgam/Ifng	5	D9vsN
GO:0032388	positive regulation of intracellular transport	12/650	192/28891	0.00143041	0.00848641	Spag5/Brca1/Cdk1/Hcls1/Kif20b/Ect2/Ptpn22/Itgam/Ccl2/Abca12/Ifng/Lep	12	D9vsN
GO:0062012	regulation of small molecule metabolic process	19/650	389/28891	0.00144501	0.00856053	Gcg/Apoc2/Cd244a/Slc4a1/Brca1/Plek/Rgn/Tnf/Abcb11/Il1b/Slc7a11/Gfi1/Slc2a6/Lacc1/Ifng/Ptafr/Lep/Rdh16f2/Apoc2l	19	D9vsN
GO:0034115	negative regulation of heterotypic cell-cell adhesion	3/650	11/28891	0.00163437	0.00946165	Il10/Tnfaip3/Il1rn	3	D9vsN
GO:0043320	natural killer cell degranulation	3/650	11/28891	0.00163437	0.00946165	Nkg7/Coro1a/Fcgr4	3	D9vsN
GO:0070587	regulation of cell-cell adhesion involved in gastrulation	3/650	11/28891	0.00163437	0.00946165	Il10/Tnfaip3/Il1rn	3	D9vsN
GO:1901526	positive regulation of mitophagy	3/650	11/28891	0.00163437	0.00946165	Irgm1/Nod2/Igtp	3	D9vsN
GO:1900225	regulation of NLRP3 inflammasome complex assembly	5/650	39/28891	0.00173608	0.00997076	Mefv/Ptpn22/Irgm1/Igtp/Gbp5	5	D9vsN
GO:0051293	establishment of spindle localization	6/650	57/28891	0.00173703	0.00997076	Spag5/Ndc80/Nusap1/Cenpa/Plk1/Spdl1	6	D9vsN
GO:0045765	regulation of angiogenesis	16/650	307/28891	0.00174035	0.00997572	Itgb2/Fasl/Cybb/Il10/Brca1/Tnf/Il1b/Ngp/Cxcl10/Ccl5/Ccl2/Pik3cd/Cxcr3/Cx3cr1/Prkcb/Lep	16	D9vsN
GO:0031645	negative regulation of nervous system process	4/650	24/28891	0.00188526	0.0107007	Tnf/Gpr35/Hcrt/Ifng	4	D9vsN
GO:2000010	positive regulation of protein localization to cell surface	4/650	24/28891	0.00188526	0.0107007	Tnf/Tyrobp/Abca12/Fcer1g	4	D9vsN
GO:2000351	regulation of endothelial cell apoptotic process	6/650	59/28891	0.00207688	0.0117391	Fasl/Il10/Tnfaip3/Tnf/Itga4/Fgg	6	D9vsN
GO:0042362	fat-soluble vitamin biosynthetic process	3/650	12/28891	0.00214289	0.0119134	Tnf/Gfi1/Ifng	3	D9vsN
GO:0070944	neutrophil-mediated killing of bacterium	3/650	12/28891	0.00214289	0.0119134	F2/Trem3/Trem1	3	D9vsN
GO:0071888	macrophage apoptotic process	3/650	12/28891	0.00214289	0.0119134	Ccl5/Nod2/Ccr5	3	D9vsN
GO:0072526	pyridine-containing compound catabolic process	3/650	12/28891	0.00214289	0.0119134	Art2b/Qprt/Art2a	3	D9vsN
GO:1904415	regulation of xenophagy	3/650	12/28891	0.00214289	0.0119134	Irgm1/Nod2/Igtp	3	D9vsN
GO:1904417	positive regulation of xenophagy	3/650	12/28891	0.00214289	0.0119134	Irgm1/Nod2/Igtp	3	D9vsN
GO:1903169	regulation of calcium ion transmembrane transport	12/650	203/28891	0.00228128	0.0125117	Ptpn6/Rgn/Gpr35/F2/Ptpn22/Cxcl9/Coro1a/Thy1/Cxcl10/Fcrl5/F2rl3/Cxcr3	12	D9vsN
GO:0044546	NLRP3 inflammasome complex assembly	5/650	42/28891	0.00242714	0.0132579	Mefv/Ptpn22/Irgm1/Igtp/Gbp5	5	D9vsN
GO:0051445	regulation of meiotic cell cycle	6/650	61/28891	0.00246465	0.0134267	Cdc20/Trip13/Rad51ap1/Aspm/Ttk/Cdc25c	6	D9vsN
GO:0010829	negative regulation of glucose transmembrane transport	4/650	26/28891	0.00255982	0.0138339	Tnf/Il1b/Prkcb/Lep	4	D9vsN
GO:0072577	endothelial cell apoptotic process	6/650	62/28891	0.00267778	0.0144405	Fasl/Il10/Tnfaip3/Tnf/Itga4/Fgg	6	D9vsN
GO:0097028	dendritic cell differentiation	5/650	43/28891	0.00269644	0.014476	Spi1/Trpm2/Batf/Ubd/Pirb	5	D9vsN
GO:0006470	protein dephosphorylation	13/650	235/28891	0.00273099	0.014534	Ptpn6/Rgn/Tnf/Ptprc/Mastl/Dusp2/Ptpn22/Ptpro/Ppm1n/Cd300a/Cdc25c/Cdca2/Pirb	13	D9vsN
GO:0045938	positive regulation of circadian sleep/wake cycle, sleep	3/650	13/28891	0.00273943	0.014534	Adora2a/Casp1/Pmch	3	D9vsN
GO:0051712	positive regulation of killing of cells of another organism	3/650	13/28891	0.00273943	0.014534	Prf1/Ifng/Klrh1	3	D9vsN
GO:0070588	calcium ion transmembrane transport	17/650	354/28891	0.00298428	0.0157432	Lck/Fasl/Ptpn6/Trpm2/Rgn/Gpr35/Ptprc/F2/Ptpn22/Cxcl9/Coro1a/Thy1/Cxcl10/Fcrl5/F2rl3/Cxcr3/Ccr5	17	D9vsN
GO:0090224	regulation of spindle organization	5/650	44/28891	0.00298672	0.0157432	Spag5/Tpx2/Stil/Plk1/Tacc3	5	D9vsN
GO:0010212	response to ionizing radiation	9/650	132/28891	0.00306067	0.0160737	Brca1/Bard1/Ptprc/Ect2/Rad51ap1/Ddias/Fignl1/Ticrr/H2ax	9	D9vsN
GO:0007163	establishment or maintenance of cell polarity	13/650	239/28891	0.00315566	0.0165053	Lhx2/Cd3g/Spag5/Dock2/Ndc80/Kif20b/Kif2c/Cenpa/Plk1/Crtam/Lama1/Snap91/Spdl1	13	D9vsN
GO:0034109	homotypic cell-cell adhesion	7/650	86/28891	0.00327352	0.0170559	Ptpn6/Plek/Slc7a11/Fgg/Cdhr2/Ccl5/F2rl3	7	D9vsN
GO:0035304	regulation of protein dephosphorylation	7/650	86/28891	0.00327352	0.0170559	Rgn/Tnf/Ptprc/Mastl/Cd300a/Cdca2/Pirb	7	D9vsN
GO:0006509	membrane protein ectodomain proteolysis	5/650	45/28891	0.00329889	0.0171441	Il10/Tnf/Il1b/Tnfrsf1b/Ifng	5	D9vsN
GO:0045723	positive regulation of fatty acid biosynthetic process	4/650	28/28891	0.00338364	0.0175397	Apoc2/Rgn/Il1b/Apoc2l	4	D9vsN
GO:0016311	dephosphorylation	16/650	331/28891	0.0036619	0.0187408	Ptpn6/Plek/Sema4d/Rgn/Tnf/Ptprc/Mastl/Dusp2/Ptpn22/Ptpro/Ppm1n/Cd300a/Cdc25c/Cdca2/Ifng/Pirb	16	D9vsN
GO:1904951	positive regulation of establishment of protein localization	17/650	362/28891	0.00373772	0.0190591	Gcg/Trpm2/Brca1/Cdk1/Adora2a/Hcls1/Tnf/Kif20b/F2/Ect2/Ptpn22/Itgam/Fgg/Ccl2/Prkcb/Ifng/Lep	17	D9vsN
GO:1902042	negative regulation of extrinsic apoptotic signaling pathway via death domain receptors	4/650	30/28891	0.00437126	0.0217706	Brca1/Tnfaip3/Fgg/Hmgb2	4	D9vsN
GO:0042886	amide transport	19/650	432/28891	0.00457709	0.0226869	Gcg/Trpm2/Birc5/Adora2a/Tnf/Il1rn/F2/Il1b/Slc7a11/Tfr2/Slco1b2/Fgg/Ccl5/Tap1/Vgf/Abca12/Prkcb/Ifng/Lep	19	D9vsN
GO:0043303	mast cell degranulation	6/650	69/28891	0.00457758	0.0226869	Rasgrp1/Fgr/Lat/Rac2/Cd300a/Fcer1g	6	D9vsN
GO:0042359	vitamin D metabolic process	3/650	16/28891	0.0051014	0.0249784	Tnf/Gfi1/Ifng	3	D9vsN
GO:0045346	regulation of MHC class II biosynthetic process	3/650	16/28891	0.0051014	0.0249784	Spi1/Il10/Ifng	3	D9vsN
GO:1901722	regulation of cell proliferation involved in kidney development	3/650	16/28891	0.0051014	0.0249784	Lin28a/Ifng/Serpinb7	3	D9vsN
GO:2000241	regulation of reproductive process	12/650	225/28891	0.00521512	0.025496	Cdc20/Trip13/Rgn/Aurka/Rad51ap1/Aspm/Ttk/Cdc25c/Mmp12/Astl/Insl6/Ptafr	12	D9vsN
GO:0031398	positive regulation of protein ubiquitination	8/650	118/28891	0.00528567	0.0257257	Cdc20/Brca1/Birc5/Mastl/Ptpn22/Plk1/Nod2/Cd300ld3	8	D9vsN
GO:0032958	inositol phosphate biosynthetic process	4/650	32/28891	0.00553656	0.0268183	Cd244a/Plek/Ip6k3/Ptafr	4	D9vsN
GO:0097300	programmed necrotic cell death	5/650	51/28891	0.00568204	0.0274575	Fasl/Tnf/Casp1/Zbp1/Nlrp1a	5	D9vsN
GO:0030168	platelet activation	7/650	96/28891	0.00599814	0.0288821	Ptpn6/Plek/F2/Slc7a11/Fgg/F2rl3/Fcer1g	7	D9vsN
GO:0001771	immunological synapse formation	3/650	17/28891	0.00609204	0.0289907	Dock2/Cd6/Prf1	3	D9vsN
GO:0045662	negative regulation of myoblast differentiation	4/650	33/28891	0.00618994	0.0290149	Nmrk2/Tnf/Gdf3/Cxcl10	4	D9vsN
GO:0072574	hepatocyte proliferation	4/650	33/28891	0.00618994	0.0290149	Tnfaip3/Tnf/Mki67/Ifng	4	D9vsN
GO:0072575	epithelial cell proliferation involved in liver morphogenesis	4/650	33/28891	0.00618994	0.0290149	Tnfaip3/Tnf/Mki67/Ifng	4	D9vsN
GO:0030072	peptide hormone secretion	15/650	321/28891	0.00651022	0.0303412	Gcg/Trpm2/Birc5/Tnf/Il1rn/F2/Il1b/Tfr2/Fgg/Ccl5/Vgf/Abca12/Prkcb/Ifng/Lep	15	D9vsN
GO:0006275	regulation of DNA replication	8/650	123/28891	0.00675569	0.0313057	Cdk1/E2f7/Esco2/Ccna2/Hcrt/E2f8/Ticrr/Nuggc	8	D9vsN
GO:0001796	regulation of type IIa hypersensitivity	4/650	34/28891	0.00689258	0.031723	Fcer1g/H2-Q7/H2-T-ps/Ighg2b	4	D9vsN
GO:0001798	positive regulation of type IIa hypersensitivity	4/650	34/28891	0.00689258	0.031723	Fcer1g/H2-Q7/H2-T-ps/Ighg2b	4	D9vsN
GO:0002828	regulation of type 2 immune response	4/650	34/28891	0.00689258	0.031723	Tbx21/Rsad2/Ido1/Nod2	4	D9vsN
GO:0002892	regulation of type II hypersensitivity	4/650	34/28891	0.00689258	0.031723	Fcer1g/H2-Q7/H2-T-ps/Ighg2b	4	D9vsN
GO:0002894	positive regulation of type II hypersensitivity	4/650	34/28891	0.00689258	0.031723	Fcer1g/H2-Q7/H2-T-ps/Ighg2b	4	D9vsN
GO:0048144	fibroblast proliferation	9/650	150/28891	0.00703503	0.032342	Cdk1/Ccna2/Cks1b/Cripto/Cd300a/Ccnb1/E2f8/Ifng/Cks2	9	D9vsN
GO:0010919	regulation of inositol phosphate biosynthetic process	3/650	18/28891	0.00718961	0.0328298	Cd244a/Plek/Ptafr	3	D9vsN
GO:0050817	coagulation	10/650	178/28891	0.0072678	0.0330015	Ptpn6/Slc4a1/Plek/F2/Slc7a11/F10/Fgg/F2rl3/Fcer1g/Lilrb4a	10	D9vsN
GO:0050679	positive regulation of epithelial cell proliferation	12/650	235/28891	0.00729021	0.0330663	Il10/Tnfaip3/Nr4a1/Tnf/Itga4/Iqgap3/Ccl5/Ccl2/Pik3cd/Mmp12/Hmgb2/Nod2	12	D9vsN
GO:0019079	viral genome replication	8/650	125/28891	0.00742307	0.0335939	Rsad2/Top2a/Tnf/Gbp3/Oas3/Ccl5/Gbp7/Ifitm6	8	D9vsN
GO:0007599	hemostasis	10/650	179/28891	0.00754778	0.0340446	Ptpn6/Slc4a1/Plek/F2/Slc7a11/F10/Fgg/F2rl3/Fcer1g/Lilrb4a	10	D9vsN
GO:0001794	type IIa hypersensitivity	4/650	35/28891	0.00764596	0.0342216	Fcer1g/H2-Q7/H2-T-ps/Ighg2b	4	D9vsN
GO:0002445	type II hypersensitivity	4/650	35/28891	0.00764596	0.0342216	Fcer1g/H2-Q7/H2-T-ps/Ighg2b	4	D9vsN
GO:0051353	positive regulation of oxidoreductase activity	5/650	55/28891	0.00782145	0.0349301	Rgn/Tnf/Il1b/Ifng/Nod2	5	D9vsN
GO:0019363	pyridine nucleotide biosynthetic process	3/650	19/28891	0.0083967	0.0370918	Nmrk2/Qprt/Ido1	3	D9vsN
GO:0042953	lipoprotein transport	3/650	19/28891	0.0083967	0.0370918	Apoc2/Msr1/Apoc2l	3	D9vsN
GO:0030431	sleep	4/650	36/28891	0.00845153	0.0370918	Adora2a/Casp1/Pmch/Hcrt	4	D9vsN
GO:0001676	long-chain fatty acid metabolic process	8/650	128/28891	0.00851568	0.0372928	Cyp4f18/Cyp2d26/Cyp2ab1/Slc27a5/Cyp1a1/Cyp2b9/Cyp2a12/Cyp2a4	8	D9vsN
GO:0045834	positive regulation of lipid metabolic process	10/650	185/28891	0.00940641	0.0405814	Apoc2/Rgn/Tnf/F2/Il1b/Fgr/Ifng/Nod2/Rdh16f2/Apoc2l	10	D9vsN
GO:0044872	lipoprotein localization	3/650	20/28891	0.00971558	0.0418264	Apoc2/Msr1/Apoc2l	3	D9vsN
GO:0019674	NAD metabolic process	4/650	38/28891	0.0102246	0.0433747	Art2b/Qprt/Ido1/Art2a	4	D9vsN
GO:0043243	positive regulation of protein-containing complex disassembly	4/650	38/28891	0.0102246	0.0433747	Plek/Tnf/Irgm1/Igtp	4	D9vsN
GO:1904646	cellular response to amyloid-beta	4/650	38/28891	0.0102246	0.0433747	Itga4/Atp1a3/Fpr2/Fpr3	4	D9vsN
GO:0035592	establishment of protein localization to extracellular region	18/650	435/28891	0.0103158	0.0437159	Gcg/Trpm2/Birc5/Plek/Adora2a/Rsad2/Tnf/Il1rn/F2/Il1b/Fgg/Ccl5/Prf1/Vgf/Abca12/Prkcb/Ifng/Lep	18	D9vsN
GO:0097035	regulation of membrane lipid distribution	5/650	59/28891	0.0104646	0.0441502	Fasl/Slc4a1/Xkr5/Atp8b4/Ano3	5	D9vsN
GO:0015748	organophosphate ester transport	8/650	133/28891	0.0105982	0.0445868	Fasl/Apoc2/Slc4a1/Xkr5/Abca12/Atp8b4/Ano3/Apoc2l	8	D9vsN
GO:0002577	regulation of antigen processing and presentation	3/650	21/28891	0.0111482	0.0460644	Slc11a1/Was/Nod2	3	D9vsN
GO:0002839	positive regulation of immune response to tumor cell	3/650	21/28891	0.0111482	0.0460644	Cd274/Crtam/Ulbp1	3	D9vsN
GO:0035821	modulation of process of another organism	3/650	21/28891	0.0111482	0.0460644	Prf1/Ifng/Klrh1	3	D9vsN
GO:0048143	astrocyte activation	3/650	21/28891	0.0111482	0.0460644	Adora2a/Il1b/Ifng	3	D9vsN
GO:0051770	positive regulation of nitric-oxide synthase biosynthetic process	3/650	21/28891	0.0111482	0.0460644	Ccl2/Ifng/Nod2	3	D9vsN
GO:1905153	regulation of membrane invagination	3/650	21/28891	0.0111482	0.0460644	Stap1/Siglece/Cd300a	3	D9vsN
GO:0071391	cellular response to estrogen stimulus	4/650	39/28891	0.0111948	0.0460644	Ocstamp/Mir146/Naip6/Mir125b-1	4	D9vsN
GO:0071466	cellular response to xenobiotic stimulus	10/650	191/28891	0.011596	0.0475061	Ccl4/Cyp2d26/Cyp2ab1/Abcb11/Il1b/Cyp1a1/Cyp2b9/Slamf8/Cyp2a12/Cyp2a4	10	D9vsN
GO:0071692	protein localization to extracellular region	18/650	441/28891	0.0117388	0.0479945	Gcg/Trpm2/Birc5/Plek/Adora2a/Rsad2/Tnf/Il1rn/F2/Il1b/Fgg/Ccl5/Prf1/Vgf/Abca12/Prkcb/Ifng/Lep	18	D9vsN

## Sheet: D11vsN-pathways
GO ID	Description	GeneRatio	BgRatio	p_value	adjusted p_value	Gene symbols	Count	Group
GO:0002757	immune response-activating signal transduction	73/763	440/28891	1.0571e-36	4.65654e-33	Lck/Lcp2/Ptpn6/Sh2d1a/Tnfaip3/Irak3/Myo1g/Btnl10/Rsad2/Syk/Acod1/Fyb/Nckap1l/Mefv/Tnf/Lpxn/Slc15a3/Pik3ap1/Casp1/Ctla4/Ptprc/Gbp2/Ermap/Smpdl3b/Stap1/Gfi1/Clec4e/Klrc1/Tyrobp/Lat/Cd3e/Oas3/Tlr13/Plcg2/Cd300a/Nfkbiz/Nfkbid/Themis2/Lat2/Tnip3/Lacc1/Tlr7/Tlr1/Fpr1/Tifa/Irgm1/Cd300lf/Fcrl5/Themis/Tlr6/Treml4/Fpr2/Oas1a/Prkcb/Cd8a/Ifng/Nod2/Ticam2/Nfam1/Fcer1g/Lilrb4a/Oas1g/Oas1e/Cd300ld3/Nlrp1a/Skint…	73	D11vsN
GO:0045088	regulation of innate immune response	71/763	474/28891	9.01809e-33	1.32416e-29	Pparg/Spi1/Sh2d1a/Ncf1/Tnfaip3/Irak3/Rsad2/Aurkb/Syk/Acod1/Mefv/Myo1f/Tnf/Slc15a3/Pik3ap1/Casp1/Ifi211/Rasgrp1/Zbp1/Il21/Gbp3/Gbp2/Fgr/Smpdl3b/Gfi1/Lag3/Clec4e/Klrc1/Tyrobp/Oas3/Tlr13/Vav1/Plcg2/Cd300a/Nfkbiz/Tap1/Nlrc4/Gbp7/Trem3/Ikbke/Tnip3/Lacc1/Tlr7/Tlr1/Tifa/Irgm1/Cd300lf/Mmp12/Tlr6/Treml4/Fpr2/Oas1a/Slamf8/Nod2/Ticam2/H2-Q7/Oas1g/Oas1e/Cd300ld3/Nlrp1a/H2-T-ps/H2-Q6/Ifi204/Ifi207/Nlrc5/Igtp/…	71	D11vsN
GO:0002833	positive regulation of response to biotic stimulus	66/763	413/28891	3.10132e-32	2.73227e-29	Spi1/Sh2d1a/Cd274/Tnfaip3/Irak3/Rsad2/Syk/Acod1/Mefv/Emilin2/Tnf/Slc15a3/Pik3ap1/Casp1/Ifi211/Rasgrp1/Zbp1/Il21/Gbp3/Gbp2/Smpdl3b/Gfi1/Lag3/Clec4e/Klrc1/Tyrobp/Oas3/Tlr13/Vav1/Plcg2/Cd300a/Nfkbiz/Nlrc4/Gbp7/Trem3/Ikbke/Tnip3/Lacc1/Tlr7/Tlr1/Tifa/Irgm1/Cd300lf/Mmp12/Tlr6/Treml4/Fpr2/Oas1a/Nod2/Ticam2/H2-Q7/Oas1g/Oas1e/Cd300ld3/Nlrp1a/H2-T-ps/H2-Q6/Ifi204/Ifi207/Nlrc5/Igtp/H2-T10/Ulbp1/Fpr3/Ncr3-ps…	66	D11vsN
GO:0007159	leukocyte cell-cell adhesion	66/763	447/28891	3.89739e-30	2.86133e-27	Itgb2/Lck/Il12rb1/Tbx21/Ptpn6/Cd244a/Slc4a1/Cd274/Pdcd1lg2/Adora2a/Stk10/Sema4d/Syk/Nckap1l/Tnf/Cd6/Fermt3/Ctla4/Ptprc/Spta1/Sele/Dapl1/Itga4/Rasgrp1/Il1b/Il21/Add2/Lag3/Coro1a/Itgam/Itgal/Sash3/Il2rg/Cd209a/Ido1/Fgl1/Cd3e/Rac2/Cd300a/Ccl5/Nfkbiz/Ripor2/Nfkbid/Zc3h12d/Cd209c/Pla2g2d/Irgm1/Ccdc88b/Spn/Cx3cr1/Tarm1/Ifng/Ptafr/H2-Q7/Lilrb4a/Cd209b/Tigit/H2-T-ps/H2-Q6/Sirpb1c/Gm5150/Sirpd/H2-T10/Sirp…	66	D11vsN
GO:0042742	defense response to bacterium	63/763	430/28891	1.30887e-28	8.23654e-26	Acp5/Hck/Gzmb/Fcgr1/Ncf1/Il10/Syk/Emilin2/Myo1f/Tnf/Casp1/Slc11a1/F2/Il1b/Gbp3/Gbp2/Fgr/Plac8/Clec4e/Oas3/Oas2/Gbp8/Nfkbiz/Vgf/Nlrc4/Gbp7/Trem3/Trem1/Mpeg1/Irgm1/Hamp/Spn/Fpr2/Oas1a/Slamf8/Iigp1/Ifng/Nod2/Fcer1g/H2-Q7/H2bc12/Oas1g/Oas1e/Wfdc17/Nlrp1a/Wfdc16/Naip5/H2-T-ps/H2-Q6/Ighg2c/Ighg2b/Ighg3/Igtp/Naip6/Naip2/Gbp4/H2-T10/Fpr3/Gbp11/Igha/Gbp6/Gbp10/Gbp5	63	D11vsN
GO:0050727	regulation of inflammatory response	61/763	411/28891	4.8274e-28	2.65809e-25	Pparg/Ccl3/Acp5/Ptpn6/Nkg7/Ccl24/Fcgr1/Ncf1/Il10/Tnfaip3/Adora2a/Pik3cg/Aoah/F12/Pbk/Ednrb/Acod1/Mefv/Adipoq/Tnf/Csf1r/Pik3ap1/Dnase1l3/Casp1/Il1b/Zbp1/Tnfrsf1b/Smpdl3b/Stap1/Siglece/Ido1/Il10ra/Plcg2/Ccl5/Nfkbiz/Metrnl/Pla2g2d/Lacc1/Irgm1/Hamp/Spn/Tlr6/Fpr2/Cx3cr1/Socs3/Slamf8/Ifng/Nod2/Fcer1g/H2-Q7/Cst7/Nlrp1a/Gpr31b/H2-T-ps/H2-Q6/Mir147/Ighg2b/Igtp/Ccr5/H2-T10/Fpr3	61	D11vsN
GO:0050863	regulation of T cell activation	60/763	411/28891	3.32638e-27	1.33206e-24	Lck/Il12rb1/Tbx21/Ptpn6/Cd244a/Slc4a1/Cd274/Pdcd1lg2/Adora2a/Syk/Nckap1l/Cd6/Ctla4/Ptprc/Spta1/Dapl1/Rasgrp1/Il1b/Il21/Sit1/Tnfrsf1b/Tnfrsf9/Lag3/Coro1a/Lat/Itgal/Sash3/Il2rg/Cd209a/Ido1/Fgl1/Cd3e/Rac2/Cd300a/Ccl5/Nfkbiz/Ripor2/Nfkbid/Zc3h12d/Cd209c/Pla2g2d/Il27/Irgm1/Ccdc88b/Spn/Tarm1/Ifng/H2-Q7/Lilrb4a/Cd209b/Tigit/H2-T-ps/H2-Q6/Sirpb1c/Gm5150/Sirpd/H2-T10/Sirpb1b/Sirpb1a/Lilrb4b	60	D11vsN
GO:0006909	phagocytosis	47/763	242/28891	4.69209e-27	1.72239e-24	Itgb2/Pparg/Hck/Fcgr1/Dock2/Myo1g/Syk/Nckap1l/Adipoq/Pot1b/Tnf/Slc11a1/Marco/Ptprc/C4bp/Il1b/Fgr/Stap1/Siglece/Tyrobp/Coro1a/Itgam/Itgal/Il2rg/Vav1/Plcg2/Cd300a/Xkr5/Cd300lf/Treml4/Pld4/Fpr2/Ifng/Nod2/Ticam2/Fcer1g/Cd209b/Klrh1/Ncf4/Sirpb1c/Ighg2b/Gm5150/Sirpd/Fpr3/Sirpb1b/Sirpb1a/Bin2	47	D11vsN
GO:0002274	myeloid leukocyte activation	50/763	280/28891	6.13573e-27	2.07907e-24	Itgb2/Pparg/Spi1/Lcp2/Ptpn6/Cd244a/Hmox1/Trpv1/Cd48/Il10/Dock2/Syk/Myo1f/Tnf/Csf1r/Dnase1l3/Casp1/Slc11a1/Rasgrp1/Fgr/Stap1/Tyrobp/Lat/Itgam/Rac2/Batf/Plcg2/Cd300a/Ccl5/Ubd/Batf2/Milr1/Lat2/Tlr1/Irgm1/Cd300lf/Hamp/Tlr6/Cx3cr1/Ifng/Ptafr/Fcer1g/Pirb/Fcgr4/Lilrb4a/Cd300lb/Pilrb1/Cst7/Ulbp1/Lilrb4b	50	D11vsN
GO:0042098	T cell proliferation	49/763	270/28891	9.39993e-27	2.95762e-24	Itgb2/Il12rb1/Ebi3/Ptpn6/Cd244a/Slc4a1/Cd274/Pdcd1lg2/Dock2/Syk/Nckap1l/Cd6/Ctla4/Slc11a1/Ptprc/Spta1/Rasgrp1/Il1b/Il21/Tnfrsf1b/Tnfrsf9/Coro1a/Itgam/Itgal/Sash3/Cd209a/Ido1/Cd3e/Rac2/Ccl5/Ripor2/Zc3h12d/Cd209c/Pla2g2d/Il27/Irgm1/Ccdc88b/Spn/Tarm1/Ifng/H2-Q7/Lilrb4a/Cd209b/Itgad/Slfn2/H2-T-ps/H2-Q6/H2-T10/Lilrb4b	49	D11vsN
GO:1903037	regulation of leukocyte cell-cell adhesion	59/763	407/28891	1.32918e-26	3.90337e-24	Itgb2/Lck/Il12rb1/Tbx21/Ptpn6/Cd244a/Slc4a1/Cd274/Pdcd1lg2/Adora2a/Syk/Nckap1l/Tnf/Cd6/Ctla4/Ptprc/Spta1/Sele/Dapl1/Itga4/Rasgrp1/Il1b/Il21/Lag3/Coro1a/Itgal/Sash3/Il2rg/Cd209a/Ido1/Fgl1/Cd3e/Cd300a/Ccl5/Nfkbiz/Ripor2/Nfkbid/Zc3h12d/Cd209c/Pla2g2d/Irgm1/Ccdc88b/Spn/Tarm1/Ifng/Ptafr/H2-Q7/Lilrb4a/Cd209b/Tigit/H2-T-ps/H2-Q6/Sirpb1c/Gm5150/Sirpd/H2-T10/Sirpb1b/Sirpb1a/Lilrb4b	59	D11vsN
GO:0002696	positive regulation of leukocyte activation	59/763	432/28891	3.17181e-25	8.21872e-23	Itgb2/Lck/Il12rb1/Tbx21/Spi1/Cd244a/Slc4a1/Cd274/Pdcd1lg2/Il10/Syk/Nckap1l/Tnf/Csf1r/Cd6/Ptprc/Spta1/Rasgrp1/Il1b/Il21/Fgr/Stap1/Tyrobp/Coro1a/Itgam/Itgal/Sash3/Il2rg/Cd209a/Cd3e/Ccl5/Nfkbiz/Nfkbid/Cd209c/Irgm1/Ccdc88b/Hamp/Spn/Tlr6/Ifng/Nod2/Ticam2/Ptafr/Fcer1g/H2-Q7/Lilrb4a/Cd300lb/Cd209b/Klrh1/H2-T-ps/H2-Q6/Sirpb1c/Gm5150/Sirpd/H2-T10/Ulbp1/Sirpb1b/Sirpb1a/Lilrb4b	59	D11vsN
GO:0032943	mononuclear cell proliferation	56/763	389/28891	3.79701e-25	9.29213e-23	Itgb2/Il12rb1/Ebi3/Ptpn6/Cd244a/Slc4a1/Cd274/Pdcd1lg2/Il10/Dock2/Syk/Nckap1l/Csf1r/Cd6/Ctla4/Slc11a1/Ptprc/Spta1/Rasgrp1/Il1b/Il21/Tnfrsf1b/Tnfrsf9/Tyrobp/Coro1a/Itgam/Itgal/Sash3/Cd209a/Ido1/Cd3e/Rac2/Cd300a/Ccl5/Nfkbiz/Ripor2/Zc3h12d/Cd209c/Pla2g2d/Il27/Irgm1/Ccdc88b/Spn/Tarm1/Ifng/H2-Q7/Lilrb4a/Cd209b/Itgad/Slfn2/H2-T-ps/H2-Q6/Lst1/H2-T10/Cfb/Lilrb4b	56	D11vsN
GO:0019221	cytokine-mediated signaling pathway	60/763	450/28891	4.44387e-25	1.03028e-22	Pparg/Il12rb1/Ccl3/Spi1/Ebi3/Ptpn6/Ccl24/Ccl4/Irak3/Syk/Adipoq/Tnf/Csf1r/Casp1/Stat1/Gpr35/Ptprc/Il1rn/Il1b/Zbp1/Stap1/Gfi1/Cxcl9/Il21r/Il2rg/Il10ra/Oas3/Oas2/Cxcl10/Ccl5/Nfkbiz/Ackr1/Ikbke/Irgm1/Cd300lf/Mmp12/Il31ra/Cx3cr1/Oas1a/Iigp1/Ifng/Ticam2/Cxcl2/Fcer1g/Pirb/Ifitm6/Ptk2b/Lilrb4a/Ifitm7/Oas1g/Oas1e/Naip5/Csf2rb/Nlrc5/Trbv13-2/Igtp/Naip6/Naip2/Ccr5/Lilrb4b	60	D11vsN
GO:0002697	regulation of immune effector process	61/763	473/28891	1.06082e-24	2.12405e-22	Itgb2/Acp5/Tbx21/Spi1/Ptpn6/Cd244a/Hmox1/Sh2d1a/Cd5l/Fcgr1/Ncf1/Il10/Tnfaip3/Irak3/Rsad2/Syk/Nckap1l/Tnf/Dnase1l3/Casp1/Ptprc/C4bp/Rasgrp1/Il1b/Il21/Tnfrsf1b/Fgr/Stap1/Lag3/Klrc1/Tyrobp/Itgam/Sash3/Was/Rac2/Vav1/Plcg2/Cd300a/Nfkbiz/Nfkbid/Tap1/Lacc1/Tlr7/Il27/Spn/Cx3cr1/Slamf8/Ifng/Nod2/Ticam2/Ptafr/Fcer1g/H2-Q7/Lilrb4a/H2-T-ps/H2-Q6/Ighg2b/H2-T10/Ulbp1/Ncr3-ps/Lilrb4b	61	D11vsN
GO:0007059	chromosome segregation	57/763	416/28891	1.78084e-24	3.41069e-22	Ube2c/Spag5/Ccne1/Cdc20/Kif11/Ncapg/Brca1/Birc5/Cdk1/Aurkb/Top2a/Trip13/Esco2/Racgap1/Ndc80/Cdca5/Sgo2a/Cenpf/Nuf2/Nusap1/Knl1/Knstrn/Tpx2/Fam83d/Ect2/Kif2c/Stil/Cdca8/Kntc1/Plk1/Mki67/Cenpi/Ccnb2/Aspm/Kif4/Ripor2/Ska1/Zcwpw1/Dlgap5/Ttk/Prc1/Ccnb1/Kif14/Ncapg2/Cenph/Cenpe/Cdca2/Gen1/Kif18b/Espl1/Nsl1/Cenpm/Spdl1/Cenps/Cenpw/Bex6/Kifc1	57	D11vsN
GO:0001906	cell killing	47/763	286/28891	8.87233e-24	1.62844e-21	Spi1/Ptpn6/Nkg7/Sh2d1a/Gzmb/Cd5l/Fcgr1/Ncf1/Syk/Nckap1l/Gzma/Dnase1l3/Ptprc/F2/Rasgrp1/Il21/Gbp3/Gbp2/Stap1/Cxcl9/Lag3/Klrc1/Tyrobp/Coro1a/Itgam/Vav1/Cxcl10/Prf1/Tap1/Gbp7/Trem3/Trem1/Hamp/Cx3cr1/Ifng/Fcgr4/H2-Q7/H2bc12/Klrh1/H2-T-ps/H2-Q6/Igtp/Ccr5/H2-T10/Ulbp1/Ncr3-ps/Gbp5	47	D11vsN
GO:0002449	lymphocyte mediated immunity	60/763	489/28891	3.52259e-23	5.96808e-21	Tbx21/Ptpn6/Nkg7/Sh2d1a/Pou2f2/Gzmb/Fcgr1/Myo1g/Rsad2/Nckap1l/Tnf/Slc11a1/Ptprc/C4bp/Rasgrp1/Il1b/Il21/Tnfrsf1b/Lag3/Klrc1/Coro1a/Il21r/Sash3/Was/Vav1/Batf/Nfkbiz/Prf1/Tap1/Il31ra/Spn/Treml4/Cd8a/Ifng/Nod2/Fcer1g/Pirb/Fcgr4/H2-Q7/Lilrb4a/Csf2rb/Slfn2/H2-T-ps/H2-Q6/Ighg2c/Ighg2b/Ighg3/H2-T10/Ulbp1/Ncr3-ps/Ighv9-2/Ighv1-69/Ighv1-42/Ighv1-84/Igha/Ighv14-2/Ighv14-3/Ighv10-3/Ighv1-58/Lilrb4b	60	D11vsN
GO:0070663	regulation of leukocyte proliferation	48/763	313/28891	6.44549e-23	1.05157e-20	Il12rb1/Ptpn6/Cd244a/Slc4a1/Cd274/Pdcd1lg2/Il10/Syk/Nckap1l/Csf1r/Cd6/Ctla4/Ptprc/Spta1/Il1b/Ocstamp/Il21/Tnfrsf1b/Tnfrsf9/Tyrobp/Coro1a/Itgal/Sash3/Cd209a/Ido1/Cd3e/Rac2/Cd300a/Ccl5/Ripor2/Zc3h12d/Cd209c/Pla2g2d/Il27/Irgm1/Ccdc88b/Spn/Tarm1/Ifng/H2-Q7/Lilrb4a/Cd209b/Csf2rb/H2-T-ps/H2-Q6/Lst1/H2-T10/Lilrb4b	48	D11vsN
GO:0050670	regulation of lymphocyte proliferation	46/763	286/28891	6.78489e-23	1.06741e-20	Il12rb1/Ptpn6/Cd244a/Slc4a1/Cd274/Pdcd1lg2/Il10/Syk/Nckap1l/Csf1r/Cd6/Ctla4/Ptprc/Spta1/Il1b/Il21/Tnfrsf1b/Tnfrsf9/Tyrobp/Coro1a/Itgal/Sash3/Cd209a/Ido1/Cd3e/Rac2/Cd300a/Ccl5/Ripor2/Zc3h12d/Cd209c/Pla2g2d/Il27/Irgm1/Ccdc88b/Spn/Tarm1/Ifng/H2-Q7/Lilrb4a/Cd209b/H2-T-ps/H2-Q6/Lst1/H2-T10/Lilrb4b	46	D11vsN
GO:0050764	regulation of phagocytosis	32/763	127/28891	1.72078e-22	2.44518e-20	Pparg/Hck/Fcgr1/Dock2/Syk/Nckap1l/Adipoq/Pot1b/Tnf/Slc11a1/Ptprc/Il1b/Fgr/Stap1/Siglece/Il2rg/Plcg2/Cd300a/Cd300lf/Fpr2/Ifng/Nod2/Fcer1g/Cd209b/Klrh1/Sirpb1c/Ighg2b/Gm5150/Sirpd/Fpr3/Sirpb1b/Sirpb1a	32	D11vsN
GO:1903555	regulation of tumor necrosis factor superfamily cytokine production	40/763	219/28891	3.63058e-22	4.99772e-20	Ccl3/Acp5/Ptpn6/Cybb/Cd274/Il10/Ccl4/Tnfaip3/Irak3/Syk/Adipoq/Csf1r/Ptprc/Rasgrp1/Tnfrsf8/Tyrobp/Sash3/Oas3/Oas2/Plcg2/Cd300ld/Tlr1/Spn/Tlr6/Cx3cr1/Oas1a/Ifng/Nod2/Ptafr/Fcer1g/H2-Q7/Lilrb4a/Cd209b/Oas1g/Oas1e/H2-T-ps/H2-Q6/Ccr5/H2-T10/Lilrb4b	40	D11vsN
GO:0071706	tumor necrosis factor superfamily cytokine production	40/763	226/28891	1.21766e-21	1.57758e-19	Ccl3/Acp5/Ptpn6/Cybb/Cd274/Il10/Ccl4/Tnfaip3/Irak3/Syk/Adipoq/Csf1r/Ptprc/Rasgrp1/Tnfrsf8/Tyrobp/Sash3/Oas3/Oas2/Plcg2/Cd300ld/Tlr1/Spn/Tlr6/Cx3cr1/Oas1a/Ifng/Nod2/Ptafr/Fcer1g/H2-Q7/Lilrb4a/Cd209b/Oas1g/Oas1e/H2-T-ps/H2-Q6/Ccr5/H2-T10/Lilrb4b	40	D11vsN
GO:0035456	response to interferon-beta	25/763	74/28891	2.46113e-21	3.01146e-19	Acod1/Stat1/Ifi211/Gbp3/Gbp2/Gbp7/Ikbke/Irgm1/Gm12185/Oas1a/Iigp1/Ifitm6/Ifitm7/Oas1g/Oas1e/Gm4841/Ifi204/Ifi207/Iigp1c/Igtp/Ifi47/Tgtp2/Tgtp1/F830016B08Rik/Gbp6	25	D11vsN
GO:0000070	mitotic sister chromatid segregation	35/763	177/28891	9.84899e-21	1.11243e-18	Ube2c/Spag5/Cdc20/Kif11/Ncapg/Birc5/Cdk1/Aurkb/Trip13/Racgap1/Ndc80/Cdca5/Nuf2/Nusap1/Knl1/Knstrn/Tpx2/Kif2c/Cdca8/Kntc1/Plk1/Cenpi/Ripor2/Ttk/Prc1/Ccnb1/Kif14/Ncapg2/Cenpe/Gen1/Kif18b/Espl1/Nsl1/Spdl1/Kifc1	35	D11vsN
GO:0098813	nuclear chromosome segregation	44/763	312/28891	1.1989e-19	1.22818e-17	Ube2c/Spag5/Ccne1/Cdc20/Kif11/Ncapg/Birc5/Cdk1/Aurkb/Top2a/Trip13/Racgap1/Ndc80/Cdca5/Cenpf/Nuf2/Nusap1/Knl1/Knstrn/Tpx2/Fam83d/Ect2/Kif2c/Cdca8/Kntc1/Plk1/Cenpi/Ccnb2/Aspm/Kif4/Ripor2/Zcwpw1/Ttk/Prc1/Ccnb1/Kif14/Ncapg2/Cenpe/Gen1/Kif18b/Espl1/Nsl1/Spdl1/Kifc1	44	D11vsN
GO:0002460	adaptive immune response based on somatic recombination of immune receptors built from immunoglobulin superfamily domains	55/763	491/28891	1.76328e-19	1.70685e-17	Il12rb1/Tbx21/Ptpn6/Ly9/Pou2f2/Gzmb/Fcgr1/Cd274/Tnfaip3/Myo1g/Rsad2/Nckap1l/Tnf/Slc11a1/Ptprc/C4bp/Il1b/Tnfrsf1b/Il21r/Sash3/Was/Batf/Nfkbiz/Nfkbid/Prf1/Il27/Il31ra/Spn/Treml4/Cd8a/Ifng/Nod2/Fcer1g/Pirb/H2-Q7/Lilrb4a/Csf2rb/Slfn2/H2-T-ps/H2-Q6/Ighg2c/Ighg2b/Ighg3/H2-T10/Ulbp1/Ighv9-2/Ighv1-69/Ighv1-42/Ighv1-84/Igha/Ighv14-2/Ighv14-3/Ighv10-3/Ighv1-58/Lilrb4b	55	D11vsN
GO:0001562	response to protozoan	20/763	48/28891	1.7824e-19	1.70685e-17	Nkg7/Il10/Slc11a1/Gbp3/Gbp2/Batf/Gbp8/Batf2/Gbp7/Ccdc88b/Spn/Iigp1/Ifng/Igtp/Tgtp2/Tgtp1/Gbp4/Gbp11/Gbp6/Gbp10	20	D11vsN
GO:0002366	leukocyte activation involved in immune response	45/763	333/28891	2.54766e-19	2.38776e-17	Itgb2/Tbx21/Spi1/Ptpn6/Nkg7/Ly9/Cd244a/Hmox1/Il10/Tnfaip3/Dock2/Syk/Nckap1l/Myo1f/Tnf/Dnase1l3/Slc11a1/Ptprc/Rasgrp1/Il21/Fgr/Clec4e/Tyrobp/Coro1a/Lat/Itgam/Itgal/Eomes/Rac2/Batf/Plcg2/Cd300a/Nfkbiz/Nfkbid/Milr1/Lat2/Il27/Spn/Ifng/Ptafr/Fcer1g/Fcgr4/Ptk2b/Lilrb4a/Slfn2	45	D11vsN
GO:0035458	cellular response to interferon-beta	22/763	63/28891	2.6857e-19	2.46469e-17	Acod1/Stat1/Ifi211/Gbp3/Gbp2/Gbp7/Irgm1/Gm12185/Oas1a/Iigp1/Oas1g/Oas1e/Gm4841/Ifi204/Ifi207/Iigp1c/Igtp/Ifi47/Tgtp2/Tgtp1/F830016B08Rik/Gbp6	22	D11vsN
GO:0050900	leukocyte migration	49/763	398/28891	3.41947e-19	3.07403e-17	Itgb2/Ccl3/Tbx21/Spi1/Ccl24/Trpm2/Ccl4/Stk10/Myo1g/Syk/Ednrb/Nckap1l/Pla2g7/Myo1f/Tnf/Csf1r/Gpr35/Sele/Itga4/Il1b/Stap1/Cxcl9/Add2/Ptpro/Coro1a/Itgam/Itgal/Rac2/Vav1/Cd300a/Cxcl10/Ccl5/Ripor2/Trem3/Trem1/Cxcr3/Ch25h/Scg2/Spn/Fpr2/Cx3cr1/Slamf8/Ifng/Nod2/Ptafr/Cxcl2/Fcer1g/Ptk2b/Fpr3	49	D11vsN
GO:0034341	response to interferon-gamma	31/763	150/28891	4.19475e-19	3.55343e-17	Pparg/Il12rb1/Ccl3/Ccl24/Ccl4/Acod1/Mefv/Tnf/Casp1/Stat1/Slc11a1/Gbp3/Gbp2/Was/Gbp8/Ccl5/Ubd/Gbp7/Irgm1/Ifng/Ifitm6/H2-Q7/Ifitm7/Nlrc5/Igtp/Tgtp1/Gbp4/Gbp11/Gbp6/Gbp10/Gbp5	31	D11vsN
GO:0002444	myeloid leukocyte mediated immunity	31/763	158/28891	2.06305e-18	1.65231e-16	Itgb2/Spi1/Hmox1/Fcgr1/Ncf1/Syk/Myo1f/Dnase1l3/F2/Rasgrp1/Fgr/Stap1/Tyrobp/Lat/Itgam/Rac2/Cd300a/Milr1/Lat2/Trem3/Trem1/Cx3cr1/Ticam2/Ptafr/Fcer1g/H2-Q7/Cd300lb/H2-T-ps/H2-Q6/Ighg2b/H2-T10	31	D11vsN
GO:0000280	nuclear division	51/763	450/28891	2.30728e-18	1.81492e-16	Ube2c/Spag5/Ccne1/Cdc20/Kif11/Ncapg/Birc5/Cdk1/Aurkb/Top2a/Trip13/Racgap1/Ndc80/Tnf/Cdca5/Sgo2a/Nuf2/Nusap1/Knl1/Knstrn/Il1b/Tpx2/Kif2c/Cdca8/Kntc1/Rad51ap1/Plk1/Mki67/Cenpi/Ccnb2/Aspm/Fignl1/Ripor2/Zcwpw1/Ttk/Prc1/Ccnb1/Kif14/Ncapg2/Cenpe/Ankle1/Msx1/Cdca2/Gen1/Kif18b/Espl1/Cks2/Nsl1/Spdl1/Cenps/Kifc1	51	D11vsN
GO:0050870	positive regulation of T cell activation	40/763	277/28891	2.3952e-18	1.85103e-16	Lck/Il12rb1/Cd244a/Slc4a1/Cd274/Pdcd1lg2/Syk/Nckap1l/Cd6/Ptprc/Spta1/Rasgrp1/Il1b/Il21/Coro1a/Itgal/Sash3/Il2rg/Cd209a/Cd3e/Ccl5/Nfkbiz/Nfkbid/Cd209c/Irgm1/Ccdc88b/Spn/Ifng/H2-Q7/Lilrb4a/Cd209b/H2-T-ps/H2-Q6/Sirpb1c/Gm5150/Sirpd/H2-T10/Sirpb1b/Sirpb1a/Lilrb4b	40	D11vsN
GO:0030595	leukocyte chemotaxis	37/763	240/28891	4.98398e-18	3.72109e-16	Itgb2/Ccl3/Spi1/Ccl24/Trpm2/Ccl4/Syk/Ednrb/Nckap1l/Pla2g7/Csf1r/Gpr35/Il1b/Stap1/Cxcl9/Ptpro/Coro1a/Itgam/Rac2/Vav1/Cxcl10/Ccl5/Ripor2/Trem3/Trem1/Cxcr3/Ch25h/Scg2/Fpr2/Cx3cr1/Slamf8/Ifng/Nod2/Cxcl2/Fcer1g/Ptk2b/Fpr3	37	D11vsN
GO:0002221	pattern recognition receptor signaling pathway	36/763	233/28891	1.31118e-17	9.62627e-16	Tnfaip3/Irak3/Rsad2/Acod1/Mefv/Tnf/Slc15a3/Pik3ap1/Casp1/Gbp2/Smpdl3b/Gfi1/Clec4e/Oas3/Tlr13/Plcg2/Cd300a/Nfkbiz/Tnip3/Lacc1/Tlr7/Tlr1/Tifa/Irgm1/Cd300lf/Tlr6/Treml4/Oas1a/Nod2/Ticam2/Oas1g/Oas1e/Cd300ld3/Nlrp1a/Igtp/Gbp5	36	D11vsN
GO:0001909	leukocyte mediated cytotoxicity	32/763	185/28891	2.86132e-17	2.03292e-15	Spi1/Ptpn6/Nkg7/Sh2d1a/Gzmb/Fcgr1/Ncf1/Nckap1l/Dnase1l3/Ptprc/F2/Rasgrp1/Il21/Stap1/Lag3/Klrc1/Tyrobp/Coro1a/Itgam/Vav1/Prf1/Tap1/Trem3/Trem1/Cx3cr1/Fcgr4/H2-Q7/H2-T-ps/H2-Q6/H2-T10/Ulbp1/Ncr3-ps	32	D11vsN
GO:0002367	cytokine production involved in immune response	31/763	178/28891	7.3577e-17	4.9107e-15	Acp5/Tbx21/Hmox1/Il10/Irak3/Rsad2/Syk/Tnf/Casp1/Slc11a1/Rasgrp1/Il1b/Il21/Tnfrsf1b/Sash3/Plcg2/Trem3/Trem1/Lacc1/Tlr7/Il31ra/Ifng/Nod2/Ticam2/Fcer1g/H2-Q7/Lilrb4a/H2-T-ps/H2-Q6/H2-T10/Lilrb4b	31	D11vsN
GO:0002237	response to molecule of bacterial origin	47/763	421/28891	9.28661e-17	6.1056e-15	Acp5/Spi1/Cd274/Pdcd1lg2/Il10/Tnfaip3/Irak3/Ednrb/Acod1/Nr4a1/Tnf/Cd6/Casp1/Stat1/Slc11a1/Il1b/Gbp3/Gbp2/Tnfrsf1b/Stap1/Gfi1/Cxcl9/Ido1/Plcg2/Cxcl10/Nfkbiz/Tnip3/Tlr1/Irgm1/Tifab/Tlr6/Cx3cr1/Ifng/Nod2/Ticam2/Ptafr/Cxcl2/Fcgr4/Lilrb4a/Cd300lb/Mir146/Gpr31b/Mir147/Igtp/Gbp6/Gbp10/Gbp5	47	D11vsN
GO:0002695	negative regulation of leukocyte activation	33/763	206/28891	9.86334e-17	6.29681e-15	Pparg/Tbx21/Spi1/Ptpn6/Hmox1/Cd274/Pdcd1lg2/Il10/Tnfaip3/Adora2a/Nckap1l/Samsn1/Ctla4/Dapl1/Fgr/Lag3/Tyrobp/Ido1/Fgl1/Cd300a/Ripor2/Nfkbid/Zc3h12d/Milr1/Pla2g2d/Cd300lf/Spn/Tarm1/Lilrb4a/Cst7/Tigit/Lst1/Lilrb4b	33	D11vsN
GO:0046631	alpha-beta T cell activation	34/763	221/28891	1.20399e-16	7.46981e-15	Tbx21/Nkg7/Ly9/Cd244a/Cd274/Dock2/Adora2a/Rsad2/Syk/Nckap1l/Ptprc/Dapl1/Il21/Sash3/Il2rg/Cd3e/Eomes/Batf/Cd300a/Nfkbiz/Nfkbid/Pla2g2d/Il27/Irgm1/Spn/Tarm1/Ifng/H2-Q7/Lilrb4a/H2-T-ps/H2-Q6/Igtp/H2-T10/Lilrb4b	34	D11vsN
GO:0002440	production of molecular mediator of immune response	47/763	425/28891	1.34627e-16	8.23655e-15	Acp5/Tbx21/Cd244a/Hmox1/Pou2f2/Il10/Tnfaip3/Irak3/Rsad2/Syk/Tnf/Casp1/Slc11a1/Ptprc/Rasgrp1/Il1b/Il21/Tnfrsf1b/Sash3/Polq/Batf/Plcg2/Nfkbiz/Trem3/Trem1/Lacc1/Tlr7/Il31ra/Ifng/Nod2/Ticam2/Fcer1g/Fcgr4/H2-Q7/Lilrb4a/H2-T-ps/H2-Q6/Igkv2-112/Igkv12-98/Igkv4-79/Igkv8-30/Igkv8-21/Igkv6-20/Igkv6-13/Trav16n/H2-T10/Lilrb4b	47	D11vsN
GO:0032102	negative regulation of response to external stimulus	50/763	485/28891	2.52834e-16	1.48498e-14	Pparg/Acp5/Ptpn6/Il10/Tnfaip3/Adora2a/Irak3/Aurkb/Aoah/Sema4d/F12/Pbk/Acod1/Mefv/Adipoq/Tnf/F2/Tnfrsf1b/Smpdl3b/Stap1/Siglece/Ubash3b/Il10ra/Oas3/Fgg/Tap1/Serpinf2/Metrnl/Irgm1/Mmp12/Hamp/Spn/Fpr2/Cx3cr1/Oas1a/Socs3/Slamf8/Nod2/H2-Q7/Oas1g/Oas1e/Cst7/Gpr31b/H2-T-ps/H2-Q6/Nlrc5/Mir147/Igtp/H2-T10/Fpr3	50	D11vsN
GO:0071216	cellular response to biotic stimulus	42/763	349/28891	2.86814e-16	1.66239e-14	Spi1/Cd274/Pdcd1lg2/Il10/Tnfaip3/Irak3/Syk/Acod1/Tnf/Cd6/Casp1/Stat1/Il1b/Gbp3/Gbp2/Tnfrsf1b/Stap1/Gfi1/Cxcl9/Plcg2/Cxcl10/Nfkbiz/Tnip3/Tlr1/Irgm1/Tifab/Tlr6/Cx3cr1/Ifng/Nod2/Ticam2/Cxcl2/Fcgr4/Lilrb4a/Cd300lb/Mir146/Klrh1/Mir147/Igtp/Gbp6/Gbp10/Gbp5	42	D11vsN
GO:0006935	chemotaxis	48/763	462/28891	7.51029e-16	4.1877e-14	Itgb2/Ccl3/Spi1/Ccl24/Trpm2/Ccl4/Dock2/Pik3cg/Sema4d/Syk/Ednrb/Nckap1l/Nr4a1/Pla2g7/Csf1r/Gpr35/Il1b/Stap1/Cxcl9/Ptpro/Coro1a/Itgam/Plxnb3/Rac2/Vav1/Cxcl10/Ccl5/Ripor2/Pik3cd/Saa3/Trem3/Trem1/Fpr1/Cxcr3/Ch25h/Scg2/Fpr2/Cx3cr1/Slamf8/Ifng/Nod2/Ptafr/Cxcl2/Fcer1g/Ptk2b/Ccr5/Fpr3/Bin2	48	D11vsN
GO:0050777	negative regulation of immune response	34/763	239/28891	1.3624e-15	7.31873e-14	Pparg/Tbx21/Spi1/Ptpn6/Hmox1/Il10/Tnfaip3/Irak3/Aurkb/Olfm4/Acod1/Nckap1l/Samsn1/Pdcd1/Ptprc/C4bp/Smpdl3b/Oas3/Cd300a/Tap1/Mmp12/Spn/Oas1a/Slamf8/Nod2/H2-Q7/Lilrb4a/Oas1g/Oas1e/H2-T-ps/H2-Q6/Nlrc5/H2-T10/Lilrb4b	34	D11vsN
GO:0002526	acute inflammatory response	26/763	139/28891	3.89945e-15	1.97438e-13	Pparg/Trpv1/Cd163/Fcgr1/Pik3cg/F12/Ednrb/Tnf/Cd6/Dnase1l3/Il1rn/F2/Il1b/Ccl5/Serpinf2/Saa3/Pla2g2d/Il31ra/Spn/Fcer1g/H2-Q7/H2-T-ps/H2-Q6/Ighg2b/Ccr5/H2-T10	26	D11vsN
GO:0031341	regulation of cell killing	27/763	157/28891	1.01597e-14	4.91798e-13	Spi1/Sh2d1a/Cd5l/Syk/Nckap1l/Dnase1l3/Ptprc/Rasgrp1/Il21/Stap1/Lag3/Klrc1/Tyrobp/Itgam/Vav1/Prf1/Tap1/Cx3cr1/Ifng/H2-Q7/Klrh1/H2-T-ps/H2-Q6/Ccr5/H2-T10/Ulbp1/Ncr3-ps	27	D11vsN
GO:0090068	positive regulation of cell cycle process	35/763	276/28891	1.83417e-14	8.68766e-13	Ube2c/Spag5/Cdc20/Ncapg/Birc5/Cdk1/E2f7/Rrm2/Aurkb/Racgap1/Ndc80/Tnf/Csf1r/Cdca5/Kif20b/Sgo2a/Nusap1/Il1b/Fam83d/Ect2/Stil/Cdca8/Rad51ap1/Cyp1a1/Plcg2/Dtl/Ccnb1/Kif14/Ncapg2/Cdc25c/Cenpe/Kcna5/E2f8/Msx1/Gen1	35	D11vsN
GO:0030098	lymphocyte differentiation	47/763	486/28891	2.28209e-14	1.05817e-12	Lck/Tbx21/Spi1/Ptpn6/Ly9/Pou2f2/Il10/Ikzf1/Tnfaip3/Dock2/Rsad2/Tshr/Syk/Nckap1l/Ctla4/Ptprc/Rasgrp1/Il1b/Il21/Tnfrsf9/Lag3/Clec4e/Sash3/Il2rg/Cd3e/Cd3d/Eomes/Vav1/Batf/Plcg2/Nfkbiz/Nfkbid/Pla2g2d/Il27/Themis/Spn/Slamf8/Cd8a/Ifng/Nfam1/Fcer1g/Ptk2b/Lilrb4a/Igtp/Btnl6/Bcl2a1d/Lilrb4b	47	D11vsN
GO:0002456	T cell mediated immunity	27/763	165/28891	3.59896e-14	1.61769e-12	Tbx21/Gzmb/Myo1g/Rsad2/Nckap1l/Slc11a1/Ptprc/C4bp/Il1b/Tnfrsf1b/Sash3/Was/Nfkbiz/Prf1/Il31ra/Spn/Treml4/Cd8a/Nod2/H2-Q7/Lilrb4a/Slfn2/H2-T-ps/H2-Q6/H2-T10/Ulbp1/Lilrb4b	27	D11vsN
GO:0002718	regulation of cytokine production involved in immune response	26/763	155/28891	5.85055e-14	2.6032e-12	Acp5/Tbx21/Hmox1/Il10/Irak3/Rsad2/Syk/Tnf/Casp1/Il1b/Il21/Tnfrsf1b/Sash3/Plcg2/Lacc1/Tlr7/Ifng/Nod2/Ticam2/Fcer1g/H2-Q7/Lilrb4a/H2-T-ps/H2-Q6/H2-T10/Lilrb4b	26	D11vsN
GO:0030100	regulation of endocytosis	38/763	344/28891	1.19683e-13	5.06926e-12	Pparg/Apoc2/Hck/Fcgr1/Dock2/Syk/Nckap1l/Adipoq/Pot1b/Tnf/Slc11a1/Ptprc/Sele/Il1b/Fgr/Stap1/Siglece/Sh3gl3/Il2rg/Plcg2/Cd300a/Cd300lf/H1f1/Hamp/Fpr2/Ifng/Nod2/Fcer1g/Cd209b/Klrh1/Sirpb1c/Ighg2b/Gm5150/Sirpd/Fpr3/Sirpb1b/Sirpb1a/Apoc2l	38	D11vsN
GO:1902105	regulation of leukocyte differentiation	39/763	363/28891	1.39156e-13	5.78283e-12	Clec2g/Lck/Ccl3/Tbx21/Spi1/Ptpn6/Il10/Ikzf1/Syk/Nckap1l/Hcls1/Adipoq/Tnf/Csf1r/Ctla4/Ptprc/Gfi1b/Rasgrp1/Ocstamp/Il21/Lag3/Tyrobp/Itgam/Sash3/Il2rg/Ubash3b/Ccl5/Nfkbiz/Nfkbid/Il27/Slamf8/Ifng/Nfam1/Pirb/Lilrb4a/Pilrb1/Pira6/Pira1/Lilrb4b	39	D11vsN
GO:0071174	mitotic spindle checkpoint signaling	16/763	51/28891	1.45445e-13	5.98773e-12	Cdc20/Birc5/Aurkb/Trip13/Ndc80/Nuf2/Knl1/Stil/Cdca8/Kntc1/Plk1/Ttk/Ccnb1/Cenpe/Gen1/Spdl1	16	D11vsN
GO:0031577	spindle checkpoint signaling	16/763	54/28891	3.97226e-13	1.54848e-11	Cdc20/Birc5/Aurkb/Trip13/Ndc80/Nuf2/Knl1/Stil/Cdca8/Kntc1/Plk1/Ttk/Ccnb1/Cenpe/Gen1/Spdl1	16	D11vsN
GO:0044772	mitotic cell cycle phase transition	43/763	454/28891	6.03963e-13	2.27389e-11	Ube2c/Foxm1/Ccne1/Ptpn6/Cdc20/Pole/Brca1/Birc5/Cdk1/E2f7/Rrm2/Aurkb/Gpr132/Trip13/Ndc80/Cdca5/Bard1/Cenpf/Nuf2/Knl1/Ccna2/Iqgap3/Stil/Cdca8/Kntc1/Plk1/Ccnb2/Cyp1a1/Ubd/Dtl/Ttk/Zc3h12d/Ccnb1/Kif14/Clspn/Cdc25c/Cenpe/Kcna5/Ticrr/Gen1/Cks2/Spdl1/Ccnf	43	D11vsN
GO:0030099	myeloid cell differentiation	44/763	480/28891	9.95828e-13	3.59559e-11	Clec2g/Pparg/Ccl3/Spi1/Ptpn6/Slc4a1/Ikzf1/Nckap1l/Hcls1/Adipoq/Racgap1/Epb42/Rhag/Tspo2/Tnf/Csf1r/Stat1/Pip4k2a/Gfi1b/Ocstamp/Stap1/Tyrobp/Itgam/Ubash3b/Batf/Ccl5/Ubd/Trim58/Batf2/Ncapg2/Cd300lf/Tifab/Nrros/Ifng/Fcer1g/Pirb/Ptk2b/Lilrb4a/Mir146/Pilrb1/Trim10/Pira6/Pira1/Lilrb4b	44	D11vsN
GO:0007094	mitotic spindle assembly checkpoint signaling	15/763	49/28891	1.26677e-12	4.50009e-11	Cdc20/Birc5/Aurkb/Trip13/Ndc80/Nuf2/Knl1/Cdca8/Kntc1/Plk1/Ttk/Ccnb1/Cenpe/Gen1/Spdl1	15	D11vsN
GO:0060759	regulation of response to cytokine stimulus	24/763	156/28891	3.75305e-12	1.22461e-10	Pparg/Irak3/Syk/Adipoq/Casp1/Ptprc/Il1rn/Zbp1/Stap1/Gfi1/Oas3/Ikbke/Irgm1/Cd300lf/Mmp12/Oas1a/Ticam2/Oas1g/Oas1e/Naip5/Nlrc5/Igtp/Naip6/Naip2	24	D11vsN
GO:0007162	negative regulation of cell adhesion	34/763	315/28891	4.5467e-12	1.44375e-10	Acp5/Tbx21/Spi1/Ptpn6/Cd274/Pdcd1lg2/Il10/Tnfaip3/Adora2a/Sema4d/Nckap1l/Adipoq/Myo1f/Lpxn/Ctla4/Ptprc/Il1rn/Dapl1/Lag3/Plxnb3/Ido1/Fgl1/Ubash3b/Cd300a/Ripor2/Nfkbid/Zc3h12d/Pla2g2d/Mmp12/Spn/Tarm1/Lilrb4a/Tigit/Lilrb4b	34	D11vsN
GO:0007088	regulation of mitotic nuclear division	21/763	119/28891	5.58538e-12	1.74494e-10	Ube2c/Cdc20/Birc5/Aurkb/Trip13/Ndc80/Tnf/Nuf2/Nusap1/Knl1/Il1b/Cdca8/Kntc1/Plk1/Mki67/Ttk/Ccnb1/Cenpe/Cdca2/Gen1/Spdl1	21	D11vsN
GO:0051983	regulation of chromosome segregation	22/763	132/28891	5.75473e-12	1.78518e-10	Ube2c/Cdc20/Ncapg/Birc5/Cdk1/Aurkb/Trip13/Ndc80/Nuf2/Knl1/Kif2c/Cdca8/Kntc1/Plk1/Mki67/Ttk/Ccnb1/Ncapg2/Cenpe/Cdca2/Gen1/Spdl1	22	D11vsN
GO:0043299	leukocyte degranulation	19/763	97/28891	8.38438e-12	2.52967e-10	Itgb2/Spi1/Nkg7/Hmox1/Syk/Nckap1l/Myo1f/Rasgrp1/Fgr/Coro1a/Lat/Itgam/Rac2/Cd300a/Milr1/Lat2/Ptafr/Fcer1g/Fcgr4	19	D11vsN
GO:1901990	regulation of mitotic cell cycle phase transition	35/763	343/28891	1.09715e-11	3.20063e-10	Ube2c/Ptpn6/Cdc20/Brca1/Birc5/Cdk1/E2f7/Rrm2/Aurkb/Gpr132/Trip13/Ndc80/Cdca5/Bard1/Cenpf/Nuf2/Knl1/Stil/Cdca8/Kntc1/Plk1/Cyp1a1/Ubd/Dtl/Ttk/Zc3h12d/Ccnb1/Kif14/Clspn/Cdc25c/Cenpe/Kcna5/Ticrr/Gen1/Spdl1	35	D11vsN
GO:0051783	regulation of nuclear division	23/763	153/28891	1.71863e-11	4.88425e-10	Ube2c/Cdc20/Birc5/Aurkb/Trip13/Ndc80/Tnf/Nuf2/Nusap1/Knl1/Il1b/Cdca8/Kntc1/Rad51ap1/Plk1/Mki67/Ttk/Ccnb1/Cenpe/Msx1/Cdca2/Gen1/Spdl1	23	D11vsN
GO:0061900	glial cell activation	15/763	58/28891	1.91844e-11	5.34857e-10	Pparg/Trpv1/Adora2a/Tnf/Csf1r/Casp1/Il1b/Stap1/Tyrobp/Itgam/Tlr1/Tlr6/Cx3cr1/Ifng/Cst7	15	D11vsN
GO:0050000	chromosome localization	20/763	115/28891	2.35772e-11	6.45079e-10	Spag5/Birc5/Aurkb/Racgap1/Ndc80/Cdca5/Cenpf/Nuf2/Knl1/Knstrn/Fam83d/Ect2/Kif2c/Cdca8/Ccnb1/Kif14/Cenpe/Nsl1/Spdl1/Kifc1	20	D11vsN
GO:0042113	B cell activation	33/763	320/28891	3.22196e-11	8.6541e-10	Tbx21/Spi1/Ptpn6/Pou2f2/Il10/Ikzf1/Tnfaip3/Tshr/Syk/Nckap1l/Samsn1/Ctla4/Ptprc/Rasgrp1/Il21/Tyrobp/Sash3/Il2rg/Batf/Plcg2/Cd300a/Nfkbiz/Themis2/Pik3cd/Lat2/Prkcb/Slamf8/Ifng/Nod2/Nfam1/Ptk2b/Lilrb4a/Cfb	33	D11vsN
GO:1902850	microtubule cytoskeleton organization involved in mitosis	23/763	160/28891	4.37925e-11	1.15513e-09	Cdc20/Kif11/Birc5/Cdk1/Aurkb/Racgap1/Ndc80/Nuf2/Nusap1/Tpx2/Stil/Cdca8/Cenpa/Plk1/Kif4/Ripor2/Dlgap5/Prc1/Ccnb1/Cenph/Cenpe/Spdl1/Kifc1	23	D11vsN
GO:0002532	production of molecular mediator involved in inflammatory response	19/763	108/28891	6.03536e-11	1.57312e-09	Ncf1/Syk/Mefv/Tnf/Cd6/F2/Ido1/Cd300a/Tlr6/Pld4/Slamf8/Tarm1/Nod2/Ticam2/Fcer1g/Lilrb4a/Klrh1/Gbp5/Lilrb4b	19	D11vsN
GO:0099024	plasma membrane invagination	16/763	74/28891	7.74691e-11	1.98595e-09	Itgb2/Pparg/Fcgr1/Aurkb/Nckap1l/Marco/Stap1/Siglece/Itgam/Plcg2/Cd300a/Xkr5/Treml4/Fcer1g/Ighg2b/Bin2	16	D11vsN
GO:0001910	regulation of leukocyte mediated cytotoxicity	21/763	136/28891	7.75445e-11	1.98595e-09	Spi1/Sh2d1a/Nckap1l/Dnase1l3/Ptprc/Rasgrp1/Il21/Stap1/Lag3/Klrc1/Tyrobp/Itgam/Vav1/Tap1/Cx3cr1/H2-Q7/H2-T-ps/H2-Q6/H2-T10/Ulbp1/Ncr3-ps	21	D11vsN
GO:0031640	killing of cells of another organism	19/763	110/28891	8.40974e-11	2.12902e-09	Gzmb/Ncf1/Syk/Gzma/F2/Gbp3/Gbp2/Cxcl9/Cxcl10/Prf1/Gbp7/Trem3/Trem1/Hamp/Ifng/H2bc12/Klrh1/Igtp/Gbp5	19	D11vsN
GO:2001251	negative regulation of chromosome organization	18/763	98/28891	9.14393e-11	2.28858e-09	Cdc20/Birc5/Aurkb/Top2a/Trip13/Ndc80/Pot1b/Nuf2/Knl1/Cdca8/Kntc1/Plk1/Ttk/Pif1/Ccnb1/Cenpe/Gen1/Spdl1	18	D11vsN
GO:0050868	negative regulation of T cell activation	21/763	138/28891	1.02801e-10	2.55841e-09	Tbx21/Ptpn6/Cd274/Pdcd1lg2/Adora2a/Nckap1l/Ctla4/Dapl1/Lag3/Ido1/Fgl1/Cd300a/Ripor2/Nfkbid/Zc3h12d/Pla2g2d/Spn/Tarm1/Lilrb4a/Tigit/Lilrb4b	21	D11vsN
GO:0006911	phagocytosis, engulfment	15/763	65/28891	1.12639e-10	2.77193e-09	Itgb2/Pparg/Fcgr1/Nckap1l/Marco/Stap1/Siglece/Itgam/Plcg2/Cd300a/Xkr5/Treml4/Fcer1g/Ighg2b/Bin2	15	D11vsN
GO:0070269	pyroptosis	13/763	50/28891	3.96216e-10	9.09027e-09	Gzmb/Mefv/Gzma/Casp1/Zbp1/Gbp3/Gbp2/Nlrc4/Nlrp1a/Naip5/Naip6/Naip2/Gbp5	13	D11vsN
GO:0002685	regulation of leukocyte migration	27/763	249/28891	6.55603e-10	1.42967e-08	Spi1/Ccl24/Stk10/Nckap1l/Pla2g7/Myo1f/Csf1r/Sele/Itga4/Il1b/Stap1/Coro1a/Rac2/Cd300a/Cxcl10/Ccl5/Ripor2/Trem1/Cxcr3/Spn/Fpr2/Cx3cr1/Slamf8/Nod2/Ptafr/Ptk2b/Fpr3	27	D11vsN
GO:0048872	homeostasis of number of cells	35/763	401/28891	8.01552e-10	1.72236e-08	Spi1/Hmox1/Slc4a1/Ikzf1/Tnfaip3/Nckap1l/Hcls1/Racgap1/Epb42/Rhag/Tspo2/Csf1r/Stat1/Spta1/Gfi1b/Slc7a11/Sit1/Coro1a/Lat/Itgam/Sash3/Ccnb2/Nfkbiz/Trim58/Pik3cd/Ncapg2/Hamp/Cx3cr1/Ifng/Nod2/Fcer1g/Pirb/Lilrb4a/Trim10/Bcl2a1a	35	D11vsN
GO:0002269	leukocyte activation involved in inflammatory response	13/763	53/28891	8.73358e-10	1.86754e-08	Pparg/Trpv1/Tnf/Csf1r/Casp1/Stap1/Tyrobp/Itgam/Tlr1/Tlr6/Cx3cr1/Ifng/Cst7	13	D11vsN
GO:1903900	regulation of viral life cycle	21/763	156/28891	1.04919e-09	2.20081e-08	Rsad2/Top2a/Tnf/Nr5a2/Gbp3/Cd209a/Oas3/Oas2/Trim59/Ccl5/Trim58/Cd209c/Gbp7/Ch25h/Oas1a/Ifitm6/Ifitm7/Cd209b/Oas1g/Oas1e/Trim10	21	D11vsN
GO:0071887	leukocyte apoptotic process	21/763	157/28891	1.1816e-09	2.43221e-08	Fasl/Cd274/Il10/Aurkb/Hcls1/Pdcd1/Il21/Slc7a11/Itgam/Ido1/Ccl5/Nfkbiz/Nfkbid/Pik3cd/Plekho2/Ifng/Nod2/Fcer1g/Mir18b/Ccr5/Bcl2a1a	21	D11vsN
GO:0098543	detection of other organism	9/763	21/28891	1.31921e-09	2.66565e-08	Nlrc4/Tlr1/Tlr6/Nod2/Cd209b/Klrh1/Naip5/Naip6/Naip2	9	D11vsN
GO:0002507	tolerance induction	13/763	55/28891	1.43483e-09	2.88604e-08	Cd274/Tnfaip3/Irak3/Acod1/Pdcd1/Ido1/Cd3e/H2-Q7/Lilrb4a/H2-T-ps/H2-Q6/H2-T10/Lilrb4b	13	D11vsN
GO:0042267	natural killer cell mediated cytotoxicity	18/763	117/28891	1.84878e-09	3.63566e-08	Ptpn6/Nkg7/Sh2d1a/Gzmb/Rasgrp1/Il21/Lag3/Klrc1/Coro1a/Vav1/Tap1/Fcgr4/H2-Q7/H2-T-ps/H2-Q6/H2-T10/Ulbp1/Ncr3-ps	18	D11vsN
GO:0002437	inflammatory response to antigenic stimulus	17/763	107/28891	3.13563e-09	5.87763e-08	Fcgr1/Il10/Tnf/Cd6/Il1rn/Rasgrp1/Pla2g2d/Il31ra/Spn/Nod2/Fcer1g/H2-Q7/Lilrb4a/H2-T-ps/H2-Q6/Ighg2b/H2-T10	17	D11vsN
GO:0002534	cytokine production involved in inflammatory response	14/763	70/28891	3.51119e-09	6.49865e-08	Mefv/Tnf/Cd6/F2/Ido1/Tlr6/Pld4/Tarm1/Nod2/Ticam2/Lilrb4a/Klrh1/Gbp5/Lilrb4b	14	D11vsN
GO:0051383	kinetochore organization	8/763	20/28891	2.16998e-08	3.58007e-07	Ndc80/Nuf2/Cenpa/Kntc1/Dlgap5/Cenph/Cenpe/Cenpw	8	D11vsN
GO:0002709	regulation of T cell mediated immunity	17/763	122/28891	2.39927e-08	3.92892e-07	Tbx21/Rsad2/Nckap1l/Ptprc/Il1b/Tnfrsf1b/Sash3/Was/Spn/Nod2/H2-Q7/Lilrb4a/H2-T-ps/H2-Q6/H2-T10/Ulbp1/Lilrb4b	17	D11vsN
GO:0034113	heterotypic cell-cell adhesion	12/763	57/28891	2.51422e-08	4.08677e-07	Itgb2/Lck/Il10/Tnfaip3/Adipoq/Tnf/Ptprc/Il1rn/Itga4/Il1b/Fgg/Itgad	12	D11vsN
GO:0001660	fever generation	7/763	14/28891	2.54595e-08	4.12313e-07	Trpv1/Ednrb/Tnf/Il1rn/Il1b/Ccl5/Ccr5	7	D11vsN
GO:0006925	inflammatory cell apoptotic process	9/763	28/28891	2.6261e-08	4.22189e-07	Fasl/Slc7a11/Itgam/Ccl5/Pik3cd/Plekho2/Ifng/Nod2/Ccr5	9	D11vsN
GO:0002832	negative regulation of response to biotic stimulus	21/763	187/28891	2.79539e-08	4.42939e-07	Pparg/Tnfaip3/Irak3/Aurkb/Acod1/Mefv/Smpdl3b/Oas3/Tap1/Irgm1/Mmp12/Oas1a/Slamf8/H2-Q7/Oas1g/Oas1e/H2-T-ps/H2-Q6/Nlrc5/Igtp/H2-T10	21	D11vsN
GO:0071900	regulation of protein serine/threonine kinase activity	29/763	343/28891	4.54052e-08	7.0179e-07	Pparg/Ccne1/Ptpn6/Tnfaip3/Irak3/Pik3cg/Pik3r5/Syk/Adipoq/Tnf/Ptprc/Il1rn/Rasgrp1/Il1b/Ccna2/Stil/Dusp16/Plk1/Ccnb2/Cd300a/Ccnb1/Irgm1/Tlr6/Ifng/Nod2/Ptk2b/Ccnf/Igtp/Slc8a3	29	D11vsN
GO:0019882	antigen processing and presentation	17/763	134/28891	9.82449e-08	1.47703e-06	Fcgr1/Psmb8/Slc11a1/Was/Marchf1/Tap1/Treml4/Ifng/Nod2/Fcer1g/Fcgr4/H2-Q7/H2-T-ps/H2-Q6/H2-T10/Ulbp1/Psmb9	17	D11vsN
GO:0071459	protein localization to chromosome, centromeric region	8/763	24/28891	1.15363e-07	1.70514e-06	Cdk1/Aurkb/Knl1/Cenpa/Kntc1/Ttk/H2ac4/Spdl1	8	D11vsN
GO:0051209	release of sequestered calcium ion into cytosol	17/763	136/28891	1.22305e-07	1.78395e-06	Lck/Fasl/Ptpn6/Trpm2/Ptprc/F2/Cxcl9/Ryr1/Coro1a/Ubash3b/Plcg2/Cxcl10/Fcrl5/F2rl3/Cxcr3/Ptk2b/Ccr5	17	D11vsN
GO:0030261	chromosome condensation	10/763	43/28891	1.35669e-07	1.96134e-06	Ncapg/Cdk1/Top2a/Cdca5/Nusap1/Ccnb1/Ncapg2/H1f1/H1f3/H1f5	10	D11vsN
GO:1990868	response to chemokine	13/763	80/28891	1.69847e-07	2.35275e-06	Ccl3/Ccl24/Ccl4/Gpr35/Cxcl9/Cxcl10/Ccl5/Ripor2/Ackr1/Cx3cr1/Cxcl2/Ptk2b/Ccr5	13	D11vsN
GO:0044403	biological process involved in symbiotic interaction	24/763	264/28891	1.72297e-07	2.37922e-06	Ncf1/Csf1r/F2/Gbp3/Gbp2/Cd209a/Trim59/Ccl5/Trim58/Cd209c/Gbp7/Trem3/Trem1/Ch25h/Cx3cr1/Ifng/Nod2/Ifitm6/Ifitm7/Cd209b/Naip5/Trim10/4931428L18Rik/Gbp6	24	D11vsN
GO:0044839	cell cycle G2/M phase transition	18/763	156/28891	1.79784e-07	2.46713e-06	Foxm1/Brca1/Birc5/Cdk1/Aurkb/Gpr132/Ndc80/Bard1/Cenpf/Ccna2/Plk1/Ccnb2/Dtl/Ccnb1/Kif14/Clspn/Cdc25c/Ticrr	18	D11vsN
GO:0000281	mitotic cytokinesis	13/763	81/28891	1.97474e-07	2.70147e-06	Birc5/Aurkb/Racgap1/Kif20b/Cep55/Nusap1/Ect2/Iqgap3/Cdca8/Cenpa/Plk1/Anln/Ckap2	13	D11vsN
GO:0052547	regulation of peptidase activity	33/763	457/28891	2.30218e-07	3.08241e-06	Lck/Pparg/Fasl/Cldn13/Birc5/Eppin/Adora2a/Cyfip2/Syk/Mefv/Nr4a1/Psmb8/Tnf/Casp1/Stat1/Ambp/Pzp/Serpinf2/Nlrc4/Serpina3g/Khdc1c/Spock3/Fabp1/Serpina3f/Serpinb7/Cst7/Nlrp1a/Wfdc6b/Naip5/Naip6/Naip2/Psmb9/Bcl2a1d	33	D11vsN
GO:0043300	regulation of leukocyte degranulation	11/763	57/28891	2.47615e-07	3.30528e-06	Itgb2/Spi1/Hmox1/Syk/Nckap1l/Fgr/Itgam/Rac2/Cd300a/Ptafr/Fcer1g	11	D11vsN
GO:0033028	myeloid cell apoptotic process	10/763	46/28891	2.68533e-07	3.54158e-06	Adipoq/Slc7a11/Itgam/Ccl5/Pik3cd/Plekho2/Ifng/Nod2/Fcer1g/Ccr5	10	D11vsN
GO:0006310	DNA recombination	27/763	333/28891	3.04623e-07	3.97002e-06	Tbx21/Mcm5/Brca1/Top2a/Trip13/Pot1b/Bard1/Ptprc/Rad51ap1/Was/Polq/Batf/Hrob/Nfkbiz/Parpbp/Fignl1/Zcwpw1/Pif1/Ankle1/H1f1/H2ax/Gen1/H1f3/Ifng/H1f5/Cenps/4931428L18Rik	27	D11vsN
GO:0006959	humoral immune response	27/763	337/28891	3.85836e-07	4.95512e-06	Ptpn6/Sh2d1a/Cd5l/Acod1/Tnf/Ptprc/C4bp/F2/Il1b/Cxcl9/Cxcl10/Hamp/Ifng/Nod2/Cxcl2/H2-Q7/H2bc12/Wfdc17/Wfdc16/H2-T-ps/H2-Q6/Ighg2c/Ighg2b/Ighg3/H2-T10/Cfb/Igha	27	D11vsN
GO:0045428	regulation of nitric oxide biosynthetic process	12/763	74/28891	5.17563e-07	6.4403e-06	Itgb2/Acp5/Trpv1/Il10/Rgn/Tnf/Il1b/Tlr6/Cx3cr1/Ifng/Ptk2b/Ulbp1	12	D11vsN
GO:1905153	regulation of membrane invagination	7/763	21/28891	7.33877e-07	8.93019e-06	Pparg/Fcgr1/Nckap1l/Stap1/Siglece/Plcg2/Cd300a	7	D11vsN
GO:0080164	regulation of nitric oxide metabolic process	12/763	77/28891	8.06307e-07	9.70432e-06	Itgb2/Acp5/Trpv1/Il10/Rgn/Tnf/Il1b/Tlr6/Cx3cr1/Ifng/Ptk2b/Ulbp1	12	D11vsN
GO:0007596	blood coagulation	18/763	175/28891	1.00077e-06	1.17872e-05	Ptpn6/Slc4a1/Hnf4a/Plek/Syk/F12/Emilin2/Fermt3/F2/Slc7a11/F10/Fgl1/Ubash3b/Fgg/Serpinf2/F2rl3/Fcer1g/Lilrb4a	18	D11vsN
GO:2000106	regulation of leukocyte apoptotic process	15/763	124/28891	1.02499e-06	1.20402e-05	Cd274/Il10/Aurkb/Hcls1/Pdcd1/Slc7a11/Ido1/Ccl5/Nfkbid/Pik3cd/Nod2/Fcer1g/Mir18b/Ccr5/Bcl2a1a	15	D11vsN
GO:0065004	protein-DNA complex assembly	18/763	176/28891	1.08776e-06	1.25763e-05	Asf1b/Ikzf1/Cenpa/Kntc1/Cenpi/Nfkbiz/Dlgap5/Cenph/Cenpe/H1f1/H1f3/H1f5/H3c2/H3c6/H3c3/Cenpw/H3c4/H3c7	18	D11vsN
GO:0050817	coagulation	18/763	178/28891	1.2826e-06	1.45991e-05	Ptpn6/Slc4a1/Hnf4a/Plek/Syk/F12/Emilin2/Fermt3/F2/Slc7a11/F10/Fgl1/Ubash3b/Fgg/Serpinf2/F2rl3/Fcer1g/Lilrb4a	18	D11vsN
GO:0033674	positive regulation of kinase activity	30/763	426/28891	1.35854e-06	1.5384e-05	Hnf4a/Pik3cg/Pik3r5/Syk/Adipoq/Tnf/Csf1r/Slc11a1/Ptprc/Il1rn/F2/Rasgrp1/Il1b/Tpx2/Ect2/Stil/Fgr/Lat/Cd300a/Ccnb1/Kif14/Clspn/Tlr1/Cenpe/Irgm1/Tlr6/Ifng/Nod2/Ptk2b/Igtp	30	D11vsN
GO:0007599	hemostasis	18/763	179/28891	1.39144e-06	1.57161e-05	Ptpn6/Slc4a1/Hnf4a/Plek/Syk/F12/Emilin2/Fermt3/F2/Slc7a11/F10/Fgl1/Ubash3b/Fgg/Serpinf2/F2rl3/Fcer1g/Lilrb4a	18	D11vsN
GO:0031649	heat generation	7/763	23/28891	1.47755e-06	1.65614e-05	Trpv1/Ednrb/Tnf/Il1rn/Il1b/Ccl5/Ccr5	7	D11vsN
GO:0072593	reactive oxygen species metabolic process	22/763	257/28891	1.53335e-06	1.71432e-05	Itgb2/Acp5/Foxm1/Cybb/Ncf1/Brca1/Akr1c18/Syk/Acod1/Tnf/F2/Tyrobp/Itgam/Cyp1a1/Vav1/Plcg2/Tlr6/Fpr2/Nrros/Ptk2b/Ncf4/Hbq1b	22	D11vsN
GO:0043312	neutrophil degranulation	6/763	16/28891	2.1247e-06	2.26828e-05	Itgb2/Spi1/Syk/Myo1f/Itgam/Ptafr	6	D11vsN
GO:0034109	homotypic cell-cell adhesion	12/763	86/28891	2.70127e-06	2.83988e-05	Ptpn6/Plek/Syk/Emilin2/Fermt3/Slc7a11/Fgl1/Ubash3b/Fgg/Cdhr2/Ccl5/F2rl3	12	D11vsN
GO:0060142	regulation of syncytium formation by plasma membrane fusion	8/763	35/28891	2.85486e-06	2.97297e-05	Stat1/Ocstamp/Cxcl9/Tyrobp/Cxcl10/Ripor2/Cd53/Nfe2	8	D11vsN
GO:0006809	nitric oxide biosynthetic process	12/763	87/28891	3.05899e-06	3.14833e-05	Itgb2/Acp5/Trpv1/Il10/Rgn/Tnf/Il1b/Tlr6/Cx3cr1/Ifng/Ptk2b/Ulbp1	12	D11vsN
GO:0033627	cell adhesion mediated by integrin	12/763	90/28891	4.39504e-06	4.40004e-05	Itgb2/Ptpn6/Syk/Nckap1l/Lpxn/Fermt3/Itga4/Itgam/Itgal/Cd3e/Ccl5/Itgad	12	D11vsN
GO:0010563	negative regulation of phosphorus metabolic process	29/763	430/28891	4.73322e-06	4.70651e-05	Pparg/Ptpn6/Hnf4a/Tnfaip3/Plek/Adora2a/Irak3/Sema4d/Pbk/Nckap1l/Samsn1/Adipoq/Rgn/Tnf/Ptprc/Il1b/Stap1/Dusp16/Ptpro/Plk1/Ubash3b/Cd300a/Ccnb1/Socs3/Ifng/Lilrb4a/Slc8a3/Gbp4/Lilrb4b	29	D11vsN
GO:0045936	negative regulation of phosphate metabolic process	29/763	430/28891	4.73322e-06	4.70651e-05	Pparg/Ptpn6/Hnf4a/Tnfaip3/Plek/Adora2a/Irak3/Sema4d/Pbk/Nckap1l/Samsn1/Adipoq/Rgn/Tnf/Ptprc/Il1b/Stap1/Dusp16/Ptpro/Plk1/Ubash3b/Cd300a/Ccnb1/Socs3/Ifng/Lilrb4a/Slc8a3/Gbp4/Lilrb4b	29	D11vsN
GO:0031620	regulation of fever generation	5/763	11/28891	5.13303e-06	5.0471e-05	Ednrb/Tnf/Il1b/Ccl5/Ccr5	5	D11vsN
GO:0039531	regulation of viral-induced cytoplasmic pattern recognition receptor signaling pathway	12/763	92/28891	5.54876e-06	5.39565e-05	Tnfaip3/Rsad2/Mefv/Slc15a3/Gbp2/Plcg2/Irgm1/Tlr6/Treml4/Cd300ld3/Igtp/Gbp5	12	D11vsN
GO:0051090	regulation of DNA-binding transcription factor activity	29/763	436/28891	6.17915e-06	5.94304e-05	Itgb2/Pparg/Spi1/Hck/Hmox1/Il10/Hnf4a/Tnfaip3/Irak3/Syk/Acod1/Hcls1/Tnf/Il1b/Tnfrsf8/Gfi1/Eomes/Plcg2/Nfkbid/Trim58/Nlrc4/Ikbke/Tlr6/Cx3cr1/Prkcb/Nod2/Ticam2/Nfam1/Nlrc5	29	D11vsN
GO:2001057	reactive nitrogen species metabolic process	12/763	94/28891	6.96041e-06	6.6365e-05	Itgb2/Acp5/Trpv1/Il10/Rgn/Tnf/Il1b/Tlr6/Cx3cr1/Ifng/Ptk2b/Ulbp1	12	D11vsN
GO:0050920	regulation of chemotaxis	20/763	243/28891	8.16995e-06	7.68987e-05	Spi1/Sema4d/Nckap1l/Pla2g7/Csf1r/Il1b/Stap1/Rac2/Cxcl10/Ccl5/Ripor2/Trem1/Cxcr3/Scg2/Fpr2/Cx3cr1/Slamf8/Nod2/Ptk2b/Fpr3	20	D11vsN
GO:0043313	regulation of neutrophil degranulation	5/763	12/28891	8.60778e-06	7.99942e-05	Itgb2/Spi1/Syk/Itgam/Ptafr	5	D11vsN
GO:0033006	regulation of mast cell activation involved in immune response	8/763	41/28891	1.00771e-05	9.1904e-05	Ptpn6/Hmox1/Syk/Fgr/Rac2/Cd300a/Fcer1g/Lilrb4a	8	D11vsN
GO:0034612	response to tumor necrosis factor	18/763	206/28891	1.01423e-05	9.23079e-05	Ccl3/Ccl24/Brca1/Ccl4/Syk/Acod1/Adipoq/Tnf/Casp1/Stat1/Ocstamp/Gbp3/Ccl5/Ubd/Ptk2b/Naip5/Naip6/Naip2	18	D11vsN
GO:0000768	syncytium formation by plasma membrane fusion	10/763	68/28891	1.13525e-05	0.000101642	Dock2/Casp1/Stat1/Ocstamp/Cxcl9/Tyrobp/Cxcl10/Ripor2/Cd53/Nfe2	10	D11vsN
GO:0140253	cell-cell fusion	10/763	68/28891	1.13525e-05	0.000101642	Dock2/Casp1/Stat1/Ocstamp/Cxcl9/Tyrobp/Cxcl10/Ripor2/Cd53/Nfe2	10	D11vsN
GO:0030866	cortical actin cytoskeleton organization	8/763	42/28891	1.21617e-05	0.000108666	Plek/Nckap1l/Racgap1/Tnf/Ect2/Iqgap3/Anln/Fmnl1	8	D11vsN
GO:0043303	mast cell degranulation	10/763	69/28891	1.29654e-05	0.000114915	Hmox1/Syk/Rasgrp1/Fgr/Lat/Rac2/Cd300a/Milr1/Lat2/Fcer1g	10	D11vsN
GO:0035455	response to interferon-alpha	7/763	32/28891	1.64927e-05	0.000142451	Oas1a/Ifitm6/Ifitm7/Oas1g/Oas1e/Ifi204/Tgtp1	7	D11vsN
GO:0010721	negative regulation of cell development	23/763	323/28891	1.90362e-05	0.000162509	Lhx2/Clec2g/Tbx21/Trpv1/Sema4d/Ednrb/Adipoq/Ctla4/F2/Il1b/Lag3/Ubash3b/Nfkbid/Irgm1/Lin28a/Ifng/Pirb/Lilrb4a/Pilrb1/Pira6/Ccr5/Pira1/Lilrb4b	23	D11vsN
GO:0042060	wound healing	25/763	370/28891	2.04182e-05	0.000173634	Pparg/Ptpn6/Hmox1/Slc4a1/Cldn13/Hnf4a/Plek/Syk/F12/Emilin2/Tnf/Fermt3/Slc11a1/F2/Slc7a11/F10/Fgl1/Ubash3b/Fgg/Serpinf2/Mmp12/F2rl3/Fcer1g/Lilrb4a/Klrh1	25	D11vsN
GO:0051348	negative regulation of transferase activity	20/763	260/28891	2.19588e-05	0.000183894	Pparg/Ptpn6/Tnfaip3/Adora2a/Irak3/Adipoq/Rgn/Pot1b/Ptprc/Il1b/Dusp16/Ptpro/Plk1/Ubash3b/Cd300a/Pif1/Ifng/Lilrb4a/Slc8a3/Lilrb4b	20	D11vsN
GO:0002544	chronic inflammatory response	6/763	23/28891	2.28674e-05	0.000190058	Il10/Tnfaip3/Tnf/Ido1/Nfkbiz/Cx3cr1	6	D11vsN
GO:0001796	regulation of type IIa hypersensitivity	7/763	34/28891	2.51774e-05	0.000206915	Fcgr1/Fcer1g/H2-Q7/H2-T-ps/H2-Q6/Ighg2b/H2-T10	7	D11vsN
GO:0001798	positive regulation of type IIa hypersensitivity	7/763	34/28891	2.51774e-05	0.000206915	Fcgr1/Fcer1g/H2-Q7/H2-T-ps/H2-Q6/Ighg2b/H2-T10	7	D11vsN
GO:0002892	regulation of type II hypersensitivity	7/763	34/28891	2.51774e-05	0.000206915	Fcgr1/Fcer1g/H2-Q7/H2-T-ps/H2-Q6/Ighg2b/H2-T10	7	D11vsN
GO:0002894	positive regulation of type II hypersensitivity	7/763	34/28891	2.51774e-05	0.000206915	Fcgr1/Fcer1g/H2-Q7/H2-T-ps/H2-Q6/Ighg2b/H2-T10	7	D11vsN
GO:0008360	regulation of cell shape	14/763	142/28891	2.53432e-05	0.000207889	Ccl3/Hck/Ccl24/Sema4d/Epb42/Csf1r/Spta1/F2/Fgr/Coro1a/Plxnb3/Fmnl1/Ptk2b/Lst1	14	D11vsN
GO:0001794	type IIa hypersensitivity	7/763	35/28891	3.0758e-05	0.000246947	Fcgr1/Fcer1g/H2-Q7/H2-T-ps/H2-Q6/Ighg2b/H2-T10	7	D11vsN
GO:0002445	type II hypersensitivity	7/763	35/28891	3.0758e-05	0.000246947	Fcgr1/Fcer1g/H2-Q7/H2-T-ps/H2-Q6/Ighg2b/H2-T10	7	D11vsN
GO:0051346	negative regulation of hydrolase activity	24/763	356/28891	3.07927e-05	0.000246947	Birc5/Eppin/Adora2a/Sema4d/Nckap1l/Nr4a1/Rgn/Gzma/Tnf/Ambp/Pzp/Plxnb3/Serpinf2/Serpina3g/Spock3/Fabp1/Serpina3f/Serpinb7/Cst7/Wfdc6b/Naip5/Naip6/Naip2/Bcl2a1d	24	D11vsN
GO:0051651	maintenance of location in cell	19/763	250/28891	4.12174e-05	0.00032714	Lck/Fasl/Ptpn6/Trpm2/Bard1/Ptprc/F2/Cxcl9/Ryr1/Coro1a/Ubash3b/Aspm/Plcg2/Cxcl10/Fcrl5/F2rl3/Cxcr3/Ptk2b/Ccr5	19	D11vsN
GO:0006898	receptor-mediated endocytosis	20/763	272/28891	4.17202e-05	0.000330535	Itgb2/Apoc2/Fcgr1/Hmmr/Syk/Adipoq/Marco/Sele/Itga4/Sh3gl3/Itgam/Plcg2/Cd300a/H1f1/Hamp/Fcer1g/Fcgr4/Lilrb4a/Apoc2l/Lilrb4b	20	D11vsN
GO:0060700	regulation of ribonuclease activity	5/763	16/28891	4.34754e-05	0.000340159	Oas3/Oas2/Oas1a/Oas1g/Oas1e	5	D11vsN
GO:0045923	positive regulation of fatty acid metabolic process	8/763	50/28891	4.59294e-05	0.000356823	Pparg/Apoc2/Hnf4a/Adipoq/Rgn/Il1b/Fabp1/Apoc2l	8	D11vsN
GO:0043254	regulation of protein-containing complex assembly	27/763	437/28891	4.63306e-05	0.000359307	Sost/Hck/Ccl24/Ikzf1/Plek/Cyfip2/Syk/Nckap1l/Mefv/Hcls1/Tnf/Spta1/Gbp2/Add2/Coro1a/Plcg2/Kif14/Ikbke/Hrk/Irgm1/Tmc8/Tlr6/Ifng/Gda/Ptk2b/Igtp/Gbp5	27	D11vsN
GO:0062012	regulation of small molecule metabolic process	25/763	389/28891	4.65453e-05	0.000359416	Pparg/Apoc2/Cd244a/Slc4a1/Brca1/Hnf4a/Plek/Akr1c18/Adipoq/Rgn/Tnf/Gk/Abcb11/Il1b/Slc7a11/Gfi1/Fgl1/Slc2a6/Lacc1/Ch25h/Fabp1/Ifng/Ptafr/Ptk2b/Apoc2l	25	D11vsN
GO:0070555	response to interleukin-1	11/763	96/28891	4.65895e-05	0.000359416	Ccl3/Ccl24/Ccl4/Irak3/Acod1/Sele/Il1rn/Il1b/Zbp1/Ccl5/Saa3	11	D11vsN
GO:0006260	DNA replication	20/763	276/28891	5.11868e-05	0.000392136	Ccne1/Mcm5/Pole/Brca1/Cdk1/E2f7/Esco2/Dscc1/Bard1/Ccna2/Polq/Dtl/Pclaf/Pif1/Hcrt/E2f8/Ticrr/Gen1/Cenps/4931428L18Rik	20	D11vsN
GO:0006816	calcium ion transport	28/763	469/28891	6.13677e-05	0.000457302	Lck/Fasl/Ptpn6/Trpv1/Trpm2/Adora2a/Pik3cg/Ednrb/Rgn/Gpr35/Ptprc/F2/Cxcl9/Ryr1/Coro1a/Ubash3b/Plcg2/Cxcl10/Ccl5/Hcrt/Fcrl5/F2rl3/Mchr1/Cxcr3/Prkcb/Ptk2b/Slc8a3/Ccr5	28	D11vsN
GO:0002920	regulation of humoral immune response	8/763	53/28891	7.07238e-05	0.000520967	Ptpn6/Cd5l/Acod1/Tnf/Ptprc/C4bp/Il1b/Nod2	8	D11vsN
GO:0055074	calcium ion homeostasis	23/763	353/28891	7.51586e-05	0.000550871	Lck/Fasl/Ptpn6/Trpm2/Rgn/Ptprc/F2/Cxcl9/Kel/Ryr1/Coro1a/Ubash3b/Plcg2/Cxcl10/Ccl5/Marcksl1/Fcrl5/F2rl3/Cxcr3/Prkcb/Ptk2b/Slc8a3/Ccr5	23	D11vsN
GO:0032069	regulation of nuclease activity	6/763	28/28891	7.62559e-05	0.000556138	Gzma/Oas3/Oas2/Oas1a/Oas1g/Oas1e	6	D11vsN
GO:0045765	regulation of angiogenesis	21/763	307/28891	7.69652e-05	0.000560383	Itgb2/Pparg/Fasl/Ccl24/Hmox1/Optc/Cybb/Il10/Brca1/Pik3cg/Emilin2/Tnf/Stat1/Il1b/Cxcl10/Ccl5/Pik3cd/Cxcr3/Cx3cr1/Prkcb/Ptk2b	21	D11vsN
GO:0070588	calcium ion transmembrane transport	23/763	354/28891	7.84264e-05	0.00057008	Lck/Fasl/Ptpn6/Trpv1/Trpm2/Pik3cg/Ednrb/Rgn/Gpr35/Ptprc/F2/Cxcl9/Ryr1/Coro1a/Ubash3b/Plcg2/Cxcl10/Fcrl5/F2rl3/Cxcr3/Ptk2b/Slc8a3/Ccr5	23	D11vsN
GO:0140694	non-membrane-bounded organelle assembly	25/763	402/28891	7.88388e-05	0.000572133	Spag5/Hck/Cdc20/Kif11/Birc5/Aurkb/Racgap1/Ndc80/Tnf/Tpx2/Stil/Cdca8/Cenpa/Kntc1/Plk1/Ccnb2/Aspm/Ripor2/Dlgap5/Prc1/Cenph/Cenpe/Cenpw/Kifc1/Bin2	25	D11vsN
GO:0006334	nucleosome assembly	9/763	70/28891	9.19399e-05	0.000652166	Asf1b/H1f1/H1f3/H1f5/H3c2/H3c6/H3c3/H3c4/H3c7	9	D11vsN
GO:0007252	I-kappaB phosphorylation	5/763	19/28891	0.000108362	0.000756475	Tnf/Plcg2/Saa3/Tlr7/Cx3cr1	5	D11vsN
GO:0045730	respiratory burst	6/763	30/28891	0.000114903	0.000799602	Cybb/Ncf1/Slc11a1/Rac2/Slamf8/Ncf4	6	D11vsN
GO:0034115	negative regulation of heterotypic cell-cell adhesion	4/763	11/28891	0.000137347	0.000939463	Il10/Tnfaip3/Adipoq/Il1rn	4	D11vsN
GO:0070587	regulation of cell-cell adhesion involved in gastrulation	4/763	11/28891	0.000137347	0.000939463	Il10/Tnfaip3/Adipoq/Il1rn	4	D11vsN
GO:2000351	regulation of endothelial cell apoptotic process	8/763	59/28891	0.000153971	0.00104345	Fasl/Il10/Tnfaip3/Akr1c18/Tnf/Itga4/Fgg/Scg2	8	D11vsN
GO:0140632	inflammasome complex assembly	7/763	45/28891	0.000165102	0.00110697	Mefv/Plcg2/Irgm1/Tlr6/Nlrp1a/Igtp/Gbp5	7	D11vsN
GO:0032958	inositol phosphate biosynthetic process	6/763	32/28891	0.000167659	0.00111731	Cd244a/Plek/Ip6k3/Plcg2/Ptafr/Ptk2b	6	D11vsN
GO:0051341	regulation of oxidoreductase activity	10/763	94/28891	0.000190883	0.00126063	Slc4a1/Rgn/Gzma/Tnf/Il1b/Gfi1/Slamf8/Ifng/Nod2/Ptk2b	10	D11vsN
GO:0001781	neutrophil apoptotic process	4/763	12/28891	0.000201717	0.00130863	Slc7a11/Itgam/Pik3cd/Ifng	4	D11vsN
GO:0070944	neutrophil-mediated killing of bacterium	4/763	12/28891	0.000201717	0.00130863	Ncf1/F2/Trem3/Trem1	4	D11vsN
GO:0071888	macrophage apoptotic process	4/763	12/28891	0.000201717	0.00130863	Ccl5/Plekho2/Nod2/Ccr5	4	D11vsN
GO:0072577	endothelial cell apoptotic process	8/763	62/28891	0.000219023	0.00141466	Fasl/Il10/Tnfaip3/Akr1c18/Tnf/Itga4/Fgg/Scg2	8	D11vsN
GO:0014074	response to purine-containing compound	11/763	116/28891	0.000258165	0.00165054	Trpv1/Trpm2/Adora2a/Pik3cg/Adipoq/Casp1/Il1b/Ryr1/Plcg2/Tlr7/Slc8a3	11	D11vsN
GO:0051712	positive regulation of killing of cells of another organism	4/763	13/28891	0.000285287	0.00178761	Syk/Prf1/Ifng/Klrh1	4	D11vsN
GO:1990840	response to lectin	4/763	13/28891	0.000285287	0.00178761	Syk/Klrc1/Tyrobp/Plcg2	4	D11vsN
GO:1990858	cellular response to lectin	4/763	13/28891	0.000285287	0.00178761	Syk/Klrc1/Tyrobp/Plcg2	4	D11vsN
GO:0051043	regulation of membrane protein ectodomain proteolysis	5/763	23/28891	0.000287287	0.00179503	Il10/Tnf/Il1b/Tnfrsf1b/Ifng	5	D11vsN
GO:0006631	fatty acid metabolic process	26/763	463/28891	0.000289777	0.00180803	Pparg/Apoc2/Cyp4f18/Brca1/Hnf4a/Akr1c18/Aoah/Cyp2d26/Cyp2ab1/Adipoq/Fabp2/Rgn/Gk/Cyp2e1/Abcb11/Il1b/Them5/Slc27a5/Cyp1a1/Fa2h/Cyp2b9/Fabp1/Cyp2a12/Cyp2a4/Cyp2d10/Apoc2l	26	D11vsN
GO:0033628	regulation of cell adhesion mediated by integrin	7/763	50/28891	0.000324221	0.00200589	Ptpn6/Syk/Nckap1l/Lpxn/Fermt3/Cd3e/Ccl5	7	D11vsN
GO:0042092	type 2 immune response	7/763	50/28891	0.000324221	0.00200589	Tbx21/Rsad2/Ido1/Batf/Il31ra/Nod2/Lilrb4a	7	D11vsN
GO:0097398	cellular response to interleukin-17	5/763	24/28891	0.000355044	0.0021752	Il1b/Cxcl10/Nfkbiz/Ikbke/Socs3	5	D11vsN
GO:0032418	lysosome localization	10/763	102/28891	0.000372485	0.00226317	Hmox1/Syk/Rasgrp1/Fgr/Lat/Rac2/Cd300a/Milr1/Lat2/Fcer1g	10	D11vsN
GO:0009410	response to xenobiotic stimulus	21/763	346/28891	0.00039515	0.00236499	Lck/Cybb/Hnf4a/Ccl4/Cyp2d26/Nckap1l/Cyp2ab1/Adipoq/Cyp2e1/Casp1/Abcb11/Il1b/Cyp1a1/Nfkbiz/Cyp2b9/Atp1a3/Prkcb/Slamf8/Cyp2a12/Cyp2a4/Cyp2d10	21	D11vsN
GO:0044409	entry into host	10/763	103/28891	0.000402946	0.00240838	Cd209a/Trim59/Trim58/Cd209c/Ch25h/Ifitm6/Ifitm7/Cd209b/Naip5/Trim10	10	D11vsN
GO:0050678	regulation of epithelial cell proliferation	24/763	426/28891	0.000466083	0.00275954	Pparg/Uhrf1/Ccl24/Hmox1/Il10/Birc5/Tnfaip3/Ednrb/Nr4a1/Rgn/Tnf/Stat1/Itga4/Iqgap3/Gkn3/Plxnb3/Fa2h/Ccl5/Pik3cd/Mmp12/Cxcr3/Scg2/Ifng/Nod2	24	D11vsN
GO:0051302	regulation of cell division	14/763	188/28891	0.000501892	0.00295566	Birc5/E2f7/Aurkb/Racgap1/Kif20b/Il1b/Ect2/Cdca8/Plk1/Aspm/Prc1/Kif14/E2f8/Kif18b	14	D11vsN
GO:0044406	adhesion of symbiont to host	4/763	15/28891	0.000522172	0.00302256	Gbp3/Gbp2/Gbp7/Gbp6	4	D11vsN
GO:0006690	icosanoid metabolic process	12/763	147/28891	0.000549951	0.00317501	Cyp4f18/Ncf1/Akr1c18/Syk/Cyp2d26/Cyp2ab1/Cyp2e1/Il1b/Cyp2b9/Cyp2a12/Cyp2a4/Cyp2d10	12	D11vsN
GO:0034728	nucleosome organization	9/763	89/28891	0.000576503	0.00332395	Asf1b/H1f1/H1f3/H1f5/H3c2/H3c6/H3c3/H3c4/H3c7	9	D11vsN
GO:0071466	cellular response to xenobiotic stimulus	14/763	191/28891	0.00058755	0.0033788	Hnf4a/Ccl4/Cyp2d26/Cyp2ab1/Adipoq/Cyp2e1/Abcb11/Il1b/Cyp1a1/Cyp2b9/Slamf8/Cyp2a12/Cyp2a4/Cyp2d10	14	D11vsN
GO:0044843	cell cycle G1/S phase transition	17/763	260/28891	0.000600812	0.00344607	Ccne1/Ptpn6/Pole/Cdk1/E2f7/Rrm2/Gpr132/Csf1r/Fam83d/Ccna2/Iqgap3/Stil/Cyp1a1/Plcg2/Zc3h12d/Kif14/Kcna5	17	D11vsN
GO:0097396	response to interleukin-17	5/763	27/28891	0.000631613	0.00359	Il1b/Cxcl10/Nfkbiz/Ikbke/Socs3	5	D11vsN
GO:0006968	cellular defense response	4/763	16/28891	0.000681738	0.00384022	Sh2d1a/Ncf1/Lat/Ptk2b	4	D11vsN
GO:0010565	regulation of cellular ketone metabolic process	13/763	172/28891	0.000684382	0.00384968	Pparg/Apoc2/Brca1/Hnf4a/Akr1c18/Adipoq/Rgn/Gk/Abcb11/Il1b/Slc7a11/Fabp1/Apoc2l	13	D11vsN
GO:0044546	NLRP3 inflammasome complex assembly	6/763	42/28891	0.000775912	0.00431008	Mefv/Plcg2/Irgm1/Tlr6/Igtp/Gbp5	6	D11vsN
GO:0045342	MHC class II biosynthetic process	4/763	17/28891	0.000872964	0.00481277	Spi1/Il10/Slc11a1/Ifng	4	D11vsN
GO:0097028	dendritic cell differentiation	6/763	43/28891	0.000881835	0.00484954	Spi1/Trpm2/Batf/Ubd/Batf2/Pirb	6	D11vsN
GO:0035306	positive regulation of dephosphorylation	7/763	59/28891	0.000902329	0.00494989	Plek/Rgn/Ptprc/Cd300a/Cdca2/Ifng/Pirb	7	D11vsN
GO:0051924	regulation of calcium ion transport	18/763	296/28891	0.000976692	0.00535115	Ptpn6/Adora2a/Pik3cg/Rgn/Gpr35/F2/Cxcl9/Coro1a/Ubash3b/Plcg2/Cxcl10/Ccl5/Hcrt/Fcrl5/F2rl3/Mchr1/Cxcr3/Ptk2b	18	D11vsN
GO:0019216	regulation of lipid metabolic process	22/763	398/28891	0.00100953	0.00548332	Pparg/Apoc2/Brca1/Hnf4a/Pik3cg/Akr1c18/Adipoq/Rgn/Tnf/Gk/Abcb11/F2/Il1b/Fgr/Gfi1/Plcg2/Rubcnl/Ch25h/Fabp1/Ifng/Nod2/Apoc2l	22	D11vsN
GO:1903169	regulation of calcium ion transmembrane transport	14/763	203/28891	0.00106497	0.00575605	Ptpn6/Pik3cg/Rgn/Gpr35/F2/Cxcl9/Coro1a/Ubash3b/Plcg2/Cxcl10/Fcrl5/F2rl3/Cxcr3/Ptk2b	14	D11vsN
GO:0010919	regulation of inositol phosphate biosynthetic process	4/763	18/28891	0.00109906	0.00592579	Cd244a/Plek/Ptafr/Ptk2b	4	D11vsN
GO:0051445	regulation of meiotic cell cycle	7/763	61/28891	0.00110272	0.00593097	Cdc20/Trip13/Rad51ap1/Aspm/Ttk/Cdc25c/Msx1	7	D11vsN
GO:0046683	response to organophosphorus	9/763	98/28891	0.00115767	0.00620381	Trpv1/Pik3cg/Adipoq/Casp1/Il1b/Ryr1/Plcg2/Tlr7/Slc8a3	9	D11vsN
GO:0051653	spindle localization	7/763	62/28891	0.00121519	0.00650412	Spag5/Ndc80/Nusap1/Cenpa/Plk1/Aspm/Spdl1	7	D11vsN
GO:0042180	cellular ketone metabolic process	16/763	255/28891	0.00132301	0.00702997	Pparg/Apoc2/Brca1/Hnf4a/Akr1c18/Ednrb/Adipoq/Rgn/Gk/Abcb11/Il1b/Slc7a11/Ido1/Cyp2b9/Fabp1/Apoc2l	16	D11vsN
GO:0045453	bone resorption	8/763	81/28891	0.00134462	0.00711052	Acp5/Syk/Csf1r/Ubash3b/Rac2/Hamp/Fcgr4/Ptk2b	8	D11vsN
GO:0016311	dephosphorylation	19/763	331/28891	0.00140828	0.00738382	Acp5/Ptpn6/Plek/Sema4d/Nckap1l/Rgn/Tnf/Ptprc/Dusp2/Dusp16/Ptpro/Ppm1n/Ubash3b/Cd300a/Dusp5/Cdc25c/Cdca2/Ifng/Pirb	19	D11vsN
GO:0060586	multicellular organismal iron ion homeostasis	5/763	32/28891	0.00141307	0.00738382	Hmox1/Epb42/Rhag/Slc11a1/Hamp	5	D11vsN
GO:0046434	organophosphate catabolic process	11/763	143/28891	0.00149782	0.00777138	Apoc2/Ncf1/Upp1/Dpys/Pla2g7/Smpdl3b/Art2b/Plcg2/Gda/Art2a/Apoc2l	11	D11vsN
GO:0098742	cell-cell adhesion via plasma-membrane adhesion molecules	14/763	211/28891	0.00153769	0.00796883	Pcdha10/Il10/Tnfaip3/Adipoq/Cd6/Sele/Il1rn/Itga4/Itgal/Plxnb3/Cdhr2/Pcdha9/Pcdha4/Pcdha7	14	D11vsN
GO:0006470	protein dephosphorylation	15/763	235/28891	0.0015611	0.00808066	Ptpn6/Nckap1l/Rgn/Tnf/Ptprc/Dusp2/Dusp16/Ptpro/Ppm1n/Ubash3b/Cd300a/Dusp5/Cdc25c/Cdca2/Pirb	15	D11vsN
GO:1905144	response to acetylcholine	6/763	48/28891	0.00158792	0.0082002	Chrna2/Ly6g/Ly6c2/Ly6i/Chrm4/Prkcb	6	D11vsN
GO:0044000	movement in host	10/763	123/28891	0.00160279	0.00826732	Cd209a/Trim59/Trim58/Cd209c/Ch25h/Ifitm6/Ifitm7/Cd209b/Naip5/Trim10	10	D11vsN
GO:0072574	hepatocyte proliferation	5/763	33/28891	0.00162962	0.00830842	Tnfaip3/Tnf/Mki67/Fgl1/Ifng	5	D11vsN
GO:0072575	epithelial cell proliferation involved in liver morphogenesis	5/763	33/28891	0.00162962	0.00830842	Tnfaip3/Tnf/Mki67/Fgl1/Ifng	5	D11vsN
GO:0090594	inflammatory response to wounding	5/763	33/28891	0.00162962	0.00830842	Pparg/Ptpn6/Hmox1/Tnf/Nfkbiz	5	D11vsN
GO:0035457	cellular response to interferon-alpha	4/763	20/28891	0.00166873	0.00847836	Oas1a/Oas1g/Oas1e/Ifi204	4	D11vsN
GO:0046942	carboxylic acid transport	20/763	362/28891	0.00168512	0.00855181	Pparg/Trpv1/Slc38a3/Adora2a/Syk/Fabp2/Nfkbie/Tspo2/Tnf/Slc11a1/Il1rn/Abcb11/Il1b/Slc7a11/Rbp7/Slc27a5/Slc17a6/Crabp1/Pla2g2d/Fabp1	20	D11vsN
GO:0046330	positive regulation of JNK cascade	9/763	104/28891	0.00175846	0.00890345	Tnf/Rasgrp1/Il1b/Serpinf2/Nod2/Ptk2b/Naip5/Naip6/Naip2	9	D11vsN
GO:1900077	negative regulation of cellular response to insulin stimulus	6/763	49/28891	0.00176968	0.0089295	Pparg/Tnf/Pip4k2a/Il1b/Prkcb/Socs3	6	D11vsN
GO:0015849	organic acid transport	20/763	364/28891	0.00179743	0.00905911	Pparg/Trpv1/Slc38a3/Adora2a/Syk/Fabp2/Nfkbie/Tspo2/Tnf/Slc11a1/Il1rn/Abcb11/Il1b/Slc7a11/Rbp7/Slc27a5/Slc17a6/Crabp1/Pla2g2d/Fabp1	20	D11vsN
GO:0035821	modulation of process of another organism	4/763	21/28891	0.00201866	0.0100363	Syk/Prf1/Ifng/Klrh1	4	D11vsN
GO:0048143	astrocyte activation	4/763	21/28891	0.00201866	0.0100363	Adora2a/Csf1r/Il1b/Ifng	4	D11vsN
GO:1902074	response to salt	19/763	343/28891	0.00210932	0.0104635	Pparg/Trpv1/Trpm2/Akr1c18/Chrna2/Ednrb/Ly6g/Ly6c2/Ly6i/Tnf/Nptx1/Casp1/Il1b/Ect2/Ryr1/Fgg/Plcg2/Chrm4/Prkcb	19	D11vsN
GO:0071404	cellular response to low-density lipoprotein particle stimulus	5/763	35/28891	0.00213437	0.0105521	Itgb2/Pparg/Syk/Tlr6/Fcer1g	5	D11vsN
GO:0043087	regulation of GTPase activity	19/763	345/28891	0.00225084	0.0110658	Ccl3/Ccl24/Ccl4/Rasgef1c/Sema4d/Gpr65/Rgn/Pot1b/Rgs1/Rgs7/Rasgrp1/Ect2/Plxnb3/Vav1/Ccl5/Ripor2/Rap1gap2/Adap1/Ptk2b	19	D11vsN
GO:0017121	plasma membrane phospholipid scrambling	4/763	22/28891	0.00241618	0.011737	Fasl/Slc4a1/Xkr5/Ano3	4	D11vsN
GO:0042730	fibrinolysis	4/763	22/28891	0.00241618	0.011737	F12/F2/Fgg/Serpinf2	4	D11vsN
GO:0001935	endothelial cell proliferation	12/763	175/28891	0.00247302	0.0119579	Pparg/Ccl24/Hmox1/Il10/Nr4a1/Tnf/Stat1/Itga4/Plxnb3/Pik3cd/Cxcr3/Scg2	12	D11vsN
GO:0043320	natural killer cell degranulation	3/763	11/28891	0.0025834	0.0124234	Nkg7/Coro1a/Fcgr4	3	D11vsN
GO:1901526	positive regulation of mitophagy	3/763	11/28891	0.0025834	0.0124234	Irgm1/Nod2/Igtp	3	D11vsN
GO:0032956	regulation of actin cytoskeleton organization	19/763	351/28891	0.00272419	0.0130294	Hck/Ccl24/Trpm2/Plek/Cyfip2/Gpr65/Nckap1l/Hcls1/Myo1f/Csf1r/Spta1/Ect2/Fgr/Add2/Coro1a/Was/Serpinf2/Arhgef10l/Ptk2b	19	D11vsN
GO:0097242	amyloid-beta clearance	5/763	37/28891	0.00274438	0.0130692	Itgb2/Tnf/Marco/Itgam/Ifng	5	D11vsN
GO:2000241	regulation of reproductive process	14/763	225/28891	0.00278173	0.0132328	Cdc20/Trip13/Ednrb/Rgn/Arhgdib/Rad51ap1/Aspm/Ttk/Cdc25c/Msx1/Mmp12/Astl/Insl6/Ptafr	14	D11vsN
GO:0010447	response to acidic pH	4/763	23/28891	0.00286437	0.0135965	Trpv1/Slc38a3/Gpr65/Gpr31b	4	D11vsN
GO:1902075	cellular response to salt	13/763	202/28891	0.00290512	0.0137603	Pparg/Trpv1/Trpm2/Akr1c18/Ly6g/Ly6c2/Ly6i/Nptx1/Ect2/Ryr1/Plcg2/Chrm4/Prkcb	13	D11vsN
GO:0007292	female gamete generation	12/763	179/28891	0.00297687	0.0140548	Top2a/Trip13/Ndc80/Sgo2a/Plk1/Ccnb2/Aspm/Hrob/Ttk/Ccnb1/Cenpe/Ptk2b	12	D11vsN
GO:0042542	response to hydrogen peroxide	8/763	92/28891	0.00302401	0.014262	Lck/Hmox1/Slc4a1/Trpm2/Tnfaip3/Ect2/Fabp1/Ptk2b	8	D11vsN
GO:1904646	cellular response to amyloid-beta	5/763	38/28891	0.00309254	0.0145541	Itga4/Atp1a3/Tlr6/Fpr2/Fpr3	5	D11vsN
GO:0008630	intrinsic apoptotic signaling pathway in response to DNA damage	9/763	113/28891	0.00310234	0.0145691	Hmox1/Brca1/Tnf/Tnfrsf1b/Ikbke/Ifi204/Bcl2a1b/Bcl2a1d/Bcl2a1a	9	D11vsN
GO:0015908	fatty acid transport	9/763	113/28891	0.00310234	0.0145691	Pparg/Syk/Fabp2/Il1b/Rbp7/Slc27a5/Crabp1/Pla2g2d/Fabp1	9	D11vsN
GO:0043547	positive regulation of GTPase activity	15/763	253/28891	0.00317037	0.0148096	Ccl3/Ccl24/Ccl4/Rasgef1c/Sema4d/Gpr65/Rgn/Rgs1/Rgs7/Rasgrp1/Ect2/Vav1/Ccl5/Rap1gap2/Ptk2b	15	D11vsN
GO:0051353	positive regulation of oxidoreductase activity	6/763	55/28891	0.00321121	0.0149686	Rgn/Tnf/Il1b/Ifng/Nod2/Ptk2b	6	D11vsN
GO:0006641	triglyceride metabolic process	9/763	114/28891	0.0032913	0.0153258	Apoc2/Mogat1/Pik3cg/Rgn/Gk/Cyp2e1/Slc27a5/Apof/Apoc2l	9	D11vsN
GO:0031645	negative regulation of nervous system process	4/763	24/28891	0.00336624	0.0154899	Tnf/Gpr35/Hcrt/Ifng	4	D11vsN
GO:0035634	response to stilbenoid	4/763	24/28891	0.00336624	0.0154899	Fgl1/Saa3/Cyp2b9/Cyp2a4	4	D11vsN
GO:0042362	fat-soluble vitamin biosynthetic process	3/763	12/28891	0.00337729	0.0154899	Tnf/Gfi1/Ifng	3	D11vsN
GO:0072526	pyridine-containing compound catabolic process	3/763	12/28891	0.00337729	0.0154899	Ncf1/Art2b/Art2a	3	D11vsN
GO:1904415	regulation of xenophagy	3/763	12/28891	0.00337729	0.0154899	Irgm1/Nod2/Igtp	3	D11vsN
GO:1904417	positive regulation of xenophagy	3/763	12/28891	0.00337729	0.0154899	Irgm1/Nod2/Igtp	3	D11vsN
GO:0071402	cellular response to lipoprotein particle stimulus	5/763	39/28891	0.00347144	0.0158299	Itgb2/Pparg/Syk/Tlr6/Fcer1g	5	D11vsN
GO:0060249	anatomical structure homeostasis	16/763	283/28891	0.00374901	0.0170076	Acp5/Adora2a/Syk/Csf1r/Ush2a/Slc28a2/Coro1a/Sash3/Ubash3b/Il10ra/Rac2/Nfkbiz/Hamp/Nod2/Fcgr4/Ptk2b	16	D11vsN
GO:0051293	establishment of spindle localization	6/763	57/28891	0.00384551	0.0174095	Spag5/Ndc80/Nusap1/Cenpa/Plk1/Spdl1	6	D11vsN
GO:0032725	positive regulation of granulocyte macrophage colony-stimulating factor production	3/763	13/28891	0.00430489	0.0190392	Syk/Rasgrp1/Il1b	3	D11vsN
GO:0045938	positive regulation of circadian sleep/wake cycle, sleep	3/763	13/28891	0.00430489	0.0190392	Adora2a/Casp1/Pmch	3	D11vsN
GO:0048304	positive regulation of isotype switching to IgG isotypes	3/763	13/28891	0.00430489	0.0190392	Tbx21/Ptprc/Ifng	3	D11vsN
GO:0051259	protein complex oligomerization	15/763	264/28891	0.00469752	0.0204674	Trpv1/Trpm2/Rrm2/Ect2/Polq/Ripor2/Prf1/Nlrc4/Kcna5/Tifa/Oas1a/Oas1g/Oas1e/Nlrp1a/Gbp5	15	D11vsN
GO:0070374	positive regulation of ERK1 and ERK2 cascade	14/763	239/28891	0.00475447	0.0206951	Ccl3/Ccl24/Ccl4/Csf1r/Ptprc/Rasgrp1/Il1b/Fgg/Ccl5/Serpinf2/Fpr2/Nod2/Ptk2b/Fpr3	14	D11vsN
GO:0051100	negative regulation of binding	11/763	168/28891	0.0052016	0.0224009	Lhx2/Hmox1/Il10/Aurkb/Adipoq/Gzma/Itga4/Crmp1/Msx1/Tmc8/Pabpn1l	11	D11vsN
GO:1901857	positive regulation of cellular respiration	4/763	27/28891	0.00522285	0.0224009	Oas1a/Ifng/Oas1g/Oas1e	4	D11vsN
GO:0042306	regulation of protein import into nucleus	7/763	80/28891	0.00522773	0.0224009	Brca1/Hnf4a/Cdk1/Hcls1/Ect2/Ifng/Gbp4	7	D11vsN
GO:0095500	acetylcholine receptor signaling pathway	5/763	43/28891	0.00532377	0.022724	Ly6g/Ly6c2/Ly6i/Chrm4/Prkcb	5	D11vsN
GO:0090224	regulation of spindle organization	5/763	44/28891	0.00587828	0.0247788	Spag5/Tpx2/Stil/Plk1/Ripor2	5	D11vsN
GO:1904645	response to amyloid-beta	5/763	44/28891	0.00587828	0.0247788	Itga4/Atp1a3/Tlr6/Fpr2/Fpr3	5	D11vsN
GO:0022411	cellular component disassembly	22/763	462/28891	0.00612417	0.0257169	Cdk1/Plek/Irak3/Top2a/Tnf/Dnase1l3/Spta1/Tpx2/Kif2c/Add2/Sh3gl3/Itgam/Plk1/Rubcnl/Trim58/Ckap2/Irgm1/Mmp13/Kif18b/Cx3cr1/Nod2/Igtp	22	D11vsN
GO:0090303	positive regulation of wound healing	6/763	63/28891	0.00630628	0.0264312	Cldn13/F12/Emilin2/F2/Serpinf2/Klrh1	6	D11vsN
GO:0120254	olefinic compound metabolic process	11/763	173/28891	0.00645233	0.0268963	Cyp4f18/Akr1c18/Ednrb/Cyp2d26/Cyp2ab1/Cyp2e1/Cyp1a1/Cyp2b9/Cyp2a12/Cyp2a4/Cyp2d10	11	D11vsN
GO:0006509	membrane protein ectodomain proteolysis	5/763	45/28891	0.00647222	0.0268963	Il10/Tnf/Il1b/Tnfrsf1b/Ifng	5	D11vsN
GO:1901617	organic hydroxy compound biosynthetic process	14/763	248/28891	0.00653317	0.027058	Cd244a/Plek/Akr1c18/Ip6k3/Tnf/Slc7a11/Gfi1/Slc27a5/Plcg2/Pnmt/Ch25h/Ifng/Ptafr/Ptk2b	14	D11vsN
GO:0032905	transforming growth factor beta1 production	3/763	15/28891	0.00658482	0.027058	Tyrobp/Nrros/Serpinb7	3	D11vsN
GO:1903238	positive regulation of leukocyte tethering or rolling	3/763	15/28891	0.00658482	0.027058	Sele/Itga4/Ptafr	3	D11vsN
GO:0050820	positive regulation of coagulation	4/763	29/28891	0.00678048	0.0277584	F12/Emilin2/F2/Serpinf2	4	D11vsN
GO:0002347	response to tumor cell	5/763	46/28891	0.00710697	0.0289069	Spi1/Nkg7/Cd274/Prf1/Ulbp1	5	D11vsN
GO:0035304	regulation of protein dephosphorylation	7/763	86/28891	0.00772798	0.0311738	Nckap1l/Rgn/Tnf/Ptprc/Cd300a/Cdca2/Pirb	7	D11vsN
GO:0009409	response to cold	5/763	47/28891	0.00778391	0.0313134	Pparg/Plac8/Plin1/Vgf/Metrnl	5	D11vsN
GO:0019751	polyol metabolic process	8/763	108/28891	0.007941	0.0317091	Cd244a/Mogat1/Plek/Ip6k3/Gk/Plcg2/Ptafr/Ptk2b	8	D11vsN
GO:0046849	bone remodeling	8/763	108/28891	0.007941	0.0317091	Acp5/Syk/Csf1r/Ubash3b/Rac2/Hamp/Fcgr4/Ptk2b	8	D11vsN
GO:0010896	regulation of triglyceride catabolic process	3/763	16/28891	0.00794708	0.0317091	Apoc2/Pik3cg/Apoc2l	3	D11vsN
GO:0042359	vitamin D metabolic process	3/763	16/28891	0.00794708	0.0317091	Tnf/Gfi1/Ifng	3	D11vsN
GO:0045346	regulation of MHC class II biosynthetic process	3/763	16/28891	0.00794708	0.0317091	Spi1/Il10/Ifng	3	D11vsN
GO:1901722	regulation of cell proliferation involved in kidney development	3/763	16/28891	0.00794708	0.0317091	Lin28a/Ifng/Serpinb7	3	D11vsN
GO:0046700	heterocycle catabolic process	21/763	446/28891	0.00823152	0.0327847	Hmox1/Ncf1/Upp1/Dpys/Rgn/Dnase1l3/Slc11a1/Tnfrsf1b/Art2b/Ido1/Cyp1a1/Oas2/Zc3h12d/Ikbke/Lin28a/Gda/Slfn9/Pabpn1l/Slfn2/Slfn14/Art2a	21	D11vsN
GO:0043244	regulation of protein-containing complex disassembly	9/763	134/28891	0.00934599	0.0368568	Plek/Irak3/Tnf/Spta1/Tpx2/Add2/Ckap2/Irgm1/Igtp	9	D11vsN
GO:0001771	immunological synapse formation	3/763	17/28891	0.00946296	0.0369542	Dock2/Cd6/Prf1	3	D11vsN
GO:0060263	regulation of respiratory burst	3/763	17/28891	0.00946296	0.0369542	Ncf1/Rac2/Slamf8	3	D11vsN
GO:0061318	renal filtration cell differentiation	3/763	17/28891	0.00946296	0.0369542	Ednrb/Adipoq/Ptpro	3	D11vsN
GO:0072112	podocyte differentiation	3/763	17/28891	0.00946296	0.0369542	Ednrb/Adipoq/Ptpro	3	D11vsN
GO:0072311	glomerular epithelial cell differentiation	3/763	17/28891	0.00946296	0.0369542	Ednrb/Adipoq/Ptpro	3	D11vsN
GO:1903978	regulation of microglial cell activation	3/763	17/28891	0.00946296	0.0369542	Pparg/Stap1/Cst7	3	D11vsN
GO:0031589	cell-substrate adhesion	18/763	368/28891	0.00959099	0.037421	Itgb2/Myo1g/Olfm4/Lpxn/Fermt3/Itga4/Coro1a/Itgam/Itgal/Fgl1/Cd3e/Rac2/Fgg/Kif14/Trem1/Mmp12/Ptk2b/Itgad	18	D11vsN
GO:0006109	regulation of carbohydrate metabolic process	12/763	208/28891	0.00961461	0.03748	Cd244a/Slc4a1/Hnf4a/Plek/Adipoq/Rgn/Fgl1/Rubcnl/Slc2a6/Ifng/Ptafr/Ptk2b	12	D11vsN
GO:0010623	programmed cell death involved in cell development	4/763	32/28891	0.00964693	0.0375395	Fasl/Dnase1l3/Il1b/Insl6	4	D11vsN
GO:0008037	cell recognition	10/763	160/28891	0.0102722	0.0396921	Fcgr1/Dock2/Cd6/C4bp/Prf1/Astl/Cd209b/Klrh1/Ighg2b/Pcdha7	10	D11vsN
GO:0015833	peptide transport	17/763	343/28891	0.0102871	0.039715	Pparg/Trpv1/Trpm2/Birc5/Hnf4a/Tnf/Slc15a3/Il1rn/F2/Il1b/Slc7a11/Fgg/Ccl5/Tap1/Vgf/Prkcb/Ifng	17	D11vsN
GO:0051048	negative regulation of secretion	12/763	210/28891	0.0103226	0.0398171	Pparg/Spi1/Hmox1/Rsad2/Nckap1l/Adipoq/Tnf/Il1rn/Il1b/Tnfrsf1b/Cd300a/Tifab	12	D11vsN
GO:0043467	regulation of generation of precursor metabolites and energy	10/763	161/28891	0.0107021	0.0412086	Slc4a1/Cdk1/Tnf/Rubcnl/Slc2a6/Ccnb1/Oas1a/Ifng/Oas1g/Oas1e	10	D11vsN
GO:0002418	immune response to tumor cell	4/763	33/28891	0.0107528	0.0412236	Nkg7/Cd274/Prf1/Ulbp1	4	D11vsN
GO:0097300	programmed necrotic cell death	5/763	51/28891	0.0109399	0.0418319	Fasl/Tnf/Casp1/Zbp1/Nlrp1a	5	D11vsN
GO:0015850	organic hydroxy compound transport	16/763	318/28891	0.010996	0.0420097	Pparg/Apoc2/Adora2a/Syk/Adipoq/Tspo2/Pip4k2a/Abcb11/Slc5a11/Cd300a/Apof/Nat8l/Prkcb/Cadps/Fcer1g/Apoc2l	16	D11vsN
GO:0002830	positive regulation of type 2 immune response	3/763	18/28891	0.0111357	0.042228	Rsad2/Ido1/Nod2	3	D11vsN
GO:0030730	sequestering of triglyceride	3/763	18/28891	0.0111357	0.042228	Pparg/Tnf/Il1b	3	D11vsN
GO:0032604	granulocyte macrophage colony-stimulating factor production	3/763	18/28891	0.0111357	0.042228	Syk/Rasgrp1/Il1b	3	D11vsN
GO:0048291	isotype switching to IgG isotypes	3/763	18/28891	0.0111357	0.042228	Tbx21/Ptprc/Ifng	3	D11vsN
GO:0032970	regulation of actin filament-based process	19/763	402/28891	0.011149	0.042228	Hck/Ccl24/Trpm2/Plek/Cyfip2/Gpr65/Nckap1l/Hcls1/Myo1f/Csf1r/Spta1/Ect2/Fgr/Add2/Coro1a/Was/Serpinf2/Arhgef10l/Ptk2b	19	D11vsN
GO:0007163	establishment or maintenance of cell polarity	13/763	239/28891	0.0114691	0.0433658	Lhx2/Spag5/Dock2/Nckap1l/Ndc80/Kif20b/Kif2c/Cenpa/Plk1/Lama1/Ripor2/Ptk2b/Spdl1	13	D11vsN
GO:0042886	amide transport	20/763	432/28891	0.0115728	0.0437206	Pparg/Trpv1/Trpm2/Slc38a3/Birc5/Hnf4a/Adora2a/Tnf/Slc15a3/Il1rn/F2/Il1b/Slc7a11/Slc17a6/Fgg/Ccl5/Tap1/Vgf/Prkcb/Ifng	20	D11vsN
GO:0010518	positive regulation of phospholipase activity	5/763	52/28891	0.0118473	0.0444491	Apoc2/Sele/Ccl5/Ptafr/Apoc2l	5	D11vsN
GO:0009166	nucleotide catabolic process	6/763	72/28891	0.0118968	0.0444491	Ncf1/Upp1/Dpys/Art2b/Gda/Art2a	6	D11vsN
GO:0031638	zymogen activation	6/763	72/28891	0.0118968	0.0444491	Cd5l/Cyfip2/F12/Fgg/Serpinf2/Nlrc4	6	D11vsN
GO:0071479	cellular response to ionizing radiation	6/763	72/28891	0.0118968	0.0444491	Brca1/Bard1/Ect2/Rad51ap1/Fignl1/H2ax	6	D11vsN
GO:1901361	organic cyclic compound catabolic process	22/763	491/28891	0.0119189	0.0444491	Hmox1/Ncf1/Upp1/Akr1c18/Dpys/Rgn/Dnase1l3/Slc11a1/Tnfrsf1b/Art2b/Ido1/Cyp1a1/Oas2/Zc3h12d/Ikbke/Lin28a/Gda/Slfn9/Pabpn1l/Slfn2/Slfn14/Art2a	22	D11vsN
GO:1904706	negative regulation of vascular associated smooth muscle cell proliferation	4/763	34/28891	0.0119372	0.0444491	Pparg/Hmox1/Il10/Adipoq	4	D11vsN
GO:2000272	negative regulation of signaling receptor activity	4/763	34/28891	0.0119372	0.0444491	Pparg/Tnf/Lilrb4a/Lilrb4b	4	D11vsN
GO:0031331	positive regulation of cellular catabolic process	17/763	349/28891	0.01205	0.0448312	Apoc2/Hmox1/Mefv/Tnf/Pip4k2a/Il1b/Tnfrsf1b/Trim58/Zc3h12d/Irgm1/Hamp/Fabp1/Ifng/Nod2/Pabpn1l/Igtp/Apoc2l	17	D11vsN
GO:1900180	regulation of protein localization to nucleus	10/763	165/28891	0.0125593	0.0466082	Brca1/Hnf4a/Cdk1/Hcls1/F2/Ect2/Ifng/Lilrb4a/Gbp4/Lilrb4b	10	D11vsN
GO:1902930	regulation of alcohol biosynthetic process	5/763	53/28891	0.0128045	0.0473983	Cd244a/Plek/Gfi1/Ptafr/Ptk2b	5	D11vsN
GO:0001820	serotonin secretion	3/763	19/28891	0.0129681	0.0475244	Syk/Cd300a/Fcer1g	3	D11vsN
GO:0042953	lipoprotein transport	3/763	19/28891	0.0129681	0.0475244	Pparg/Apoc2/Apoc2l	3	D11vsN
GO:0047484	regulation of response to osmotic stress	3/763	19/28891	0.0129681	0.0475244	Ryr1/Tifab/Gypa	3	D11vsN
GO:0050665	hydrogen peroxide biosynthetic process	3/763	19/28891	0.0129681	0.0475244	Cybb/Ncf1/Cyp1a1	3	D11vsN
GO:2000319	regulation of T-helper 17 cell differentiation	3/763	19/28891	0.0129681	0.0475244	Tbx21/Nfkbiz/Nfkbid	3	D11vsN
GO:0008064	regulation of actin polymerization or depolymerization	10/763	166/28891	0.0130594	0.0477796	Ccl24/Plek/Cyfip2/Nckap1l/Hcls1/Spta1/Add2/Coro1a/Was/Ptk2b	10	D11vsN
GO:0002092	positive regulation of receptor internalization	4/763	35/28891	0.0132021	0.0481018	Syk/Sele/Plcg2/Hamp	4	D11vsN
GO:0034110	regulation of homotypic cell-cell adhesion	4/763	35/28891	0.0132021	0.0481018	Syk/Emilin2/Ubash3b/Ccl5	4	D11vsN
GO:0019439	aromatic compound catabolic process	21/763	467/28891	0.0133007	0.0484211	Hmox1/Ncf1/Upp1/Dpys/Rgn/Dnase1l3/Slc11a1/Tnfrsf1b/Art2b/Ido1/Cyp1a1/Oas2/Zc3h12d/Ikbke/Lin28a/Gda/Slfn9/Pabpn1l/Slfn2/Slfn14/Art2a	21	D11vsN

## Sheet: D13vsN-pathways
GO ID	Description	GeneRatio	BgRatio	p_value	adjusted p_value	Gene symbols	Count	Group
GO:0002440	production of molecular mediator of immune response	68/788	425/28891	2.30596e-32	9.92253e-29	Acp5/Tbx21/Cd244a/Hmox1/Pou2f2/Il10/Tnfaip3/Irak3/Rsad2/Syk/Tnf/Casp1/Cd28/Il18rap/Slc11a1/Ptprc/Fcgr2b/Rasgrp1/Il1b/Il21/Ptpn22/Laptm5/Tnfrsf1b/Sash3/Polq/Batf/Trem3/Trem1/Lacc1/Tlr7/Il31ra/Ifng/Nod2/Ticam2/Fcer1g/Fcgr4/H2-Q7/Lilrb4a/H2-T-ps/Igkv2-137/Igkv17-127/Igkv2-112/Igkv1-99/Igkv12-98/Igkv1-88/Igkv13-84/Igkv4-79/Igkv4-57-1/Igkv4-57/Igkv4-50/Igkv6-32/Igkv8-30/Igkv8-27/Igkv8-21/Igkv6-20/Igkv…	68	D13vsN
GO:0002757	immune response-activating signal transduction	67/788	440/28891	1.44208e-30	3.10265e-27	Lck/Lcp2/Sh2d1a/Tnfaip3/Irak3/Myo1g/Rsad2/Syk/Acod1/Fyb/Nckap1l/Mefv/Tnf/Lpxn/Pik3ap1/Tasl/Casp1/Ctla4/Cd28/Ptprc/Ptpn22/Gbp2/Laptm5/Smpdl3b/Stap1/Gfi1/Clec4e/Klrc1/Tyrobp/Lat/Cd3e/Oas3/Tlr13/Cd300a/Nfkbid/Themis2/Lat2/Ubash3a/Tnip3/Lacc1/Tlr7/Tlr1/Fpr1/Cd300lf/Fcrl5/Themis/Treml4/Fpr2/Prkcb/Cd8a/Ifng/Nod2/Ticam2/Nfam1/Fcer1g/Lilrb4a/Oas1e/Cd300ld3/Skint3/Igtp/Fpr3/Ncr3-ps/Btnl6/Bcl2a1d/Gbp5/Pvri…	67	D13vsN
GO:0002449	lymphocyte mediated immunity	69/788	489/28891	2.20095e-29	2.36767e-26	Tbx21/Nkg7/Sh2d1a/Pou2f2/Gzmb/Fcgr1/Myo1g/Rsad2/Nckap1l/Tnf/Cd28/Il18rap/Slc11a1/Ptprc/C4bp/Fcgr2b/Rasgrp1/Il1b/Il21/Tnfrsf1b/Lag3/Klrc1/Coro1a/Il21r/Sash3/Was/Crtam/Vav1/Batf/Prf1/Tap1/Il31ra/Spn/Treml4/Cd8a/Ifng/Nod2/Fcer1g/Pirb/Fcgr4/H2-Q7/Lilrb4a/Il2rb/Slfn2/H2-T-ps/Ighg2c/Ighg2b/Ighg3/Ighv5-2/Ulbp1/Ncr3-ps/Ighv1-76/Ighv1-64/Ighv9-2/Ighv1-74/Ighv9-4/Ighv1-69/Igha/Ighv1-82/Ighv14-2/Ighv1-55/Ig…	69	D13vsN
GO:0007159	leukocyte cell-cell adhesion	64/788	447/28891	1.11521e-27	9.59746e-25	Itgb2/Lck/Il12rb1/Itgb7/Tbx21/Cd244a/Slc4a1/Cd274/Pdcd1lg2/Adora2a/Stk10/Sema4d/Syk/Nckap1l/Tnf/Cd6/Fermt3/Ctla4/Cd28/Ptprc/Dapl1/Itga4/Rasgrp1/Il1b/Il21/Ptpn22/Laptm5/Add2/Lag3/Coro1a/Itgam/Itgal/Sash3/Cd209a/Ido1/Fgl1/Crtam/Cd3e/Rac2/Cd300a/Ccl5/Ripor2/Nfkbid/Zc3h12d/Cd209c/Pla2g2d/Ccdc88b/Spn/Cx3cr1/Tarm1/Ifng/S100a8/Ptafr/H2-Q7/Lilrb4a/Cd209b/Tigit/H2-T-ps/Sirpb1c/Gm5150/Sirpd/Sirpb1b/Sirpb1a…	64	D13vsN
GO:0042098	T cell proliferation	48/788	270/28891	3.30462e-25	2.36996e-22	Itgb2/Il12rb1/Ebi3/Cd244a/Slc4a1/Cd274/Pdcd1lg2/Dock2/Syk/Nckap1l/Cd6/Ctla4/Cd28/Slc11a1/Ptprc/Rasgrp1/Il1b/Il21/Ptpn22/Sh2d2a/Laptm5/Tnfrsf1b/Coro1a/Itgam/Itgal/Sash3/Cd209a/Ido1/Crtam/Cd3e/Rac2/Ccl5/Ripor2/Zc3h12d/Cd209c/Pla2g2d/Il27/Ccdc88b/Spn/Tarm1/Ifng/H2-Q7/Lilrb4a/Cd209b/Itgad/Slfn2/H2-T-ps/Lilrb4b	48	D13vsN
GO:0002697	regulation of immune effector process	62/788	473/28891	9.94127e-25	6.11104e-22	Itgb2/Acp5/Tbx21/Spi1/Cd244a/Hmox1/Sh2d1a/Cd5l/Fcgr1/Il10/Tnfaip3/Irak3/Rsad2/Syk/Nckap1l/Tnf/Dnase1l3/Casp1/Cd28/Il18rap/Ptprc/C4bp/Fcgr2b/Rasgrp1/Il1b/Il21/Ptpn22/Laptm5/Tnfrsf1b/Fgr/Stap1/Lag3/Klrc1/Pglyrp1/Tyrobp/Itgam/Sash3/Gata1/Was/Crtam/Rac2/Vav1/Cd300a/Nfkbid/Tap1/Lacc1/Tlr7/Il27/Spn/Cx3cr1/Ifng/Nod2/Ticam2/Ptafr/Fcer1g/H2-Q7/Lilrb4a/H2-T-ps/Ighg2b/Ulbp1/Ncr3-ps/Lilrb4b	62	D13vsN
GO:0002460	adaptive immune response based on somatic recombination of immune receptors built from immunoglobulin superfamily domains	63/788	491/28891	1.33204e-24	7.1647e-22	Il12rb1/Tbx21/Ly9/Pou2f2/Gzmb/Fcgr1/Cd274/Tnfaip3/Myo1g/Rsad2/Nckap1l/Tnf/Cd28/Il18rap/Slc11a1/Ptprc/C4bp/Fcgr2b/Il1b/Tnfrsf1b/Il21r/Sash3/Was/Batf/Nfkbid/Prf1/Il27/Il31ra/Spn/Treml4/Cd8a/Ifng/Nod2/Fcer1g/Pirb/H2-Q7/Lilrb4a/Il2rb/Slfn2/H2-T-ps/Ighg2c/Ighg2b/Ighg3/Ighv5-2/Ulbp1/Ighv1-76/Ighv1-64/Ighv9-2/Ighv1-74/Ighv9-4/Ighv1-69/Igha/Ighv1-82/Ighv14-2/Ighv1-55/Ighv14-3/Ighv1-58/Ighv10-1/Ighv1-77/I…	63	D13vsN
GO:0006909	phagocytosis	45/788	242/28891	1.50378e-24	7.18973e-22	Itgb2/Hck/Fcgr1/Dock2/Myo1g/Syk/Nckap1l/Pot1b/Tnf/Slc11a1/Marco/Ptprc/C4bp/Fcgr2b/Il1b/Fgr/Stap1/Siglece/Tyrobp/Coro1a/Itgam/Itgal/Vav1/Cd300a/Xkr5/Cd300lf/Treml4/Pld4/Fpr2/Ifng/Nod2/Ticam2/Fcer1g/Cd209b/Il2rb/Klrh1/Ncf4/Sirpb1c/Ighg2b/Gm5150/Sirpd/Fpr3/Sirpb1b/Sirpb1a/Bin2	45	D13vsN
GO:0032943	mononuclear cell proliferation	55/788	389/28891	1.17703e-23	3.89597e-21	Itgb2/Il12rb1/Ebi3/Cd244a/Slc4a1/Cd274/Pdcd1lg2/Il10/Dock2/Syk/Nckap1l/Csf1r/Cd6/Ctla4/Cd28/Slc11a1/Ptprc/Fcgr2b/Rasgrp1/Il1b/Il21/Ptpn22/Sh2d2a/Laptm5/Tnfrsf1b/Tyrobp/Coro1a/Itgam/Itgal/Sash3/Cd209a/Ido1/Crtam/Cd3e/Rac2/Cd300a/Ccl5/Ripor2/Zc3h12d/Cd209c/Pla2g2d/Il27/Ccdc88b/Spn/Tarm1/Ifng/H2-Q7/Lilrb4a/Cd209b/Itgad/Slfn2/H2-T-ps/Lst1/Cfb/Lilrb4b	55	D13vsN
GO:0050863	regulation of T cell activation	56/788	411/28891	2.89889e-23	8.90995e-21	Lck/Il12rb1/Tbx21/Cd244a/Slc4a1/Cd274/Pdcd1lg2/Adora2a/Syk/Nckap1l/Cd6/Ctla4/Cd28/Ptprc/Dapl1/Rasgrp1/Il1b/Il21/Ptpn22/Sit1/Laptm5/Tnfrsf1b/Lag3/Coro1a/Lat/Itgal/Sash3/Cd209a/Ido1/Fgl1/Crtam/Cd3e/Rac2/Cd300a/Ccl5/Ripor2/Nfkbid/Zc3h12d/Cd209c/Pla2g2d/Il27/Ccdc88b/Spn/Tarm1/Ifng/H2-Q7/Lilrb4a/Cd209b/Tigit/H2-T-ps/Sirpb1c/Gm5150/Sirpd/Sirpb1b/Sirpb1a/Lilrb4b	56	D13vsN
GO:1903037	regulation of leukocyte cell-cell adhesion	55/788	407/28891	1.07826e-22	3.09316e-20	Itgb2/Lck/Il12rb1/Tbx21/Cd244a/Slc4a1/Cd274/Pdcd1lg2/Adora2a/Syk/Nckap1l/Tnf/Cd6/Ctla4/Cd28/Ptprc/Dapl1/Itga4/Rasgrp1/Il1b/Il21/Ptpn22/Laptm5/Lag3/Coro1a/Itgal/Sash3/Cd209a/Ido1/Fgl1/Crtam/Cd3e/Cd300a/Ccl5/Ripor2/Nfkbid/Zc3h12d/Cd209c/Pla2g2d/Ccdc88b/Spn/Tarm1/Ifng/Ptafr/H2-Q7/Lilrb4a/Cd209b/Tigit/H2-T-ps/Sirpb1c/Gm5150/Sirpd/Sirpb1b/Sirpb1a/Lilrb4b	55	D13vsN
GO:0002833	positive regulation of response to biotic stimulus	55/788	413/28891	2.19337e-22	5.5518e-20	Spi1/Sh2d1a/Cd274/Tnfaip3/Irak3/Rsad2/Syk/Acod1/Mefv/Emilin2/Tnf/Pik3ap1/Tasl/Casp1/Il18rap/Rasgrp1/Zbp1/Il21/Ptpn22/Gbp3/Gbp2/Smpdl3b/Gfi1/Lag3/Clec4e/Klrc1/Tyrobp/Crtam/Oas3/Tlr13/Vav1/Cd300a/Trem3/Ikbke/Tnip3/Lacc1/Tlr7/Tlr1/Cd300lf/Mmp12/Treml4/Fpr2/Nod2/Ticam2/H2-Q7/Oas1e/Cd300ld3/H2-T-ps/Ifi204/Nlrc5/Igtp/Ulbp1/Fpr3/Ncr3-ps/Gbp5	55	D13vsN
GO:0050900	leukocyte migration	53/788	398/28891	1.30579e-21	2.67564e-19	Itgb2/Ccl3/Itgb7/Tbx21/Spi1/Ccl8/Trpm2/Ccl4/Stk10/Myo1g/Syk/Ednrb/Nckap1l/Retnlg/Pla2g7/Myo1f/Tnf/Csf1r/Gpr35/Itga4/Il1b/Ptpn22/Stap1/Cxcl9/Ptn/Add2/Ptpro/Coro1a/Itgam/Itgal/Crtam/Rac2/Vav1/Cd300a/Cxcl10/Ccl5/Ripor2/Trem3/Trem1/Cxcr3/Scg2/Spn/Fpr2/Cx3cr1/Ifng/Nod2/S100a8/Ptafr/Cxcl2/Fcer1g/Ptk2b/Ccr1l1/Fpr3	53	D13vsN
GO:0042742	defense response to bacterium	55/788	430/28891	1.52725e-21	2.98716e-19	Acp5/Hck/Gzmb/Fcgr1/Il10/Syk/Naip1/Emilin2/Myo1f/Tnf/Casp1/Slc11a1/F2/Il1b/Bpifa1/Gbp3/Gbp2/Fgr/Plac8/Clec4e/Pglyrp1/Oas3/Oas2/Gbp8/Vgf/Trem3/Trem1/Mpeg1/Spn/Fpr2/Iigp1/Ifng/Nod2/Fcer1g/H2-Q7/H2bc12/Oas1e/Wfdc17/Wfdc10/Wfdc16/Naip5/H2-T-ps/Ighg2c/Ighg2b/Ighg3/Igtp/Naip6/Naip2/Gbp4/Fpr3/Gbp11/Igha/Gbp6/Gbp10/Gbp5	55	D13vsN
GO:0001906	cell killing	45/788	286/28891	1.82376e-21	3.26985e-19	Spi1/Nkg7/Sh2d1a/Ccl8/Gzmb/Cd5l/Fcgr1/Syk/Nckap1l/Gzma/Dnase1l3/Il18rap/Ptprc/F2/Rasgrp1/Il21/Gbp3/Gbp2/Stap1/Cxcl9/Lag3/Klrc1/Pglyrp1/Tyrobp/Coro1a/Itgam/Crtam/Vav1/Cxcl10/Prf1/Tap1/Trem3/Trem1/Cx3cr1/Ifng/Fcgr4/H2-Q7/H2bc12/Klrh1/H2-T-ps/Igtp/Ccr5/Ulbp1/Ncr3-ps/Gbp5	45	D13vsN
GO:0050670	regulation of lymphocyte proliferation	45/788	286/28891	1.82376e-21	3.26985e-19	Il12rb1/Cd244a/Slc4a1/Cd274/Pdcd1lg2/Il10/Syk/Nckap1l/Csf1r/Cd6/Ctla4/Cd28/Ptprc/Fcgr2b/Il1b/Il21/Ptpn22/Laptm5/Tnfrsf1b/Tyrobp/Coro1a/Itgal/Sash3/Cd209a/Ido1/Crtam/Cd3e/Rac2/Cd300a/Ccl5/Ripor2/Zc3h12d/Cd209c/Pla2g2d/Il27/Ccdc88b/Spn/Tarm1/Ifng/H2-Q7/Lilrb4a/Cd209b/H2-T-ps/Lst1/Lilrb4b	45	D13vsN
GO:0002696	positive regulation of leukocyte activation	55/788	432/28891	1.90624e-21	3.28102e-19	Itgb2/Lck/Il12rb1/Tbx21/Spi1/Cd244a/Mmp8/Slc4a1/Cd274/Pdcd1lg2/Il10/Syk/Nckap1l/Tnf/Csf1r/Cd6/Cd28/Ptprc/Rasgrp1/Il1b/Il21/Ptpn22/Fgr/Stap1/Tyrobp/Coro1a/Itgam/Itgal/Sash3/Gata1/Cd209a/Cd3e/Ccl5/Nfkbid/Cd209c/Ccdc88b/Spn/Ifng/Nod2/Ticam2/Ptafr/Fcer1g/H2-Q7/Lilrb4a/Cd300lb/Cd209b/Klrh1/H2-T-ps/Sirpb1c/Gm5150/Sirpd/Ulbp1/Sirpb1b/Sirpb1a/Lilrb4b	55	D13vsN
GO:0019221	cytokine-mediated signaling pathway	56/788	450/28891	2.45292e-21	4.05958e-19	Il12rb1/Ccl3/Spi1/Ebi3/Mmp8/Ccl8/Ccl4/Irak3/Syk/Naip1/Tnf/Csf1r/Casp1/Il18rap/Gpr35/Ptprc/Il1b/Zbp1/Laptm5/Stap1/Gfi1/Cxcl9/Il21r/Il10ra/Oas3/Oas2/Cxcl10/Ccl5/Ackr1/Ikbke/Cd300lf/Mmp12/Il31ra/Cx3cr1/Iigp1/Ifng/Ticam2/Cxcl2/Fcer1g/Pirb/Ifitm6/Ptk2b/Lilrb4a/Ccr1l1/Ifitm7/Oas1e/Il2rb/Duox2/Naip5/Nlrc5/Trbv13-2/Igtp/Naip6/Naip2/Ccr5/Lilrb4b	56	D13vsN
GO:0032944	regulation of mononuclear cell proliferation	45/788	290/28891	3.24348e-21	5.16915e-19	Il12rb1/Cd244a/Slc4a1/Cd274/Pdcd1lg2/Il10/Syk/Nckap1l/Csf1r/Cd6/Ctla4/Cd28/Ptprc/Fcgr2b/Il1b/Il21/Ptpn22/Laptm5/Tnfrsf1b/Tyrobp/Coro1a/Itgal/Sash3/Cd209a/Ido1/Crtam/Cd3e/Rac2/Cd300a/Ccl5/Ripor2/Zc3h12d/Cd209c/Pla2g2d/Il27/Ccdc88b/Spn/Tarm1/Ifng/H2-Q7/Lilrb4a/Cd209b/H2-T-ps/Lst1/Lilrb4b	45	D13vsN
GO:0002274	myeloid leukocyte activation	43/788	280/28891	3.77346e-20	5.07413e-18	Itgb2/Spi1/Lcp2/Cd244a/Hmox1/Mmp8/Cd48/Il10/Dock2/Syk/Myo1f/Tnf/Csf1r/Dnase1l3/Casp1/Il18rap/Slc11a1/Rasgrp1/Fgr/Stap1/Tyrobp/Lat/Itgam/Gata1/Rac2/Batf/Cd300a/Ccl5/Ubd/Lat2/Tlr1/Cd300lf/Cx3cr1/Ifng/Ptafr/Fcer1g/Pirb/Fcgr4/Lilrb4a/Cd300lb/Pilrb1/Ulbp1/Lilrb4b	43	D13vsN
GO:0050764	regulation of phagocytosis	30/788	127/28891	6.66795e-20	8.43888e-18	Hck/Fcgr1/Dock2/Syk/Nckap1l/Pot1b/Tnf/Slc11a1/Ptprc/Fcgr2b/Il1b/Fgr/Stap1/Siglece/Cd300a/Cd300lf/Fpr2/Ifng/Nod2/Fcer1g/Cd209b/Il2rb/Klrh1/Sirpb1c/Ighg2b/Gm5150/Sirpd/Fpr3/Sirpb1b/Sirpb1a	30	D13vsN
GO:0030595	leukocyte chemotaxis	39/788	240/28891	2.81094e-19	3.45585e-17	Itgb2/Ccl3/Spi1/Ccl8/Trpm2/Ccl4/Syk/Ednrb/Nckap1l/Retnlg/Pla2g7/Csf1r/Gpr35/Il1b/Stap1/Cxcl9/Ptn/Ptpro/Coro1a/Itgam/Rac2/Vav1/Cxcl10/Ccl5/Ripor2/Trem3/Trem1/Cxcr3/Scg2/Fpr2/Cx3cr1/Ifng/Nod2/S100a8/Cxcl2/Fcer1g/Ptk2b/Ccr1l1/Fpr3	39	D13vsN
GO:0007059	chromosome segregation	51/788	416/28891	3.0109e-19	3.59887e-17	Ube2c/Spag5/Ccne1/Spo11/Kif11/Ncapg/Birc5/Cdk1/Aurkb/Top2a/Trip13/Esco2/Racgap1/Ndc80/Cdca5/Sgo2a/Cenpf/Nuf2/Nusap1/Knl1/Knstrn/Tpx2/Fam83d/Kif2c/Stil/Kntc1/Plk1/Mki67/Cenpi/Ccnb2/Aspm/Ncaph/Ripor2/Ska1/Dlgap5/Ttk/Prc1/Ccnb1/Kif14/Ncapg2/Cenph/Cenpe/Cdca2/Kif18b/Espl1/Nsl1/Spdl1/Cenps/Cenpw/Bex6/Kifc1	51	D13vsN
GO:0002366	leukocyte activation involved in immune response	45/788	333/28891	8.83053e-19	1.02697e-16	Itgb2/Tbx21/Spi1/Nkg7/Ly9/Cd244a/Hmox1/Il10/Tnfaip3/Dock2/Syk/Nckap1l/Myo1f/Tnf/Dnase1l3/Cd28/Slc11a1/Ptprc/Rasgrp1/Il21/Cdh17/Fgr/Clec4e/Pglyrp1/Tyrobp/Coro1a/Lat/Itgam/Itgal/Gata1/Eomes/Rac2/Batf/Cd300a/Nfkbid/Lat2/Il27/Spn/Ifng/Ptafr/Fcer1g/Fcgr4/Ptk2b/Lilrb4a/Slfn2	45	D13vsN
GO:0050727	regulation of inflammatory response	50/788	411/28891	9.46811e-19	1.07214e-16	Ccl3/Acp5/Nkg7/Mmp8/Fcgr1/Il10/Tnfaip3/Adora2a/Pik3cg/Aoah/Pbk/Ednrb/Acod1/Mefv/Tnf/Csf1r/Pik3ap1/Dnase1l3/Casp1/Cd28/Fcgr2b/Il1b/Zbp1/Tnfrsf1b/Smpdl3b/Stap1/Pglyrp1/Siglece/Ido1/Il10ra/Ccl5/Ctss/Metrnl/Pla2g2d/Lacc1/Spn/Fpr2/Cx3cr1/Ifng/Nod2/S100a8/Fcer1g/H2-Q7/Gpr31b/H2-T-ps/Mir147/Ighg2b/Igtp/Ccr5/Fpr3	50	D13vsN
GO:0000070	mitotic sister chromatid segregation	33/788	177/28891	2.21226e-18	2.37984e-16	Ube2c/Spag5/Kif11/Ncapg/Birc5/Cdk1/Aurkb/Trip13/Racgap1/Ndc80/Cdca5/Nuf2/Nusap1/Knl1/Knstrn/Tpx2/Kif2c/Kntc1/Plk1/Cenpi/Ncaph/Ripor2/Ttk/Prc1/Ccnb1/Kif14/Ncapg2/Cenpe/Kif18b/Espl1/Nsl1/Spdl1/Kifc1	33	D13vsN
GO:0006935	chemotaxis	51/788	462/28891	2.7154e-17	2.782e-15	Itgb2/Ccl3/Spi1/Ccl8/Trpm2/Ccl4/Dock2/Pik3cg/Sema4d/Syk/Ednrb/Nckap1l/Retnlg/Nr4a1/Pla2g7/Csf1r/Gpr35/Il1b/Stap1/Cxcl9/Ptn/Prok2/Ptpro/Coro1a/Itgam/Plxnb3/Rac2/Vav1/Cxcl10/Ccl5/Ripor2/Pik3cd/Saa3/Trem3/Trem1/Fpr1/Cxcr3/Scg2/Fpr2/Cx3cr1/Ifng/Nod2/S100a8/Ptafr/Cxcl2/Fcer1g/Ptk2b/Ccr1l1/Ccr5/Fpr3/Bin2	51	D13vsN
GO:1903555	regulation of tumor necrosis factor superfamily cytokine production	35/788	219/28891	3.35859e-17	3.28455e-15	Ccl3/Acp5/Mmp8/Cybb/Cd274/Il10/Ccl4/Tnfaip3/Irak3/Syk/Cidea/Csf1r/Ptprc/Rasgrp1/Ptpn22/Tnfrsf8/Tyrobp/Sash3/Oas3/Oas2/Cd300ld/Tlr1/Spn/Cx3cr1/Ifng/Nod2/Ptafr/Fcer1g/H2-Q7/Lilrb4a/Cd209b/Oas1e/H2-T-ps/Ccr5/Lilrb4b	35	D13vsN
GO:0002695	negative regulation of leukocyte activation	34/788	206/28891	3.44515e-17	3.29433e-15	Tbx21/Spi1/Hmox1/Cd274/Pdcd1lg2/Il10/Tnfaip3/Adora2a/Nckap1l/Samsn1/Ctla4/Fcgr2b/Dapl1/Ptpn22/Laptm5/Fgr/Lag3/Pglyrp1/Tyrobp/Ido1/Fgl1/Crtam/Cd300a/Ripor2/Nfkbid/Zc3h12d/Pla2g2d/Cd300lf/Spn/Tarm1/Lilrb4a/Tigit/Lst1/Lilrb4b	34	D13vsN
GO:0002237	response to molecule of bacterial origin	48/788	421/28891	6.61504e-17	5.80909e-15	Acp5/Spi1/Mmp8/Cd274/Pdcd1lg2/Il10/Tnfaip3/Irak3/Ednrb/Acod1/Nr4a1/Tnf/Cd6/Casp1/Slc11a1/Fcgr2b/Il1b/Ptpn22/Gbp3/Gbp2/Tnfrsf1b/Stap1/Gfi1/Cxcl9/Gata1/Ido1/Cxcl10/Tnip3/Tlr1/Tifab/Cx3cr1/Ifng/Nod2/S100a8/Ticam2/Ptafr/Cxcl2/Fcgr4/Lilrb4a/Cd300lb/Mir224/Mir146/Gpr31b/Mir147/Igtp/Gbp6/Gbp10/Gbp5	48	D13vsN
GO:0071706	tumor necrosis factor superfamily cytokine production	35/788	226/28891	9.26739e-17	7.52408e-15	Ccl3/Acp5/Mmp8/Cybb/Cd274/Il10/Ccl4/Tnfaip3/Irak3/Syk/Cidea/Csf1r/Ptprc/Rasgrp1/Ptpn22/Tnfrsf8/Tyrobp/Sash3/Oas3/Oas2/Cd300ld/Tlr1/Spn/Cx3cr1/Ifng/Nod2/Ptafr/Fcer1g/H2-Q7/Lilrb4a/Cd209b/Oas1e/H2-T-ps/Ccr5/Lilrb4b	35	D13vsN
GO:0000280	nuclear division	49/788	450/28891	2.01782e-16	1.54821e-14	Ube2c/Spag5/Ccne1/Spo11/Kif11/Ncapg/Birc5/Cdk1/Aurkb/Top2a/Trip13/Racgap1/Ndc80/Tnf/Cdca5/Cd28/Sgo2a/Nuf2/Nusap1/Knl1/Knstrn/Il1b/Tpx2/Kif2c/Kntc1/Rad51ap1/Plk1/Mki67/Cenpi/Ccnb2/Aspm/Ncaph/Fignl1/Ripor2/Ttk/Prc1/Ccnb1/Kif14/Ncapg2/Cenpe/Ankle1/Cdca2/Kif18b/Espl1/Cks2/Nsl1/Spdl1/Cenps/Kifc1	49	D13vsN
GO:0098813	nuclear chromosome segregation	40/788	312/28891	4.91687e-16	3.52621e-14	Ube2c/Spag5/Ccne1/Spo11/Kif11/Ncapg/Birc5/Cdk1/Aurkb/Top2a/Trip13/Racgap1/Ndc80/Cdca5/Cenpf/Nuf2/Nusap1/Knl1/Knstrn/Tpx2/Fam83d/Kif2c/Kntc1/Plk1/Cenpi/Ccnb2/Aspm/Ncaph/Ripor2/Ttk/Prc1/Ccnb1/Kif14/Ncapg2/Cenpe/Kif18b/Espl1/Nsl1/Spdl1/Kifc1	40	D13vsN
GO:0071216	cellular response to biotic stimulus	42/788	349/28891	8.83215e-16	6.12979e-14	Spi1/Mmp8/Cd274/Pdcd1lg2/Il10/Tnfaip3/Irak3/Syk/Acod1/Tnf/Cd6/Casp1/Fcgr2b/Il1b/Ptpn22/Gbp3/Gbp2/Tnfrsf1b/Stap1/Gfi1/Cxcl9/Gata1/Cxcl10/Tnip3/Tlr1/Tifab/Cx3cr1/Ifng/Nod2/Ticam2/Cxcl2/Fcgr4/Lilrb4a/Cd300lb/Mir224/Mir146/Klrh1/Mir147/Igtp/Gbp6/Gbp10/Gbp5	42	D13vsN
GO:0002367	cytokine production involved in immune response	30/788	178/28891	1.3962e-15	9.38729e-14	Acp5/Tbx21/Hmox1/Il10/Irak3/Rsad2/Syk/Tnf/Casp1/Il18rap/Slc11a1/Rasgrp1/Il1b/Il21/Laptm5/Tnfrsf1b/Sash3/Trem3/Trem1/Lacc1/Tlr7/Il31ra/Ifng/Nod2/Ticam2/Fcer1g/H2-Q7/Lilrb4a/H2-T-ps/Lilrb4b	30	D13vsN
GO:0002444	myeloid leukocyte mediated immunity	28/788	158/28891	3.27693e-15	2.13646e-13	Itgb2/Spi1/Hmox1/Fcgr1/Syk/Myo1f/Dnase1l3/F2/Rasgrp1/Fgr/Stap1/Tyrobp/Lat/Itgam/Gata1/Rac2/Cd300a/Lat2/Trem3/Trem1/Cx3cr1/Ticam2/Ptafr/Fcer1g/H2-Q7/Cd300lb/H2-T-ps/Ighg2b	28	D13vsN
GO:0001909	leukocyte mediated cytotoxicity	30/788	185/28891	4.11458e-15	2.59218e-13	Spi1/Nkg7/Sh2d1a/Gzmb/Fcgr1/Nckap1l/Dnase1l3/Il18rap/Ptprc/F2/Rasgrp1/Il21/Stap1/Lag3/Klrc1/Tyrobp/Coro1a/Itgam/Crtam/Vav1/Prf1/Tap1/Trem3/Trem1/Cx3cr1/Fcgr4/H2-Q7/H2-T-ps/Ulbp1/Ncr3-ps	30	D13vsN
GO:0001562	response to protozoan	17/788	48/28891	4.15664e-15	2.59218e-13	Nkg7/Il10/Slc11a1/Gbp3/Gbp2/Batf/Gbp8/Ccdc88b/Spn/Iigp1/Ifng/Igtp/Tgtp1/Gbp4/Gbp11/Gbp6/Gbp10	17	D13vsN
GO:0034341	response to interferon-gamma	27/788	150/28891	6.84364e-15	4.20688e-13	Il12rb1/Ccl3/Ccl8/Ccl4/Acod1/Mefv/Tnf/Casp1/Slc11a1/Gbp3/Gbp2/Was/Gbp8/Ccl5/Ubd/Ifng/Ifitm6/H2-Q7/Ifitm7/Nlrc5/Igtp/Tgtp1/Gbp4/Gbp11/Gbp6/Gbp10/Gbp5	27	D13vsN
GO:0019724	B cell mediated immunity	38/788	306/28891	7.61881e-15	4.61743e-13	Tbx21/Pou2f2/Fcgr1/Tnf/Cd28/Ptprc/C4bp/Fcgr2b/Il21r/Batf/Ifng/Nod2/Fcer1g/Pirb/H2-Q7/Il2rb/H2-T-ps/Ighg2c/Ighg2b/Ighg3/Ighv5-2/Ighv1-76/Ighv1-64/Ighv9-2/Ighv1-74/Ighv9-4/Ighv1-69/Igha/Ighv1-82/Ighv14-2/Ighv1-55/Ighv14-3/Ighv1-58/Ighv10-1/Ighv1-77/Ighv2-2/Ighv1-5/Ighv1-31	38	D13vsN
GO:0050870	positive regulation of T cell activation	36/788	277/28891	9.50688e-15	5.68168e-13	Lck/Il12rb1/Cd244a/Slc4a1/Cd274/Pdcd1lg2/Syk/Nckap1l/Cd6/Cd28/Ptprc/Rasgrp1/Il1b/Il21/Ptpn22/Coro1a/Itgal/Sash3/Cd209a/Cd3e/Ccl5/Nfkbid/Cd209c/Ccdc88b/Spn/Ifng/H2-Q7/Lilrb4a/Cd209b/H2-T-ps/Sirpb1c/Gm5150/Sirpd/Sirpb1b/Sirpb1a/Lilrb4b	36	D13vsN
GO:0046631	alpha-beta T cell activation	32/788	221/28891	1.37128e-14	7.76399e-13	Tbx21/Nkg7/Ly9/Cd244a/Cd274/Dock2/Adora2a/Rsad2/Syk/Nckap1l/Cd28/Ptprc/Dapl1/Il21/Ptpn22/Sash3/Crtam/Cd3e/Eomes/Batf/Cd300a/Nfkbid/Pla2g2d/Il27/Spn/Tarm1/Ifng/H2-Q7/Lilrb4a/H2-T-ps/Igtp/Lilrb4b	32	D13vsN
GO:0031341	regulation of cell killing	27/788	157/28891	2.20384e-14	1.21578e-12	Spi1/Sh2d1a/Cd5l/Syk/Nckap1l/Dnase1l3/Il18rap/Ptprc/Rasgrp1/Il21/Stap1/Lag3/Klrc1/Tyrobp/Itgam/Crtam/Vav1/Prf1/Tap1/Cx3cr1/Ifng/H2-Q7/Klrh1/H2-T-ps/Ccr5/Ulbp1/Ncr3-ps	27	D13vsN
GO:0030217	T cell differentiation	38/788	339/28891	2.03447e-13	1.05474e-11	Lck/Tbx21/Spi1/Ly9/Ikzf1/Dock2/Rsad2/Syk/Nckap1l/Ctla4/Cd28/Ptprc/Rasgrp1/Il1b/Il21/Ptpn22/Lag3/Clec4e/Sash3/Crtam/Cd3e/Cd3d/Eomes/Vav1/Batf/Nfkbid/Pla2g2d/Il27/Themis/Spn/Cd8a/Ifng/Fcer1g/Lilrb4a/Igtp/Btnl6/Bcl2a1d/Lilrb4b	38	D13vsN
GO:0002700	regulation of production of molecular mediator of immune response	30/788	236/28891	2.88579e-12	1.2671e-10	Acp5/Tbx21/Cd244a/Hmox1/Il10/Tnfaip3/Irak3/Rsad2/Syk/Tnf/Casp1/Cd28/Ptprc/Fcgr2b/Il1b/Il21/Ptpn22/Laptm5/Tnfrsf1b/Sash3/Lacc1/Tlr7/Ifng/Nod2/Ticam2/Fcer1g/H2-Q7/Lilrb4a/H2-T-ps/Lilrb4b	30	D13vsN
GO:0050868	negative regulation of T cell activation	23/788	138/28891	3.65891e-12	1.57443e-10	Tbx21/Cd274/Pdcd1lg2/Adora2a/Nckap1l/Ctla4/Dapl1/Ptpn22/Laptm5/Lag3/Ido1/Fgl1/Crtam/Cd300a/Ripor2/Nfkbid/Zc3h12d/Pla2g2d/Spn/Tarm1/Lilrb4a/Tigit/Lilrb4b	23	D13vsN
GO:1902105	regulation of leukocyte differentiation	37/788	363/28891	7.4384e-12	3.04833e-10	Clec2g/Lck/Ccl3/Tbx21/Spi1/Il10/Ikzf1/Syk/Nckap1l/Hcls1/Tnf/Csf1r/Ctla4/Cd28/Ptprc/Gfi1b/Rasgrp1/Ocstamp/Il21/Lag3/Pglyrp1/Tyrobp/Itgam/Sash3/Crtam/Ccl5/Nfkbid/Iapp/Il27/Ifng/Nfam1/Pirb/Lilrb4a/Ccr1l1/Pilrb1/Pira1/Lilrb4b	37	D13vsN
GO:0002221	pattern recognition receptor signaling pathway	29/788	233/28891	1.12821e-11	4.5371e-10	Tnfaip3/Irak3/Rsad2/Acod1/Mefv/Tnf/Pik3ap1/Tasl/Casp1/Ptpn22/Gbp2/Smpdl3b/Gfi1/Clec4e/Oas3/Tlr13/Cd300a/Tnip3/Lacc1/Tlr7/Tlr1/Cd300lf/Treml4/Nod2/Ticam2/Oas1e/Cd300ld3/Igtp/Gbp5	29	D13vsN
GO:0043299	leukocyte degranulation	19/788	97/28891	1.45944e-11	5.76143e-10	Itgb2/Spi1/Nkg7/Hmox1/Syk/Nckap1l/Myo1f/Rasgrp1/Fgr/Coro1a/Lat/Itgam/Gata1/Rac2/Cd300a/Lat2/Ptafr/Fcer1g/Fcgr4	19	D13vsN
GO:0002822	regulation of adaptive immune response based on somatic recombination of immune receptors built from immunoglobulin superfamily domains	29/788	236/28891	1.55045e-11	6.02261e-10	Il12rb1/Tbx21/Fcgr1/Cd274/Tnfaip3/Rsad2/Nckap1l/Tnf/Cd28/Slc11a1/Ptprc/C4bp/Fcgr2b/Il1b/Tnfrsf1b/Sash3/Was/Nfkbid/Il27/Spn/Ifng/Nod2/Fcer1g/H2-Q7/Lilrb4a/H2-T-ps/Ighg2b/Ulbp1/Lilrb4b	29	D13vsN
GO:0002819	regulation of adaptive immune response	30/788	252/28891	1.55359e-11	6.02261e-10	Il12rb1/Tbx21/Fcgr1/Cd274/Tnfaip3/Rsad2/Nckap1l/Samsn1/Tnf/Cd28/Slc11a1/Ptprc/C4bp/Fcgr2b/Il1b/Tnfrsf1b/Sash3/Was/Nfkbid/Il27/Spn/Ifng/Nod2/Fcer1g/H2-Q7/Lilrb4a/H2-T-ps/Ighg2b/Ulbp1/Lilrb4b	30	D13vsN
GO:0030100	regulation of endocytosis	35/788	344/28891	2.8944e-11	1.08301e-09	Apoc2/Hck/Fcgr1/Dock2/Syk/Nckap1l/Pot1b/Tnf/Slc11a1/Ptprc/Fcgr2b/Il1b/Fgr/Stap1/Siglece/Sh3gl3/Cd300a/Apoc1/Cd300lf/H1f1/Fpr2/Ifng/Nod2/Fcer1g/Cd209b/Il2rb/Klrh1/Sirpb1c/Ighg2b/Gm5150/Sirpd/Fpr3/Sirpb1b/Sirpb1a/Apoc2l	35	D13vsN
GO:0035456	response to interferon-beta	16/788	74/28891	1.2428e-10	4.17795e-09	Acod1/Gbp3/Gbp2/Ikbke/Iigp1/Ifitm6/Ifitm7/Oas1e/Gm4841/Ifi204/Iigp1c/Igtp/Ifi47/Tgtp1/F830016B08Rik/Gbp6	16	D13vsN
GO:0001910	regulation of leukocyte mediated cytotoxicity	21/788	136/28891	1.39741e-10	4.59011e-09	Spi1/Sh2d1a/Nckap1l/Dnase1l3/Il18rap/Ptprc/Rasgrp1/Il21/Stap1/Lag3/Klrc1/Tyrobp/Itgam/Crtam/Vav1/Tap1/Cx3cr1/H2-Q7/H2-T-ps/Ulbp1/Ncr3-ps	21	D13vsN
GO:1905818	regulation of chromosome separation	16/788	75/28891	1.54023e-10	4.98163e-09	Ube2c/Ncapg/Birc5/Aurkb/Trip13/Ndc80/Nuf2/Knl1/Kntc1/Plk1/Ncaph/Ttk/Ccnb1/Ncapg2/Cenpe/Spdl1	16	D13vsN
GO:0032102	negative regulation of response to external stimulus	41/788	485/28891	1.99546e-10	6.22209e-09	Acp5/Il10/Tnfaip3/Adora2a/Irak3/Aurkb/Aoah/Sema4d/Pbk/Acod1/Mefv/Tnf/Fcgr2b/F2/Ptpn22/Tnfrsf1b/Smpdl3b/Stap1/Pglyrp1/Siglece/Il10ra/Oas3/Fgg/Tap1/Metrnl/Mmp12/Spn/Fpr2/Cx3cr1/Nod2/H2-Q7/Ctnna2/Cldn19/Oas1e/Myoz1/Gpr31b/H2-T-ps/Nlrc5/Mir147/Igtp/Fpr3	41	D13vsN
GO:0050000	chromosome localization	19/788	115/28891	3.20013e-10	9.90659e-09	Spag5/Spo11/Birc5/Aurkb/Racgap1/Ndc80/Cdca5/Cenpf/Nuf2/Knl1/Knstrn/Fam83d/Kif2c/Ccnb1/Kif14/Cenpe/Nsl1/Spdl1/Kifc1	19	D13vsN
GO:0030099	myeloid cell differentiation	40/788	480/28891	5.07408e-10	1.53759e-08	Clec2g/Ccl3/Spi1/Slc4a1/Ikzf1/Nckap1l/Hcls1/Racgap1/Epb42/Rhag/Tspo2/Tnf/Csf1r/Pip4k2a/Gfi1b/Ocstamp/Stap1/Tyrobp/Itgam/Gata1/Batf/Ccl5/Ubd/Trim58/Iapp/Ncapg2/Cd300lf/Tifab/Nrros/Ifng/Fcer1g/Pirb/Ptk2b/Lilrb4a/Ccr1l1/Mir146/Pilrb1/Trim10/Pira1/Lilrb4b	40	D13vsN
GO:0051983	regulation of chromosome segregation	20/788	132/28891	5.41423e-10	1.61788e-08	Ube2c/Ncapg/Birc5/Cdk1/Aurkb/Trip13/Ndc80/Nuf2/Knl1/Kif2c/Kntc1/Plk1/Mki67/Ncaph/Ttk/Ccnb1/Ncapg2/Cenpe/Cdca2/Spdl1	20	D13vsN
GO:0007088	regulation of mitotic nuclear division	19/788	119/28891	5.85145e-10	1.73647e-08	Ube2c/Birc5/Aurkb/Trip13/Ndc80/Tnf/Cd28/Nuf2/Nusap1/Knl1/Il1b/Kntc1/Plk1/Mki67/Ttk/Ccnb1/Cenpe/Cdca2/Spdl1	19	D13vsN
GO:0009595	detection of biotic stimulus	12/788	41/28891	5.96184e-10	1.75711e-08	Naip1/Nr4a1/Pglyrp1/Crtam/Cdhr2/Tlr1/Nod2/Cd209b/Klrh1/Naip5/Naip6/Naip2	12	D13vsN
GO:0071174	mitotic spindle checkpoint signaling	13/788	51/28891	7.67476e-10	2.21641e-08	Birc5/Aurkb/Trip13/Ndc80/Nuf2/Knl1/Stil/Kntc1/Plk1/Ttk/Ccnb1/Cenpe/Spdl1	13	D13vsN
GO:0031640	killing of cells of another organism	18/788	110/28891	1.09796e-09	3.14969e-08	Ccl8/Gzmb/Syk/Gzma/F2/Gbp3/Gbp2/Cxcl9/Pglyrp1/Cxcl10/Prf1/Trem3/Trem1/Ifng/H2bc12/Klrh1/Igtp/Gbp5	18	D13vsN
GO:0099024	plasma membrane invagination	15/788	74/28891	1.23307e-09	3.49071e-08	Itgb2/Fcgr1/Aurkb/Nckap1l/Marco/Fcgr2b/Stap1/Siglece/Itgam/Cd300a/Xkr5/Treml4/Fcer1g/Ighg2b/Bin2	15	D13vsN
GO:0042113	B cell activation	31/788	320/28891	1.30728e-09	3.67518e-08	Tbx21/Spi1/Pou2f2/Il10/Ikzf1/Tnfaip3/Syk/Nckap1l/Samsn1/Ctla4/Cd28/Ptprc/Fcgr2b/Rasgrp1/Il21/Cdh17/Laptm5/Tyrobp/Sash3/Batf/Cd300a/Themis2/Pik3cd/Lat2/Prkcb/Ifng/Nod2/Nfam1/Ptk2b/Lilrb4a/Cfb	31	D13vsN
GO:0002685	regulation of leukocyte migration	27/788	249/28891	1.31531e-09	3.67518e-08	Spi1/Stk10/Nckap1l/Pla2g7/Myo1f/Csf1r/Itga4/Il1b/Ptpn22/Stap1/Ptn/Coro1a/Rac2/Cd300a/Cxcl10/Ccl5/Ripor2/Trem1/Cxcr3/Spn/Fpr2/Cx3cr1/Nod2/Ptafr/Ptk2b/Ccr1l1/Fpr3	27	D13vsN
GO:0002526	acute inflammatory response	20/788	139/28891	1.3789e-09	3.828e-08	Cd163/Fcgr1/Pik3cg/Ednrb/Tnf/Cd6/Dnase1l3/Fcgr2b/F2/Il1b/Ccl5/Saa3/Pla2g2d/Il31ra/Spn/Fcer1g/H2-Q7/H2-T-ps/Ighg2b/Ccr5	20	D13vsN
GO:0031577	spindle checkpoint signaling	13/788	54/28891	1.65611e-09	4.51027e-08	Birc5/Aurkb/Trip13/Ndc80/Nuf2/Knl1/Stil/Kntc1/Plk1/Ttk/Ccnb1/Cenpe/Spdl1	13	D13vsN
GO:0060759	regulation of response to cytokine stimulus	21/788	156/28891	1.85933e-09	4.96938e-08	Mmp8/Irak3/Syk/Naip1/Casp1/Ptprc/Zbp1/Laptm5/Stap1/Gfi1/Oas3/Ikbke/Cd300lf/Mmp12/Ticam2/Oas1e/Naip5/Nlrc5/Igtp/Naip6/Naip2	21	D13vsN
GO:0006911	phagocytosis, engulfment	14/788	65/28891	1.89237e-09	5.02645e-08	Itgb2/Fcgr1/Nckap1l/Marco/Fcgr2b/Stap1/Siglece/Itgam/Cd300a/Xkr5/Treml4/Fcer1g/Ighg2b/Bin2	14	D13vsN
GO:0007094	mitotic spindle assembly checkpoint signaling	12/788	49/28891	5.70112e-09	1.38598e-07	Birc5/Aurkb/Trip13/Ndc80/Nuf2/Knl1/Kntc1/Plk1/Ttk/Ccnb1/Cenpe/Spdl1	12	D13vsN
GO:0070269	pyroptosis	12/788	50/28891	7.3163e-09	1.75877e-07	Gzmb/Naip1/Mefv/Gzma/Casp1/Zbp1/Gbp3/Gbp2/Naip5/Naip6/Naip2/Gbp5	12	D13vsN
GO:0051783	regulation of nuclear division	20/788	153/28891	7.54164e-09	1.80287e-07	Ube2c/Birc5/Aurkb/Trip13/Ndc80/Tnf/Cd28/Nuf2/Nusap1/Knl1/Il1b/Kntc1/Rad51ap1/Plk1/Mki67/Ttk/Ccnb1/Cenpe/Cdca2/Spdl1	20	D13vsN
GO:0035458	cellular response to interferon-beta	13/788	63/28891	1.24799e-08	2.78243e-07	Acod1/Gbp3/Gbp2/Iigp1/Oas1e/Gm4841/Ifi204/Iigp1c/Igtp/Ifi47/Tgtp1/F830016B08Rik/Gbp6	13	D13vsN
GO:0044772	mitotic cell cycle phase transition	36/788	454/28891	1.36904e-08	3.02102e-07	Ube2c/Foxm1/Ccne1/Birc5/Cdk1/E2f7/Rrm2/Aurkb/Gpr132/Trip13/Ndc80/Cdca5/Bard1/Cenpf/Nuf2/Knl1/Ccna2/Iqgap3/Stil/Kntc1/Plk1/Ccnb2/Cyp1a1/Ubd/Dtl/Ttk/Zc3h12d/Ccnb1/Kif14/Clspn/Cdc25c/Cenpe/Ticrr/Cks2/Spdl1/Ccnf	36	D13vsN
GO:0030261	chromosome condensation	11/788	43/28891	1.50446e-08	3.25311e-07	Ncapg/Cdk1/Top2a/Cdca5/Nusap1/Ncaph/Ccnb1/Ncapg2/H1f1/H1f3/H1f5	11	D13vsN
GO:0042267	natural killer cell mediated cytotoxicity	17/788	117/28891	2.02309e-08	4.26732e-07	Nkg7/Sh2d1a/Gzmb/Il18rap/Rasgrp1/Il21/Lag3/Klrc1/Coro1a/Crtam/Vav1/Tap1/Fcgr4/H2-Q7/H2-T-ps/Ulbp1/Ncr3-ps	17	D13vsN
GO:0048872	homeostasis of number of cells	33/788	401/28891	2.26424e-08	4.75269e-07	Spi1/Hmox1/Slc4a1/Ikzf1/Tnfaip3/Nckap1l/Hcls1/Racgap1/Epb42/Rhag/Tspo2/Csf1r/Fcgr2b/Gfi1b/Slc7a11/Sit1/Coro1a/Lat/Itgam/Sash3/Gata1/Ccnb2/Trim58/Pik3cd/Ncapg2/Cx3cr1/Ifng/Nod2/Fcer1g/Pirb/Lilrb4a/Trim10/Bcl2a1a	33	D13vsN
GO:1990868	response to chemokine	14/788	80/28891	3.20649e-08	6.47772e-07	Ccl3/Ccl8/Ccl4/Gpr35/Cxcl9/Cxcl10/Ccl5/Ripor2/Ackr1/Cx3cr1/Cxcl2/Ptk2b/Ccr1l1/Ccr5	14	D13vsN
GO:0006925	inflammatory cell apoptotic process	9/788	28/28891	3.46278e-08	6.94441e-07	Fasl/Fcgr2b/Slc7a11/Itgam/Ccl5/Pik3cd/Ifng/Nod2/Ccr5	9	D13vsN
GO:0002437	inflammatory response to antigenic stimulus	16/788	107/28891	3.46978e-08	6.94441e-07	Fcgr1/Il10/Tnf/Cd6/Cd28/Fcgr2b/Rasgrp1/Pla2g2d/Il31ra/Spn/Nod2/Fcer1g/H2-Q7/Lilrb4a/H2-T-ps/Ighg2b	16	D13vsN
GO:0043300	regulation of leukocyte degranulation	12/788	57/28891	3.57869e-08	7.09636e-07	Itgb2/Spi1/Hmox1/Syk/Nckap1l/Fgr/Itgam/Gata1/Rac2/Cd300a/Ptafr/Fcer1g	12	D13vsN
GO:0002532	production of molecular mediator involved in inflammatory response	16/788	108/28891	3.97137e-08	7.7325e-07	Syk/Mefv/Tnf/Cd6/F2/Ido1/Cd300a/Pld4/Tarm1/Nod2/Ticam2/Fcer1g/Lilrb4a/Klrh1/Gbp5/Lilrb4b	16	D13vsN
GO:0061900	glial cell activation	12/788	58/28891	4.401e-08	8.41667e-07	Mmp8/Adora2a/Tnf/Csf1r/Casp1/Il1b/Stap1/Tyrobp/Itgam/Tlr1/Cx3cr1/Ifng	12	D13vsN
GO:0002534	cytokine production involved in inflammatory response	13/788	70/28891	4.74728e-08	8.95945e-07	Mefv/Tnf/Cd6/F2/Ido1/Pld4/Tarm1/Nod2/Ticam2/Lilrb4a/Klrh1/Gbp5/Lilrb4b	13	D13vsN
GO:0071887	leukocyte apoptotic process	19/788	157/28891	6.30345e-08	1.17419e-06	Fasl/Cd274/Il10/Aurkb/Hcls1/Pdcd1/Fcgr2b/Il21/Slc7a11/Itgam/Ido1/Ccl5/Nfkbid/Pik3cd/Ifng/Nod2/Fcer1g/Ccr5/Bcl2a1a	19	D13vsN
GO:2001251	negative regulation of chromosome organization	15/788	98/28891	6.73446e-08	1.24907e-06	Birc5/Aurkb/Top2a/Trip13/Ndc80/Pot1b/Nuf2/Knl1/Kntc1/Plk1/Ttk/Pif1/Ccnb1/Cenpe/Spdl1	15	D13vsN
GO:1902850	microtubule cytoskeleton organization involved in mitosis	19/788	160/28891	8.55479e-08	1.57313e-06	Kif11/Birc5/Cdk1/Aurkb/Racgap1/Ndc80/Nuf2/Nusap1/Tpx2/Stil/Plk1/Ripor2/Dlgap5/Prc1/Ccnb1/Cenph/Cenpe/Spdl1/Kifc1	19	D13vsN
GO:1901990	regulation of mitotic cell cycle phase transition	29/788	343/28891	9.00249e-08	1.64143e-06	Ube2c/Birc5/Cdk1/E2f7/Rrm2/Aurkb/Gpr132/Trip13/Ndc80/Cdca5/Bard1/Cenpf/Nuf2/Knl1/Stil/Kntc1/Plk1/Cyp1a1/Ubd/Dtl/Ttk/Zc3h12d/Ccnb1/Kif14/Clspn/Cdc25c/Cenpe/Ticrr/Spdl1	29	D13vsN
GO:0002645	positive regulation of tolerance induction	6/788	11/28891	1.66046e-07	2.9163e-06	Cd274/Irak3/Ido1/Cd3e/Lilrb4a/Lilrb4b	6	D13vsN
GO:0006959	humoral immune response	28/788	337/28891	2.14461e-07	3.69131e-06	Sh2d1a/Ccl8/Cd5l/Acod1/Tnf/Ptprc/C4bp/Fcgr2b/F2/Il1b/Bpifa1/Cxcl9/Pglyrp1/Cxcl10/Ifng/Nod2/Cxcl2/H2-Q7/H2bc12/Wfdc17/Wfdc10/Wfdc16/H2-T-ps/Ighg2c/Ighg2b/Ighg3/Cfb/Igha	28	D13vsN
GO:0034113	heterotypic cell-cell adhesion	11/788	57/28891	3.40941e-07	5.43359e-06	Itgb2/Lck/Itgb7/Il10/Tnfaip3/Tnf/Ptprc/Itga4/Il1b/Fgg/Itgad	11	D13vsN
GO:0033028	myeloid cell apoptotic process	10/788	46/28891	3.60843e-07	5.72955e-06	Fcgr2b/Slc7a11/Itgam/Gata1/Ccl5/Pik3cd/Ifng/Nod2/Fcer1g/Ccr5	10	D13vsN
GO:0051383	kinetochore organization	7/788	20/28891	6.21703e-07	9.55424e-06	Ndc80/Nuf2/Kntc1/Dlgap5/Cenph/Cenpe/Cenpw	7	D13vsN
GO:0051346	negative regulation of hydrolase activity	28/788	356/28891	6.51479e-07	9.90571e-06	Birc5/Adora2a/Sema4d/Naip1/Nckap1l/Stfa2/Nr4a1/Rgn/Gzma/Tnf/Ambp/Pzp/Plxnb3/Ngp/Pcsk1n/Apoc1/Serpina3g/Serpina12/Spock3/Fabp1/Serpina3f/Serpinb7/Wfdc8/Naip5/Naip6/Naip2/Cstdc4/Bcl2a1d	28	D13vsN
GO:0050921	positive regulation of chemotaxis	18/788	165/28891	6.66731e-07	1.01019e-05	Spi1/Nckap1l/Pla2g7/Csf1r/Il1b/Ptn/Rac2/Cxcl10/Ccl5/Ripor2/Trem1/Cxcr3/Scg2/Fpr2/Cx3cr1/Ptk2b/Ccr1l1/Fpr3	18	D13vsN
GO:0002709	regulation of T cell mediated immunity	15/788	122/28891	1.23908e-06	1.79521e-05	Tbx21/Rsad2/Nckap1l/Ptprc/Il1b/Tnfrsf1b/Sash3/Was/Spn/Nod2/H2-Q7/Lilrb4a/H2-T-ps/Ulbp1/Lilrb4b	15	D13vsN
GO:0052547	regulation of peptidase activity	32/788	457/28891	1.37171e-06	1.93506e-05	Lck/Fasl/Cldn13/Birc5/Adora2a/Cyfip2/Syk/Naip1/Mefv/Stfa2/Nr4a1/Tnf/Casp1/Ambp/Laptm5/Pzp/Ngp/Ctss/Pcsk1n/Serpina3g/Serpina12/Spock3/Fabp1/S100a8/Serpina3f/Serpinb7/Wfdc8/Naip5/Naip6/Naip2/Cstdc4/Bcl2a1d	32	D13vsN
GO:0044839	cell cycle G2/M phase transition	17/788	156/28891	1.37475e-06	1.93506e-05	Foxm1/Birc5/Cdk1/Aurkb/Gpr132/Ndc80/Bard1/Cenpf/Ccna2/Plk1/Ccnb2/Dtl/Ccnb1/Kif14/Clspn/Cdc25c/Ticrr	17	D13vsN
GO:0002269	leukocyte activation involved in inflammatory response	10/788	53/28891	1.45298e-06	2.02993e-05	Mmp8/Tnf/Csf1r/Casp1/Stap1/Tyrobp/Itgam/Tlr1/Cx3cr1/Ifng	10	D13vsN
GO:2000106	regulation of leukocyte apoptotic process	15/788	124/28891	1.52653e-06	2.11211e-05	Cd274/Il10/Aurkb/Hcls1/Pdcd1/Fcgr2b/Slc7a11/Ido1/Ccl5/Nfkbid/Pik3cd/Nod2/Fcer1g/Ccr5/Bcl2a1a	15	D13vsN
GO:0071459	protein localization to chromosome, centromeric region	7/788	24/28891	2.52351e-06	3.40034e-05	Cdk1/Aurkb/Knl1/Kntc1/Ttk/H2ac4/Spdl1	7	D13vsN
GO:0034501	protein localization to kinetochore	6/788	16/28891	2.56033e-06	3.40034e-05	Cdk1/Aurkb/Knl1/Kntc1/Ttk/Spdl1	6	D13vsN
GO:0043312	neutrophil degranulation	6/788	16/28891	2.56033e-06	3.40034e-05	Itgb2/Spi1/Syk/Myo1f/Itgam/Ptafr	6	D13vsN
GO:1903083	protein localization to condensed chromosome	6/788	16/28891	2.56033e-06	3.40034e-05	Cdk1/Aurkb/Knl1/Kntc1/Ttk/Spdl1	6	D13vsN
GO:0010466	negative regulation of peptidase activity	22/788	257/28891	2.58343e-06	3.42047e-05	Birc5/Adora2a/Naip1/Stfa2/Nr4a1/Tnf/Ambp/Pzp/Ngp/Pcsk1n/Serpina3g/Serpina12/Spock3/Fabp1/Serpina3f/Serpinb7/Wfdc8/Naip5/Naip6/Naip2/Cstdc4/Bcl2a1d	22	D13vsN
GO:0018108	peptidyl-tyrosine phosphorylation	25/788	322/28891	3.22461e-06	4.19199e-05	Itgb2/Lck/Il12rb1/Hck/Hnf4a/Sema4d/Syk/Hcls1/Samsn1/Tnf/Csf1r/Ptprc/Il21/Ptpn22/Fgr/Gata1/Cd3e/Cd300a/Ccl5/Ttk/Ifng/Nod2/Ptk2b/Lilrb4a/Lilrb4b	25	D13vsN
GO:0042554	superoxide anion generation	9/788	46/28891	3.55925e-06	4.54465e-05	Itgb2/Acp5/Cybb/Syk/Tyrobp/Itgam/Fpr2/Duox2/Ncf4	9	D13vsN
GO:0060142	regulation of syncytium formation by plasma membrane fusion	8/788	35/28891	3.62194e-06	4.5974e-05	Ccl8/Ocstamp/Cxcl9/Tyrobp/Cxcl10/Ripor2/Cd53/Nfe2	8	D13vsN
GO:0044403	biological process involved in symbiotic interaction	22/788	264/28891	4.00282e-06	5.00701e-05	Ccl8/Csf1r/F2/Bpifa1/Gbp3/Gbp2/Pglyrp1/Cd209a/Ccl5/Trim58/Cd209c/Trem3/Trem1/Cx3cr1/Ifng/Nod2/Ifitm6/Ifitm7/Cd209b/Naip5/Trim10/Gbp6	22	D13vsN
GO:0019882	antigen processing and presentation	15/788	134/28891	4.06786e-06	5.07362e-05	Fcgr1/Slc11a1/Fcgr2b/Was/Marchf1/Tap1/Ctss/Treml4/Ifng/Nod2/Fcer1g/Fcgr4/H2-Q7/H2-T-ps/Ulbp1	15	D13vsN
GO:0034612	response to tumor necrosis factor	19/788	206/28891	4.17609e-06	5.17859e-05	Ccl3/Mmp8/Ccl8/Ccl4/Syk/Naip1/Acod1/Tnf/Casp1/Ocstamp/Gbp3/Laptm5/Ccl5/Ubd/Ptk2b/Naip5/Naip6/Naip2/Mir378a	19	D13vsN
GO:0045428	regulation of nitric oxide biosynthetic process	11/788	74/28891	5.07097e-06	6.18141e-05	Itgb2/Acp5/Mmp8/Il10/Rgn/Tnf/Il1b/Cx3cr1/Ifng/Ptk2b/Ulbp1	11	D13vsN
GO:0031620	regulation of fever generation	5/788	11/28891	6.00687e-06	7.26055e-05	Ednrb/Tnf/Il1b/Ccl5/Ccr5	5	D13vsN
GO:0033627	cell adhesion mediated by integrin	12/788	90/28891	6.09221e-06	7.32257e-05	Itgb2/Itgb7/Syk/Nckap1l/Lpxn/Fermt3/Itga4/Itgam/Itgal/Cd3e/Ccl5/Itgad	12	D13vsN
GO:1903900	regulation of viral life cycle	16/788	156/28891	6.15405e-06	7.37448e-05	Rsad2/Top2a/Tnf/Gbp3/Cd209a/Oas3/Oas2/Ccl5/Trim58/Cd209c/Ifitm6/Ifitm7/Cd209b/Oas1e/Trim10/Mir378a	16	D13vsN
GO:0051897	positive regulation of protein kinase B signaling	18/788	193/28891	6.36077e-06	7.58183e-05	Pik3cg/Sema4d/Hcls1/Tnf/Csf1r/Pik3ap1/Cd28/F2/Fgr/F10/Ccl5/Pik3cd/Ramp3/Serpina12/Iapp/Lin28a/Cx3cr1/Hcst	18	D13vsN
GO:0080164	regulation of nitric oxide metabolic process	11/788	77/28891	7.52721e-06	8.77766e-05	Itgb2/Acp5/Mmp8/Il10/Rgn/Tnf/Il1b/Cx3cr1/Ifng/Ptk2b/Ulbp1	11	D13vsN
GO:0001781	neutrophil apoptotic process	5/788	12/28891	1.00658e-05	0.000113982	Fcgr2b/Slc7a11/Itgam/Pik3cd/Ifng	5	D13vsN
GO:0043313	regulation of neutrophil degranulation	5/788	12/28891	1.00658e-05	0.000113982	Itgb2/Spi1/Syk/Itgam/Ptafr	5	D13vsN
GO:0007204	positive regulation of cytosolic calcium ion concentration	18/788	202/28891	1.19442e-05	0.00013315	Ccl3/Pik3cg/Ednrb/Gpr35/Il1b/Gata1/Pmch/Hcrt/Fpr1/Cxcr3/Fpr2/Cx3cr1/Cxcl2/Ptk2b/Ccr1l1/Slc8a3/Ccr5/Fpr3	18	D13vsN
GO:0033006	regulation of mast cell activation involved in immune response	8/788	41/28891	1.27256e-05	0.000141129	Hmox1/Syk/Fgr/Gata1/Rac2/Cd300a/Fcer1g/Lilrb4a	8	D13vsN
GO:0000768	syncytium formation by plasma membrane fusion	10/788	68/28891	1.49922e-05	0.000162089	Ccl8/Dock2/Casp1/Ocstamp/Cxcl9/Tyrobp/Cxcl10/Ripor2/Cd53/Nfe2	10	D13vsN
GO:0140253	cell-cell fusion	10/788	68/28891	1.49922e-05	0.000162089	Ccl8/Dock2/Casp1/Ocstamp/Cxcl9/Tyrobp/Cxcl10/Ripor2/Cd53/Nfe2	10	D13vsN
GO:0043303	mast cell degranulation	10/788	69/28891	1.71089e-05	0.00017956	Hmox1/Syk/Rasgrp1/Fgr/Lat/Gata1/Rac2/Cd300a/Lat2/Fcer1g	10	D13vsN
GO:0034109	homotypic cell-cell adhesion	11/788	86/28891	2.20719e-05	0.000221829	Plek/Syk/Emilin2/Fermt3/Slc7a11/Gata1/Fgl1/Fgg/Cdhr2/Ccl5/F2rl3	11	D13vsN
GO:0051209	release of sequestered calcium ion into cytosol	14/788	136/28891	2.21675e-05	0.000221829	Lck/Fasl/Trpm2/Ptprc/F2/Cxcl9/Ryr1/Coro1a/Cxcl10/Fcrl5/F2rl3/Cxcr3/Ptk2b/Ccr5	14	D13vsN
GO:0070527	platelet aggregation	9/788	57/28891	2.22417e-05	0.000222055	Plek/Syk/Emilin2/Fermt3/Slc7a11/Gata1/Fgl1/Fgg/F2rl3	9	D13vsN
GO:0000018	regulation of DNA recombination	14/788	137/28891	2.40809e-05	0.000239308	Tbx21/Pot1b/Cd28/Ptprc/Rad51ap1/Was/Polq/Parpbp/Fignl1/Ankle1/H1f1/H1f3/Ifng/H1f5	14	D13vsN
GO:0001660	fever generation	5/788	14/28891	2.43129e-05	0.000240502	Ednrb/Tnf/Il1b/Ccl5/Ccr5	5	D13vsN
GO:0006809	nitric oxide biosynthetic process	11/788	87/28891	2.46513e-05	0.00024329	Itgb2/Acp5/Mmp8/Il10/Rgn/Tnf/Il1b/Cx3cr1/Ifng/Ptk2b/Ulbp1	11	D13vsN
GO:0065004	protein-DNA complex assembly	16/788	176/28891	2.81293e-05	0.000273229	Asf1b/Ikzf1/Kntc1/Cenpi/Dlgap5/Cenph/Cenpe/H1f1/H1f3/H1f5/H3c2/H3c6/H3c3/Cenpw/H3c4/H3c7	16	D13vsN
GO:0051090	regulation of DNA-binding transcription factor activity	28/788	436/28891	2.99836e-05	0.000289931	Itgb2/Spi1/Hck/Hmox1/Il10/Hnf4a/Tnfaip3/Irak3/Syk/Acod1/Hcls1/Tnf/Il18rap/Fcgr2b/Il1b/Tnfrsf8/Gfi1/Eomes/Nfkbid/Trim58/Ikbke/Cx3cr1/Prkcb/Nod2/Ticam2/Nfam1/Lpar5/Nlrc5	28	D13vsN
GO:0007292	female gamete generation	16/788	179/28891	3.46026e-05	0.000327962	Spo11/Top2a/Trip13/Stk31/Ndc80/Sgo2a/Ptn/Plk1/Ccnb2/Aspm/Hrob/Ncaph/Ttk/Ccnb1/Cenpe/Ptk2b	16	D13vsN
GO:0035634	response to stilbenoid	6/788	24/28891	3.5708e-05	0.000335483	Cyp2a5/Cidea/Fgl1/Saa3/Gsta2/Cyp2a4	6	D13vsN
GO:0006816	calcium ion transport	29/788	469/28891	4.32111e-05	0.000401593	Lck/Fasl/Ccl8/Trpm2/Adora2a/Pik3cg/Ednrb/Rgn/Gpr35/Ptprc/F2/Ptpn22/Cxcl9/Ryr1/Coro1a/Cxcl10/Ccl5/Ramp3/Iapp/Hcrt/Catsper4/Fcrl5/F2rl3/Cxcr3/Prkcb/Ptk2b/Ccr1l1/Slc8a3/Ccr5	29	D13vsN
GO:0031650	regulation of heat generation	5/788	16/28891	5.06913e-05	0.000466078	Ednrb/Tnf/Il1b/Ccl5/Ccr5	5	D13vsN
GO:2001057	reactive nitrogen species metabolic process	11/788	94/28891	5.11495e-05	0.00046829	Itgb2/Acp5/Mmp8/Il10/Rgn/Tnf/Il1b/Cx3cr1/Ifng/Ptk2b/Ulbp1	11	D13vsN
GO:0033674	positive regulation of kinase activity	27/788	426/28891	5.17356e-05	0.00047265	Spatc1l/Tenm1/Hnf4a/Pik3cg/Pik3r5/Syk/Tnf/Csf1r/Slc11a1/Ptprc/F2/Rasgrp1/Il1b/Tpx2/Stil/Fgr/Lat/Cd300a/Ccnb1/Kif14/Clspn/Tlr1/Cenpe/Ifng/Nod2/Ptk2b/Igtp	27	D13vsN
GO:0002920	regulation of humoral immune response	8/788	53/28891	8.84923e-05	0.000764623	Cd5l/Acod1/Tnf/Ptprc/C4bp/Fcgr2b/Il1b/Nod2	8	D13vsN
GO:0010721	negative regulation of cell development	22/788	323/28891	8.91717e-05	0.00076895	Lhx2/Clec2g/Tbx21/Sema4d/Ednrb/Ctla4/F2/Il1b/Dpysl5/Ptn/Lag3/Pglyrp1/Nfkbid/Iapp/Lin28a/Ifng/Pirb/Lilrb4a/Pilrb1/Ccr5/Pira1/Lilrb4b	22	D13vsN
GO:0042060	wound healing	24/788	370/28891	9.30692e-05	0.000797763	Hmox1/Slc4a1/Cldn13/Hnf4a/Plek/Syk/Emilin2/Tnf/Fermt3/Slc11a1/F2/Slc7a11/Gata1/F10/Fgl1/Fgg/Mmp12/F2rl3/Fcer1g/Lilrb4a/Cldn19/Duox2/Myoz1/Klrh1	24	D13vsN
GO:0006334	nucleosome assembly	9/788	70/28891	0.000117319	0.000974795	Asf1b/H1f1/H1f3/H1f5/H3c2/H3c6/H3c3/H3c4/H3c7	9	D13vsN
GO:0050817	coagulation	15/788	178/28891	0.000117394	0.000974795	Slc4a1/Hnf4a/Plek/Syk/Emilin2/Fermt3/F2/Slc7a11/Gata1/F10/Fgl1/Fgg/F2rl3/Fcer1g/Lilrb4a	15	D13vsN
GO:0007599	hemostasis	15/788	179/28891	0.000124966	0.00103375	Slc4a1/Hnf4a/Plek/Syk/Emilin2/Fermt3/F2/Slc7a11/Gata1/F10/Fgl1/Fgg/F2rl3/Fcer1g/Lilrb4a	15	D13vsN
GO:0070588	calcium ion transmembrane transport	23/788	354/28891	0.000126126	0.00103375	Lck/Fasl/Trpm2/Pik3cg/Ednrb/Rgn/Gpr35/Ptprc/F2/Ptpn22/Cxcl9/Ryr1/Coro1a/Cxcl10/Ramp3/Iapp/Catsper4/Fcrl5/F2rl3/Cxcr3/Ptk2b/Slc8a3/Ccr5	23	D13vsN
GO:0030866	cortical actin cytoskeleton organization	7/788	42/28891	0.000128367	0.00105012	Plek/Nckap1l/Racgap1/Tnf/Iqgap3/Anln/Fmnl1	7	D13vsN
GO:0050994	regulation of lipid catabolic process	9/788	71/28891	0.000131138	0.00107076	Apoc2/Clstn3/Pik3cg/Tnf/Cidea/Il1b/Apoc1/Fabp1/Apoc2l	9	D13vsN
GO:0008360	regulation of cell shape	13/788	142/28891	0.000144379	0.00116779	Ccl3/Hck/Sema4d/Epb42/Csf1r/F2/Fgr/Ptn/Coro1a/Plxnb3/Fmnl1/Ptk2b/Lst1	13	D13vsN
GO:0006898	receptor-mediated endocytosis	19/788	272/28891	0.00019086	0.00149594	Itgb2/Apoc2/Fcgr1/Hmmr/Syk/Marco/Fcgr2b/Itga4/Sh3gl3/Itgam/Cd300a/Apoc1/Ramp3/H1f1/Fcer1g/Fcgr4/Lilrb4a/Apoc2l/Lilrb4b	19	D13vsN
GO:0002832	negative regulation of response to biotic stimulus	15/788	187/28891	0.000202437	0.0015752	Tnfaip3/Irak3/Aurkb/Acod1/Mefv/Ptpn22/Smpdl3b/Oas3/Tap1/Mmp12/H2-Q7/Oas1e/H2-T-ps/Nlrc5/Igtp	15	D13vsN
GO:0039531	regulation of viral-induced cytoplasmic pattern recognition receptor signaling pathway	10/788	92/28891	0.000206845	0.0016066	Tnfaip3/Rsad2/Mefv/Tasl/Ptpn22/Gbp2/Treml4/Cd300ld3/Igtp/Gbp5	10	D13vsN
GO:1905153	regulation of membrane invagination	5/788	21/28891	0.000210865	0.00163193	Fcgr1/Nckap1l/Stap1/Siglece/Cd300a	5	D13vsN
GO:0002347	response to tumor cell	7/788	46/28891	0.000231734	0.00175864	Spi1/Nkg7/Cd274/Laptm5/Crtam/Prf1/Ulbp1	7	D13vsN
GO:0072574	hepatocyte proliferation	6/788	33/28891	0.000238414	0.00179667	Tnfaip3/Tnf/Ptn/Mki67/Fgl1/Ifng	6	D13vsN
GO:0072575	epithelial cell proliferation involved in liver morphogenesis	6/788	33/28891	0.000238414	0.00179667	Tnfaip3/Tnf/Ptn/Mki67/Fgl1/Ifng	6	D13vsN
GO:0051235	maintenance of location	23/788	373/28891	0.000269034	0.00199083	Lck/Fasl/Clstn3/Trpm2/Tnf/Cidea/Fbn2/Bard1/Ptprc/F2/Il1b/Cxcl9/Ryr1/Coro1a/Aspm/Cxcl10/Ikbke/Fcrl5/F2rl3/Cxcr3/Nrros/Ptk2b/Ccr5	23	D13vsN
GO:0055074	calcium ion homeostasis	22/788	353/28891	0.000313091	0.0023069	Lck/Fasl/Ccl8/Trpm2/Rgn/Ptprc/F2/Cxcl9/Kel/Ryr1/Coro1a/Hcrtr2/Cxcl10/Ccl5/Fcrl5/F2rl3/Cxcr3/Prkcb/Ptk2b/Ccr1l1/Slc8a3/Ccr5	22	D13vsN
GO:0048304	positive regulation of isotype switching to IgG isotypes	4/788	13/28891	0.000322592	0.00234875	Tbx21/Cd28/Ptprc/Ifng	4	D13vsN
GO:0051712	positive regulation of killing of cells of another organism	4/788	13/28891	0.000322592	0.00234875	Syk/Prf1/Ifng/Klrh1	4	D13vsN
GO:0070374	positive regulation of ERK1 and ERK2 cascade	17/788	239/28891	0.000330199	0.00239638	Ccl3/Ccl8/Ccl4/Csf1r/Ptprc/Rasgrp1/Il1b/Ptpn22/Fgg/Ccl5/Ramp3/Iapp/Fpr2/Nod2/Ptk2b/Ccr1l1/Fpr3	17	D13vsN
GO:0002544	chronic inflammatory response	5/788	23/28891	0.000333277	0.00239638	Il10/Tnfaip3/Tnf/Ido1/Cx3cr1	5	D13vsN
GO:0051043	regulation of membrane protein ectodomain proteolysis	5/788	23/28891	0.000333277	0.00239638	Il10/Tnf/Il1b/Tnfrsf1b/Ifng	5	D13vsN
GO:0000281	mitotic cytokinesis	9/788	81/28891	0.000360816	0.00257449	Birc5/Aurkb/Racgap1/Cep55/Nusap1/Iqgap3/Plk1/Anln/Ckap2	9	D13vsN
GO:0071347	cellular response to interleukin-1	9/788	81/28891	0.000360816	0.00257449	Ccl3/Ccl8/Ccl4/Irak3/Acod1/Il1b/Zbp1/Ccl5/Saa3	9	D13vsN
GO:0010563	negative regulation of phosphorus metabolic process	25/788	430/28891	0.000361373	0.00257449	Hnf4a/Tnfaip3/Plek/Adora2a/Irak3/Sema4d/Pbk/Nckap1l/Samsn1/Rgn/Tnf/Ptprc/Il1b/Ptpn22/Stap1/Ptpro/Plk1/Cd300a/Apoc1/Ccnb1/Ifng/Lilrb4a/Slc8a3/Gbp4/Lilrb4b	25	D13vsN
GO:0045936	negative regulation of phosphate metabolic process	25/788	430/28891	0.000361373	0.00257449	Hnf4a/Tnfaip3/Plek/Adora2a/Irak3/Sema4d/Pbk/Nckap1l/Samsn1/Rgn/Tnf/Ptprc/Il1b/Ptpn22/Stap1/Ptpro/Plk1/Cd300a/Apoc1/Ccnb1/Ifng/Lilrb4a/Slc8a3/Gbp4/Lilrb4b	25	D13vsN
GO:0042092	type 2 immune response	7/788	50/28891	0.000393551	0.00278071	Tbx21/Rsad2/Ido1/Batf/Il31ra/Nod2/Lilrb4a	7	D13vsN
GO:0043254	regulation of protein-containing complex assembly	25/788	437/28891	0.000458115	0.00317435	Sost/Hck/Tenm1/Ikzf1/Plek/Cyfip2/Syk/Nckap1l/Mefv/Hcls1/Tnf/Ptpn22/Cdh17/Gbp2/Add2/Coro1a/Kif14/Ikbke/Hrk/Tmc8/Ifng/Gda/Ptk2b/Igtp/Gbp5	25	D13vsN
GO:0032418	lysosome localization	10/788	102/28891	0.000479081	0.00329311	Hmox1/Syk/Rasgrp1/Fgr/Lat/Gata1/Rac2/Cd300a/Lat2/Fcer1g	10	D13vsN
GO:0046330	positive regulation of JNK cascade	10/788	104/28891	0.000559205	0.00379536	Naip1/Tnf/Fcgr2b/Rasgrp1/Il1b/Nod2/Ptk2b/Naip5/Naip6/Naip2	10	D13vsN
GO:0044406	adhesion of symbiont to host	4/788	15/28891	0.000589632	0.00393362	Bpifa1/Gbp3/Gbp2/Gbp6	4	D13vsN
GO:0009110	vitamin biosynthetic process	5/788	26/28891	0.000608886	0.00404952	Rgn/Tnf/Gfi1/Gulo/Ifng	5	D13vsN
GO:0034728	nucleosome organization	9/788	89/28891	0.000725024	0.00478493	Asf1b/H1f1/H1f3/H1f5/H3c2/H3c6/H3c3/H3c4/H3c7	9	D13vsN
GO:0098742	cell-cell adhesion via plasma-membrane adhesion molecules	15/788	211/28891	0.00072802	0.00479735	Pcdha10/Clstn3/Tenm1/Il10/Tnfaip3/Cd6/Itga4/Cdh17/Itgal/Plxnb3/Crtam/Cdhr2/Pcdha9/Pcdha4/Pcdha7	15	D13vsN
GO:0140694	non-membrane-bounded organelle assembly	23/788	402/28891	0.000759043	0.0049789	Spag5/Hck/Kif11/Birc5/Aurkb/Racgap1/Ndc80/Tnf/Tpx2/Stil/Kntc1/Plk1/Ccnb2/Aspm/Ripor2/Dlgap5/Prc1/Cenph/Cenpe/Myoz1/Cenpw/Kifc1/Bin2	23	D13vsN
GO:0045723	positive regulation of fatty acid biosynthetic process	5/788	28/28891	0.000869658	0.00566133	Apoc2/Hnf4a/Rgn/Il1b/Apoc2l	5	D13vsN
GO:0045342	MHC class II biosynthetic process	4/788	17/28891	0.000984379	0.00631264	Spi1/Il10/Slc11a1/Ifng	4	D13vsN
GO:0097028	dendritic cell differentiation	6/788	43/28891	0.0010416	0.00663016	Spi1/Trpm2/Gata1/Batf/Ubd/Pirb	6	D13vsN
GO:0051341	regulation of oxidoreductase activity	9/788	94/28891	0.00107589	0.00682823	Slc4a1/Rgn/Gzma/Tnf/Il1b/Gfi1/Ifng/Nod2/Ptk2b	9	D13vsN
GO:0035306	positive regulation of dephosphorylation	7/788	59/28891	0.00108797	0.00686444	Plek/Rgn/Ptprc/Cd300a/Cdca2/Ifng/Pirb	7	D13vsN
GO:2000351	regulation of endothelial cell apoptotic process	7/788	59/28891	0.00108797	0.00686444	Fasl/Il10/Tnfaip3/Tnf/Itga4/Fgg/Scg2	7	D13vsN
GO:1904645	response to amyloid-beta	6/788	44/28891	0.0011786	0.00741448	Fcgr2b/Itga4/Atp1a3/Ramp3/Fpr2/Fpr3	6	D13vsN
GO:0010919	regulation of inositol phosphate biosynthetic process	4/788	18/28891	0.00123848	0.00771228	Cd244a/Plek/Ptafr/Ptk2b	4	D13vsN
GO:0048291	isotype switching to IgG isotypes	4/788	18/28891	0.00123848	0.00771228	Tbx21/Cd28/Ptprc/Ifng	4	D13vsN
GO:0070555	response to interleukin-1	9/788	96/28891	0.00124994	0.00776119	Ccl3/Ccl8/Ccl4/Irak3/Acod1/Il1b/Zbp1/Ccl5/Saa3	9	D13vsN
GO:0051924	regulation of calcium ion transport	18/788	296/28891	0.0013981	0.00862725	Adora2a/Pik3cg/Rgn/Gpr35/F2/Ptpn22/Cxcl9/Coro1a/Cxcl10/Ccl5/Ramp3/Iapp/Hcrt/Fcrl5/F2rl3/Cxcr3/Ptk2b/Ccr1l1	18	D13vsN
GO:1903169	regulation of calcium ion transmembrane transport	14/788	203/28891	0.00144143	0.00883542	Pik3cg/Rgn/Gpr35/F2/Ptpn22/Cxcl9/Coro1a/Cxcl10/Ramp3/Iapp/Fcrl5/F2rl3/Cxcr3/Ptk2b	14	D13vsN
GO:0072577	endothelial cell apoptotic process	7/788	62/28891	0.00146195	0.00894846	Fasl/Il10/Tnfaip3/Tnf/Itga4/Fgg/Scg2	7	D13vsN
GO:0008037	cell recognition	12/788	160/28891	0.00152205	0.00923749	Clgn/Fcgr1/Dock2/Cd6/C4bp/Crtam/Prf1/Astl/Cd209b/Klrh1/Ighg2b/Pcdha7	12	D13vsN
GO:0007252	I-kappaB phosphorylation	4/788	19/28891	0.00153512	0.00925159	Tnf/Saa3/Tlr7/Cx3cr1	4	D13vsN
GO:0030502	negative regulation of bone mineralization	4/788	19/28891	0.00153512	0.00925159	Gata1/Nfe2/Ptk2b/Ccr1l1	4	D13vsN
GO:0009895	negative regulation of catabolic process	20/788	349/28891	0.00159681	0.00959646	Hmox1/Slc4a1/Il10/Tnfaip3/Irak3/Pik3cg/Pbk/Rgn/Tnf/Cidea/Slc11a1/Dapl1/Il1b/Ptpn22/Il10ra/Apoc1/Ikbke/Fbp1/Pabpn1l/Slfn2	20	D13vsN
GO:0032958	inositol phosphate biosynthetic process	5/788	32/28891	0.00162876	0.00973412	Cd244a/Plek/Ip6k3/Ptafr/Ptk2b	5	D13vsN
GO:0035455	response to interferon-alpha	5/788	32/28891	0.00162876	0.00973412	Ifitm6/Ifitm7/Oas1e/Ifi204/Tgtp1	5	D13vsN
GO:0045453	bone resorption	8/788	81/28891	0.00164723	0.00983085	Acp5/Syk/Csf1r/Rac2/Ctss/Iapp/Fcgr4/Ptk2b	8	D13vsN
GO:0002418	immune response to tumor cell	5/788	33/28891	0.00187704	0.0109637	Nkg7/Cd274/Crtam/Prf1/Ulbp1	5	D13vsN
GO:0045765	regulation of angiogenesis	18/788	307/28891	0.00208697	0.0120088	Itgb2/Fasl/Hmox1/Cybb/Il10/Pik3cg/Emilin2/Tnf/Il1b/Ptn/Ngp/Cxcl10/Ccl5/Pik3cd/Cxcr3/Cx3cr1/Prkcb/Ptk2b	18	D13vsN
GO:0016068	type I hypersensitivity	3/788	10/28891	0.00210148	0.0120088	Fcgr2b/Fcer1g/Ighg2b	3	D13vsN
GO:0019852	L-ascorbic acid metabolic process	3/788	10/28891	0.00210148	0.0120088	Clstn3/Rgn/Gulo	3	D13vsN
GO:0071351	cellular response to interleukin-18	3/788	10/28891	0.00210148	0.0120088	Il18rap/Ifng/Ticam2	3	D13vsN
GO:0071830	triglyceride-rich lipoprotein particle clearance	3/788	10/28891	0.00210148	0.0120088	Apoc2/Apoc1/Apoc2l	3	D13vsN
GO:1901334	lactone metabolic process	3/788	10/28891	0.00210148	0.0120088	Clstn3/Rgn/Gulo	3	D13vsN
GO:0001796	regulation of type IIa hypersensitivity	5/788	34/28891	0.0021519	0.0121677	Fcgr1/Fcer1g/H2-Q7/H2-T-ps/Ighg2b	5	D13vsN
GO:0001798	positive regulation of type IIa hypersensitivity	5/788	34/28891	0.0021519	0.0121677	Fcgr1/Fcer1g/H2-Q7/H2-T-ps/Ighg2b	5	D13vsN
GO:0002892	regulation of type II hypersensitivity	5/788	34/28891	0.0021519	0.0121677	Fcgr1/Fcer1g/H2-Q7/H2-T-ps/Ighg2b	5	D13vsN
GO:0002894	positive regulation of type II hypersensitivity	5/788	34/28891	0.0021519	0.0121677	Fcgr1/Fcer1g/H2-Q7/H2-T-ps/Ighg2b	5	D13vsN
GO:0022410	circadian sleep/wake cycle process	5/788	34/28891	0.0021519	0.0121677	Adora2a/Casp1/Hcrtr2/Pmch/Nps	5	D13vsN
GO:0051348	negative regulation of transferase activity	16/788	260/28891	0.00223019	0.0125938	Tnfaip3/Adora2a/Irak3/Rgn/Pot1b/Ptprc/Il1b/Ptpn22/Ptpro/Plk1/Cd300a/Pif1/Ifng/Lilrb4a/Slc8a3/Lilrb4b	16	D13vsN
GO:0035821	modulation of process of another organism	4/788	21/28891	0.00227004	0.0127022	Syk/Prf1/Ifng/Klrh1	4	D13vsN
GO:0048143	astrocyte activation	4/788	21/28891	0.00227004	0.0127022	Adora2a/Csf1r/Il1b/Ifng	4	D13vsN
GO:0033628	regulation of cell adhesion mediated by integrin	6/788	50/28891	0.00231134	0.0128332	Syk/Nckap1l/Lpxn/Fermt3/Cd3e/Ccl5	6	D13vsN
GO:0019439	aromatic compound catabolic process	24/788	467/28891	0.00248789	0.0136723	Hmox1/Moxd1/Upp1/Hgd/Rgn/Cidea/Dnase1l3/Slc11a1/Uox/Tnfrsf1b/Art2b/Ido1/Cyp1a1/Oas2/Zc3h12d/Ikbke/Lin28a/Gda/Mirlet7c-1/Slfn9/Pabpn1l/Slfn2/Slfn14/Art2a	24	D13vsN
GO:0062012	regulation of small molecule metabolic process	21/788	389/28891	0.00254106	0.0139467	Apoc2/Cd244a/Slc4a1/Hnf4a/Plek/Rgn/Tnf/Il1b/Slc7a11/Gfi1/Fgl1/Slc2a6/Apoc1/Serpina12/Lacc1/Fabp1/Ifng/Ptafr/Ptk2b/Fbp1/Apoc2l	21	D13vsN
GO:0017121	plasma membrane phospholipid scrambling	4/788	22/28891	0.00271521	0.0148081	Fasl/Slc4a1/Xkr5/Ano3	4	D13vsN
GO:0046849	bone remodeling	9/788	108/28891	0.00282885	0.0152665	Acp5/Syk/Csf1r/Ptn/Rac2/Ctss/Iapp/Fcgr4/Ptk2b	9	D13vsN
GO:0002357	defense response to tumor cell	3/788	11/28891	0.00283121	0.0152665	Spi1/Laptm5/Prf1	3	D13vsN
GO:0043320	natural killer cell degranulation	3/788	11/28891	0.00283121	0.0152665	Nkg7/Coro1a/Fcgr4	3	D13vsN
GO:0031589	cell-substrate adhesion	20/788	368/28891	0.0029442	0.0158164	Itgb2/Itgb7/Myo1g/Olfm4/Lpxn/Fermt3/Itga4/Ptn/Coro1a/Itgam/Itgal/Fgl1/Cd3e/Rac2/Fgg/Kif14/Trem1/Mmp12/Ptk2b/Itgad	20	D13vsN
GO:0097242	amyloid-beta clearance	5/788	37/28891	0.00315213	0.0167452	Itgb2/Tnf/Marco/Itgam/Ifng	5	D13vsN
GO:1904646	cellular response to amyloid-beta	5/788	38/28891	0.00354953	0.0187177	Fcgr2b/Itga4/Atp1a3/Fpr2/Fpr3	5	D13vsN
GO:0010985	negative regulation of lipoprotein particle clearance	3/788	12/28891	0.00369886	0.01926	Apoc2/Apoc1/Apoc2l	3	D13vsN
GO:0070944	neutrophil-mediated killing of bacterium	3/788	12/28891	0.00369886	0.01926	F2/Trem3/Trem1	3	D13vsN
GO:0071888	macrophage apoptotic process	3/788	12/28891	0.00369886	0.01926	Ccl5/Nod2/Ccr5	3	D13vsN
GO:0051353	positive regulation of oxidoreductase activity	6/788	55/28891	0.00376021	0.0194909	Rgn/Tnf/Il1b/Ifng/Nod2/Ptk2b	6	D13vsN
GO:0031645	negative regulation of nervous system process	4/788	24/28891	0.00377769	0.0194909	Tnf/Gpr35/Hcrt/Ifng	4	D13vsN
GO:0015914	phospholipid transport	8/788	93/28891	0.0039265	0.0201379	Fasl/Apoc2/Slc4a1/Xkr5/Apoc1/Atp8b4/Ano3/Apoc2l	8	D13vsN
GO:0071391	cellular response to estrogen stimulus	5/788	39/28891	0.00398162	0.0203479	Naip1/Ocstamp/Mir146/Naip6/Naip2	5	D13vsN
GO:0006641	triglyceride metabolic process	9/788	114/28891	0.00406213	0.0206856	Apoc2/Pik3cg/Rgn/Slc27a5/Apoc1/Serpina12/Apof/Mogat2/Apoc2l	9	D13vsN
GO:0030282	bone mineralization	10/788	137/28891	0.00442498	0.0221661	Fbn2/Csf1r/Fgr/Ptn/Gata1/Mmp13/Nfe2/Ptk2b/Ccr1l1/Duox2	10	D13vsN
GO:2000177	regulation of neural precursor cell proliferation	10/788	137/28891	0.00442498	0.0221661	Lhx2/Ncan/Shcbp1/Il1b/Ptn/Cip2a/Aspm/Bex1/Cx3cr1/Ccr5	10	D13vsN
GO:0014074	response to purine-containing compound	9/788	116/28891	0.00455524	0.022582	Trpm2/Adora2a/Pik3cg/Casp1/Il1b/Ryr1/Tlr7/Duox2/Slc8a3	9	D13vsN
GO:0016311	dephosphorylation	18/788	331/28891	0.00461121	0.0228332	Acp5/Plek/Sema4d/Nckap1l/Rgn/Tnf/Ptprc/Dusp2/Ptpn22/Ptpro/Ppm1n/Cd300a/Dusp5/Cdc25c/Cdca2/Ifng/Pirb/Fbp1	18	D13vsN
GO:1901361	organic cyclic compound catabolic process	24/788	491/28891	0.00465314	0.0229871	Hmox1/Moxd1/Upp1/Hgd/Rgn/Cidea/Dnase1l3/Slc11a1/Uox/Tnfrsf1b/Art2b/Ido1/Cyp1a1/Oas2/Zc3h12d/Ikbke/Lin28a/Gda/Mirlet7c-1/Slfn9/Pabpn1l/Slfn2/Slfn14/Art2a	24	D13vsN
GO:0032725	positive regulation of granulocyte macrophage colony-stimulating factor production	3/788	13/28891	0.00471174	0.0229871	Syk/Rasgrp1/Il1b	3	D13vsN
GO:0045938	positive regulation of circadian sleep/wake cycle, sleep	3/788	13/28891	0.00471174	0.0229871	Adora2a/Casp1/Pmch	3	D13vsN
GO:0070673	response to interleukin-18	3/788	13/28891	0.00471174	0.0229871	Il18rap/Ifng/Ticam2	3	D13vsN
GO:1900272	negative regulation of long-term synaptic potentiation	3/788	13/28891	0.00471174	0.0229871	Ptn/Tyrobp/Cx3cr1	3	D13vsN
GO:1990840	response to lectin	3/788	13/28891	0.00471174	0.0229871	Syk/Klrc1/Tyrobp	3	D13vsN
GO:1990858	cellular response to lectin	3/788	13/28891	0.00471174	0.0229871	Syk/Klrc1/Tyrobp	3	D13vsN
GO:0032465	regulation of cytokinesis	8/788	96/28891	0.00476319	0.0232118	Birc5/E2f7/Aurkb/Racgap1/Plk1/Prc1/Kif14/E2f8	8	D13vsN
GO:0006109	regulation of carbohydrate metabolic process	13/788	208/28891	0.00486955	0.0237032	Cd244a/Slc4a1/Hnf4a/Plek/Rgn/Fgl1/Rubcnl/Slc2a6/Serpina12/Ifng/Ptafr/Ptk2b/Fbp1	13	D13vsN
GO:0050679	positive regulation of epithelial cell proliferation	14/788	235/28891	0.00541597	0.0259809	Hmox1/Il10/Tnfaip3/Nr4a1/Tnf/Itga4/Iqgap3/Ptn/Plxnb3/Ccl5/Pik3cd/Mmp12/Scg2/Nod2	14	D13vsN
GO:0051302	regulation of cell division	12/788	188/28891	0.00567333	0.0270947	Birc5/E2f7/Aurkb/Racgap1/Il1b/Ptn/Plk1/Aspm/Prc1/Kif14/E2f8/Kif18b	12	D13vsN
GO:0033622	integrin activation	4/788	27/28891	0.00584932	0.0275441	Plek/Fermt3/Cdh17/Kif14	4	D13vsN
GO:0042753	positive regulation of circadian rhythm	4/788	27/28891	0.00584932	0.0275441	Adora2a/Casp1/Pmch/Nps	4	D13vsN
GO:0046700	heterocycle catabolic process	22/788	446/28891	0.00591038	0.027674	Hmox1/Upp1/Rgn/Cidea/Dnase1l3/Slc11a1/Uox/Tnfrsf1b/Art2b/Ido1/Cyp1a1/Oas2/Zc3h12d/Ikbke/Lin28a/Gda/Mirlet7c-1/Slfn9/Pabpn1l/Slfn2/Slfn14/Art2a	22	D13vsN
GO:0046434	organophosphate catabolic process	10/788	143/28891	0.00596667	0.0278769	Apoc2/Upp1/Pla2g7/Uox/Smpdl3b/Art2b/Apoc1/Gda/Art2a/Apoc2l	10	D13vsN
GO:0095500	acetylcholine receptor signaling pathway	5/788	43/28891	0.00608911	0.0283259	Ly6g/Ly6c2/Ly6i/Chrm4/Prkcb	5	D13vsN
GO:0032069	regulation of nuclease activity	4/788	28/28891	0.00667927	0.0309042	Gzma/Oas3/Oas2/Oas1e	4	D13vsN
GO:0002052	positive regulation of neuroblast proliferation	5/788	44/28891	0.00671866	0.0309202	Ncan/Cip2a/Aspm/Bex1/Cx3cr1	5	D13vsN
GO:0090224	regulation of spindle organization	5/788	44/28891	0.00671866	0.0309202	Spag5/Tpx2/Stil/Plk1/Ripor2	5	D13vsN
GO:0051653	spindle localization	6/788	62/28891	0.00679614	0.03121	Spag5/Ndc80/Nusap1/Plk1/Aspm/Spdl1	6	D13vsN
GO:0014902	myotube differentiation	10/788	146/28891	0.00687989	0.0315273	Ccl8/Dock2/Csf1r/Casp1/Cxcl9/Kel/Ryr1/Cxcl10/Ripor2/Cd53	10	D13vsN
GO:0032372	negative regulation of sterol transport	3/788	15/28891	0.00719789	0.032637	Apoc2/Apoc1/Apoc2l	3	D13vsN
GO:0032375	negative regulation of cholesterol transport	3/788	15/28891	0.00719789	0.032637	Apoc2/Apoc1/Apoc2l	3	D13vsN
GO:0032905	transforming growth factor beta1 production	3/788	15/28891	0.00719789	0.032637	Tyrobp/Nrros/Serpinb7	3	D13vsN
GO:0044409	entry into host	8/788	103/28891	0.00724343	0.0327744	Cd209a/Trim58/Cd209c/Ifitm6/Ifitm7/Cd209b/Naip5/Trim10	8	D13vsN
GO:0006509	membrane protein ectodomain proteolysis	5/788	45/28891	0.00739237	0.0332734	Il10/Tnf/Il1b/Tnfrsf1b/Ifng	5	D13vsN
GO:0031330	negative regulation of cellular catabolic process	12/788	195/28891	0.00751865	0.0337712	Hmox1/Il10/Tnfaip3/Pik3cg/Rgn/Slc11a1/Dapl1/Ptpn22/Il10ra/Apoc1/Ikbke/Slfn2	12	D13vsN
GO:0030279	negative regulation of ossification	5/788	46/28891	0.00811174	0.0362083	Sost/Gata1/Nfe2/Ptk2b/Ccr1l1	5	D13vsN
GO:1903034	regulation of response to wounding	11/788	174/28891	0.00846144	0.0377301	Cldn13/Il10/Emilin2/Tnf/F2/Ptn/Fgg/Cldn19/Duox2/Myoz1/Klrh1	11	D13vsN
GO:0045730	respiratory burst	4/788	30/28891	0.00856479	0.0379941	Cybb/Slc11a1/Rac2/Ncf4	4	D13vsN
GO:0006968	cellular defense response	3/788	16/28891	0.00868142	0.0381185	Sh2d1a/Lat/Ptk2b	3	D13vsN
GO:0010896	regulation of triglyceride catabolic process	3/788	16/28891	0.00868142	0.0381185	Apoc2/Pik3cg/Apoc2l	3	D13vsN
GO:0042359	vitamin D metabolic process	3/788	16/28891	0.00868142	0.0381185	Tnf/Gfi1/Ifng	3	D13vsN
GO:0045346	regulation of MHC class II biosynthetic process	3/788	16/28891	0.00868142	0.0381185	Spi1/Il10/Ifng	3	D13vsN
GO:0051004	regulation of lipoprotein lipase activity	3/788	16/28891	0.00868142	0.0381185	Apoc2/Apoc1/Apoc2l	3	D13vsN
GO:0060700	regulation of ribonuclease activity	3/788	16/28891	0.00868142	0.0381185	Oas3/Oas2/Oas1e	3	D13vsN
GO:1901722	regulation of cell proliferation involved in kidney development	3/788	16/28891	0.00868142	0.0381185	Lin28a/Ifng/Serpinb7	3	D13vsN
GO:0022411	cellular component disassembly	22/788	462/28891	0.00874823	0.0383727	Cdk1/Plek/Irak3/Top2a/Tnf/Cidea/Dnase1l3/Tpx2/Kif2c/Add2/Sh3gl3/Itgam/Plk1/Rubcnl/Trim58/Ckap2/Ctss/Mmp13/Kif18b/Cx3cr1/Nod2/Igtp	22	D13vsN
GO:0009409	response to cold	5/788	47/28891	0.00887823	0.0388637	Cidea/Plac8/Vgf/Metrnl/Pcsk1n	5	D13vsN
GO:0035304	regulation of protein dephosphorylation	7/788	86/28891	0.00913632	0.0398718	Nckap1l/Rgn/Tnf/Ptprc/Cd300a/Cdca2/Pirb	7	D13vsN
GO:1902692	regulation of neuroblast proliferation	6/788	66/28891	0.00917091	0.0399702	Ncan/Ptn/Cip2a/Aspm/Bex1/Cx3cr1	6	D13vsN
GO:0006260	DNA replication	15/788	276/28891	0.00924148	0.0402084	Ccne1/Cdk1/E2f7/Esco2/Bard1/Ccna2/Polq/Dtl/Pclaf/Pif1/Hcrt/E2f8/Ticrr/Cenps/Mcidas	15	D13vsN
GO:1905144	response to acetylcholine	5/788	48/28891	0.00969328	0.0419198	Ly6g/Ly6c2/Ly6i/Chrm4/Prkcb	5	D13vsN
GO:0001771	immunological synapse formation	3/788	17/28891	0.0103308	0.0442322	Dock2/Cd6/Prf1	3	D13vsN
GO:0035881	amacrine cell differentiation	3/788	17/28891	0.0103308	0.0442322	Ikzf1/Foxn4/Miat	3	D13vsN
GO:0042749	regulation of circadian sleep/wake cycle	4/788	32/28891	0.0107678	0.0456942	Adora2a/Casp1/Pmch/Nps	4	D13vsN
GO:0060586	multicellular organismal iron ion homeostasis	4/788	32/28891	0.0107678	0.0456942	Hmox1/Epb42/Rhag/Slc11a1	4	D13vsN
GO:0060249	anatomical structure homeostasis	15/788	283/28891	0.0114387	0.0483981	Acp5/Adora2a/Syk/Csf1r/Slc28a2/Coro1a/Sash3/Gata1/Il10ra/Rac2/Ctss/Iapp/Nod2/Fcgr4/Ptk2b	15	D13vsN
GO:0044270	cellular nitrogen compound catabolic process	21/788	446/28891	0.0115348	0.0486132	Hmox1/Upp1/Rgn/Cidea/Dnase1l3/Slc11a1/Uox/Tnfrsf1b/Art2b/Ido1/Oas2/Zc3h12d/Ikbke/Lin28a/Gda/Mirlet7c-1/Slfn9/Pabpn1l/Slfn2/Slfn14/Art2a	21	D13vsN
