# Supplementary material for: Comprehensive immune profiling reveals IFN-γ signaling in T cells mediates parasite phagocytosis in a rodent malaria model
Source: mBio. 2026 Mar 11;17(4):e03938-25. doi: 10.1128/mbio.03938-25 (PMC13059739; doi:10.1128/mbio.03938-25)
Supplement: Table S5 — Gene clusters and related pathways based on expression profiles during infection. [file mbio.03938-25-s0006.xlsx]

## Sheet: Cluster1-genes
TABLE S5. Gene clusters and related pathways based on expression profiles during infection
SYMBOL	Membership	Cluster
Batf	0.750569	Cluster1
Celsr3	0.750962	Cluster1
Nfkbie	0.75117	Cluster1
Zrsr2	0.75168	Cluster1
Spns2	0.751692	Cluster1
Arih1	0.75214	Cluster1
Cebpb	0.752958	Cluster1
Nxpe4	0.753314	Cluster1
Zfp41	0.753597	Cluster1
Riok3	0.753633	Cluster1
Map3k8	0.753828	Cluster1
Txn1	0.753913	Cluster1
Tmem131	0.753917	Cluster1
Lat2	0.753921	Cluster1
Camkk2	0.753938	Cluster1
Cdc42ep2	0.753959	Cluster1
Naip2	0.754132	Cluster1
Dleu2	0.754358	Cluster1
Frmd8	0.755059	Cluster1
Magt1	0.755322	Cluster1
Gm6377	0.755546	Cluster1
Ap1s2	0.755599	Cluster1
Rab11a	0.755679	Cluster1
Diaph2	0.755899	Cluster1
Rasgrp4	0.756039	Cluster1
Apol8	0.756263	Cluster1
Rcc2	0.756283	Cluster1
Tm6sf1	0.756362	Cluster1
Bcl2a1b	0.756488	Cluster1
Ikbke	0.756589	Cluster1
Prr14l	0.756887	Cluster1
Gm6189	0.757903	Cluster1
Lta4h	0.759157	Cluster1
Cnot1	0.759508	Cluster1
Prmt9	0.759889	Cluster1
Tnfrsf14	0.76007	Cluster1
Pkn3	0.760243	Cluster1
Tmem127	0.760422	Cluster1
Apoc2	0.760445	Cluster1
Inpp5d	0.761309	Cluster1
Itga5	0.762149	Cluster1
Gm8774	0.762498	Cluster1
Gnai3	0.762622	Cluster1
Mss51	0.762884	Cluster1
Farsa	0.763105	Cluster1
Abcc4	0.763419	Cluster1
Hcls1	0.763507	Cluster1
Ear2	0.764386	Cluster1
Blvrb	0.76443	Cluster1
Gucd1	0.764571	Cluster1
Crlf2	0.764682	Cluster1
Cdc42	0.765243	Cluster1
Pik3ap1	0.765455	Cluster1
Zfc3h1	0.765946	Cluster1
Sh2b3	0.766044	Cluster1
Urb2	0.766158	Cluster1
Smim35	0.767351	Cluster1
X3110082I17Rik	0.767358	Cluster1
Polr3a	0.768773	Cluster1
Mbnl3	0.770079	Cluster1
Pafah1b1	0.770142	Cluster1
Tbk1	0.770691	Cluster1
Aoah	0.770914	Cluster1
Fem1c	0.770929	Cluster1
Zfp160	0.771055	Cluster1
Dok1	0.771603	Cluster1
Washc4	0.771681	Cluster1
Matk	0.772549	Cluster1
Gm15931	0.772626	Cluster1
Dyrk1a	0.773071	Cluster1
Mfsd14b	0.773167	Cluster1
Tor1a	0.773215	Cluster1
Vps50	0.773225	Cluster1
Capza2	0.773353	Cluster1
Stk24	0.77377	Cluster1
Milr1	0.774059	Cluster1
Dnah14	0.774095	Cluster1
Necap1	0.774155	Cluster1
Gpd2	0.774293	Cluster1
Leprotl1	0.77475	Cluster1
Gm45924	0.775485	Cluster1
Esd	0.775974	Cluster1
Rab5c	0.776113	Cluster1
Vsir	0.776694	Cluster1
Cenpi	0.777683	Cluster1
Gosr1	0.778032	Cluster1
Lzic	0.778045	Cluster1
F630028O10Rik	0.778119	Cluster1
Ssr3	0.77875	Cluster1
Entpd7	0.778777	Cluster1
Ssna1	0.778987	Cluster1
Trav3.4	0.779117	Cluster1
Ppih	0.779214	Cluster1
Prdm4	0.780055	Cluster1
Brox	0.780187	Cluster1
Lrrc8c	0.780261	Cluster1
L3mbtl3	0.780289	Cluster1
Tvp23a	0.78057	Cluster1
X5830432E09Rik	0.78068	Cluster1
Inip	0.780796	Cluster1
Adprh	0.78089	Cluster1
Tram2	0.781111	Cluster1
Podxl	0.781768	Cluster1
Lpar6	0.782179	Cluster1
Zfp263	0.782349	Cluster1
Igsf6	0.782426	Cluster1
Cdc40	0.782585	Cluster1
Ripk2	0.782687	Cluster1
Alpk1	0.782843	Cluster1
Gm7496	0.782898	Cluster1
D16Ertd472e	0.782989	Cluster1
Gm5544	0.783543	Cluster1
Gpatch2l	0.783722	Cluster1
Gm22009	0.783826	Cluster1
Nup155	0.783837	Cluster1
Miip	0.785299	Cluster1
Cd244a	0.786379	Cluster1
Dennd4b	0.786635	Cluster1
Firrm	0.786765	Cluster1
Arpc5	0.787803	Cluster1
Tesmin	0.788101	Cluster1
Tbpl1	0.788256	Cluster1
Loxl3	0.788277	Cluster1
Tfeb	0.788519	Cluster1
Chtf18	0.788521	Cluster1
Rnf130	0.789047	Cluster1
Arpc2	0.789442	Cluster1
Gm29036	0.789445	Cluster1
X1700071M16Rik	0.789501	Cluster1
Lilra5	0.791106	Cluster1
Ermp1	0.79131	Cluster1
F10	0.791417	Cluster1
Rad18	0.791515	Cluster1
Crk	0.791518	Cluster1
Vps26a	0.791547	Cluster1
Ythdf3	0.7916	Cluster1
Plagl2	0.791664	Cluster1
Ets1	0.792784	Cluster1
Api5	0.793099	Cluster1
Tnfrsf1a	0.794104	Cluster1
Mfsd14a	0.794213	Cluster1
Btk	0.794394	Cluster1
Vps4b	0.795347	Cluster1
Gnb2	0.795524	Cluster1
Disc1	0.796449	Cluster1
Nipa2	0.796505	Cluster1
Fbxo28	0.796721	Cluster1
Donson	0.797364	Cluster1
Vdac3	0.797525	Cluster1
Zfp26	0.797753	Cluster1
F730043M19Rik	0.797797	Cluster1
Cybc1	0.798319	Cluster1
Gm16712	0.799022	Cluster1
Mir7119	0.800524	Cluster1
Tnpo3	0.800925	Cluster1
P2ry10b	0.80164	Cluster1
Gm14834	0.801666	Cluster1
Gimap5	0.802056	Cluster1
Atad2b	0.802571	Cluster1
Zfp407	0.802894	Cluster1
Fndc9	0.803942	Cluster1
Exoc1	0.804434	Cluster1
X5031439G07Rik	0.80465	Cluster1
Atxn7l3	0.80498	Cluster1
Celf1	0.805376	Cluster1
Rab10	0.805481	Cluster1
Nop9	0.805533	Cluster1
Pkd1l3	0.805542	Cluster1
Vav3	0.805878	Cluster1
Med13	0.805951	Cluster1
Sdcbp	0.805994	Cluster1
Tlr1	0.806261	Cluster1
Zfp992	0.806327	Cluster1
Ggta1	0.806444	Cluster1
Adam15	0.807323	Cluster1
Crkl	0.808241	Cluster1
Zbtb33	0.808717	Cluster1
Nck2	0.808732	Cluster1
Necap2	0.808863	Cluster1
Tet2	0.808874	Cluster1
Fbxo40	0.809237	Cluster1
Ceacam1	0.8094	Cluster1
Bub3	0.80964	Cluster1
Stam2	0.809943	Cluster1
Relt	0.810132	Cluster1
Stat6	0.810731	Cluster1
Gm18811	0.811355	Cluster1
Sirt7	0.812189	Cluster1
Msrb1	0.812786	Cluster1
Tns4	0.812969	Cluster1
Cblb	0.813301	Cluster1
Clec4n	0.813606	Cluster1
Virma	0.814258	Cluster1
Dll1	0.815359	Cluster1
Prkch	0.81543	Cluster1
Zfp513	0.815684	Cluster1
Slc2a6	0.815987	Cluster1
Cd300lb	0.81639	Cluster1
Slc16a3	0.816835	Cluster1
Ube2d1	0.816919	Cluster1
Wtap	0.817095	Cluster1
Mtmr14	0.817479	Cluster1
Grb2	0.817872	Cluster1
Foxn2	0.818248	Cluster1
Rtel1	0.818591	Cluster1
Atp7a	0.818861	Cluster1
Sirpb1b	0.819693	Cluster1
Mir5104	0.820454	Cluster1
Htt	0.820568	Cluster1
Tlr6	0.820785	Cluster1
Wasf2	0.820989	Cluster1
Ptk2b	0.821415	Cluster1
Ebi3	0.821548	Cluster1
Bltp1	0.822361	Cluster1
Gm23100	0.822884	Cluster1
Tmem131l	0.822999	Cluster1
Nckap1l	0.823417	Cluster1
Ppp6r1	0.823981	Cluster1
Ryr1	0.824322	Cluster1
Tubgcp4	0.824402	Cluster1
Alg13	0.824854	Cluster1
Tpd52	0.826176	Cluster1
Lims1	0.826448	Cluster1
Zfp217	0.826742	Cluster1
Birc3	0.826926	Cluster1
Irak3	0.827384	Cluster1
X2010315B03Rik	0.827424	Cluster1
Tifa	0.827606	Cluster1
A630001G21Rik	0.827676	Cluster1
X4930469K13Rik	0.827932	Cluster1
Eya3	0.828703	Cluster1
Gmpr2	0.828959	Cluster1
Mpeg1	0.829306	Cluster1
Pik3r6	0.829452	Cluster1
Actr2	0.830164	Cluster1
Nfkbiz	0.830217	Cluster1
Washc5	0.830918	Cluster1
Tnfrsf1b	0.831619	Cluster1
Ppt1	0.832075	Cluster1
Palm	0.832437	Cluster1
Adap1	0.832865	Cluster1
Pitpnm1	0.833094	Cluster1
Sema7a	0.833885	Cluster1
Ywhab	0.834032	Cluster1
Cd72	0.835551	Cluster1
Snx10	0.835946	Cluster1
Cyrib	0.836063	Cluster1
Brpf1	0.836704	Cluster1
Nin	0.836908	Cluster1
Lacc1	0.837024	Cluster1
N4bp1	0.838247	Cluster1
Adss1	0.838669	Cluster1
Snx20	0.839734	Cluster1
Agfg1	0.840641	Cluster1
Abi3	0.840661	Cluster1
Sbno1	0.840805	Cluster1
Mettl9	0.841002	Cluster1
Suz12	0.842476	Cluster1
Camk1d	0.842711	Cluster1
Sirpb1c	0.843341	Cluster1
Orm2	0.84361	Cluster1
Il17c	0.843804	Cluster1
Acp2	0.844517	Cluster1
Card9	0.844863	Cluster1
Rubcnl	0.844919	Cluster1
Cyth4	0.844975	Cluster1
P2rx7	0.845503	Cluster1
Ctsa	0.845854	Cluster1
Samsn1	0.846285	Cluster1
Napg	0.846392	Cluster1
Zc3h12d	0.846734	Cluster1
Ap2b1	0.846939	Cluster1
Cop1	0.84812	Cluster1
Kcnk6	0.848212	Cluster1
Gch1	0.848742	Cluster1
Tbc1d2b	0.848798	Cluster1
Mkrn2	0.84891	Cluster1
Mapk7	0.849467	Cluster1
Bcl10	0.849928	Cluster1
B4galt5	0.849988	Cluster1
Stk38	0.850345	Cluster1
Gm10634	0.850388	Cluster1
Pde1b	0.850689	Cluster1
Pikfyve	0.850848	Cluster1
Spata2	0.85207	Cluster1
Icam2	0.852083	Cluster1
Art2a	0.852415	Cluster1
Nuak2	0.852769	Cluster1
Phtf2	0.853049	Cluster1
Fut4	0.853475	Cluster1
Lilrb4a.1	0.853562	Cluster1
Hck	0.853607	Cluster1
Ptpn1	0.854367	Cluster1
Stap1	0.854621	Cluster1
Usp4	0.854844	Cluster1
Gm7027	0.855047	Cluster1
Rcan1	0.856104	Cluster1
Gsdmd	0.857333	Cluster1
Sgk3	0.858356	Cluster1
Themis2	0.858782	Cluster1
Ostf1	0.858854	Cluster1
Cyp2ab1	0.858996	Cluster1
Zfp770	0.859487	Cluster1
Wdr1	0.859522	Cluster1
Ube2q1	0.85954	Cluster1
Trem1	0.860202	Cluster1
Strn	0.860787	Cluster1
Sla	0.860942	Cluster1
Cd300ld3	0.861377	Cluster1
Camk2d	0.861547	Cluster1
Rab43	0.861849	Cluster1
Cyb5r4	0.862437	Cluster1
Xpnpep1	0.862585	Cluster1
Ankrd44	0.863271	Cluster1
Smpdl3b	0.864029	Cluster1
Klra2	0.864203	Cluster1
Slc26a6	0.864322	Cluster1
Gm6236	0.864524	Cluster1
Trps1	0.864863	Cluster1
Edem1	0.865104	Cluster1
Hycc1	0.865382	Cluster1
Ccdc97	0.865504	Cluster1
Tmc6	0.865624	Cluster1
Mir6537	0.865693	Cluster1
Rnf4	0.866353	Cluster1
Wdr36	0.866628	Cluster1
Gnai2	0.866791	Cluster1
Grk3	0.867096	Cluster1
Ube2f	0.867436	Cluster1
Lrrc25	0.867521	Cluster1
Wdr26	0.867528	Cluster1
Cyfip1	0.867568	Cluster1
Chfr	0.867893	Cluster1
Tmcc1	0.868069	Cluster1
Efhd2	0.868516	Cluster1
Fermt3	0.86868	Cluster1
Mob1a	0.868686	Cluster1
Cd300ld	0.868734	Cluster1
Gm22394	0.868916	Cluster1
Bmt2	0.86972	Cluster1
Lfng	0.870363	Cluster1
Rnf149	0.870517	Cluster1
Gm23598	0.871142	Cluster1
Lilrb4a	0.87314	Cluster1
Fcgr2b	0.87327	Cluster1
Cd82	0.873457	Cluster1
Atg4d	0.874143	Cluster1
Litaf	0.874362	Cluster1
Fzr1	0.875194	Cluster1
C5ar1	0.875392	Cluster1
Ccdc50	0.875466	Cluster1
Limd2	0.875666	Cluster1
Csf2ra	0.876593	Cluster1
Ms4a6c	0.876684	Cluster1
Rab32	0.876701	Cluster1
Pag1	0.877014	Cluster1
Pum2	0.878126	Cluster1
Furin	0.878138	Cluster1
Ppp3cb	0.878274	Cluster1
Nxpe5	0.878465	Cluster1
Fcer1g	0.878681	Cluster1
Lamtor3	0.879466	Cluster1
Fgd2	0.879561	Cluster1
Riox1	0.880117	Cluster1
Kcnk7	0.880432	Cluster1
Trem3	0.880533	Cluster1
Smg1	0.880815	Cluster1
Cxcl9	0.881984	Cluster1
Nrros	0.881984	Cluster1
Rfwd3	0.882099	Cluster1
Bora	0.882623	Cluster1
Rras	0.883204	Cluster1
Gsap	0.883325	Cluster1
Abraxas2	0.883717	Cluster1
Akt1	0.884179	Cluster1
Naip6	0.884197	Cluster1
Ptp4a2	0.884609	Cluster1
Cmpk1	0.884617	Cluster1
Oip5	0.884636	Cluster1
Rassf4	0.884652	Cluster1
Ppp4r1	0.884657	Cluster1
Gtf2ird2	0.885523	Cluster1
Itgb1bp1	0.885534	Cluster1
Gabpb2	0.886997	Cluster1
Sirpb1a	0.887139	Cluster1
Cd300e	0.88773	Cluster1
Mdm1	0.887993	Cluster1
Nras	0.888084	Cluster1
Nfam1	0.888348	Cluster1
Slc8a1	0.888476	Cluster1
Mrtfa	0.888832	Cluster1
Cyfip2	0.890829	Cluster1
Nipsnap3b	0.890837	Cluster1
Exosc9	0.89084	Cluster1
Gusb	0.891592	Cluster1
Arhgef3	0.891698	Cluster1
Cst3	0.892304	Cluster1
Ctsb	0.89268	Cluster1
Cd93	0.893313	Cluster1
Hip1	0.893741	Cluster1
Tmem168	0.894251	Cluster1
Tgm2	0.894438	Cluster1
Ppp2r5c	0.894795	Cluster1
Pygl	0.894854	Cluster1
Eno3	0.895458	Cluster1
Zdhhc13	0.896105	Cluster1
Flna	0.896321	Cluster1
Acot9	0.896513	Cluster1
Elmo2	0.896624	Cluster1
Lair1	0.897878	Cluster1
Atp13a1	0.89791	Cluster1
Htra2	0.898813	Cluster1
Adora2a	0.900605	Cluster1
Hdac9	0.900825	Cluster1
Arhgap27os3	0.902105	Cluster1
Cmip	0.902116	Cluster1
Coro1b	0.903286	Cluster1
Plek	0.9034	Cluster1
Bri3bp	0.90347	Cluster1
Arhgap27	0.904081	Cluster1
Slc5a11	0.90474	Cluster1
Smndc1	0.904983	Cluster1
Clec4a4	0.90519	Cluster1
Dock5	0.905732	Cluster1
Osbpl8	0.906124	Cluster1
Abca7	0.906804	Cluster1
X5530601H04Rik	0.906865	Cluster1
Apaf1	0.906951	Cluster1
Metrnl	0.907986	Cluster1
Arhgap17	0.908472	Cluster1
Ctu2	0.909448	Cluster1
Naip5	0.910092	Cluster1
Cdk17	0.910497	Cluster1
Arhgap26	0.911896	Cluster1
Ythdf1	0.912972	Cluster1
Dnajc13	0.913123	Cluster1
Mapk14	0.913837	Cluster1
Cd300c2	0.913982	Cluster1
Slc15a4	0.914282	Cluster1
Pld4	0.91452	Cluster1
Gm16287	0.91485	Cluster1
Plekho2	0.915408	Cluster1
Tnfrsf8	0.91569	Cluster1
Zcwpw1	0.915903	Cluster1
Id2	0.915907	Cluster1
Hmox1	0.916668	Cluster1
Pecam1	0.917232	Cluster1
Lcp2	0.917522	Cluster1
E2f3	0.917589	Cluster1
Ncf4	0.918358	Cluster1
Treml4	0.918379	Cluster1
Pot1b	0.918734	Cluster1
Ptbp3	0.919024	Cluster1
Fgd4	0.919288	Cluster1
Arid3a	0.919825	Cluster1
Lpcat2	0.919878	Cluster1
Gpr35	0.920188	Cluster1
Gm22871	0.92035	Cluster1
Ip6k3	0.920982	Cluster1
Gdf3	0.921507	Cluster1
Suco	0.922367	Cluster1
Pirb	0.922794	Cluster1
M6pr	0.923474	Cluster1
Pik3cg	0.924013	Cluster1
Pla2g7	0.924177	Cluster1
Mcl1	0.925481	Cluster1
Rassf5	0.925876	Cluster1
Ppp1r15b	0.925888	Cluster1
Zdhhc21	0.92616	Cluster1
Syk	0.926472	Cluster1
Mmrn2	0.927085	Cluster1
Mtpn	0.927896	Cluster1
Ncf1	0.92795	Cluster1
Tmem51os1	0.92814	Cluster1
Dok3	0.928148	Cluster1
Fgr	0.928286	Cluster1
Mthfs	0.928452	Cluster1
Lyn	0.928801	Cluster1
Nadk	0.929261	Cluster1
Cx3cr1	0.929349	Cluster1
Raf1	0.929484	Cluster1
Rftn1	0.930166	Cluster1
Rap1b	0.930731	Cluster1
Nr4a1	0.930931	Cluster1
Gsr	0.93099	Cluster1
Spata13	0.931683	Cluster1
Rgs1	0.932386	Cluster1
Clec2g	0.932428	Cluster1
Nsf	0.932987	Cluster1
Cd300a	0.933224	Cluster1
Cyria	0.933545	Cluster1
Sipa1	0.934677	Cluster1
Itgam	0.934747	Cluster1
Pik3r5	0.935441	Cluster1
Ubash3b	0.935924	Cluster1
Cybb	0.936588	Cluster1
Gm36161	0.936662	Cluster1
Jpt1	0.937105	Cluster1
Vmp1	0.937511	Cluster1
Gmip	0.938196	Cluster1
Sh3bp2	0.938322	Cluster1
Rap1gds1	0.93948	Cluster1
Degs2	0.939529	Cluster1
Ptpre	0.939713	Cluster1
Tlr13	0.939877	Cluster1
Arhgef10l	0.939878	Cluster1
Ptprj	0.939951	Cluster1
Synj1	0.939958	Cluster1
Nkiras2	0.940684	Cluster1
Birc6	0.94142	Cluster1
Pou2f2	0.941468	Cluster1
Gm22654	0.942304	Cluster1
Trappc8	0.945621	Cluster1
Myo1g	0.945832	Cluster1
Vac14	0.946568	Cluster1
Clec4a3	0.946951	Cluster1
Rp2	0.948091	Cluster1
Ticam2	0.948285	Cluster1
Zfp119a	0.949447	Cluster1
Ptger4	0.94945	Cluster1
Sirpa	0.949524	Cluster1
Rab8b	0.94962	Cluster1
Mapk1ip1l	0.949901	Cluster1
Cyp4f16	0.950948	Cluster1
Slc25a45	0.951003	Cluster1
Adgre4	0.95102	Cluster1
S1pr5	0.951334	Cluster1
Itgb2	0.951617	Cluster1
Nfatc2ip	0.951786	Cluster1
Clec4a1	0.951915	Cluster1
Senp1	0.952047	Cluster1
Wsb1	0.952628	Cluster1
Anxa2r1	0.953085	Cluster1
Fes	0.953316	Cluster1
Prkcb	0.953339	Cluster1
Pilra	0.953458	Cluster1
Zswim6	0.953761	Cluster1
Elmo1	0.955548	Cluster1
Evl	0.956931	Cluster1
Marchf1	0.957224	Cluster1
Cbl	0.958314	Cluster1
Phf6	0.958796	Cluster1
Tbc1d10b	0.959537	Cluster1
Vav1	0.959615	Cluster1
Rap1gap2	0.959751	Cluster1
Csk	0.961078	Cluster1
Tox4	0.96122	Cluster1
Cytip	0.96185	Cluster1
Rnf111	0.962017	Cluster1
Rbms1	0.962082	Cluster1
Kif3b	0.962304	Cluster1
Csf1r	0.963182	Cluster1
Gm24471	0.96351	Cluster1
Itgal	0.963956	Cluster1
Pip4k2a	0.966075	Cluster1
Tmem51	0.966667	Cluster1
Cept1	0.969261	Cluster1

## Sheet: Cluster1-pathways
GO ID	Description	GeneRatio	BgRatio	p_value	adjusted p_value	Gene symbols	Count	Cluster
GO:0006909	phagocytosis	36/517	242/28891	1.4332e-22	6.23874e-19	Cdc42/Btk/Sirpb1b/Bltp1/Nckap1l/Washc5/Camk1d/Sirpb1c/P2rx7/Pikfyve/Hck/Stap1/Fcgr2b/Fcer1g/Sirpb1a/Tgm2/Elmo2/Abca7/Pld4/Pecam1/Ncf4/Treml4/Pot1b/Syk/Fgr/Cd300a/Itgam/Ptprj/Myo1g/Ticam2/Sirpa/Itgb2/Elmo1/Vav1/Csk/Itgal	36	Cluster1
GO:0002757	immune response-activating signaling pathway	44/517	440/28891	2.77969e-20	6.04999e-17	Riok3/Lat2/Pik3ap1/Tbk1/Ripk2/Alpk1/Btk/Vav3/Tlr1/Crkl/Cblb/Clec4n/Prkch/Grb2/Tlr6/Nckap1l/Irak3/Tifa/Nfkbiz/Lacc1/Bcl10/Stap1/Themis2/Cd300ld3/Smpdl3b/Lilrb4a/C5ar1/Pum2/Fcer1g/Nras/Nfam1/Slc15a4/Lcp2/Treml4/Syk/Lyn/Rftn1/Cd300a/Tlr13/Ptprj/Myo1g/Ticam2/Prkcb/Csk	44	Cluster1
GO:0050900	leukocyte migration	37/517	398/28891	3.3472e-16	2.90294e-13	Spns2/Tnfrsf14/Cdc42/Pafah1b1/Podxl/Crk/Vav3/Crkl/Ptk2b/Nckap1l/Camk1d/Pikfyve/Fut4/Stap1/Wdr1/Trem1/C5ar1/Fcer1g/Trem3/Cxcl9/Akt1/Pecam1/Gpr35/Pla2g7/Syk/Lyn/Cx3cr1/Cd300a/Itgam/Ptprj/Myo1g/Ptger4/Sirpa/Itgb2/Vav1/Csf1r/Itgal	37	Cluster1
GO:0002697	regulation of immune effector process	40/517	473/28891	5.25881e-16	3.27023e-13	Tnfrsf14/Vsir/Ripk2/Cd244a/Loxl3/Crk/Btk/Gimap5/Ceacam1/Stat6/Nckap1l/Irak3/Pik3r6/Nfkbiz/Tnfrsf1b/Sema7a/Cyrib/Lacc1/Card9/P2rx7/Stap1/Lilrb4a/Fcgr2b/Litaf/Ppp3cb/Fcer1g/Slc15a4/Hmox1/Syk/Ncf1/Fgr/Lyn/Cx3cr1/Cd300a/Itgam/Ptprj/Ticam2/Itgb2/Fes/Vav1	40	Cluster1
GO:0030100	regulation of endocytosis	34/517	344/28891	8.83735e-16	4.80862e-13	Apoc2/Cdc42/Tor1a/Rab5c/Btk/Sdcbp/Dll1/Sirpb1b/Nckap1l/Ppt1/Camk1d/Sirpb1c/Ap2b1/Hck/Ptpn1/Stap1/Fcgr2b/Ppp3cb/Fcer1g/Sirpb1a/Hip1/Tgm2/Abca7/Pot1b/Syk/Fgr/Nsf/Cd300a/Ptprj/Synj1/Vac14/Sirpa/Cbl/Csk	34	Cluster1
GO:0007229	integrin-mediated signaling pathway	20/517	101/28891	1.37845e-15	6.6671e-13	Rcc2/Itga5/Cdc42/Loxl3/Vav3/Adam15/Ptk2b/Lims1/Sema7a/Fermt3/Fcer1g/Itgb1bp1/Flna/Plek/Syk/Fgr/Itgam/Itgb2/Vav1/Itgal	20	Cluster1
GO:0007159	leukocyte cell-cell adhesion	37/517	447/28891	1.33272e-14	5.80133e-12	Cebpb/Tnfrsf14/Itga5/Vsir/Ripk2/Cd244a/Loxl3/Ets1/Gimap5/Nck2/Ceacam1/Cblb/Sirpb1b/Tmem131l/Nckap1l/Pik3r6/Nfkbiz/Cyrib/Sirpb1c/Zc3h12d/Bcl10/Fut4/Fermt3/Lilrb4a/Pag1/Akt1/Sirpb1a/Adora2a/Pecam1/Zdhhc21/Syk/Cx3cr1/Cd300a/Itgam/Sirpa/Itgb2/Itgal	37	Cluster1
GO:0045088	regulation of innate immune response	38/517	474/28891	1.60546e-14	6.35325e-12	Riok3/Ikbke/Pik3ap1/Tbk1/Ripk2/Alpk1/Crk/Ythdf3/Btk/Gimap5/Tlr1/Ceacam1/Clec4n/Tlr6/Irak3/Tifa/Pik3r6/Nfkbiz/Lacc1/N4bp1/Card9/Bcl10/Cd300ld3/Smpdl3b/Pum2/Trem3/Akt1/Slc15a4/Treml4/Syk/Ncf1/Fgr/Lyn/Rftn1/Cd300a/Tlr13/Ticam2/Vav1	38	Cluster1
GO:0050866	negative regulation of cell activation	26/517	225/28891	5.8652e-14	1.88958e-11	Cebpb/Tnfrsf14/Inpp5d/Sh2b3/Milr1/Vsir/Loxl3/Btk/Gimap5/Ceacam1/Cblb/Tmem131l/Nckap1l/Samsn1/Zc3h12d/Lilrb4a/Fcgr2b/Pag1/Adora2a/Id2/Hmox1/Rassf5/Fgr/Lyn/Cd300a/Ubash3b	26	Cluster1
GO:0032956	regulation of actin cytoskeleton organization	32/517	351/28891	6.07721e-14	1.88958e-11	Cdc42ep2/Hcls1/Cdc42/Washc4/Capza2/Arpc5/Arpc2/Crk/Nck2/Grb2/Wasf2/Ptk2b/Nckap1l/Washc5/Cyrib/Hck/Wdr1/Cyfip1/Itgb1bp1/Cyfip2/Flna/Coro1b/Plek/Arhgap17/Pecam1/Mtpn/Fgr/Cyria/Arhgef10l/Ptger4/Evl/Csf1r	32	Cluster1
GO:0007015	actin filament organization	37/517	471/28891	6.73462e-14	1.95439e-11	Cdc42ep2/Diaph2/Hcls1/Cdc42/Washc4/Capza2/Arpc5/Arpc2/Nck2/Msrb1/Grb2/Wasf2/Ptk2b/Nckap1l/Actr2/Washc5/Cyrib/Wdr1/Cyfip1/Limd2/Itgb1bp1/Cyfip2/Hip1/Flna/Elmo2/Coro1b/Plek/Arhgap17/Pecam1/Mtpn/Cyria/Arhgef10l/Myo1g/Ptger4/Sirpa/Elmo1/Evl	37	Cluster1
GO:0050867	positive regulation of cell activation	36/517	454/28891	1.12054e-13	3.04856e-11	Tnfrsf14/Inpp5d/Crlf2/Vsir/Ripk2/Cd244a/Lilra5/Btk/Gimap5/Vav3/Nck2/Stat6/Cd300lb/Sirpb1b/Tlr6/Nckap1l/Pik3r6/Nfkbiz/Cyrib/Sirpb1c/Bcl10/Stap1/Lilrb4a/Fcer1g/Sirpb1a/Flna/Plek/Syk/Fgr/Itgam/Ptprj/Ticam2/Sirpa/Itgb2/Csf1r/Itgal	36	Cluster1
GO:0002274	myeloid leukocyte activation	28/517	280/28891	2.40348e-13	6.15433e-11	Batf/Lat2/Crlf2/Milr1/Cd244a/Btk/Gimap5/Tlr1/Cd300lb/Tlr6/Bcl10/Stap1/Lilrb4a/C5ar1/Fcer1g/Hmox1/Lcp2/Pirb/Syk/Fgr/Lyn/Cx3cr1/Cd300a/Itgam/Ptpre/Itgb2/Fes/Csf1r	28	Cluster1
GO:0019221	cytokine-mediated signaling pathway	35/517	450/28891	4.35594e-13	9.97969e-11	Naip2/Ikbke/Crlf2/Sh2b3/Pafah1b1/Tbk1/Dok1/Ripk2/Lilra5/Ythdf3/Tnfrsf1a/Ceacam1/Stat6/Ptk2b/Ebi3/Lims1/Irak3/Nfkbiz/Spata2/Stap1/Lilrb4a/Csf2ra/Fcer1g/Cxcl9/Akt1/Naip6/Naip5/Gpr35/Pirb/Syk/Lyn/Cx3cr1/Nkiras2/Ticam2/Csf1r	35	Cluster1
GO:0030099	myeloid cell differentiation	36/517	480/28891	5.86597e-13	1.21593e-10	Batf/Cebpb/Inpp5d/Hcls1/Sh2b3/Pafah1b1/L3mbtl3/Ets1/Gimap5/Tet2/Ceacam1/Dll1/Wasf2/Ptk2b/Nckap1l/Gmpr2/Snx10/Il17c/Stap1/Wdr1/Lilrb4a/Fcer1g/Nrros/Flna/Mapk14/Id2/Ptbp3/Pirb/Lyn/Clec2g/Itgam/Ubash3b/Senp1/Fes/Csf1r/Pip4k2a	36	Cluster1
GO:0002444	myeloid leukocyte mediated immunity	21/517	158/28891	1.01763e-12	1.84573e-10	Lat2/Milr1/Btk/Cd300lb/Card9/Stap1/Wdr1/Trem1/Fcer1g/Trem3/Hmox1/Syk/Ncf1/Fgr/Lyn/Cx3cr1/Cd300a/Itgam/Ticam2/Itgb2/Fes	21	Cluster1
GO:0050764	regulation of phagocytosis	19/517	127/28891	1.43319e-12	2.49546e-10	Btk/Sirpb1b/Nckap1l/Camk1d/Sirpb1c/Hck/Stap1/Fcgr2b/Fcer1g/Sirpb1a/Tgm2/Abca7/Pot1b/Syk/Fgr/Cd300a/Ptprj/Sirpa/Csk	19	Cluster1
GO:0032970	regulation of actin filament-based process	32/517	402/28891	2.4309e-12	3.91915e-10	Cdc42ep2/Hcls1/Cdc42/Washc4/Capza2/Arpc5/Arpc2/Crk/Nck2/Grb2/Wasf2/Ptk2b/Nckap1l/Washc5/Cyrib/Hck/Wdr1/Cyfip1/Itgb1bp1/Cyfip2/Flna/Coro1b/Plek/Arhgap17/Pecam1/Mtpn/Fgr/Cyria/Arhgef10l/Ptger4/Evl/Csf1r	32	Cluster1
GO:1903037	regulation of leukocyte cell-cell adhesion	32/517	407/28891	3.37769e-12	4.90103e-10	Cebpb/Tnfrsf14/Vsir/Ripk2/Cd244a/Loxl3/Ets1/Gimap5/Nck2/Ceacam1/Cblb/Sirpb1b/Tmem131l/Nckap1l/Pik3r6/Nfkbiz/Cyrib/Sirpb1c/Zc3h12d/Bcl10/Fut4/Lilrb4a/Pag1/Akt1/Sirpb1a/Adora2a/Zdhhc21/Syk/Cd300a/Sirpa/Itgb2/Itgal	32	Cluster1
GO:0018108	peptidyl-tyrosine phosphorylation	28/517	322/28891	7.24777e-12	9.85924e-10	Tnfrsf14/Itga5/Hcls1/Dyrk1a/Ripk2/Lilra5/Tnfrsf1a/Btk/Cblb/Clec4n/Ptk2b/Abi3/Suz12/Samsn1/Hck/Ptpn1/Lilrb4a/Pecam1/Syk/Fgr/Lyn/Cd300a/Ptprj/Ptger4/Itgb2/Fes/Cbl/Csf1r	28	Cluster1
GO:0006887	exocytosis	31/517	395/28891	7.7662e-12	1.02443e-09	Lat2/Rab11a/Milr1/Btk/Vps4b/Exoc1/Rab10/Sdcbp/Nckap1l/Washc5/P2rx7/Hck/Gnai2/Ppp3cb/Fcer1g/Plek/Arhgap17/Hmox1/Syk/Fgr/Lyn/Rap1b/Nsf/Cd300a/Itgam/Synj1/Myo1g/Rab8b/Itgb2/Fes/Prkcb	31	Cluster1
GO:0002366	leukocyte activation involved in immune response	28/517	333/28891	1.61251e-11	1.96061e-09	Batf/Lat2/Milr1/Entpd7/Ripk2/Cd244a/Loxl3/Btk/Stat6/Dll1/Atp7a/Ptk2b/Nckap1l/Nfkbiz/Lfng/Lilrb4a/Fcer1g/Slc15a4/Hmox1/Syk/Fgr/Lyn/Cd300a/Itgam/Ptger4/Itgb2/Fes/Itgal	28	Cluster1
GO:0002833	positive regulation of response to biotic stimulus	31/517	413/28891	2.42317e-11	2.5727e-09	Riok3/Ikbke/Pik3ap1/Tbk1/Ripk2/Alpk1/Btk/Gimap5/Tlr1/Clec4n/Tlr6/Irak3/Tifa/Nfkbiz/Lacc1/Card9/Bcl10/Cd300ld3/Smpdl3b/Pum2/Trem3/Slc15a4/Treml4/Syk/Mmrn2/Lyn/Rftn1/Cd300a/Tlr13/Ticam2/Vav1	31	Cluster1
GO:0032675	regulation of interleukin-6 production	20/517	173/28891	4.75166e-11	4.81023e-09	Cebpb/Inpp5d/Ripk2/Lilra5/Tnfrsf1a/Btk/Tlr1/Tlr6/Nckap1l/Irak3/Card9/P2rx7/Cd300ld/Lilrb4a/Fcer1g/Syk/Pou2f2/Ticam2/Sirpa/Csk	20	Cluster1
GO:0070661	leukocyte proliferation	31/517	425/28891	4.99269e-11	4.93936e-09	Cebpb/Tnfrsf14/Inpp5d/Tbk1/Vsir/Ripk2/Cd244a/Btk/Vav3/Nck2/Ceacam1/Stat6/Cblb/Ebi3/Tmem131l/Nckap1l/Nfkbiz/Tnfrsf1b/P2rx7/Zc3h12d/Lilrb4a/Fcgr2b/Csf2ra/Rassf5/Syk/Lyn/Cd300a/Itgam/Itgb2/Csf1r/Itgal	31	Cluster1
GO:0048872	homeostasis of number of cells	30/517	401/28891	5.54376e-11	5.36266e-09	Spns2/Inpp5d/Hcls1/Sh2b3/L3mbtl3/Ets1/Btk/Gimap5/Tet2/Nckap1l/Nfkbiz/Card9/P2rx7/Bcl10/Lilrb4a/Fcgr2b/Ppp3cb/Fcer1g/Akt1/Mapk14/Slc15a4/Id2/Hmox1/Ptbp3/Pirb/Lyn/Cx3cr1/Itgam/Senp1/Csf1r	30	Cluster1
GO:0006935	chemotaxis	32/517	462/28891	9.15339e-11	8.13157e-09	Ear2/Crk/Vav3/Crkl/Ptk2b/Nckap1l/Sema7a/Cyrib/Camk1d/Pikfyve/Stap1/Trem1/C5ar1/Fcer1g/Trem3/Cxcl9/Elmo2/Coro1b/Ythdf1/Gpr35/Pik3cg/Pla2g7/Syk/Lyn/Cx3cr1/Nr4a1/Itgam/Ptprj/Itgb2/Fes/Vav1/Csf1r	32	Cluster1
GO:0050863	regulation of T cell activation	30/517	411/28891	1.01146e-10	8.72124e-09	Cebpb/Tnfrsf14/Sh2b3/Vsir/Ripk2/Cd244a/Loxl3/Gimap5/Nck2/Ceacam1/Cblb/Sirpb1b/Tmem131l/Nckap1l/Pik3r6/Nfkbiz/Tnfrsf1b/Cyrib/Sirpb1c/Zc3h12d/Bcl10/Lilrb4a/Pag1/Sirpb1a/Adora2a/Syk/Cd300a/Sirpa/Csk/Itgal	30	Cluster1
GO:0032640	tumor necrosis factor production	22/517	223/28891	1.17555e-10	9.83611e-09	Frmd8/Vsir/Ripk2/Lilra5/Tnfrsf1a/Btk/Tlr1/Tlr6/Irak3/Card9/Cd300ld/Lilrb4a/Fcer1g/Mapk14/Tnfrsf8/Syk/Cx3cr1/Cybb/Ptprj/Ptger4/Sirpa/Csf1r	22	Cluster1
GO:0032635	interleukin-6 production	20/517	182/28891	1.1976e-10	9.83611e-09	Cebpb/Inpp5d/Ripk2/Lilra5/Tnfrsf1a/Btk/Tlr1/Tlr6/Nckap1l/Irak3/Card9/P2rx7/Cd300ld/Lilrb4a/Fcer1g/Syk/Pou2f2/Ticam2/Sirpa/Csk	20	Cluster1
GO:1902903	regulation of supramolecular fiber organization	29/517	393/28891	1.61324e-10	1.25401e-08	Cdc42ep2/Hcls1/Cdc42/Washc4/Dyrk1a/Capza2/Arpc5/Arpc2/Nck2/Grb2/Wasf2/Ptk2b/Nckap1l/Washc5/Cyrib/Wdr1/Cyfip1/Itgb1bp1/Cyfip2/Flna/Coro1b/Plek/Pecam1/Mtpn/Cyria/Arhgef10l/Ptger4/Fes/Evl	29	Cluster1
GO:0042113	B cell activation	26/517	320/28891	1.82848e-10	1.39638e-08	Batf/Lat2/Inpp5d/Btk/Vav3/Stat6/Dll1/Ptk2b/Nckap1l/Tpd52/Nfkbiz/Samsn1/Themis2/Lfng/Lilrb4a/Fcgr2b/Nfam1/Hdac9/Slc15a4/Id2/Syk/Lyn/Cd300a/Ptprj/Pou2f2/Prkcb	26	Cluster1
GO:0010563	negative regulation of phosphorus metabolic process	30/517	430/28891	3.01001e-10	2.14797e-08	Crkl/Nck2/Ceacam1/Cblb/Prkch/Nckap1l/Birc3/Irak3/Ywhab/Suz12/Samsn1/Stk38/Ptpn1/Stap1/Gnai2/Lilrb4a/Akt1/Itgb1bp1/Slc8a1/Adora2a/Plek/Pecam1/Ppp1r15b/Lyn/Cd300a/Ubash3b/Ptprj/Sirpa/Cbl/Csk	30	Cluster1
GO:0045936	negative regulation of phosphate metabolic process	30/517	430/28891	3.01001e-10	2.14797e-08	Crkl/Nck2/Ceacam1/Cblb/Prkch/Nckap1l/Birc3/Irak3/Ywhab/Suz12/Samsn1/Stk38/Ptpn1/Stap1/Gnai2/Lilrb4a/Akt1/Itgb1bp1/Slc8a1/Adora2a/Plek/Pecam1/Ppp1r15b/Lyn/Cd300a/Ubash3b/Ptprj/Sirpa/Cbl/Csk	30	Cluster1
GO:0006801	superoxide metabolic process	13/517	70/28891	3.11264e-10	2.16335e-08	Gnai3/Atp7a/Gch1/Cyb5r4/Gnai2/Nrros/Akt1/Ncf4/Syk/Ncf1/Itgam/Cybb/Itgb2	13	Cluster1
GO:0072593	reactive oxygen species metabolic process	23/517	257/28891	3.13097e-10	2.16335e-08	Txn1/Gnai3/Grb2/Atp7a/Tlr6/Ptk2b/Birc3/P2rx7/Gch1/Pikfyve/Cyb5r4/Gnai2/Nrros/Akt1/Mapk14/Ncf4/Syk/Ncf1/Itgam/Cybb/Ptger4/Itgb2/Vav1	23	Cluster1
GO:0051258	protein polymerization	24/517	282/28891	3.60597e-10	2.45262e-08	Cdc42ep2/Diaph2/Hcls1/Dyrk1a/Capza2/Ssna1/Arpc5/Arpc2/Nck2/Msrb1/Grb2/Ptk2b/Nckap1l/Tubgcp4/Washc5/Cyrib/Nin/Cyfip1/Cyfip2/Pecam1/Mtpn/Cyria/Fes/Evl	24	Cluster1
GO:0060326	cell chemotaxis	26/517	331/28891	3.80328e-10	2.54703e-08	Crk/Vav3/Crkl/Ptk2b/Nckap1l/Camk1d/Pikfyve/Stap1/Trem1/C5ar1/Fcer1g/Trem3/Cxcl9/Elmo2/Coro1b/Gpr35/Pla2g7/Syk/Lyn/Cx3cr1/Nr4a1/Itgam/Ptprj/Itgb2/Vav1/Csf1r	26	Cluster1
GO:0046651	lymphocyte proliferation	28/517	383/28891	4.14251e-10	2.73217e-08	Cebpb/Tnfrsf14/Inpp5d/Vsir/Ripk2/Cd244a/Btk/Vav3/Nck2/Ceacam1/Cblb/Ebi3/Tmem131l/Nckap1l/Nfkbiz/Tnfrsf1b/P2rx7/Zc3h12d/Lilrb4a/Fcgr2b/Rassf5/Syk/Lyn/Cd300a/Itgam/Itgb2/Csf1r/Itgal	28	Cluster1
GO:0032535	regulation of cellular component size	29/517	411/28891	4.60289e-10	2.94652e-08	Cdc42ep2/Rab11a/Hcls1/Pafah1b1/Capza2/Arpc5/Arpc2/Disc1/Nck2/Grb2/Atp7a/Ptk2b/Nckap1l/Washc5/Sema7a/Cyrib/P2rx7/Wdr1/Wdr36/Cyfip1/Pum2/Akt1/Cyfip2/Plek/Pecam1/Mtpn/Cyria/Evl/Rap1gap2	29	Cluster1
GO:0050727	regulation of inflammatory response	29/517	411/28891	4.60289e-10	2.94652e-08	Cebpb/Pik3ap1/Aoah/Lilra5/Ets1/Tnfrsf1a/Btk/Celf1/Tlr6/Nfkbiz/Tnfrsf1b/Sema7a/Lacc1/Mkrn2/Spata2/Stap1/Gsdmd/Smpdl3b/Fcgr2b/Fcer1g/Adora2a/Metrnl/Pik3cg/Ncf1/Lyn/Cx3cr1/Ptger4/Sirpa/Csf1r	29	Cluster1
GO:0002367	cytokine production involved in immune response	19/517	178/28891	5.75024e-10	3.57583e-08	Tnfrsf14/Crlf2/Vsir/Ripk2/Gimap5/Irak3/Tnfrsf1b/Sema7a/Lacc1/Card9/P2rx7/Trem1/Lilrb4a/Litaf/Fcer1g/Trem3/Hmox1/Syk/Ticam2	19	Cluster1
GO:0070663	regulation of leukocyte proliferation	25/517	313/28891	5.8696e-10	3.59864e-08	Cebpb/Tnfrsf14/Inpp5d/Vsir/Ripk2/Cd244a/Btk/Vav3/Nck2/Ceacam1/Stat6/Cblb/Tmem131l/Nckap1l/Tnfrsf1b/Zc3h12d/Lilrb4a/Fcgr2b/Csf2ra/Rassf5/Syk/Lyn/Cd300a/Csf1r/Itgal	25	Cluster1
GO:0006898	receptor-mediated endocytosis	23/517	272/28891	9.54165e-10	5.36941e-08	Apoc2/Sdcbp/Ceacam1/Dll1/Grb2/Ppt1/Ap2b1/Pikfyve/Grk3/Lilrb4a/Fcgr2b/Fcer1g/Hip1/Arhgap27/Dnajc13/Syk/Nsf/Cd300a/Itgam/Synj1/Vac14/Itgb2/Cbl	23	Cluster1
GO:0002532	production of molecular mediator involved in inflammatory response	15/517	108/28891	9.62127e-10	5.36941e-08	Btk/Tlr6/Il17c/Card9/Lilrb4a/Fcer1g/Mapk14/Pld4/Syk/Ncf1/Lyn/Cd300a/Rap1gds1/Ticam2/Sirpa	15	Cluster1
GO:1903706	regulation of hemopoiesis	30/517	452/28891	9.84e-10	5.42196e-08	Cebpb/Inpp5d/Hcls1/Sh2b3/Vsir/Ripk2/Loxl3/Ets1/Gimap5/Ceacam1/Dll1/Ptk2b/Tmem131l/Nckap1l/Pik3r6/Nfkbiz/Brpf1/Lilrb4a/Nfam1/Mapk14/Id2/Pirb/Syk/Lyn/Clec2g/Itgam/Ubash3b/Senp1/Fes/Csf1r	30	Cluster1
GO:0006911	phagocytosis, engulfment	12/517	65/28891	1.61825e-09	8.69661e-08	Cdc42/Nckap1l/Stap1/Fcgr2b/Fcer1g/Abca7/Treml4/Cd300a/Itgam/Sirpa/Itgb2/Elmo1	12	Cluster1
GO:0050672	negative regulation of lymphocyte proliferation	14/517	96/28891	1.81443e-09	9.51591e-08	Cebpb/Tnfrsf14/Inpp5d/Vsir/Btk/Ceacam1/Cblb/Tmem131l/Zc3h12d/Lilrb4a/Fcgr2b/Rassf5/Lyn/Cd300a	14	Cluster1
GO:0043254	regulation of protein-containing complex assembly	29/517	437/28891	1.88575e-09	9.77224e-08	Riok3/Cdc42ep2/Ikbke/Hcls1/Cdc42/Dyrk1a/Capza2/Arpc5/Arpc2/Btk/Nck2/Grb2/Tlr6/Ptk2b/Nckap1l/Cyrib/Hck/Rnf4/Cyfip1/Cyfip2/Plek/Pecam1/Syk/Mtpn/Raf1/Cyria/Ptger4/Fes/Evl	29	Cluster1
GO:0002700	regulation of production of molecular mediator of immune response	21/517	236/28891	2.05703e-09	1.05344e-07	Tnfrsf14/Vsir/Ripk2/Cd244a/Btk/Gimap5/Stat6/Irak3/Tnfrsf1b/Sema7a/Lacc1/Card9/P2rx7/Lilrb4a/Fcgr2b/Litaf/Fcer1g/Slc15a4/Hmox1/Syk/Ticam2	21	Cluster1
GO:0016050	vesicle organization	26/517	359/28891	2.14246e-09	1.07197e-07	Ap1s2/Rab11a/Tmem127/Gnai3/Pafah1b1/Washc4/Rab5c/Gosr1/Tbpl1/Mfsd14a/Vps4b/Vav3/Sdcbp/Washc5/Snx10/Agfg1/Rubcnl/P2rx7/Pikfyve/Tmcc1/Rab32/Dnajc13/Synj1/Trappc8/Rab8b/Pip4k2a	26	Cluster1
GO:0060759	regulation of response to cytokine stimulus	17/517	156/28891	3.37622e-09	1.58029e-07	Naip2/Ikbke/Sh2b3/Pafah1b1/Tbk1/Ripk2/Ythdf3/Tnfrsf1a/Irak3/Mapk7/Spata2/Stap1/Naip6/Naip5/Syk/Nkiras2/Ticam2	17	Cluster1
GO:0002237	response to molecule of bacterial origin	28/517	421/28891	3.42838e-09	1.58763e-07	Cebpb/Ripk2/Btk/Tlr1/Cd300lb/Tlr6/Irak3/Nfkbiz/Tnfrsf1b/Cyrib/Card9/P2rx7/Gch1/Bcl10/Stap1/Lilrb4a/Fcgr2b/Litaf/C5ar1/Cxcl9/Akt1/Mapk14/Lyn/Cx3cr1/Nr4a1/Ticam2/Ptger4/Sirpa	28	Cluster1
GO:0030098	lymphocyte differentiation	30/517	486/28891	5.29843e-09	2.3297e-07	Batf/Inpp5d/Sh2b3/Vsir/Entpd7/Ripk2/Loxl3/Btk/Gimap5/Stat6/Dll1/Atp7a/Ptk2b/Tmem131l/Nckap1l/Tpd52/Pik3r6/Nfkbiz/Lfng/Lilrb4a/Ppp3cb/Fcer1g/Nfam1/Hdac9/Id2/Syk/Ptprj/Pou2f2/Ptger4/Vav1	30	Cluster1
GO:0071216	cellular response to biotic stimulus	25/517	349/28891	5.46054e-09	2.37697e-07	Cebpb/Ripk2/Btk/Tlr1/Cd300lb/Tlr6/Irak3/Nfkbiz/Tnfrsf1b/Cyrib/Gch1/Bcl10/Stap1/Lilrb4a/Fcgr2b/Litaf/Cxcl9/Akt1/Mapk14/Ppp1r15b/Syk/Lyn/Cx3cr1/Ticam2/Sirpa	25	Cluster1
GO:0099024	plasma membrane invagination	12/517	74/28891	7.61992e-09	3.28411e-07	Cdc42/Nckap1l/Stap1/Fcgr2b/Fcer1g/Abca7/Treml4/Cd300a/Itgam/Sirpa/Itgb2/Elmo1	12	Cluster1
GO:0097581	lamellipodium organization	13/517	92/28891	1.02354e-08	4.24332e-07	Cdc42/Arpc5/Arpc2/Vav3/Nck2/Atp7a/Wasf2/Actr2/Abi3/Cyfip1/Coro1b/Fgd4/Spata13	13	Cluster1
GO:0035710	CD4-positive, alpha-beta T cell activation	15/517	131/28891	1.43974e-08	5.80296e-07	Batf/Cebpb/Tnfrsf14/Vsir/Entpd7/Ripk2/Loxl3/Gimap5/Stat6/Cblb/Atp7a/Nckap1l/Nfkbiz/Lilrb4a/Ptger4	15	Cluster1
GO:0051495	positive regulation of cytoskeleton organization	18/517	195/28891	1.6493e-08	6.52673e-07	Cdc42ep2/Cdc42/Arpc2/Vps4b/Nck2/Grb2/Wasf2/Ptk2b/Nckap1l/P2rx7/Wdr1/Cyfip1/Itgb1bp1/Flna/Plek/Arhgef10l/Fes/Evl	18	Cluster1
GO:0002440	production of molecular mediator of immune response	27/517	425/28891	1.71555e-08	6.72775e-07	Batf/Tnfrsf14/Crlf2/Vsir/Ripk2/Cd244a/Btk/Gimap5/Stat6/Irak3/Nfkbiz/Tnfrsf1b/Sema7a/Lacc1/Card9/P2rx7/Trem1/Lilrb4a/Fcgr2b/Litaf/Fcer1g/Trem3/Slc15a4/Hmox1/Syk/Pou2f2/Ticam2	27	Cluster1
GO:1901653	cellular response to peptide	24/517	346/28891	2.05187e-08	7.83489e-07	Leprotl1/Ripk2/Crk/Rab10/Ceacam1/Stat6/Grb2/Tlr6/Ptpn1/Slc26a6/Gnai2/Cyfip1/Fcgr2b/Akt1/Hdac9/Osbpl8/Raf1/Nr4a1/Rap1gds1/Ptpre/Ptprj/Prkcb/Csk/Pip4k2a	24	Cluster1
GO:0002685	regulation of leukocyte migration	20/517	249/28891	2.82515e-08	1.03344e-06	Spns2/Tnfrsf14/Crk/Crkl/Ptk2b/Nckap1l/Camk1d/Fut4/Stap1/Trem1/C5ar1/Akt1/Pecam1/Pla2g7/Lyn/Cx3cr1/Cd300a/Ptprj/Ptger4/Csf1r	20	Cluster1
GO:0002819	regulation of adaptive immune response	20/517	252/28891	3.44948e-08	1.2513e-06	Tnfrsf14/Vsir/Ripk2/Loxl3/Btk/Gimap5/Stat6/Clec4n/Nckap1l/Nfkbiz/Tnfrsf1b/Cyrib/Card9/P2rx7/Samsn1/Lilrb4a/Fcgr2b/Ppp3cb/Fcer1g/Slc15a4	20	Cluster1
GO:0016311	dephosphorylation	23/517	331/28891	3.91746e-08	1.37522e-06	Inpp5d/Mtmr14/Htt/Nckap1l/Ppp6r1/Eya3/Ywhab/Acp2/Ptpn1/Rcan1/Gnai2/Ppp3cb/Ptp4a2/Ppp4r1/Ppp2r5c/Plek/Pirb/Ppp1r15b/Cd300a/Ubash3b/Ptpre/Ptprj/Synj1	23	Cluster1
GO:0043409	negative regulation of MAPK cascade	17/517	187/28891	5.16021e-08	1.78273e-06	Sh2b3/Pafah1b1/Dok1/Irak3/P2rx7/Stk38/Ptpn1/Rnf149/Lilrb4a/Akt1/Itgb1bp1/Abca7/Lyn/Cd300a/Ptprj/Sirpa/Csk	17	Cluster1
GO:0043300	regulation of leukocyte degranulation	10/517	57/28891	6.27599e-08	2.11778e-06	Nckap1l/Fcer1g/Hmox1/Syk/Fgr/Lyn/Cd300a/Itgam/Itgb2/Fes	10	Cluster1
GO:0030032	lamellipodium assembly	11/517	73/28891	7.0924e-08	2.31735e-06	Cdc42/Arpc2/Vav3/Nck2/Atp7a/Wasf2/Actr2/Abi3/Cyfip1/Fgd4/Spata13	11	Cluster1
GO:0010543	regulation of platelet activation	9/517	44/28891	7.13359e-08	2.31735e-06	Sh2b3/Ceacam1/Fcer1g/Flna/Plek/Syk/Lyn/Ubash3b/Ptprj	9	Cluster1
GO:0033627	cell adhesion mediated by integrin	12/517	90/28891	7.34046e-08	2.36346e-06	Itga5/Podxl/Crk/Crkl/Nckap1l/Fermt3/Itgb1bp1/Syk/Lyn/Itgam/Itgb2/Itgal	12	Cluster1
GO:0061760	antifungal innate immune response	7/517	22/28891	7.62535e-08	2.4053e-06	Clec4n/Card9/Bcl10/Clec4a4/Cx3cr1/Clec4a3/Clec4a1	7	Cluster1
GO:0043087	regulation of GTPase activity	23/517	345/28891	8.32663e-08	2.60761e-06	Rasgrp4/Rcc2/Pafah1b1/Crk/Vav3/Crkl/Cblb/Ptk2b/Lims1/Adap1/Tbc1d2b/Itgb1bp1/Arhgap27/Arhgap17/Pecam1/Pot1b/Rgs1/Sipa1/Gmip/Rap1gds1/Tbc1d10b/Vav1/Rap1gap2	23	Cluster1
GO:0002449	lymphocyte mediated immunity	28/517	489/28891	8.38904e-08	2.60839e-06	Batf/Inpp5d/Crlf2/Vsir/Crk/Btk/Gimap5/Ceacam1/Stat6/Nckap1l/Pik3r6/Nfkbiz/Tnfrsf1b/Cyrib/Card9/P2rx7/Bcl10/Lilrb4a/Fcgr2b/Ppp3cb/Fcer1g/Slc15a4/Treml4/Pirb/Rftn1/Pou2f2/Myo1g/Vav1	28	Cluster1
GO:0002460	adaptive immune response based on somatic recombination of immune receptors built from immunoglobulin superfamily domains	28/517	491/28891	9.12842e-08	2.77874e-06	Batf/Inpp5d/Crlf2/Vsir/Entpd7/Ripk2/Loxl3/Btk/Gimap5/Stat6/Clec4n/Nckap1l/Nfkbiz/Tnfrsf1b/Cyrib/Card9/P2rx7/Bcl10/Lilrb4a/Fcgr2b/Ppp3cb/Fcer1g/Slc15a4/Treml4/Pirb/Rftn1/Pou2f2/Myo1g	28	Cluster1
GO:0010811	positive regulation of cell-substrate adhesion	14/517	140/28891	2.40859e-07	6.67809e-06	Itga5/Cdc42/Arpc2/Crk/Disc1/Crkl/Ptk2b/Lims1/Trem1/Rras/Itgb1bp1/Flna/Dock5/Ptprj	14	Cluster1
GO:0031589	cell-substrate adhesion	23/517	368/28891	2.63611e-07	7.17186e-06	Rcc2/Itga5/Cdc42/Arpc2/Crk/Disc1/Adam15/Crkl/Ptk2b/Lims1/Trem1/Fermt3/Rras/Itgb1bp1/Flna/Dock5/Pecam1/Itgam/Ptprj/Myo1g/Sirpa/Itgb2/Itgal	23	Cluster1
GO:0042063	gliogenesis	24/517	397/28891	2.66537e-07	7.20642e-06	Pafah1b1/Disc1/Crkl/Dll1/Prkch/Grb2/Tnfrsf1b/Suz12/B4galt5/Stap1/Wdr1/C5ar1/Nrros/Rras/Akt1/Adora2a/Id2/Lyn/Cx3cr1/Raf1/Itgam/Ptprj/Synj1/Csf1r	24	Cluster1
GO:0006470	protein dephosphorylation	18/517	235/28891	2.82977e-07	7.6037e-06	Htt/Nckap1l/Ppp6r1/Eya3/Ywhab/Ptpn1/Rcan1/Gnai2/Ppp3cb/Ptp4a2/Ppp4r1/Ppp2r5c/Pirb/Ppp1r15b/Cd300a/Ubash3b/Ptpre/Ptprj	18	Cluster1
GO:0120032	regulation of plasma membrane bounded cell projection assembly	17/517	212/28891	3.16517e-07	8.35028e-06	Cdc42ep2/Rab11a/Rcc2/Cdc42/Podxl/Arpc2/Atp7a/Htt/Wasf2/Actr2/Palm/Abi3/P2rx7/Stap1/Cyfip1/Akt1/Evl	17	Cluster1
GO:0016197	endosomal transport	18/517	238/28891	3.41402e-07	8.79362e-06	Ap1s2/Rab11a/Cdc42/Washc4/Vps50/Leprotl1/Gosr1/Vps26a/Vps4b/Rab10/Htt/Bltp1/Washc5/Pikfyve/Tmcc1/Fcgr2b/Rab8b/Tbc1d10b	18	Cluster1
GO:1901652	response to peptide	26/517	464/28891	3.68639e-07	9.38412e-06	Leprotl1/Ripk2/Crk/Rab10/Ceacam1/Stat6/Grb2/Tlr6/Card9/Ptpn1/Slc26a6/Gnai2/Cyfip1/Fcgr2b/Akt1/Hdac9/Osbpl8/Mapk14/Raf1/Nr4a1/Rap1gds1/Ptpre/Ptprj/Prkcb/Csk/Pip4k2a	26	Cluster1
GO:2000116	regulation of cysteine-type endopeptidase activity	18/517	240/28891	3.86246e-07	9.71898e-06	Naip2/Ripk2/Htt/Card9/Bcl10/Akt1/Naip6/Mrtfa/Cyfip2/Cst3/Hip1/Htra2/Adora2a/Apaf1/Naip5/Syk/Nr4a1/Senp1	18	Cluster1
GO:0043303	mast cell degranulation	10/517	69/28891	4.07893e-07	1.00884e-05	Lat2/Milr1/Btk/Fcer1g/Hmox1/Syk/Fgr/Lyn/Cd300a/Fes	10	Cluster1
GO:0046849	bone remodeling	12/517	108/28891	5.58661e-07	1.35858e-05	Inpp5d/Ceacam1/Ptk2b/Snx10/P2rx7/Dock5/Suco/Syk/Ubash3b/Ptger4/Csk/Csf1r	12	Cluster1
GO:0033006	regulation of mast cell activation involved in immune response	8/517	41/28891	5.66481e-07	1.36994e-05	Lilrb4a/Fcer1g/Hmox1/Syk/Fgr/Lyn/Cd300a/Fes	8	Cluster1
GO:0098581	detection of external biotic stimulus	7/517	30/28891	8.0406e-07	1.90221e-05	Naip2/Tlr1/Clec4n/Tlr6/Naip6/Naip5/Nr4a1	7	Cluster1
GO:0033674	positive regulation of kinase activity	24/517	426/28891	9.41793e-07	2.18416e-05	Camkk2/Lilra5/Tlr1/Ceacam1/Tlr6/Ptk2b/Pik3r6/Abi3/P2rx7/Ptpn1/Fgd2/Bora/Akt1/Itgb1bp1/Osbpl8/Fgd4/Pik3cg/Syk/Fgr/Lyn/Cd300a/Pik3r5/Csk/Csf1r	24	Cluster1
GO:1900024	regulation of substrate adhesion-dependent cell spreading	9/517	59/28891	9.96685e-07	2.29554e-05	Rcc2/Cdc42/Arpc2/Crk/Crkl/Lims1/Itgb1bp1/Flna/Dock5	9	Cluster1
GO:0051656	establishment of organelle localization	26/517	491/28891	1.06842e-06	2.40976e-05	Lat2/Ap1s2/Rab11a/Rcc2/Cdc42/Pafah1b1/Tor1a/Milr1/Btk/Vps4b/Exoc1/Nop9/Sdcbp/Bub3/Htt/Fcer1g/Abraxas2/Hmox1/Syk/Fgr/Lyn/Cd300a/Synj1/Trappc8/Myo1g/Fes	26	Cluster1
GO:0042742	defense response to bacterium	24/517	430/28891	1.11019e-06	2.47829e-05	Cebpb/Naip2/Tnfrsf14/Ear2/Tbk1/Ripk2/Tfeb/Tnfrsf1a/Mpeg1/Nfkbiz/Card9/P2rx7/Hck/Gsdmd/Trem1/C5ar1/Fcer1g/Trem3/Naip6/Naip5/Syk/Mmrn2/Ncf1/Fgr	24	Cluster1
GO:0051348	negative regulation of transferase activity	18/517	260/28891	1.2369e-06	2.70565e-05	Ceacam1/Cblb/Prkch/Irak3/Stk38/Ptpn1/Lilrb4a/Akt1/Itgb1bp1/Slc8a1/Adora2a/Pot1b/Lyn/Cd300a/Ubash3b/Ptprj/Cbl/Csk	18	Cluster1
GO:0001909	leukocyte mediated cytotoxicity	15/517	185/28891	1.35601e-06	2.93668e-05	Crk/Gimap5/Ceacam1/Nckap1l/Pik3r6/Cyrib/P2rx7/Stap1/Trem1/Ppp3cb/Trem3/Ncf1/Cx3cr1/Itgam/Vav1	15	Cluster1
GO:0051090	regulation of DNA-binding transcription factor activity	24/517	436/28891	1.41509e-06	3.03442e-05	Ikbke/Hcls1/Ripk2/Med13/Prkch/Tlr6/Irak3/Camk1d/Card9/Bcl10/Hck/Fcgr2b/Akt1/Nfam1/Flna/Tnfrsf8/Id2/Hmox1/Syk/Mtpn/Cx3cr1/Ticam2/Itgb2/Prkcb	24	Cluster1
GO:0001667	ameboidal-type cell migration	25/517	471/28891	1.64851e-06	3.50048e-05	Rab11a/Rcc2/Pkn3/Cdc42/Pafah1b1/Ythdf3/Ets1/Ceacam1/Wasf2/Ptk2b/Sema7a/Rras/Akt1/Itgb1bp1/Slc8a1/Hdac9/Coro1b/Dock5/Hmox1/Pecam1/Pik3cg/Mmrn2/Nr4a1/Itgb2/Evl	25	Cluster1
GO:0045453	bone resorption	10/517	81/28891	1.86035e-06	3.93112e-05	Inpp5d/Ceacam1/Ptk2b/Snx10/P2rx7/Syk/Ubash3b/Ptger4/Csk/Csf1r	10	Cluster1
GO:0046850	regulation of bone remodeling	9/517	64/28891	2.01815e-06	4.14388e-05	Inpp5d/Ceacam1/P2rx7/Suco/Syk/Ubash3b/Ptger4/Csk/Csf1r	9	Cluster1
GO:2000377	regulation of reactive oxygen species metabolic process	14/517	168/28891	2.20027e-06	4.49662e-05	Gnai3/Grb2/Tlr6/Ptk2b/Birc3/Gch1/Pikfyve/Gnai2/Akt1/Mapk14/Syk/Itgam/Ptger4/Itgb2	14	Cluster1
GO:0032418	lysosome localization	11/517	102/28891	2.22767e-06	4.51024e-05	Lat2/Milr1/Tfeb/Btk/Fcer1g/Hmox1/Syk/Fgr/Lyn/Cd300a/Fes	11	Cluster1
GO:1990849	vacuolar localization	11/517	102/28891	2.22767e-06	4.51024e-05	Lat2/Milr1/Tfeb/Btk/Fcer1g/Hmox1/Syk/Fgr/Lyn/Cd300a/Fes	11	Cluster1
GO:0033628	regulation of cell adhesion mediated by integrin	8/517	50/28891	2.76399e-06	5.49389e-05	Podxl/Crk/Crkl/Nckap1l/Fermt3/Itgb1bp1/Syk/Lyn	8	Cluster1
GO:0050870	positive regulation of T cell activation	18/517	277/28891	3.03901e-06	6.0131e-05	Tnfrsf14/Vsir/Ripk2/Cd244a/Gimap5/Nck2/Sirpb1b/Nckap1l/Pik3r6/Nfkbiz/Cyrib/Sirpb1c/Bcl10/Lilrb4a/Sirpb1a/Syk/Sirpa/Itgal	18	Cluster1
GO:0034504	protein localization to nucleus	20/517	335/28891	3.17782e-06	6.25929e-05	Txn1/Hcls1/Tor1a/Nup155/Tnfrsf1a/Tnpo3/Htt/Pikfyve/Nuak2/Lilrb4a/Ppp3cb/Akt1/Flna/Osbpl8/Abca7/Mapk14/E2f3/Rassf5/Syk/Rap1gds1	20	Cluster1
GO:1902743	regulation of lamellipodium organization	8/517	51/28891	3.22725e-06	6.29965e-05	Cdc42/Arpc2/Atp7a/Wasf2/Actr2/Abi3/Cyfip1/Coro1b	8	Cluster1
GO:0031623	receptor internalization	13/517	150/28891	3.27354e-06	6.36148e-05	Sdcbp/Ceacam1/Grb2/Ap2b1/Grk3/Lilrb4a/Fcer1g/Hip1/Syk/Nsf/Synj1/Vac14/Itgb2	13	Cluster1
GO:0042060	wound healing	21/517	370/28891	3.99763e-06	7.51257e-05	Sh2b3/Tor1a/F10/Crk/Vps4b/Ceacam1/Fermt3/Lilrb4a/Fcer1g/Mrtfa/Flna/Coro1b/Plek/Hmox1/Pecam1/Syk/Lyn/Ubash3b/Ptprj/Ptger4/Evl	21	Cluster1
GO:1901342	regulation of vasculature development	19/517	311/28891	4.00394e-06	7.51257e-05	Itga5/Sh2b3/Ets1/Tnfrsf1a/Ceacam1/Dll1/Ptk2b/Pik3r6/Mapk7/C5ar1/Rras/Nras/Hmox1/Pik3cg/Cx3cr1/Cybb/Ptger4/Itgb2/Prkcb	19	Cluster1
GO:0046328	regulation of JNK cascade	13/517	153/28891	4.07769e-06	7.53264e-05	Naip2/Cdc42/Pafah1b1/Ripk2/Crk/Ptk2b/Card9/Fcgr2b/Akt1/Naip6/Naip5/Fgd4/Sirpa	13	Cluster1
GO:0002534	cytokine production involved in inflammatory response	9/517	70/28891	4.33396e-06	7.96022e-05	Tlr6/Il17c/Card9/Lilrb4a/Mapk14/Pld4/Rap1gds1/Ticam2/Sirpa	9	Cluster1
GO:0002040	sprouting angiogenesis	12/517	131/28891	4.38519e-06	7.98691e-05	Itga5/Cdc42/Sh2b3/Ceacam1/Dll1/Ptk2b/Akt1/Itgb1bp1/Hdac9/Hmox1/Mmrn2/Nr4a1	12	Cluster1
GO:0043304	regulation of mast cell degranulation	7/517	38/28891	4.40406e-06	7.98787e-05	Fcer1g/Hmox1/Syk/Fgr/Lyn/Cd300a/Fes	7	Cluster1
GO:2001233	regulation of apoptotic signaling pathway	23/517	437/28891	4.92086e-06	8.85145e-05	Gnai3/Plagl2/Nck2/Htt/Tlr6/Eya3/Mapk7/Bcl10/Ptpn1/Sgk3/Trps1/Gnai2/Fcgr2b/Akt1/Mrtfa/Htra2/Adora2a/Apaf1/Hmox1/Mcl1/Cx3cr1/Raf1/Birc6	23	Cluster1
GO:0031341	regulation of cell killing	13/517	157/28891	5.41961e-06	9.62922e-05	Crk/Gimap5/Ceacam1/Nckap1l/Pik3r6/Cyrib/P2rx7/Stap1/Ppp3cb/Syk/Cx3cr1/Itgam/Vav1	13	Cluster1
GO:0001910	regulation of leukocyte mediated cytotoxicity	12/517	136/28891	6.46762e-06	0.000112614	Crk/Gimap5/Ceacam1/Nckap1l/Pik3r6/Cyrib/P2rx7/Stap1/Ppp3cb/Cx3cr1/Itgam/Vav1	12	Cluster1
GO:0031529	ruffle organization	8/517	56/28891	6.65717e-06	0.000115453	Rcc2/Snx10/Stap1/Cyfip1/Coro1b/Plek/Evl/Csf1r	8	Cluster1
GO:0061900	glial cell activation	8/517	58/28891	8.7063e-06	0.000146326	Tlr1/Tlr6/Stap1/C5ar1/Adora2a/Cx3cr1/Itgam/Csf1r	8	Cluster1
GO:0000302	response to reactive oxygen species	14/517	195/28891	1.2374e-05	0.000198761	Txn1/Stk24/Crk/Btk/Stat6/Atp7a/Ptk2b/Gch1/Mapk7/Akt1/Slc8a1/Hmox1/Ppp1r15b/Sirpa	14	Cluster1
GO:0045862	positive regulation of proteolysis	20/517	372/28891	1.4908e-05	0.000231691	Arih1/Vsir/L3mbtl3/Ripk2/Disc1/Ptk2b/Tnfrsf1b/Card9/Cop1/Bcl10/Chfr/Fzr1/Akt1/Cyfip2/Hip1/Htra2/Apaf1/Syk/Lyn/Senp1	20	Cluster1
GO:0043547	positive regulation of GTPase activity	16/517	253/28891	1.49564e-05	0.000231691	Rasgrp4/Rcc2/Crk/Crkl/Ptk2b/Lims1/Tbc1d2b/Arhgap27/Arhgap17/Rgs1/Sipa1/Gmip/Rap1gds1/Tbc1d10b/Vav1/Rap1gap2	16	Cluster1
GO:0034446	substrate adhesion-dependent cell spreading	10/517	102/28891	1.50971e-05	0.000233041	Rcc2/Cdc42/Arpc2/Crk/Crkl/Lims1/Fermt3/Itgb1bp1/Flna/Dock5	10	Cluster1
GO:0070372	regulation of ERK1 and ERK2 cascade	19/517	343/28891	1.60585e-05	0.000246137	Ripk2/Crkl/Ceacam1/Ptk2b/Sema7a/Card9/Ptpn1/Camk2d/Gnai2/C5ar1/Rras/Itgb1bp1/Abca7/Syk/Lyn/Rap1b/Sirpa/Csk/Csf1r	19	Cluster1
GO:0001906	cell killing	17/517	286/28891	1.82104e-05	0.000271008	Crk/Gimap5/Ceacam1/Nckap1l/Pik3r6/Cyrib/P2rx7/Stap1/Trem1/Ppp3cb/Trem3/Cxcl9/Syk/Ncf1/Cx3cr1/Itgam/Vav1	17	Cluster1
GO:1903169	regulation of calcium ion transmembrane transport	14/517	203/28891	1.94533e-05	0.000283401	Gimap5/Htt/Ptk2b/P2rx7/Camk2d/Ppp3cb/Cxcl9/Akt1/Slc8a1/Gpr35/Pik3cg/Lyn/Ubash3b/Vmp1	14	Cluster1
GO:0050817	coagulation	13/517	178/28891	2.09934e-05	0.000304614	Sh2b3/F10/Ceacam1/Fermt3/Lilrb4a/Fcer1g/Flna/Plek/Syk/Lyn/Ubash3b/Ptprj/Evl	13	Cluster1
GO:0007599	hemostasis	13/517	179/28891	2.22747e-05	0.000317843	Sh2b3/F10/Ceacam1/Fermt3/Lilrb4a/Fcer1g/Flna/Plek/Syk/Lyn/Ubash3b/Ptprj/Evl	13	Cluster1
GO:0007059	chromosome segregation	21/517	416/28891	2.34485e-05	0.0003314	Rab11a/Rcc2/Cdc42/Cenpi/Firrm/Chtf18/Rad18/Vps4b/Bub3/Sirt7/Tubgcp4/Actr2/Washc5/Rnf4/Chfr/Pum2/Abraxas2/Oip5/Flna/Zcwpw1/Kif3b	21	Cluster1
GO:0032102	negative regulation of response to external stimulus	23/517	485/28891	2.60118e-05	0.000361756	Riok3/Sh2b3/Aoah/Crk/Ythdf3/Ets1/Tnfrsf1a/Ceacam1/Irak3/Tnfrsf1b/Sema7a/Mkrn2/Stap1/Smpdl3b/Fcgr2b/Akt1/Adora2a/Coro1b/Metrnl/Cx3cr1/Ubash3b/Ptger4/Sirpa	23	Cluster1
GO:0006979	response to oxidative stress	20/517	389/28891	2.82069e-05	0.000388561	Txn1/Tor1a/Stk24/Ermp1/Crk/Btk/Stat6/Atp7a/Ptk2b/Gch1/Mapk7/Rcan1/Akt1/Slc8a1/Cst3/Htra2/Hmox1/Ppp1r15b/Gsr/Sirpa	20	Cluster1
GO:0051924	regulation of calcium ion transport	17/517	296/28891	2.8207e-05	0.000388561	Lilra5/Gimap5/Htt/Ptk2b/P2rx7/Camk2d/Gnai2/Ppp3cb/Cxcl9/Akt1/Slc8a1/Adora2a/Gpr35/Pik3cg/Lyn/Ubash3b/Vmp1	17	Cluster1
GO:0090132	epithelium migration	18/517	330/28891	3.26873e-05	0.000441343	Rab11a/Pkn3/Ets1/Ceacam1/Ptk2b/Rras/Akt1/Itgb1bp1/Hdac9/Coro1b/Dock5/Hmox1/Pecam1/Pik3cg/Mmrn2/Nr4a1/Itgb2/Evl	18	Cluster1
GO:0001558	regulation of cell growth	22/517	459/28891	3.30918e-05	0.000441343	Cdc42/Pafah1b1/Prdm4/Crk/Disc1/Sdcbp/Adam15/Crkl/Ceacam1/Ptk2b/Bltp1/Ppt1/Sema7a/Zc3h12d/Wdr36/Cyfip1/Pum2/Akt1/Exosc9/Pot1b/Mtpn/Ptprj	22	Cluster1
GO:2000117	negative regulation of cysteine-type endopeptidase activity	9/517	90/28891	3.43205e-05	0.000455479	Naip2/Htt/Akt1/Naip6/Mrtfa/Cst3/Adora2a/Naip5/Nr4a1	9	Cluster1
GO:0050920	regulation of chemotaxis	15/517	243/28891	3.63432e-05	0.0004794	Ptk2b/Nckap1l/Sema7a/Cyrib/Camk1d/Stap1/Trem1/C5ar1/Coro1b/Ythdf1/Pla2g7/Lyn/Cx3cr1/Ptprj/Csf1r	15	Cluster1
GO:0002269	leukocyte activation involved in inflammatory response	7/517	53/28891	4.26756e-05	0.000554528	Tlr1/Tlr6/Stap1/C5ar1/Cx3cr1/Itgam/Csf1r	7	Cluster1
GO:0036005	response to macrophage colony-stimulating factor	4/517	12/28891	4.47654e-05	0.00057652	Dok1/Pde1b/Stap1/Csf1r	4	Cluster1
GO:0036006	cellular response to macrophage colony-stimulating factor stimulus	4/517	12/28891	4.47654e-05	0.00057652	Dok1/Pde1b/Stap1/Csf1r	4	Cluster1
GO:0002456	T cell mediated immunity	12/517	165/28891	4.5137e-05	0.000577887	Crlf2/Vsir/Nckap1l/Nfkbiz/Tnfrsf1b/Cyrib/P2rx7/Lilrb4a/Ppp3cb/Treml4/Rftn1/Myo1g	12	Cluster1
GO:0008360	regulation of cell shape	11/517	142/28891	5.25247e-05	0.000660118	Cdc42ep2/Crk/Ptk2b/Palm/Hck/Wdr1/Cyfip1/Fgd4/Fgr/Fes/Csf1r	11	Cluster1
GO:0015850	organic hydroxy compound transport	17/517	318/28891	6.88692e-05	0.000823593	Apoc2/Abcc4/Tor1a/Vps4b/Ceacam1/Slc16a3/Slc26a6/Furin/Fcer1g/Tgm2/Adora2a/Slc5a11/Abca7/Syk/Cd300a/Prkcb/Pip4k2a	17	Cluster1
GO:0045927	positive regulation of growth	17/517	324/28891	8.65151e-05	0.00100427	Cdc42/Pafah1b1/Crk/Disc1/Celf1/Sdcbp/Dll1/Ptk2b/Sema7a/Cyfip1/Pum2/Akt1/Exosc9/Mapk14/Mtpn/Rftn1/Ptger4	17	Cluster1
GO:0035303	regulation of dephosphorylation	10/517	126/28891	9.32677e-05	0.00106704	Htt/Nckap1l/Ppp6r1/Ywhab/Rcan1/Gnai2/Plek/Pirb/Ppp1r15b/Cd300a	10	Cluster1
GO:0010921	regulation of phosphatase activity	8/517	80/28891	9.33935e-05	0.00106704	Htt/Nckap1l/Ppp6r1/Rcan1/Gnai2/Plek/Ppp1r15b/Cd300a	8	Cluster1
GO:0034612	response to tumor necrosis factor	13/517	206/28891	9.50122e-05	0.00107986	Naip2/Tnfrsf1a/Ptk2b/Lims1/Birc3/Gch1/Spata2/Akt1/Naip6/Naip5/Mapk14/Syk/Nkiras2	13	Cluster1
GO:0022411	cellular component disassembly	21/517	462/28891	0.000104955	0.00116846	Pafah1b1/Capza2/Arpc2/Ets1/Vps4b/Htt/Irak3/Rubcnl/Wdr1/Atg4d/Cst3/Htra2/Plek/Apaf1/Mtpn/Cx3cr1/Nsf/Itgam/Vmp1/Synj1/Evl	21	Cluster1
GO:0007163	establishment or maintenance of cell polarity	14/517	239/28891	0.000114576	0.00125629	Cdc42/Pafah1b1/Arpc5/Crk/Rab10/Crkl/Htt/Ptk2b/Nckap1l/Lims1/Actr2/Cyrib/Wdr1/Sipa1	14	Cluster1
GO:0006816	calcium ion transport	21/517	469/28891	0.00012921	0.00139418	Lilra5/Gimap5/Pkd1l3/Htt/Ptk2b/Ryr1/P2rx7/Camk2d/Gnai2/Ppp3cb/Cxcl9/Akt1/Slc8a1/Flna/Adora2a/Gpr35/Pik3cg/Lyn/Ubash3b/Vmp1/Prkcb	21	Cluster1
GO:0071887	leukocyte apoptotic process	11/517	157/28891	0.000129713	0.00139418	Hcls1/Crkl/Nfkbiz/P2rx7/Bcl10/Fcgr2b/Fcer1g/Akt1/Plekho2/Lyn/Itgam	11	Cluster1
GO:0010389	regulation of G2/M transition of mitotic cell cycle	9/517	107/28891	0.000133329	0.00142951	Rab11a/Rcc2/Inip/Miip/Vps4b/Donson/Camk2d/Chfr/Fzr1	9	Cluster1
GO:0034599	cellular response to oxidative stress	14/517	243/28891	0.000136383	0.00145866	Txn1/Ermp1/Btk/Stat6/Atp7a/Gch1/Mapk7/Akt1/Slc8a1/Cst3/Htra2/Hmox1/Gsr/Sirpa	14	Cluster1
GO:0019882	antigen processing and presentation	10/517	134/28891	0.00015551	0.00162725	Rab10/Pikfyve/Fcgr2b/Rab32/Fcer1g/Ythdf1/Treml4/Rftn1/Rab8b/Marchf1	10	Cluster1
GO:0051209	release of sequestered calcium ion into cytosol	10/517	136/28891	0.00017563	0.00181681	Htt/Ptk2b/Ryr1/P2rx7/Camk2d/Cxcl9/Slc8a1/Flna/Lyn/Ubash3b	10	Cluster1
GO:0045730	respiratory burst	5/517	30/28891	0.000177187	0.00181909	Cybc1/Camk1d/Ncf4/Ncf1/Cybb	5	Cluster1
GO:0007033	vacuole organization	13/517	221/28891	0.000191138	0.00193945	Gm6377/Tfeb/Vps4b/Washc5/Ppt1/Acp2/P2rx7/Pikfyve/Rab43/Atg4d/Ppp3cb/Vmp1/Pip4k2a	13	Cluster1
GO:0043331	response to dsRNA	7/517	67/28891	0.000194142	0.00196535	Riok3/Ripk2/Irak3/Card9/P2rx7/Rftn1/Ticam2	7	Cluster1
GO:0031331	positive regulation of cellular catabolic process	17/517	349/28891	0.000210109	0.00210254	Cnot1/Apoc2/Gnai3/Tbk1/Ripk2/Tfeb/Ythdf3/Celf1/Htt/Tnfrsf1b/P2rx7/Zc3h12d/Ptpn1/Exosc9/Ythdf1/Hmox1/Pip4k2a	17	Cluster1
GO:0051346	negative regulation of hydrolase activity	17/517	356/28891	0.000264857	0.00259084	Naip2/Rcc2/Htt/Nckap1l/Gnai2/Akt1/Naip6/Mrtfa/Cst3/Adora2a/Hdac9/Naip5/Pecam1/Nr4a1/Gmip/Rap1gds1/Birc6	17	Cluster1
GO:1902115	regulation of organelle assembly	13/517	229/28891	0.000270273	0.00262612	Rab11a/Cnot1/Arpc2/Vps4b/Sdcbp/Htt/Ptk2b/Pikfyve/Hck/Rnf4/Akt1/Mdm1/Pip4k2a	13	Cluster1
GO:0040013	negative regulation of locomotion	17/517	358/28891	0.000282615	0.00272173	Stk24/Miip/Crk/Adam15/Sema7a/Stap1/Rras/Akt1/Itgb1bp1/Coro1b/Osbpl8/Mmrn2/Cx3cr1/Cd300a/Ptprj/Ptger4/Evl	17	Cluster1
GO:0140894	endolysosomal toll-like receptor signaling pathway	6/517	51/28891	0.000290302	0.00278345	Pik3ap1/Cd300ld3/Slc15a4/Treml4/Rftn1/Tlr13	6	Cluster1
GO:0034394	protein localization to cell surface	7/517	72/28891	0.000304587	0.0028949	Rab11a/Tor1a/Usp4/Fcer1g/Akt1/Flna/Abca7	7	Cluster1
GO:0046488	phosphatidylinositol metabolic process	10/517	146/28891	0.00031214	0.00295379	Inpp5d/Pikfyve/Hycc1/Smg1/Plek/Ip6k3/Pik3cg/Synj1/Vac14/Pip4k2a	10	Cluster1
GO:1902749	regulation of cell cycle G2/M phase transition	9/517	120/28891	0.000317061	0.00299376	Rab11a/Rcc2/Inip/Miip/Vps4b/Donson/Camk2d/Chfr/Fzr1	9	Cluster1
GO:0002381	immunoglobulin production involved in immunoglobulin-mediated immune response	7/517	74/28891	0.00036086	0.00331398	Batf/Crlf2/Btk/Stat6/Nfkbiz/Slc15a4/Pou2f2	7	Cluster1
GO:0045428	regulation of nitric oxide biosynthetic process	7/517	74/28891	0.00036086	0.00331398	Gimap5/Tlr6/Ptk2b/Akt1/Cx3cr1/Sirpa/Itgb2	7	Cluster1
GO:0071404	cellular response to low-density lipoprotein particle stimulus	5/517	35/28891	0.000375009	0.00342225	Tlr6/Fcer1g/Akt1/Syk/Itgb2	5	Cluster1
GO:0090150	establishment of protein localization to membrane	14/517	270/28891	0.000400842	0.00358289	Rab11a/Ssr3/Tram2/Arpc2/Rab10/Pikfyve/Itgb1bp1/Atp13a1/Zdhhc21/Rftn1/Nsf/Itgam/Rab8b/Csk	14	Cluster1
GO:0051353	positive regulation of oxidoreductase activity	6/517	55/28891	0.000439987	0.00385365	Gnai3/Atp7a/Ptk2b/Gch1/Gnai2/Akt1	6	Cluster1
GO:1905153	regulation of membrane invagination	4/517	21/28891	0.000476284	0.00415484	Nckap1l/Stap1/Abca7/Cd300a	4	Cluster1
GO:0097242	amyloid-beta clearance	5/517	37/28891	0.000488962	0.00421476	Rab11a/C5ar1/Abca7/Itgam/Itgb2	5	Cluster1
GO:0051648	vesicle localization	12/517	214/28891	0.000513206	0.00437179	Ap1s2/Rab11a/Pafah1b1/Tor1a/Vps4b/Exoc1/Sdcbp/Htt/Pik3cg/Synj1/Trappc8/Myo1g	12	Cluster1
GO:0010632	regulation of epithelial cell migration	13/517	250/28891	0.000621742	0.00507458	Rab11a/Ets1/Ceacam1/Ptk2b/Rras/Akt1/Itgb1bp1/Hdac9/Dock5/Hmox1/Pik3cg/Mmrn2/Evl	13	Cluster1
GO:0016068	type I hypersensitivity	3/517	10/28891	0.000622519	0.00507458	Btk/Fcgr2b/Fcer1g	3	Cluster1
GO:0090331	negative regulation of platelet aggregation	3/517	10/28891	0.000622519	0.00507458	Sh2b3/Ceacam1/Ubash3b	3	Cluster1
GO:1903054	negative regulation of extracellular matrix organization	3/517	10/28891	0.000622519	0.00507458	Tnfrsf1a/Tnfrsf1b/Cst3	3	Cluster1
GO:0071402	cellular response to lipoprotein particle stimulus	5/517	39/28891	0.000627167	0.00508391	Tlr6/Fcer1g/Akt1/Syk/Itgb2	5	Cluster1
GO:0055074	calcium ion homeostasis	16/517	353/28891	0.000697886	0.00557413	Disc1/Htt/Ptk2b/Ryr1/Snx10/P2rx7/Camk2d/Cxcl9/Slc8a1/Tgm2/Flna/Atp13a1/Lyn/Ubash3b/Rap1gds1/Prkcb	16	Cluster1
GO:0070588	calcium ion transmembrane transport	16/517	354/28891	0.000719179	0.00570176	Gimap5/Htt/Ptk2b/Ryr1/P2rx7/Camk2d/Ppp3cb/Cxcl9/Akt1/Slc8a1/Flna/Gpr35/Pik3cg/Lyn/Ubash3b/Vmp1	16	Cluster1
GO:0000209	protein polyubiquitination	13/517	254/28891	0.000720415	0.00570176	Arih1/Ripk2/Fbxo28/Ube2d1/Birc3/Mkrn2/Ube2q1/Rnf4/Chfr/Wsb1/Marchf1/Cbl/Rnf111	13	Cluster1
GO:0021700	developmental maturation	17/517	389/28891	0.000722813	0.00571035	Dleu2/L3mbtl3/Btk/Disc1/Ptk2b/Ryr1/Washc5/Palm/Snx10/B4galt5/Slc26a6/Rab32/Akt1/Id2/Ptbp3/Cx3cr1/Pou2f2	17	Cluster1
GO:0034405	response to fluid shear stress	4/517	24/28891	0.000810453	0.0063111	Ptk2b/P2rx7/Mapk7/Akt1	4	Cluster1
GO:0002520	immune system development	13/517	258/28891	0.000831951	0.00645541	Batf/Spns2/Crkl/Tet2/Stat6/Cblb/Irak3/Nfkbiz/Lilrb4a/Slc15a4/Id2/Lyn/Raf1	13	Cluster1
GO:0002645	positive regulation of tolerance induction	3/517	11/28891	0.000844612	0.00651879	Cblb/Irak3/Lilrb4a	3	Cluster1
GO:0000086	G2/M transition of mitotic cell cycle	9/517	138/28891	0.000876702	0.00674255	Rab11a/Rcc2/Inip/Miip/Vps4b/Donson/Camk2d/Chfr/Fzr1	9	Cluster1
GO:0034109	homotypic cell-cell adhesion	7/517	86/28891	0.000896833	0.00686432	Sh2b3/Ceacam1/Fermt3/Plek/Syk/Lyn/Ubash3b	7	Cluster1
GO:0002710	negative regulation of T cell mediated immunity	4/517	25/28891	0.00095128	0.00721415	Vsir/Nckap1l/Lilrb4a/Ppp3cb	4	Cluster1
GO:0006809	nitric oxide biosynthetic process	7/517	87/28891	0.000960534	0.00725903	Gimap5/Tlr6/Ptk2b/Akt1/Cx3cr1/Sirpa/Itgb2	7	Cluster1
GO:0097028	dendritic cell differentiation	5/517	43/28891	0.000988847	0.00740869	Batf/Cebpb/Gimap5/Pirb/Lyn	5	Cluster1
GO:0140694	non-membrane-bounded organelle assembly	17/517	402/28891	0.00103549	0.00770507	Rab11a/Cnot1/Arpc2/Ythdf3/Vps4b/Tubgcp4/Washc5/Hck/Wdr1/Rnf4/Pum2/Abraxas2/Mdm1/Flna/Dock5/Ythdf1/Kif3b	17	Cluster1
GO:0033157	regulation of intracellular protein transport	12/517	232/28891	0.00104047	0.00772892	Txn1/Hcls1/Cdc42/Arpc2/Tnfrsf1a/Sirt7/Ptpn1/Edem1/Itgb1bp1/Flna/Mapk14/Itgam	12	Cluster1
GO:0006997	nucleus organization	9/517	142/28891	0.00107332	0.00795942	Pafah1b1/Tor1a/Brox/Nup155/Tbpl1/Ets1/Mfsd14a/Vps4b/Agfg1	9	Cluster1
GO:0043647	inositol phosphate metabolic process	5/517	44/28891	0.00109941	0.00797119	Cd244a/Ptk2b/Grk3/Plek/Ip6k3	5	Cluster1
GO:0048661	positive regulation of smooth muscle cell proliferation	8/517	115/28891	0.00110721	0.00797119	Gnai3/Abcc4/Camk2d/Gnai2/Akt1/Tgm2/Id2/Hmox1	8	Cluster1
GO:0035810	positive regulation of urine volume	3/517	12/28891	0.00111123	0.00797119	Gnai2/Adora2a/Ptger4	3	Cluster1
GO:0070944	neutrophil-mediated killing of bacterium	3/517	12/28891	0.00111123	0.00797119	Trem1/Trem3/Ncf1	3	Cluster1
GO:0051402	neuron apoptotic process	16/517	369/28891	0.00111154	0.00797119	Cebpb/Cdc42/Tnfrsf1a/Atp7a/Htt/Ptk2b/Ppt1/Fcgr2b/C5ar1/Ctsb/Htra2/Adora2a/Apaf1/Hmox1/Mcl1/Cx3cr1	16	Cluster1
GO:0071692	protein localization to extracellular region	18/517	441/28891	0.00111423	0.00797734	Pafah1b1/Tvp23a/Htt/P2rx7/Gsdmd/Ube2q1/Cyb5r4/Ppp3cb/Nrros/Adora2a/Plek/M6pr/Nadk/Raf1/Rap1gds1/Ptger4/Rab8b/Prkcb	18	Cluster1
GO:0050890	cognition	16/517	371/28891	0.00117549	0.0083084	Magt1/Ap1s2/Itga5/Pafah1b1/Vdac3/Htt/Ppt1/Pde1b/Rcan1/Cyfip1/C5ar1/Abca7/Ythdf1/Pirb/Cx3cr1/Synj1	16	Cluster1
GO:0016236	macroautophagy	13/517	268/28891	0.00117573	0.0083084	Gnai3/Tbk1/Ripk2/Vps4b/Htt/Rubcnl/Pikfyve/Rab43/Atg4d/Htra2/Hmox1/Vmp1/Pip4k2a	13	Cluster1
GO:0090398	cellular senescence	7/517	91/28891	0.00125175	0.00878851	Htt/Zfp217/Abi3/Fzr1/Mapk14/Id2/Pot1b	7	Cluster1
GO:0140895	cell surface toll-like receptor signaling pathway	6/517	67/28891	0.00126493	0.00886673	Pik3ap1/Ripk2/Tlr1/Tlr6/Lyn/Ticam2	6	Cluster1
GO:0033622	integrin activation	4/517	27/28891	0.001283	0.00893581	Fermt3/Itgb1bp1/Plek/Ptger4	4	Cluster1
GO:0051494	negative regulation of cytoskeleton organization	10/517	176/28891	0.00133136	0.00924905	Dyrk1a/Capza2/Arpc2/Wasf2/Cyrib/Mdm1/Coro1b/Pecam1/Mtpn/Evl	10	Cluster1
GO:0039531	regulation of cytoplasmic pattern recognition receptor signaling pathway	7/517	92/28891	0.00133434	0.00924905	Riok3/Btk/Tlr6/Cd300ld3/Pum2/Slc15a4/Treml4	7	Cluster1
GO:0010976	positive regulation of neuron projection development	12/517	239/28891	0.00134111	0.00927949	Pafah1b1/Stk24/Disc1/Ptk2b/Actr2/Washc5/Camk1d/Cyfip1/Pum2/Flna/Lyn/Fes	12	Cluster1
GO:0014911	positive regulation of smooth muscle cell migration	6/517	68/28891	0.00136672	0.00936901	Arpc2/Crk/Atp7a/Camk2d/Dock5/Ptger4	6	Cluster1
GO:0000280	nuclear division	18/517	450/28891	0.00139468	0.0095307	Rab11a/Cdc42/Cenpi/Brox/Tesmin/Chtf18/Vps4b/Bub3/Sirt7/Actr2/Washc5/Chfr/Fzr1/Bora/Abraxas2/Flna/Zcwpw1/Kif3b	18	Cluster1
GO:0070671	response to interleukin-12	3/517	13/28891	0.00142547	0.00968031	Ripk2/Ticam2/Sirpa	3	Cluster1
GO:0070673	response to interleukin-18	3/517	13/28891	0.00142547	0.00968031	Ripk2/Akt1/Ticam2	3	Cluster1
GO:1900102	negative regulation of endoplasmic reticulum unfolded protein response	3/517	13/28891	0.00142547	0.00968031	Nck2/Ptpn1/Abca7	3	Cluster1
GO:0072594	establishment of protein localization to organelle	18/517	452/28891	0.00146454	0.00988396	Rab11a/Hcls1/Ssr3/Tram2/Nup155/Tnfrsf1a/Tnpo3/Rab10/Edem1/Akt1/Flna/Mapk14/E2f3/Pot1b/M6pr/Syk/Rab8b/Cbl	18	Cluster1
GO:2001057	reactive nitrogen species metabolic process	7/517	94/28891	0.00151227	0.0101276	Gimap5/Tlr6/Ptk2b/Akt1/Cx3cr1/Sirpa/Itgb2	7	Cluster1
GO:0045600	positive regulation of fat cell differentiation	6/517	70/28891	0.00158892	0.0105275	Cebpb/Akt1/Metrnl/Mapk14/Id2/Gdf3	6	Cluster1
GO:0098813	nuclear chromosome segregation	14/517	312/28891	0.00161798	0.0107037	Rab11a/Rcc2/Cdc42/Cenpi/Vps4b/Bub3/Sirt7/Actr2/Washc5/Chfr/Abraxas2/Flna/Zcwpw1/Kif3b	14	Cluster1
GO:0014829	vascular associated smooth muscle contraction	4/517	29/28891	0.00168802	0.0110662	Slc8a1/Dock5/Zdhhc21/Rap1gds1	4	Cluster1
GO:0090382	phagosome maturation	4/517	29/28891	0.00168802	0.0110662	P2rx7/Pikfyve/Rab43/Rab32	4	Cluster1
GO:0051225	spindle assembly	8/517	123/28891	0.00170387	0.0111366	Rab11a/Vps4b/Tubgcp4/Washc5/Rnf4/Abraxas2/Flna/Kif3b	8	Cluster1
GO:0002931	response to ischemia	5/517	49/28891	0.00179435	0.0115034	Ptk2b/Rcan1/Abraxas2/Cx3cr1/Csf1r	5	Cluster1
GO:0006998	nuclear envelope organization	5/517	49/28891	0.00179435	0.0115034	Pafah1b1/Tor1a/Brox/Nup155/Vps4b	5	Cluster1
GO:0030900	forebrain development	17/517	425/28891	0.00187147	0.0119802	Pafah1b1/D16Ertd472e/Crk/Disc1/Celf1/Crkl/Atp7a/Htt/Sema7a/Nin/Mrtfa/Htra2/Apaf1/Id2/Itgam/Zswim6/Csf1r	17	Cluster1
GO:0071695	anatomical structure maturation	14/517	317/28891	0.00187435	0.011981	Dleu2/L3mbtl3/Btk/Ptk2b/Ryr1/Washc5/Snx10/B4galt5/Slc26a6/Akt1/Id2/Ptbp3/Cx3cr1/Pou2f2	14	Cluster1
GO:0060249	anatomical structure homeostasis	13/517	283/28891	0.00190777	0.0121331	Inpp5d/Ceacam1/Ptk2b/Nfkbiz/Snx10/P2rx7/Wdr36/Adora2a/Syk/Ubash3b/Ptger4/Csk/Csf1r	13	Cluster1
GO:0001675	acrosome assembly	4/517	30/28891	0.00192045	0.0121331	Pafah1b1/Tbpl1/Mfsd14a/Agfg1	4	Cluster1
GO:0098869	cellular oxidant detoxification	4/517	30/28891	0.00192045	0.0121331	Txn1/Atp7a/Gch1/Gsr	4	Cluster1
GO:0006612	protein targeting to membrane	8/517	126/28891	0.00198394	0.0125161	Ssr3/Tram2/Arpc2/Pikfyve/Itgb1bp1/Zdhhc21/Itgam/Rab8b	8	Cluster1
GO:0044839	cell cycle G2/M phase transition	9/517	156/28891	0.00205944	0.0129736	Rab11a/Rcc2/Inip/Miip/Vps4b/Donson/Camk2d/Chfr/Fzr1	9	Cluster1
GO:0031000	response to caffeine	3/517	15/28891	0.00220823	0.0135386	Ryr1/Slc8a1/Adora2a	3	Cluster1
GO:0036499	PERK-mediated unfolded protein response	3/517	15/28891	0.00220823	0.0135386	Nck2/Ptpn1/Abca7	3	Cluster1
GO:0043113	receptor clustering	6/517	75/28891	0.0022644	0.013844	Ssna1/Crkl/Itgb1bp1/Flna/Itgb2/Itgal	6	Cluster1
GO:0009306	protein secretion	17/517	434/28891	0.00232586	0.0141799	Pafah1b1/Tvp23a/Htt/P2rx7/Gsdmd/Ube2q1/Cyb5r4/Ppp3cb/Adora2a/Plek/M6pr/Nadk/Raf1/Rap1gds1/Ptger4/Rab8b/Prkcb	17	Cluster1
GO:0035592	establishment of protein localization to extracellular region	17/517	435/28891	0.0023816	0.0144994	Pafah1b1/Tvp23a/Htt/P2rx7/Gsdmd/Ube2q1/Cyb5r4/Ppp3cb/Adora2a/Plek/M6pr/Nadk/Raf1/Rap1gds1/Ptger4/Rab8b/Prkcb	17	Cluster1
GO:0050779	RNA destabilization	7/517	102/28891	0.00241574	0.0146868	Cnot1/Ythdf3/Celf1/Tnfrsf1b/Zc3h12d/Exosc9/Ythdf1	7	Cluster1
GO:1904951	positive regulation of establishment of protein localization	15/517	362/28891	0.00242702	0.0147142	Hcls1/Cdc42/Arpc2/Tnfrsf1a/P2rx7/Edem1/Ppp3cb/Itgb1bp1/Flna/Adora2a/Mapk14/Nadk/Itgam/Ptger4/Prkcb	15	Cluster1
GO:0006516	glycoprotein catabolic process	4/517	32/28891	0.00244998	0.0147507	Btk/Edem1/Gusb/Cst3	4	Cluster1
GO:0016358	dendrite development	14/517	327/28891	0.00248874	0.0149634	Cdc42/Pafah1b1/D16Ertd472e/Crk/Disc1/Crkl/Nck2/Atp7a/Actr2/Palm/Camk1d/Strn/Cyfip1/Fcgr2b	14	Cluster1
GO:0061351	neural precursor cell proliferation	11/517	225/28891	0.00257791	0.0154144	Pafah1b1/Prdm4/Disc1/Rab10/Lims1/Gnai2/C5ar1/Flna/Id2/Lyn/Cx3cr1	11	Cluster1
GO:0050769	positive regulation of neurogenesis	14/517	329/28891	0.00262962	0.0156805	Pafah1b1/Disc1/Prkch/Actr2/Tnfrsf1b/Sema7a/Nin/Cyfip1/Tgm2/Id2/Lyn/Cx3cr1/Synj1/Csf1r	14	Cluster1
GO:0006968	cellular defense response	3/517	16/28891	0.00268194	0.0158837	Ptk2b/Bcl10/Ncf1	3	Cluster1
GO:0042428	serotonin metabolic process	3/517	16/28891	0.00268194	0.0158837	Atp7a/Gch1/Pde1b	3	Cluster1
GO:0043312	neutrophil degranulation	3/517	16/28891	0.00268194	0.0158837	Syk/Itgam/Itgb2	3	Cluster1
GO:0086103	G protein-coupled receptor signaling pathway involved in heart process	3/517	16/28891	0.00268194	0.0158837	Cdc42/Gnai2/Rap1gds1	3	Cluster1
GO:0030947	regulation of vascular endothelial growth factor receptor signaling pathway	4/517	33/28891	0.00274896	0.0161925	Dll1/Ptpn1/Mmrn2/Prkcb	4	Cluster1
GO:0150115	cell-substrate junction organization	7/517	105/28891	0.00284483	0.0166446	Rcc2/Itga5/Ptk2b/Lims1/Itgb1bp1/Ptprj/Rab8b	7	Cluster1
GO:0042176	regulation of protein catabolic process	15/517	369/28891	0.00290681	0.016981	Arih1/Cblb/Irak3/Tnfrsf1b/N4bp1/Ctsa/Cop1/Chfr/Fzr1/Furin/Akt1/Cst3/Flna/Nsf/Senp1	15	Cluster1
GO:0090257	regulation of muscle system process	12/517	263/28891	0.00296334	0.0172222	Tnfrsf1a/Ryr1/Tnfrsf1b/Camk2d/Gtf2ird2/Slc8a1/Dock5/Zdhhc21/Mtpn/Ncf1/Nr4a1/Ptger4	12	Cluster1
GO:1903350	response to dopamine	5/517	55/28891	0.00299925	0.0173264	Gnai3/Htt/Palm/Tgm2/Flna	5	Cluster1
GO:1903351	cellular response to dopamine	5/517	55/28891	0.00299925	0.0173264	Gnai3/Htt/Palm/Tgm2/Flna	5	Cluster1
GO:1900180	regulation of protein localization to nucleus	9/517	165/28891	0.00300515	0.0173264	Hcls1/Tnfrsf1a/Htt/Lilrb4a/Ppp3cb/Akt1/Flna/Mapk14/Rassf5	9	Cluster1
GO:0044403	biological process involved in symbiotic interaction	12/517	264/28891	0.00305558	0.0175939	Cdc42/Vps4b/Card9/Pikfyve/Trem1/Furin/Trem3/Ctsb/Naip5/Ncf1/Cx3cr1/Csf1r	12	Cluster1
GO:2000272	negative regulation of signaling receptor activity	4/517	34/28891	0.003072	0.017665	Cblb/Lilrb4a/Ptprj/Cbl	4	Cluster1
GO:1990868	response to chemokine	6/517	80/28891	0.00313633	0.0179874	Sh2b3/Ptk2b/Cxcl9/Gpr35/Lyn/Cx3cr1	6	Cluster1
GO:0019751	polyol metabolic process	7/517	108/28891	0.00333001	0.0189147	Cd244a/Ptk2b/Gch1/Grk3/Plek/Ip6k3/Degs2	7	Cluster1
GO:2000177	regulation of neural precursor cell proliferation	8/517	137/28891	0.00333329	0.0189147	Prdm4/Disc1/Lims1/Gnai2/Flna/Id2/Lyn/Cx3cr1	8	Cluster1
GO:0002090	regulation of receptor internalization	6/517	83/28891	0.00376721	0.0210778	Sdcbp/Hip1/Syk/Nsf/Synj1/Vac14	6	Cluster1
GO:0071539	protein localization to centrosome	4/517	36/28891	0.00379385	0.0210778	Rab11a/Disc1/Htt/Snx10	4	Cluster1
GO:0072576	liver morphogenesis	4/517	36/28891	0.00379385	0.0210778	Cebpb/Tet2/Ceacam1/Lims1	4	Cluster1
GO:0010919	regulation of inositol phosphate biosynthetic process	3/517	18/28891	0.00380561	0.0210778	Cd244a/Ptk2b/Plek	3	Cluster1
GO:1901160	primary amino compound metabolic process	3/517	18/28891	0.00380561	0.0210778	Atp7a/Gch1/Pde1b	3	Cluster1
GO:0048284	organelle fusion	9/517	171/28891	0.00380592	0.0210778	Bcl2a1b/Gnai3/Gosr1/Vav3/Rubcnl/Pikfyve/Mcl1/Rab8b/Pip4k2a	9	Cluster1
GO:0032386	regulation of intracellular transport	14/517	346/28891	0.00411259	0.0226896	Txn1/Rab11a/Hcls1/Cdc42/Arpc2/Tnfrsf1a/Sirt7/Ptpn1/Edem1/Itgb1bp1/Flna/Dnajc13/Mapk14/Itgam	14	Cluster1
GO:0043523	regulation of neuron apoptotic process	13/517	310/28891	0.00415653	0.022903	Cebpb/Cdc42/Tnfrsf1a/Atp7a/Htt/Ptk2b/Ppt1/Fcgr2b/C5ar1/Adora2a/Hmox1/Mcl1/Cx3cr1	13	Cluster1
GO:1903034	regulation of response to wounding	9/517	174/28891	0.00426442	0.0233791	Sh2b3/Stk24/Crk/Ceacam1/Atp7a/Pum2/Flna/Ubash3b/Ptger4	9	Cluster1
GO:0001820	serotonin secretion	3/517	19/28891	0.00445966	0.0240855	Fcer1g/Syk/Cd300a	3	Cluster1
GO:0007252	I-kappaB phosphorylation	3/517	19/28891	0.00445966	0.0240855	Akt1/Cx3cr1/Sirpa	3	Cluster1
GO:0045986	negative regulation of smooth muscle contraction	3/517	19/28891	0.00445966	0.0240855	Dock5/Ncf1/Ptger4	3	Cluster1
GO:0098884	postsynaptic neurotransmitter receptor internalization	4/517	38/28891	0.00462263	0.0248424	Ap2b1/Hip1/Synj1/Vac14	4	Cluster1
GO:0035924	cellular response to vascular endothelial growth factor stimulus	5/517	61/28891	0.00470066	0.0251667	Dll1/Akt1/Itgb1bp1/Mapk14/Nr4a1	5	Cluster1
GO:0050000	chromosome localization	7/517	115/28891	0.00470611	0.0251667	Rab11a/Rcc2/Cdc42/Vps4b/Bub3/Actr2/Abraxas2	7	Cluster1
GO:0031503	protein-containing complex localization	11/517	244/28891	0.00475346	0.0253887	Rab11a/Rcc2/Ssna1/Nop9/Washc5/Ap2b1/Fcgr2b/Hip1/Synj1/Vac14/Kif3b	11	Cluster1
GO:0014902	myotube differentiation	8/517	146/28891	0.00489342	0.0260723	Ryr1/Rcan1/Ppp3cb/Cxcl9/Hdac9/Dock5/Mapk14/Csf1r	8	Cluster1
GO:0034764	positive regulation of transmembrane transport	12/517	282/28891	0.0051536	0.0268633	Gimap5/Atp7a/Htt/P2rx7/Slc26a6/Ppp3cb/Cxcl9/Akt1/Flna/Osbpl8/Mapk14/Vmp1	12	Cluster1
GO:0015844	monoamine transport	7/517	117/28891	0.00516831	0.0268633	Tor1a/Fcer1g/Tgm2/Adora2a/Syk/Cd300a/Prkcb	7	Cluster1
GO:0043473	pigmentation	7/517	117/28891	0.00516831	0.0268633	Spns2/Ap1s2/Rab11a/Atp7a/Pikfyve/Grk3/Rab32	7	Cluster1
GO:0036120	cellular response to platelet-derived growth factor stimulus	3/517	20/28891	0.00517765	0.0268633	Arpc2/Atp7a/Coro1b	3	Cluster1
GO:0043116	negative regulation of vascular permeability	3/517	20/28891	0.00517765	0.0268633	Ceacam1/Adora2a/Ptprj	3	Cluster1
GO:0009314	response to radiation	16/517	433/28891	0.0053753	0.0278556	Txn1/Ap1s2/Inip/Rad18/Grb2/Htt/Eya3/N4bp1/Cop1/Pde1b/Rnf4/Rfwd3/Akt1/Abca7/Mapk14/Id2	16	Cluster1
GO:0030574	collagen catabolic process	4/517	40/28891	0.00556514	0.0286348	Vsir/Adam15/Cst3/Ctsb	4	Cluster1
GO:0006606	protein import into nucleus	9/517	182/28891	0.00569926	0.0292213	Hcls1/Nup155/Tnfrsf1a/Tnpo3/Akt1/Flna/Mapk14/E2f3/Syk	9	Cluster1
GO:0034341	response to type II interferon	8/517	150/28891	0.00574384	0.0294152	Cdc42ep2/Cdc42/Actr2/Gch1/Rab43/Slc26a6/Sirpa/Evl	8	Cluster1
GO:0090287	regulation of cellular response to growth factor stimulus	13/517	323/28891	0.00582609	0.0297315	Vsir/Sdcbp/Dll1/Ryr1/Ptpn1/Cyfip1/Furin/Nrros/Cyfip2/Gdf3/Mmrn2/Prkcb/Rnf111	13	Cluster1
GO:0035994	response to muscle stretch	3/517	21/28891	0.00596121	0.0301734	Slc8a1/Mapk14/Raf1	3	Cluster1
GO:0099173	postsynapse organization	11/517	252/28891	0.00602128	0.0304421	Cdc42/Pafah1b1/Crk/Disc1/Crkl/Wasf2/Ptk2b/Actr2/Stk38/Fcgr2b/Akt1	11	Cluster1
GO:0072524	pyridine-containing compound metabolic process	6/517	92/28891	0.00622573	0.0312579	Gpd2/Htt/Art2a/Cyb5r4/Ncf1/Nadk	6	Cluster1
GO:0032963	collagen metabolic process	7/517	123/28891	0.00676025	0.0335808	Vsir/Tram2/Adam15/P2rx7/Cst3/Ctsb/Suco	7	Cluster1
GO:0031345	negative regulation of cell projection organization	10/517	221/28891	0.00676707	0.0335808	Dleu2/Pafah1b1/Sema7a/Abi3/Stap1/Akt1/Flna/Coro1b/Evl/Rap1gap2	10	Cluster1
GO:0048639	positive regulation of developmental growth	10/517	221/28891	0.00676707	0.0335808	Pafah1b1/Disc1/Celf1/Dll1/Sema7a/Cyfip1/Pum2/Akt1/Mapk14/Ptger4	10	Cluster1
GO:0051170	import into nucleus	9/517	187/28891	0.00676912	0.0335808	Hcls1/Nup155/Tnfrsf1a/Tnpo3/Akt1/Flna/Mapk14/E2f3/Syk	9	Cluster1
GO:0001975	response to amphetamine	3/517	22/28891	0.00681183	0.0335808	Pde1b/Adora2a/Nr4a1	3	Cluster1
GO:0097734	extracellular exosome biogenesis	3/517	22/28891	0.00681183	0.0335808	Rab11a/Vps4b/Sdcbp	3	Cluster1
GO:0140467	integrated stress response signaling	3/517	22/28891	0.00681183	0.0335808	Nck2/Ptpn1/Abca7	3	Cluster1
GO:0051310	metaphase chromosome alignment	6/517	94/28891	0.00690105	0.0339055	Rab11a/Rcc2/Cdc42/Vps4b/Bub3/Abraxas2	6	Cluster1
GO:0051341	regulation of oxidoreductase activity	6/517	94/28891	0.00690105	0.0339055	Gnai3/Atp7a/Ptk2b/Gch1/Gnai2/Akt1	6	Cluster1
GO:0006906	vesicle fusion	7/517	126/28891	0.00768062	0.0373086	Gnai3/Gosr1/Vav3/Rubcnl/Pikfyve/Rab8b/Pip4k2a	7	Cluster1
GO:0002544	chronic inflammatory response	3/517	23/28891	0.00773085	0.0373086	Cebpb/Nfkbiz/Cx3cr1	3	Cluster1
GO:0031579	membrane raft organization	3/517	23/28891	0.00773085	0.0373086	Ppt1/Abca7/Rftn1	3	Cluster1
GO:0036119	response to platelet-derived growth factor	3/517	23/28891	0.00773085	0.0373086	Arpc2/Atp7a/Coro1b	3	Cluster1
GO:0051602	response to electrical stimulus	3/517	23/28891	0.00773085	0.0373086	Palm/P2rx7/Cyfip1	3	Cluster1
GO:0071800	podosome assembly	3/517	23/28891	0.00773085	0.0373086	Arpc2/Hck/Dock5	3	Cluster1
GO:0042440	pigment metabolic process	5/517	69/28891	0.00790815	0.0379121	Blvrb/Atp7a/Cyb5r4/Grk3/Hmox1	5	Cluster1
GO:0034655	nucleobase-containing compound catabolic process	15/517	414/28891	0.0081933	0.0391497	Ikbke/Cnot1/Entpd7/Ythdf3/Celf1/Gmpr2/Tnfrsf1b/Zc3h12d/Art2a/Pum2/Smg1/Exosc9/Apaf1/Ythdf1/Ncf1	15	Cluster1
GO:0043393	regulation of protein binding	10/517	228/28891	0.00834167	0.0397804	Cdc42/Ripk2/Crk/Disc1/Adam15/Cblb/Lfng/Akt1/Itgb1bp1/Ubash3b	10	Cluster1
GO:0097006	regulation of plasma lipoprotein particle levels	5/517	70/28891	0.00839425	0.0398274	Apoc2/Plagl2/Abca7/Pla2g7/Csk	5	Cluster1
GO:0007044	cell-substrate junction assembly	6/517	98/28891	0.0084083	0.0398274	Rcc2/Itga5/Ptk2b/Lims1/Itgb1bp1/Ptprj	6	Cluster1
GO:0046683	response to organophosphorus	6/517	98/28891	0.0084083	0.0398274	Ryr1/P2rx7/Slc26a6/Slc8a1/Pik3cg/Rap1b	6	Cluster1
GO:0006691	leukotriene metabolic process	3/517	24/28891	0.00871948	0.040638	Lta4h/Syk/Ncf1	3	Cluster1
GO:0043555	regulation of translation in response to stress	3/517	24/28891	0.00871948	0.040638	Nck2/Prkch/Ppp1r15b	3	Cluster1
GO:0098754	detoxification	5/517	71/28891	0.00890065	0.0413054	Txn1/Esd/Atp7a/Gch1/Gsr	5	Cluster1
GO:0140014	mitotic nuclear division	11/517	267/28891	0.00910216	0.042106	Rab11a/Cdc42/Cenpi/Brox/Vps4b/Bub3/Sirt7/Bora/Abraxas2/Flna/Kif3b	11	Cluster1
GO:0033028	myeloid cell apoptotic process	4/517	46/28891	0.00913802	0.0421375	Fcgr2b/Fcer1g/Plekho2/Itgam	4	Cluster1
GO:0042069	regulation of catecholamine metabolic process	3/517	25/28891	0.00977878	0.0447133	Atp7a/Pde1b/Itgam	3	Cluster1
GO:0045444	fat cell differentiation	11/517	270/28891	0.00984304	0.0448028	Cebpb/Ap1s2/Lrrc8c/Bltp1/Akt1/Osbpl8/Metrnl/Mapk14/Id2/Gdf3/Nr4a1	11	Cluster1
GO:0048741	skeletal muscle fiber development	4/517	47/28891	0.00984982	0.0448028	Ryr1/Rcan1/Ppp3cb/Hdac9	4	Cluster1
GO:0048469	cell maturation	10/517	235/28891	0.0101838	0.0460825	Dleu2/L3mbtl3/Btk/Ptk2b/Washc5/B4galt5/Slc26a6/Id2/Ptbp3/Pou2f2	10	Cluster1
GO:0015748	organophosphate ester transport	7/517	133/28891	0.0101841	0.0460825	Apoc2/Abcc4/Lrrc8c/Pitpnm1/P2rx7/Osbpl8/Abca7	7	Cluster1
GO:0042417	dopamine metabolic process	4/517	48/28891	0.0105966	0.0476024	Atp7a/Gch1/Pde1b/Itgam	4	Cluster1
GO:0007626	locomotory behavior	11/517	273/28891	0.0106295	0.0476521	Pafah1b1/Atp7a/Htt/Ppt1/Pde1b/Rcan1/Strn/Ppp3cb/Htra2/Adora2a/Id2	11	Cluster1
GO:0009895	negative regulation of catabolic process	13/517	349/28891	0.0107492	0.0481392	Ikbke/Gimap5/Irak3/N4bp1/Ctsa/Furin/Akt1/Cst3/Flna/Hmox1/Pik3cg/Mcl1/Senp1	13	Cluster1
GO:0097164	ammonium ion metabolic process	3/517	26/28891	0.0109097	0.0486277	Atp7a/Gch1/Pde1b	3	Cluster1
GO:0097194	execution phase of apoptosis	5/517	75/28891	0.0111371	0.0494692	Stk24/Nfkbiz/Bcl10/Akt1/Apaf1	5	Cluster1

## Sheet: Cluster2-genes
SYMBOL	Membership	Cluster
Fam161a	0.750228	Cluster2
Dmkn	0.751455	Cluster2
Vwa3a	0.751543	Cluster2
Papolb	0.751739	Cluster2
Vpreb3	0.751921	Cluster2
Trim3	0.752554	Cluster2
Dop1b	0.752839	Cluster2
Arhgef19	0.752877	Cluster2
Fign	0.753116	Cluster2
Ankrd63	0.753548	Cluster2
Lrp3	0.753575	Cluster2
Cfap77	0.753879	Cluster2
Fam187b	0.754337	Cluster2
Clybl	0.754663	Cluster2
Zfyve28	0.755372	Cluster2
Slc5a1	0.755504	Cluster2
Mblac2	0.755663	Cluster2
Tmem106c	0.755766	Cluster2
Syt17	0.755815	Cluster2
Irf6	0.756162	Cluster2
Aldh3a1	0.756192	Cluster2
Il31	0.756209	Cluster2
Pms2	0.756305	Cluster2
Pik3r2	0.756426	Cluster2
Atp11a	0.756887	Cluster2
Dnai3	0.757099	Cluster2
Cdkl4	0.757497	Cluster2
Dync2li1	0.757766	Cluster2
Mdh1b	0.757947	Cluster2
Arhgef10	0.75805	Cluster2
Calcoco1	0.758383	Cluster2
Tmem232	0.758533	Cluster2
X9130230L23Rik	0.758551	Cluster2
Cdc42bpg	0.75867	Cluster2
Bdh2	0.758695	Cluster2
Osbpl1a	0.758925	Cluster2
Abat	0.75939	Cluster2
Gsta2	0.759535	Cluster2
Mycbpap	0.759884	Cluster2
Ttc6	0.76049	Cluster2
Aass	0.760748	Cluster2
Rpgrip1l	0.760942	Cluster2
Nipal2	0.761427	Cluster2
Chst8	0.761643	Cluster2
Lpar3	0.763136	Cluster2
Cyp4f15	0.763833	Cluster2
Ppip5k1	0.763983	Cluster2
Foxc1	0.764024	Cluster2
Grb7	0.7642	Cluster2
Drc3	0.764388	Cluster2
Pabpn1l	0.764411	Cluster2
Ssbp2	0.764656	Cluster2
Map3k20	0.764938	Cluster2
Caps2	0.765056	Cluster2
Foxo4	0.765078	Cluster2
Mlxipl	0.765078	Cluster2
Ybey	0.765354	Cluster2
Camk2n1	0.765402	Cluster2
Tmem150c	0.76567	Cluster2
Cfap73	0.76574	Cluster2
Fank1	0.765769	Cluster2
Gm9353	0.765963	Cluster2
Gm14062	0.766363	Cluster2
Nek5	0.768007	Cluster2
Ascc2	0.768277	Cluster2
Echdc2	0.768623	Cluster2
Peli3	0.768931	Cluster2
B9d1	0.769645	Cluster2
Klk10	0.769714	Cluster2
Rusc2	0.769746	Cluster2
Kif27	0.769934	Cluster2
Tmem170	0.770477	Cluster2
Rsph9	0.77049	Cluster2
Gstm1	0.770677	Cluster2
Scrn1	0.771161	Cluster2
Macrod1	0.771171	Cluster2
Ccdc120	0.771179	Cluster2
Gm6153	0.771496	Cluster2
Stmnd1	0.7726	Cluster2
Gpam	0.772955	Cluster2
Prdm16	0.772961	Cluster2
Ccdc146	0.773041	Cluster2
Dync2h1	0.773538	Cluster2
B430010I23Rik	0.77362	Cluster2
Kcnq5	0.773894	Cluster2
Rab36	0.774128	Cluster2
Rassf6	0.77441	Cluster2
Sfxn4	0.774615	Cluster2
Epdr1	0.774705	Cluster2
Paip2	0.77494	Cluster2
Fam149a	0.774986	Cluster2
Ccdc180	0.775486	Cluster2
Lnx1	0.775682	Cluster2
Cyp4b1	0.776085	Cluster2
Krt10	0.776144	Cluster2
Erbb3	0.776262	Cluster2
Hnrnpr	0.777171	Cluster2
Cfap221	0.777498	Cluster2
Cfap206	0.778118	Cluster2
Ppp1r9a	0.778607	Cluster2
Gm31497	0.779562	Cluster2
Liph	0.779974	Cluster2
Pitpnm3	0.780516	Cluster2
Bbs2	0.780525	Cluster2
Rnf32	0.781204	Cluster2
Cfap57	0.781264	Cluster2
Mir6377	0.7839	Cluster2
Adam33	0.784286	Cluster2
Tanc2	0.78444	Cluster2
Sned1	0.78562	Cluster2
Sorbs2os	0.786247	Cluster2
Scube1	0.786282	Cluster2
Atp1a2	0.786729	Cluster2
Myh6	0.786793	Cluster2
Ccdc150	0.788283	Cluster2
Rsad1	0.788848	Cluster2
Cbx7	0.78887	Cluster2
Sirt3	0.789065	Cluster2
Tmem8b	0.789101	Cluster2
Ppp1r14c	0.789409	Cluster2
St14	0.790049	Cluster2
Plekhb1	0.790337	Cluster2
Lrrc36	0.790689	Cluster2
X2610027K06Rik	0.790744	Cluster2
Coro6	0.790766	Cluster2
Kank4	0.791169	Cluster2
Iqch	0.79122	Cluster2
Tmem38a	0.793	Cluster2
Fxyd7	0.793828	Cluster2
Katnal1	0.794395	Cluster2
Vmn2r29.1	0.794564	Cluster2
Notum	0.795025	Cluster2
Lurap1	0.795175	Cluster2
Fibin	0.795484	Cluster2
Mapk8ip3	0.795517	Cluster2
Dnah7a	0.795847	Cluster2
Prr36	0.796198	Cluster2
Sec14l3	0.797144	Cluster2
Strbp	0.797218	Cluster2
Gid4	0.797522	Cluster2
Tcp11	0.798157	Cluster2
Scnn1b	0.798188	Cluster2
Mtus2	0.798727	Cluster2
Samd4	0.798733	Cluster2
Lynx1	0.799041	Cluster2
Ccdc30	0.799148	Cluster2
Sord	0.799397	Cluster2
Gpc4	0.799437	Cluster2
Gm30648	0.799765	Cluster2
Echdc3	0.80021	Cluster2
Pcx	0.801358	Cluster2
Ngef	0.801642	Cluster2
Myo15b	0.801755	Cluster2
Lrrc26	0.803239	Cluster2
Bbof1	0.803663	Cluster2
Ccdc81	0.803719	Cluster2
Ift88	0.803838	Cluster2
Nron	0.804772	Cluster2
Ecm2	0.804977	Cluster2
Castor2	0.805111	Cluster2
Ankfn1	0.805195	Cluster2
Plch2	0.805273	Cluster2
Adamts18	0.805819	Cluster2
Prkci	0.806883	Cluster2
D430036J16Rik	0.808353	Cluster2
Lypd2	0.808695	Cluster2
Lrrc43	0.809046	Cluster2
Rgs11	0.809229	Cluster2
Cmya5	0.809445	Cluster2
Malat1	0.809809	Cluster2
Pdzk1ip1	0.809997	Cluster2
Ldhb	0.810446	Cluster2
Zdhhc1	0.811762	Cluster2
Fam13a	0.812029	Cluster2
Mbl1	0.812158	Cluster2
Efcab6	0.813076	Cluster2
Spata33	0.813586	Cluster2
Six1	0.813868	Cluster2
Prkcz	0.813914	Cluster2
Rrm2b	0.813939	Cluster2
Slc6a9	0.81438	Cluster2
Dlec1	0.814846	Cluster2
Src	0.814892	Cluster2
Prpf40b	0.814923	Cluster2
Klhdc7a	0.814954	Cluster2
Gm13133	0.814995	Cluster2
Npr2	0.815192	Cluster2
Ccdc148	0.815247	Cluster2
Pir	0.815394	Cluster2
Gm38684	0.81549	Cluster2
Ttc29	0.815551	Cluster2
Dmd	0.816126	Cluster2
Fsip1	0.816268	Cluster2
Enpp5	0.816741	Cluster2
Inhbb	0.817983	Cluster2
Ccl28	0.818265	Cluster2
Frmpd2	0.818667	Cluster2
Ankrd40	0.819847	Cluster2
Esyt3	0.819866	Cluster2
Pdlim3	0.820091	Cluster2
Slc25a23	0.822292	Cluster2
Smim5	0.822507	Cluster2
Pnkd	0.82278	Cluster2
Pde1a	0.822838	Cluster2
Slc10a5	0.823829	Cluster2
Ubxn10	0.824556	Cluster2
Zbtb4	0.825032	Cluster2
Cadm2	0.825248	Cluster2
Ccdc33	0.825395	Cluster2
Gm23323	0.825489	Cluster2
Glb1l2	0.826679	Cluster2
Agmo	0.826679	Cluster2
Ankrd65	0.82687	Cluster2
Myo5c	0.827044	Cluster2
Pcolce2	0.827348	Cluster2
Dzip1	0.827542	Cluster2
Sptssb	0.827924	Cluster2
Iqck	0.828012	Cluster2
C1qtnf1	0.82864	Cluster2
Lrrc10b	0.82935	Cluster2
Ribc2	0.829756	Cluster2
Epb41l4b	0.83022	Cluster2
Prss48	0.830838	Cluster2
Katnip	0.831102	Cluster2
Mir7117	0.831238	Cluster2
Tyro3	0.831292	Cluster2
Pcsk6	0.833027	Cluster2
Gjb6	0.833162	Cluster2
Dnah11	0.83336	Cluster2
Nbeal1	0.833506	Cluster2
X8430429K09Rik	0.834598	Cluster2
Mecom	0.834827	Cluster2
Klhl7	0.835079	Cluster2
Wdr72	0.835134	Cluster2
Slc1a1	0.835235	Cluster2
Mtmr7	0.835315	Cluster2
Adam22	0.835397	Cluster2
Acad10	0.836095	Cluster2
Ces1e	0.836123	Cluster2
Id4	0.837153	Cluster2
Chd6	0.837374	Cluster2
Mamdc2	0.838111	Cluster2
Pdzd4	0.838277	Cluster2
Twsg1	0.838371	Cluster2
Aox3	0.838665	Cluster2
Bphl	0.838833	Cluster2
Plpp3	0.839021	Cluster2
Trf	0.83905	Cluster2
Cux2	0.839632	Cluster2
Tmem184a	0.839758	Cluster2
Pogz	0.839846	Cluster2
Esrp2	0.839916	Cluster2
Golt1a	0.839927	Cluster2
Ldlrad1	0.840328	Cluster2
Mob3b	0.840332	Cluster2
Plxdc2	0.840573	Cluster2
Dnaaf2	0.840675	Cluster2
Lratd1	0.840997	Cluster2
Ooep	0.841482	Cluster2
X5930430L01Rik	0.841565	Cluster2
Timp2	0.841883	Cluster2
Tsga10	0.842321	Cluster2
X6820408C15Rik	0.842625	Cluster2
Esrp1	0.843123	Cluster2
Alk	0.843292	Cluster2
Arhgap32	0.844603	Cluster2
Gm16159	0.845072	Cluster2
Cat	0.845336	Cluster2
Dhrs3	0.845526	Cluster2
Ddr2	0.846152	Cluster2
Appl2	0.846242	Cluster2
Emp2	0.846823	Cluster2
Lrrc71	0.847037	Cluster2
Adcy8	0.847391	Cluster2
Shisa7	0.847572	Cluster2
Gm6566	0.848193	Cluster2
Eps8l1	0.848577	Cluster2
Dscaml1	0.849134	Cluster2
Ccdc78	0.849351	Cluster2
Sntn	0.850059	Cluster2
Ccdc121rt1	0.850091	Cluster2
Adamts5	0.851203	Cluster2
Slc3a2	0.852248	Cluster2
Zc2hc1a	0.8527	Cluster2
Rab3ip	0.852826	Cluster2
Erich3	0.853837	Cluster2
Upp2	0.854684	Cluster2
Plch1	0.854742	Cluster2
Gpc6	0.854895	Cluster2
Nek4	0.855292	Cluster2
Klk12	0.855483	Cluster2
Catsperg1	0.85582	Cluster2
Cped1	0.855913	Cluster2
Arhgef28	0.856431	Cluster2
Adcyap1r1	0.85674	Cluster2
Gm28729	0.856933	Cluster2
Lum	0.857559	Cluster2
Tbata	0.85797	Cluster2
Pdgfrl	0.858224	Cluster2
Gm11747	0.859031	Cluster2
Stpg1	0.859067	Cluster2
Nrxn2	0.859166	Cluster2
Kyat1	0.860156	Cluster2
Nrbp2	0.860443	Cluster2
Tnk1	0.860484	Cluster2
Duox2	0.861145	Cluster2
Zkscan7	0.861376	Cluster2
Hoxb5	0.861485	Cluster2
Cfap96	0.86222	Cluster2
Gpc3	0.862371	Cluster2
Ccdc103	0.862416	Cluster2
Ccdc170	0.862502	Cluster2
Thrb	0.862839	Cluster2
Cbr2	0.86352	Cluster2
Net1	0.863598	Cluster2
D630039A03Rik	0.86362	Cluster2
Cep164	0.864432	Cluster2
Magi2	0.864686	Cluster2
D630045J12Rik	0.865051	Cluster2
Plxnb1	0.865927	Cluster2
B3gat1	0.866198	Cluster2
Gabrp	0.866462	Cluster2
Pfkfb2	0.866708	Cluster2
Lpin3	0.86784	Cluster2
Igfbp3	0.867967	Cluster2
Grhl3	0.868163	Cluster2
X4930556M19Rik	0.868361	Cluster2
Kif6	0.868773	Cluster2
Cacna2d1	0.869145	Cluster2
Marchf4	0.869574	Cluster2
Entpd5	0.869594	Cluster2
Krtap17.1	0.869968	Cluster2
Adhfe1	0.870381	Cluster2
Dytn	0.870386	Cluster2
Aldh1a7	0.871723	Cluster2
Cep104	0.873886	Cluster2
Thra	0.874385	Cluster2
Tmprss2	0.87511	Cluster2
Naaladl2	0.87528	Cluster2
Lonrf2	0.876243	Cluster2
C230072F16Rik	0.876425	Cluster2
X1810010H24Rik	0.876596	Cluster2
Cdkl2	0.876888	Cluster2
Rpl32l	0.87765	Cluster2
Mapre3	0.878275	Cluster2
Ace2	0.878852	Cluster2
Ttc39a	0.879288	Cluster2
Gm4221	0.879427	Cluster2
Enpp3	0.879647	Cluster2
Pbx1	0.879981	Cluster2
Col8a2	0.880182	Cluster2
Lrrc74b	0.880253	Cluster2
Sox6	0.880583	Cluster2
Efhb	0.88086	Cluster2
Cacnb1	0.880867	Cluster2
Adi1	0.881366	Cluster2
Dusp18	0.881704	Cluster2
Cldn8	0.882383	Cluster2
Celsr1	0.883673	Cluster2
Panct2	0.884831	Cluster2
Pcdhac2	0.885811	Cluster2
Tnni3	0.886022	Cluster2
Lekr1	0.886311	Cluster2
Trim68	0.886545	Cluster2
Vwa3b	0.886569	Cluster2
Odad4	0.886774	Cluster2
Ttll6	0.886776	Cluster2
Zfp395	0.887274	Cluster2
Sox5	0.887428	Cluster2
Smad9	0.887637	Cluster2
Gpx2	0.888262	Cluster2
Ankrd42	0.888312	Cluster2
Gprasp2	0.888816	Cluster2
P2rx6	0.890356	Cluster2
Zfp523	0.890423	Cluster2
Tst	0.891294	Cluster2
Efcab2	0.891636	Cluster2
Elapor1	0.891795	Cluster2
Bpifb9a	0.891878	Cluster2
Pcdh7	0.892128	Cluster2
Aox1	0.893215	Cluster2
Snx33	0.893686	Cluster2
Mical2	0.893856	Cluster2
X2210416O15Rik	0.894809	Cluster2
Synm	0.895109	Cluster2
Ces1g	0.895646	Cluster2
Lrrc19	0.895738	Cluster2
Por	0.896016	Cluster2
Pcdha10	0.89787	Cluster2
Cbarp	0.897911	Cluster2
Pcdha2	0.898197	Cluster2
Pcdha12	0.898242	Cluster2
Kif21a	0.89918	Cluster2
Armc3	0.899308	Cluster2
Dcdc2a	0.899708	Cluster2
Bbs1	0.899734	Cluster2
D3Ertd751e	0.900079	Cluster2
X4931415C17Rik	0.900529	Cluster2
Pcdha7	0.900995	Cluster2
Arhgef9	0.901479	Cluster2
Wnk4	0.901658	Cluster2
Pcdha1	0.901726	Cluster2
Pcdha3	0.901982	Cluster2
Slc4a5	0.902225	Cluster2
Dkk3	0.902362	Cluster2
Gm7628	0.902376	Cluster2
Pcdha8	0.90252	Cluster2
Sfta3.ps	0.902747	Cluster2
Arhgef17	0.902753	Cluster2
Pcdha5	0.904185	Cluster2
Entpd2	0.904366	Cluster2
Cyp2s1	0.904568	Cluster2
Pcdha6	0.905044	Cluster2
Pcdha4	0.905498	Cluster2
Wdr31	0.905836	Cluster2
Tex9	0.905849	Cluster2
Pcdhac1	0.906017	Cluster2
Rassf9	0.907558	Cluster2
Chpt1	0.907635	Cluster2
Nphp4	0.907931	Cluster2
C530005A16Rik	0.908122	Cluster2
Wdr19	0.908309	Cluster2
Bcl9	0.908703	Cluster2
Rtkn2	0.90885	Cluster2
Adam28	0.909049	Cluster2
Pcdha9	0.909863	Cluster2
Cnksr1	0.910482	Cluster2
Ccdc24	0.911066	Cluster2
Togaram2	0.911446	Cluster2
Sh3d19	0.913115	Cluster2
X2310002F09Rik	0.913174	Cluster2
Tbx1	0.913176	Cluster2
Slc44a4	0.913603	Cluster2
Bcl7a	0.913905	Cluster2
Slc7a2	0.91423	Cluster2
Ephx1	0.914792	Cluster2
Srcin1	0.916286	Cluster2
Foxq1	0.916614	Cluster2
Rpgr	0.916775	Cluster2
Atp2c2	0.918626	Cluster2
Ift56	0.919119	Cluster2
Pcdha11	0.920503	Cluster2
Reck	0.920769	Cluster2
X4932441J04Rik	0.920836	Cluster2
Cyp2c23	0.9217	Cluster2
Armc9	0.921783	Cluster2
Grhl2	0.922423	Cluster2
Ryk	0.922446	Cluster2
X4930535L15Rik	0.923242	Cluster2
Dlg3	0.923251	Cluster2
Sobp	0.923577	Cluster2
Kif26b	0.923668	Cluster2
Ankef1	0.92422	Cluster2
Ccser1	0.924306	Cluster2
Frem2	0.924483	Cluster2
Uqcc5	0.925149	Cluster2
Otud1	0.925581	Cluster2
Slc4a4	0.925944	Cluster2
Osbpl6	0.928025	Cluster2
Rp1	0.9286	Cluster2
Kcnk2	0.928669	Cluster2
Hykk	0.928864	Cluster2
Spire2	0.929169	Cluster2
Erbb2	0.929452	Cluster2
Zfp474	0.929642	Cluster2
Akap1	0.93007	Cluster2
Slc4a3	0.930274	Cluster2
Spata6l	0.931201	Cluster2
Fam216b	0.931276	Cluster2
Gm35696	0.931977	Cluster2
Abcc3	0.932672	Cluster2
Clic6	0.933134	Cluster2
Rmdn1	0.933419	Cluster2
Fermt1	0.934501	Cluster2
Prob1	0.934733	Cluster2
Kifc2	0.935435	Cluster2
Cldn10	0.935664	Cluster2
Ift81	0.935678	Cluster2
X9030622O22Rik	0.936699	Cluster2
Wdr35	0.937254	Cluster2
Kctd8	0.938571	Cluster2
Dpysl5	0.940415	Cluster2
Gm11992	0.942002	Cluster2
Oscp1	0.943162	Cluster2
Intu	0.945271	Cluster2
Pomgnt2	0.945426	Cluster2
Gm7269	0.945521	Cluster2
Gm973	0.945991	Cluster2
Kif9	0.947746	Cluster2
Rhou	0.948031	Cluster2
Ces1d	0.950083	Cluster2
Grem2	0.951222	Cluster2
Dnah7b	0.952783	Cluster2
Lrig1	0.953237	Cluster2
Rnf186	0.953304	Cluster2
Armh1	0.953365	Cluster2
Rs1	0.953927	Cluster2
Ednrb	0.954272	Cluster2
A830018L16Rik	0.954885	Cluster2
Tekt4	0.957568	Cluster2
Abcc9	0.958206	Cluster2
Arhgef16	0.960715	Cluster2
Map7	0.963796	Cluster2
Dync2i1	0.966373	Cluster2
Dzip1l	0.9677	Cluster2

## Sheet: Cluster2-pathways
GO ID	Description	GeneRatio	BgRatio	p_value	adjusted p_value	Gene symbols	Count	Cluster
GO:0007018	microtubule-based movement	39/467	449/28891	1.6555e-17	5.85054e-14	Dnai3/Dync2li1/Tmem232/Kif27/Rsph9/Dync2h1/Cfap221/Cfap206/Bbs2/Mapk8ip3/Dnah7a/Sord/Ift88/Spata33/Prkcz/Ttc29/Dzip1/Katnip/Dnah11/Dnaaf2/Ccdc103/Kif6/Odad4/Ttll6/Kif21a/Bbs1/Nphp4/Wdr19/Rpgr/Ift56/Kif26b/Kifc2/Ift81/Wdr35/Intu/Kif9/Dnah7b/Tekt4/Dync2i1	39	Cluster2
GO:0060271	cilium assembly	36/467	387/28891	3.41394e-17	6.03244e-14	Fam161a/Dnai3/Dync2li1/Rpgrip1l/B9d1/Kif27/Rsph9/Dync2h1/Cfap221/Cfap206/Bbs2/Dnah7a/Ift88/Lrrc43/Ubxn10/Dzip1/Dnaaf2/Rab3ip/Erich3/Ccdc103/Cep164/Odad4/Dcdc2a/Bbs1/Wdr19/Rpgr/Ift56/Armc9/Rp1/Ift81/Wdr35/Intu/Dnah7b/Tekt4/Dync2i1/Dzip1l	36	Cluster2
GO:0044782	cilium organization	37/467	418/28891	6.21043e-17	7.31588e-14	Fam161a/Dnai3/Dync2li1/Rpgrip1l/B9d1/Kif27/Rsph9/Dync2h1/Cfap221/Cfap206/Bbs2/Dnah7a/Ift88/Lrrc43/Ttc29/Ubxn10/Dzip1/Dnaaf2/Rab3ip/Erich3/Ccdc103/Cep164/Odad4/Dcdc2a/Bbs1/Wdr19/Rpgr/Ift56/Armc9/Rp1/Ift81/Wdr35/Intu/Dnah7b/Tekt4/Dync2i1/Dzip1l	37	Cluster2
GO:0001539	cilium or flagellum-dependent cell motility	21/467	195/28891	9.10657e-12	5.36377e-09	Dnai3/Tmem232/Rsph9/Dync2h1/Cfap221/Cfap206/Bbs2/Dnah7a/Sord/Ift88/Spata33/Dzip1/Dnah11/Dnaaf2/Ttll6/Bbs1/Nphp4/Ift81/Kif9/Dnah7b/Tekt4	21	Cluster2
GO:0060285	cilium-dependent cell motility	21/467	195/28891	9.10657e-12	5.36377e-09	Dnai3/Tmem232/Rsph9/Dync2h1/Cfap221/Cfap206/Bbs2/Dnah7a/Sord/Ift88/Spata33/Dzip1/Dnah11/Dnaaf2/Ttll6/Bbs1/Nphp4/Ift81/Kif9/Dnah7b/Tekt4	21	Cluster2
GO:0031503	protein-containing complex localization	21/467	244/28891	6.13937e-10	2.55985e-07	Dync2li1/Tmem232/Dync2h1/Gpc4/Ift88/Prkcz/Dzip1/Slc1a1/Adam22/Gpc6/Magi2/Bbs1/Wdr19/Rpgr/Ift56/Dlg3/Erbb2/Ift81/Wdr35/Intu/Dync2i1	21	Cluster2
GO:0099111	microtubule-based transport	20/467	222/28891	7.07882e-10	2.55985e-07	Dync2li1/Kif27/Dync2h1/Cfap221/Mapk8ip3/Ift88/Prkcz/Katnip/Dnah11/Dnaaf2/Ccdc103/Odad4/Bbs1/Wdr19/Rpgr/Ift56/Ift81/Wdr35/Intu/Dync2i1	20	Cluster2
GO:0042073	intraciliary transport	11/467	53/28891	7.2435e-10	2.55985e-07	Dync2li1/Dync2h1/Ift88/Bbs1/Wdr19/Rpgr/Ift56/Ift81/Wdr35/Intu/Dync2i1	11	Cluster2
GO:0001578	microtubule bundle formation	15/467	132/28891	4.11716e-09	1.32273e-06	Dnai3/Rsph9/Cfap206/Bbs2/Dnah7a/Ift88/Lrrc43/Dnaaf2/Ccdc103/Odad4/Ttll6/Ift56/Rp1/Dnah7b/Map7	15	Cluster2
GO:0007224	smoothened signaling pathway	15/467	168/28891	1.0834e-07	2.94518e-05	Rpgrip1l/B9d1/Dync2h1/Scube1/Ift88/Dzip1/Gpc3/Por/Dcdc2a/Wdr19/Ift56/Armc9/Ift81/Intu/Dzip1l	15	Cluster2
GO:0061512	protein localization to cilium	10/467	74/28891	3.15459e-07	7.43222e-05	Dync2h1/Dzip1/Dnah11/Odad4/Bbs1/Nphp4/Wdr19/Ift56/Wdr35/Dzip1l	10	Cluster2
GO:0048736	appendage development	16/467	211/28891	3.88469e-07	8.07559e-05	Irf6/Rpgrip1l/Map3k20/B9d1/Dync2h1/Ift88/Npr2/Dmd/Mecom/Gpc3/Pbx1/Wdr19/Reck/Grhl2/Frem2/Intu	16	Cluster2
GO:0060173	limb development	16/467	211/28891	3.88469e-07	8.07559e-05	Irf6/Rpgrip1l/Map3k20/B9d1/Dync2h1/Ift88/Npr2/Dmd/Mecom/Gpc3/Pbx1/Wdr19/Reck/Grhl2/Frem2/Intu	16	Cluster2
GO:0003356	regulation of cilium beat frequency	5/467	17/28891	5.69317e-06	0.000874768	Cfap206/Bbs2/Dnah11/Ttll6/Bbs1	5	Cluster2
GO:0001654	eye development	21/467	428/28891	7.87929e-06	0.000987843	Rpgrip1l/Foxc1/B9d1/Ift88/Adamts18/Prkci/Inhbb/Slc1a1/Twsg1/Thrb/Grhl3/Pbx1/Col8a2/Slc4a5/Nphp4/Wdr19/Rpgr/Grhl2/Frem2/Rp1/Rs1	21	Cluster2
GO:0006858	extracellular transport	7/467	47/28891	9.91633e-06	0.00111199	Kif27/Cfap221/Katnip/Dnah11/Dnaaf2/Ccdc103/Odad4	7	Cluster2
GO:0042461	photoreceptor cell development	8/467	66/28891	1.10946e-05	0.00118813	Rpgrip1l/Prkci/Thrb/Bbs1/Nphp4/Rpgr/Ift56/Rp1	8	Cluster2
GO:0008016	regulation of heart contraction	13/467	197/28891	2.12749e-05	0.00214816	Atp1a2/Myh6/Tmem38a/Dmd/Slc1a1/Thrb/Cacna2d1/Thra/Ace2/Tnni3/Slc4a3/Ednrb/Abcc9	13	Cluster2
GO:0090596	sensory organ morphogenesis	17/467	322/28891	2.27898e-05	0.0022133	Rpgrip1l/Prkci/Six1/Gjb6/Slc1a1/Thrb/Grhl3/Col8a2/Celsr1/Wdr19/Tbx1/Rpgr/Sobp/Rp1/Intu/Lrig1/Rs1	17	Cluster2
GO:0048705	skeletal system morphogenesis	15/467	266/28891	3.22811e-05	0.00278248	Foxc1/Six1/Npr2/Dhrs3/Dscaml1/Hoxb5/Thra/Sox6/Sox5/Por/Wdr19/Tbx1/Grhl2/Ryk/Dync2i1	15	Cluster2
GO:0099633	protein localization to postsynaptic specialization membrane	6/467	41/28891	4.80835e-05	0.00377616	Gpc4/Prkcz/Adam22/Gpc6/Magi2/Erbb2	6	Cluster2
GO:0099645	neurotransmitter receptor localization to postsynaptic specialization membrane	6/467	41/28891	4.80835e-05	0.00377616	Gpc4/Prkcz/Adam22/Gpc6/Magi2/Erbb2	6	Cluster2
GO:0003015	heart process	14/467	252/28891	6.8979e-05	0.00499095	Atp1a2/Myh6/Tmem38a/Src/Dmd/Slc1a1/Thrb/Cacna2d1/Thra/Ace2/Tnni3/Slc4a3/Ednrb/Abcc9	14	Cluster2
GO:0072001	renal system development	17/467	352/28891	6.92011e-05	0.00499095	Slc5a1/Rpgrip1l/Foxc1/Dync2h1/Ift88/Six1/Rrm2b/Npr2/Mecom/Cat/Gpc3/Pbx1/Smad9/Wnk4/Kif26b/Frem2/Ednrb	17	Cluster2
GO:0001736	establishment of planar polarity	7/467	64/28891	7.73458e-05	0.00525731	Rpgrip1l/Gpc3/Grhl3/Celsr1/Ryk/Dlg3/Intu	7	Cluster2
GO:0007164	establishment of tissue polarity	7/467	65/28891	8.54872e-05	0.00570022	Rpgrip1l/Gpc3/Grhl3/Celsr1/Ryk/Dlg3/Intu	7	Cluster2
GO:1990778	protein localization to cell periphery	18/467	400/28891	0.000104866	0.00673809	Pik3r2/Bbs2/Gpc4/Prkci/Prkcz/Wdr72/Slc1a1/Adam22/Emp2/Gpc6/Magi2/Bbs1/Wnk4/Wdr19/Atp2c2/Erbb2/Arhgef16/Map7	18	Cluster2
GO:0120316	sperm flagellum assembly	6/467	48/28891	0.000119287	0.00752788	Cfap221/Cfap206/Bbs2/Ift88/Dzip1/Ift81	6	Cluster2
GO:0090102	cochlea development	6/467	50/28891	0.00015032	0.00888112	Rpgrip1l/Ift88/Six1/Grhl3/Tbx1/Sobp	6	Cluster2
GO:0060295	regulation of cilium movement involved in cell motility	5/467	32/28891	0.00015171	0.00888112	Cfap206/Bbs2/Ttll6/Bbs1/Kif9	5	Cluster2
GO:1902019	regulation of cilium-dependent cell motility	5/467	32/28891	0.00015171	0.00888112	Cfap206/Bbs2/Ttll6/Bbs1/Kif9	5	Cluster2
GO:1905475	regulation of protein localization to membrane	12/467	212/28891	0.000188788	0.0107609	Pik3r2/Gpc4/Prkci/Prkcz/Slc1a1/Shisa7/Gpc6/Gpc3/Magi2/Wnk4/Erbb2/Arhgef16	12	Cluster2
GO:0035418	protein localization to synapse	8/467	100/28891	0.000222937	0.0123103	Mapk8ip3/Gpc4/Prkcz/Adam22/Gpc6/Nrxn2/Magi2/Erbb2	8	Cluster2
GO:0033674	positive regulation of kinase activity	18/467	426/28891	0.000227729	0.0123814	Erbb3/Ppp1r9a/Mapk8ip3/Prkcz/Src/Tyro3/Slc1a1/Alk/Ddr2/Emp2/Adcy8/Pfkfb2/Mapre3/Wnk4/Srcin1/Ryk/Dlg3/Erbb2	18	Cluster2
GO:0008217	regulation of blood pressure	12/467	221/28891	0.000276692	0.0145945	Abat/Camk2n1/Atp1a2/Myh6/Scnn1b/Emp2/Ace2/Tnni3/Wnk4/Slc4a5/Ednrb/Abcc9	12	Cluster2
GO:0006936	muscle contraction	15/467	324/28891	0.000286923	0.0149116	Abat/Bbs2/Atp1a2/Myh6/Tmem38a/Scnn1b/Dmd/Ccdc78/Cacna2d1/Ace2/Cacnb1/Tnni3/Synm/Ednrb/Abcc9	15	Cluster2
GO:0032332	positive regulation of chondrocyte differentiation	4/467	22/28891	0.000391285	0.0192056	Thrb/Sox6/Sox5/Por	4	Cluster2
GO:0071397	cellular response to cholesterol	4/467	22/28891	0.000391285	0.0192056	Inhbb/Ces1e/Ces1g/Ces1d	4	Cluster2
GO:0090205	positive regulation of cholesterol metabolic process	4/467	22/28891	0.000391285	0.0192056	Ces1e/Ces1g/Por/Ces1d	4	Cluster2
GO:0120188	regulation of bile acid secretion	3/467	10/28891	0.000462741	0.0218043	Ces1e/Ces1g/Ces1d	3	Cluster2
GO:1901653	cellular response to peptide	15/467	346/28891	0.00056989	0.0258204	Pik3r2/Foxo4/Gpam/Scnn1b/Echdc3/Prkci/Prkcz/Src/Npr2/Inhbb/Appl2/Adcy8/Lpin3/Cacna2d1/Cacnb1	15	Cluster2
GO:0046165	alcohol biosynthetic process	9/467	144/28891	0.000579753	0.0259348	Ppip5k1/Sptssb/Ces1e/Adcyap1r1/Ces1g/Por/Dkk3/Ephx1/Ces1d	9	Cluster2
GO:0042045	epithelial fluid transport	3/467	11/28891	0.000628646	0.0277704	Slc5a1/Scnn1b/Ednrb	3	Cluster2
GO:0006066	alcohol metabolic process	15/467	354/28891	0.000719807	0.0306482	Ppip5k1/Scnn1b/Sord/Sptssb/Ces1e/Plpp3/Cat/Adcyap1r1/Thrb/Ces1g/Por/Dkk3/Ephx1/Ces1d/Ednrb	15	Cluster2
GO:0015711	organic anion transport	17/467	436/28891	0.000829658	0.0337013	Abat/Sfxn4/Slc6a9/Slc25a23/Slc10a5/Slc1a1/Ces1e/Slc3a2/Ace2/Ces1g/Slc4a5/Slc44a4/Slc7a2/Slc4a4/Slc4a3/Abcc3/Ces1d	17	Cluster2
GO:0070723	response to cholesterol	4/467	28/28891	0.00101447	0.038969	Inhbb/Ces1e/Ces1g/Ces1d	4	Cluster2
GO:0003007	heart morphogenesis	13/467	294/28891	0.00108861	0.040797	Foxc1/Myh6/Ift88/Six1/Dnah11/Dhrs3/Emp2/Adamts5/Ccdc103/Tnni3/Tbx1/Grhl2/Abcc9	13	Cluster2
GO:0042060	wound healing	15/467	370/28891	0.00112181	0.0409351	Arhgef19/Scnn1b/Adamts18/Npr2/C1qtnf1/Epb41l4b/Tyro3/Plpp3/Ddr2/Duox2/Grhl3/Celsr1/Entpd2/Erbb2/Fermt1	15	Cluster2
GO:0050890	cognition	15/467	371/28891	0.00115222	0.0410613	Dop1b/Camk2n1/Paip2/Atp1a2/Prkcz/Dnah11/Slc1a1/Cux2/Adcy8/Shisa7/Nrxn2/B3gat1/Thra/Dcdc2a/Sobp	15	Cluster2
GO:0003014	renal system process	8/467	128/28891	0.00115849	0.0410613	Slc5a1/Scnn1b/Rrm2b/Slc25a23/Emp2/Wnk4/Slc4a5/Ednrb	8	Cluster2
GO:1902473	regulation of protein localization to synapse	4/467	29/28891	0.00116189	0.0410613	Gpc4/Prkcz/Gpc6/Magi2	4	Cluster2
GO:0010882	regulation of cardiac muscle contraction by calcium ion signaling	3/467	14/28891	0.00133766	0.046016	Tmem38a/Dmd/Tnni3	3	Cluster2
GO:0032341	aldosterone metabolic process	3/467	14/28891	0.00133766	0.046016	Scnn1b/Dkk3/Ednrb	3	Cluster2
GO:1902115	regulation of organelle assembly	11/467	229/28891	0.00134116	0.046016	Dync2li1/Ift88/Src/Dzip1/Elapor1/Dcdc2a/Arhgef9/Rp1/Intu/Kif9/Rnf186	11	Cluster2
GO:0043113	receptor clustering	6/467	75/28891	0.00135728	0.0461213	Shisa7/Nrxn2/Magi2/Arhgef9/Wdr19/Dlg3	6	Cluster2
GO:0016055	Wnt signaling pathway	17/467	460/28891	0.00147748	0.0484579	Calcoco1/Notum/Gpc4/Src/Plpp3/Gpc3/Grhl3/Thra/Celsr1/Dcdc2a/Dkk3/Nphp4/Bcl9/Reck/Ryk/Fermt1/Ednrb	17	Cluster2
GO:0099072	regulation of postsynaptic membrane neurotransmitter receptor levels	8/467	133/28891	0.00148089	0.0484579	Gpc4/Prkci/Prkcz/Adam22/Gpc6/Magi2/Dlg3/Erbb2	8	Cluster2
GO:1902017	regulation of cilium assembly	6/467	77/28891	0.00155558	0.0499766	Dync2li1/Ift88/Dzip1/Dcdc2a/Rp1/Intu	6	Cluster2

## Sheet: Cluster3-genes
SYMBOL	Membership	Cluster
Kcnab2	0.750164	Cluster3
Rad51	0.752268	Cluster3
Fcho1	0.752534	Cluster3
Prr13	0.752929	Cluster3
Pycr3	0.753644	Cluster3
Rad9a	0.754646	Cluster3
Fbxw10	0.754764	Cluster3
Fam107b	0.755641	Cluster3
Gm5547	0.756017	Cluster3
Trnau1ap	0.756028	Cluster3
Cd226	0.756267	Cluster3
Actg1	0.756598	Cluster3
Pip4k2b	0.756902	Cluster3
G6pdx	0.757151	Cluster3
Gpi1	0.757415	Cluster3
Tmem209	0.758951	Cluster3
Gnpda1	0.759143	Cluster3
H2.T.ps	0.759288	Cluster3
Cep295	0.75934	Cluster3
Tex30	0.759852	Cluster3
Tgfb1	0.759979	Cluster3
Mybl2	0.760101	Cluster3
Rplp0	0.761293	Cluster3
Timm23	0.761798	Cluster3
Otulinl	0.762102	Cluster3
Fbxl14	0.762668	Cluster3
Gm8233	0.762892	Cluster3
Snf8	0.763551	Cluster3
Incenp	0.763581	Cluster3
Capza1	0.764094	Cluster3
Psd4	0.764498	Cluster3
Uba1	0.764762	Cluster3
Dcaf13	0.766445	Cluster3
Dtl	0.767808	Cluster3
Ten1	0.768924	Cluster3
Ppp4r3a	0.769527	Cluster3
Psme1	0.769662	Cluster3
Kif15	0.770126	Cluster3
Mphosph9	0.770433	Cluster3
Cwc22	0.770872	Cluster3
Srrd	0.771195	Cluster3
Me2	0.771302	Cluster3
Smap1	0.771691	Cluster3
Naa50	0.772544	Cluster3
Klrg1	0.77278	Cluster3
Tmed5	0.77307	Cluster3
Fli1	0.773106	Cluster3
Plaur	0.773589	Cluster3
Traj57	0.77592	Cluster3
Ikbkb	0.776584	Cluster3
Slamf7	0.776785	Cluster3
Bloc1s2	0.776917	Cluster3
Dysf	0.777351	Cluster3
Rrm2	0.778128	Cluster3
Cyp4f18	0.778203	Cluster3
Fis1	0.778762	Cluster3
Ap2s1	0.778771	Cluster3
Ccnc	0.779307	Cluster3
Tube1	0.780473	Cluster3
Naa15	0.780603	Cluster3
Lin9	0.781159	Cluster3
Tes	0.781802	Cluster3
Nol10	0.781893	Cluster3
Slc7a8	0.782074	Cluster3
Galnt1	0.783182	Cluster3
Mrpl30	0.783312	Cluster3
Zswim3	0.784028	Cluster3
Aup1	0.784244	Cluster3
Tab2	0.786198	Cluster3
Gngt2	0.788276	Cluster3
Nccrp1	0.788409	Cluster3
Tkt	0.789236	Cluster3
Slx9	0.789516	Cluster3
Ripk1	0.789634	Cluster3
Ppp1ca	0.789856	Cluster3
Actr1a	0.790097	Cluster3
Tbc1d1	0.79072	Cluster3
Il6	0.790903	Cluster3
Dera	0.790949	Cluster3
Myo9b	0.791129	Cluster3
Sf3b6	0.792023	Cluster3
Traf3ip3	0.792137	Cluster3
Kdm2a	0.792465	Cluster3
Itsn2	0.793296	Cluster3
Pmaip1	0.793621	Cluster3
Abcb1b	0.793738	Cluster3
Chek1	0.794232	Cluster3
Mob3a	0.794553	Cluster3
Bak1	0.795511	Cluster3
Traj7	0.795588	Cluster3
Ak2	0.796082	Cluster3
Nkg7	0.796467	Cluster3
Ythdf2	0.796477	Cluster3
Lst1	0.796508	Cluster3
Mir7683	0.796518	Cluster3
Polb	0.797115	Cluster3
Secisbp2	0.797947	Cluster3
Gm19951	0.798456	Cluster3
Emg1	0.798548	Cluster3
Casp3	0.798667	Cluster3
Nup107	0.798776	Cluster3
Chaf1b	0.798863	Cluster3
Clint1	0.799157	Cluster3
Cstf2	0.799274	Cluster3
Cep192	0.80074	Cluster3
Ptpn22	0.801188	Cluster3
D930028M14Rik	0.801638	Cluster3
Tpp2	0.802189	Cluster3
Itga4	0.802368	Cluster3
Gm2788	0.802989	Cluster3
Cenpu	0.803056	Cluster3
Rnase6	0.803397	Cluster3
Pde6h	0.803433	Cluster3
Cd8a	0.803505	Cluster3
Jak1	0.803529	Cluster3
Aaas	0.805523	Cluster3
Qars1	0.806173	Cluster3
Nedd1	0.806495	Cluster3
Orai2	0.80661	Cluster3
Tyms	0.806625	Cluster3
Cpsf2	0.807946	Cluster3
Dlgap5	0.807957	Cluster3
Vrk1	0.807976	Cluster3
Pold3	0.807981	Cluster3
Anp32e	0.808595	Cluster3
Aim2	0.809049	Cluster3
Banf1	0.8094	Cluster3
Asf1b	0.809788	Cluster3
Traj5	0.809867	Cluster3
Atp6v1f	0.811307	Cluster3
Isg20l2	0.81177	Cluster3
Il2rg	0.812405	Cluster3
Cks1b	0.813064	Cluster3
Rpa2	0.814161	Cluster3
Cops4	0.814479	Cluster3
Slc20a1	0.815574	Cluster3
H3c6	0.816923	Cluster3
Traj33	0.816992	Cluster3
Tomm70a	0.817189	Cluster3
Bysl	0.817431	Cluster3
Cldnd2	0.81777	Cluster3
Ercc6l	0.818187	Cluster3
Rbm15	0.81905	Cluster3
Alg8	0.819089	Cluster3
Clspn	0.819554	Cluster3
Pacs1	0.820279	Cluster3
Rabggtb	0.820446	Cluster3
Dbf4	0.820993	Cluster3
Atg5	0.821379	Cluster3
Mvd	0.822628	Cluster3
Dennd4a	0.822983	Cluster3
Smim29	0.8231	Cluster3
Gtf2f2	0.82371	Cluster3
Brms1	0.824113	Cluster3
Fyn	0.824865	Cluster3
Wdhd1	0.824948	Cluster3
Zfp52	0.825007	Cluster3
Tcf19	0.82501	Cluster3
Ska1	0.825802	Cluster3
Sla2	0.826164	Cluster3
Ptprc	0.826487	Cluster3
Magoh	0.826608	Cluster3
Cdc45	0.829083	Cluster3
Rab8a	0.829185	Cluster3
Slbp	0.829703	Cluster3
Depdc1b	0.830706	Cluster3
Klhl6	0.831214	Cluster3
Dek	0.831262	Cluster3
Med6	0.831604	Cluster3
Rbm22	0.831653	Cluster3
Atad5	0.831802	Cluster3
Nfatc1	0.831867	Cluster3
Gpx1	0.832225	Cluster3
H2az1	0.833444	Cluster3
Rnf115	0.833761	Cluster3
Taf9.1	0.833974	Cluster3
Nup93	0.834413	Cluster3
Mcm3	0.835073	Cluster3
Srsf3	0.835096	Cluster3
Vmn2r96	0.835297	Cluster3
Zfp120	0.835496	Cluster3
Ldha	0.836133	Cluster3
Pak1ip1	0.837059	Cluster3
Rpusd4	0.838252	Cluster3
Kpna3	0.838315	Cluster3
Traj4	0.838726	Cluster3
Exo1	0.839153	Cluster3
Mtf2	0.839521	Cluster3
Mis18a	0.840218	Cluster3
Mad2l1bp	0.840273	Cluster3
Smap2	0.841293	Cluster3
Rrm1	0.841456	Cluster3
Cdc7	0.842485	Cluster3
Eed	0.842653	Cluster3
Ggnbp1	0.842991	Cluster3
Fam120a	0.845048	Cluster3
Polr3c	0.845461	Cluster3
Traip	0.847419	Cluster3
Uhrf1	0.848409	Cluster3
Dnm2	0.848474	Cluster3
Psat1	0.850147	Cluster3
Plaa	0.850176	Cluster3
F2rl2	0.852144	Cluster3
Pole2	0.852146	Cluster3
Rpl7	0.853677	Cluster3
Baz1a	0.853909	Cluster3
Mcm7	0.853988	Cluster3
Mms22l	0.854097	Cluster3
Gm23887	0.856291	Cluster3
Armc7	0.856954	Cluster3
Rbm38	0.857103	Cluster3
Glipr2	0.857141	Cluster3
H4c14	0.857648	Cluster3
Il27ra	0.859246	Cluster3
Rnf166	0.859287	Cluster3
Klrc1	0.859315	Cluster3
Tgs1	0.859316	Cluster3
Hells	0.863206	Cluster3
P2ry6	0.864915	Cluster3
Ncbp1	0.866323	Cluster3
Ywhaz	0.866735	Cluster3
Nans	0.867106	Cluster3
Rbm7	0.868094	Cluster3
Mcm2	0.870736	Cluster3
Palb2	0.871099	Cluster3
Ube2j2	0.871836	Cluster3
Avpr2	0.871892	Cluster3
Tgfbi	0.872142	Cluster3
BC023719	0.873444	Cluster3
Fancl	0.87367	Cluster3
Gstcd	0.873692	Cluster3
Zfp268	0.874084	Cluster3
Ccdc69	0.874853	Cluster3
Khdrbs1	0.875304	Cluster3
Pole	0.875737	Cluster3
Pclaf	0.876325	Cluster3
Uggt1	0.876401	Cluster3
Ccl5	0.876711	Cluster3
Hpf1	0.877289	Cluster3
Smc6	0.878378	Cluster3
Riok1	0.878555	Cluster3
Nup205	0.879359	Cluster3
Nono	0.879693	Cluster3
Cap1	0.880408	Cluster3
Uba2	0.882287	Cluster3
Psen1	0.882727	Cluster3
Eef1akmt1	0.883447	Cluster3
Faim	0.88357	Cluster3
Ticrr	0.88484	Cluster3
Exosc8	0.884913	Cluster3
Pmf1	0.885217	Cluster3
Msn	0.886483	Cluster3
C1qa	0.887263	Cluster3
Clic1	0.888667	Cluster3
Ripk3	0.890498	Cluster3
Fignl1	0.891105	Cluster3
Gtf2e1	0.891194	Cluster3
Tmc8	0.892001	Cluster3
H2bc12	0.892295	Cluster3
Usp15	0.895011	Cluster3
Atp1b3	0.89573	Cluster3
Mthfd2	0.895897	Cluster3
Fbxo48	0.896867	Cluster3
Cd68	0.89775	Cluster3
Arhgap4	0.898878	Cluster3
Hat1	0.899758	Cluster3
Wipf1	0.899778	Cluster3
Snap29	0.900462	Cluster3
Bin2	0.901913	Cluster3
Gimap8	0.902847	Cluster3
Cdc25b	0.902941	Cluster3
Wapl	0.903184	Cluster3
Pdss1	0.903476	Cluster3
Arpc1b	0.903929	Cluster3
Dock2	0.904629	Cluster3
Arrb2	0.904756	Cluster3
Hectd1	0.904988	Cluster3
Pabpc1	0.905559	Cluster3
Zgrf1	0.908569	Cluster3
Pfn1	0.908932	Cluster3
Fasl	0.909103	Cluster3
Ttc9c	0.909198	Cluster3
Elf4	0.910898	Cluster3
Gimap4	0.910914	Cluster3
Nrbp1	0.910942	Cluster3
Il31ra	0.912001	Cluster3
Nab1	0.912739	Cluster3
Rilpl2	0.912909	Cluster3
Aqr	0.914087	Cluster3
Blm	0.914405	Cluster3
Med7	0.914828	Cluster3
Ifng	0.91515	Cluster3
Gdf11	0.915203	Cluster3
Akna	0.917532	Cluster3
Apobr	0.917735	Cluster3
Mcm6	0.918548	Cluster3
Arhgdib	0.91959	Cluster3
Sh3kbp1	0.922446	Cluster3
Cfl1	0.924101	Cluster3
Syt11	0.924409	Cluster3
Apbb1ip	0.926522	Cluster3
Pcna	0.926736	Cluster3
Capzb	0.926804	Cluster3
Rinl	0.9273	Cluster3
Actb	0.927593	Cluster3
Havcr2	0.929194	Cluster3
Atp6v0a2	0.92931	Cluster3
Plbd1	0.934424	Cluster3
Mcm5	0.937827	Cluster3
Cotl1	0.938167	Cluster3
Gpsm3	0.940063	Cluster3
Prpf40a	0.946675	Cluster3
Def6	0.947853	Cluster3

## Sheet: Cluster3-pathways
GO ID	Description	GeneRatio	BgRatio	p_value	adjusted p_value	Gene symbols	Count	Cluster
GO:0006260	DNA replication	28/296	276/28891	1.00227e-19	3.53601e-16	Rad51/Dtl/Il6/Polb/Chaf1b/Pold3/Rpa2/Dbf4/Wdhd1/Cdc45/Atad5/Mcm3/Rrm1/Cdc7/Traip/Pole2/Baz1a/Mcm7/Mms22l/Mcm2/Pole/Pclaf/Ticrr/Wapl/Blm/Mcm6/Pcna/Mcm5	28	Cluster3
GO:0006310	DNA recombination	24/296	333/28891	9.89077e-14	8.72366e-11	Rad51/Tgfb1/Chek1/Polb/Rpa2/Ptprc/Cdc45/Atad5/Mcm3/Exo1/Cdc7/Mcm7/Mms22l/Il27ra/Mcm2/Palb2/Smc6/Nono/Fignl1/Blm/Ifng/Mcm6/Actb/Mcm5	24	Cluster3
GO:0044772	mitotic cell cycle phase transition	24/296	454/28891	7.00686e-11	2.24729e-08	Tgfb1/Incenp/Dtl/Psme1/Rrm2/Abcb1b/Chek1/Cep192/Cks1b/Rpa2/Clspn/Dbf4/Tcf19/Atad5/Nfatc1/Mad2l1bp/Rrm1/Cdc7/Rbm38/Pole/Ticrr/Cdc25b/Blm/Actb	24	Cluster3
GO:1901990	regulation of mitotic cell cycle phase transition	19/296	343/28891	3.32182e-09	9.76615e-07	Tgfb1/Incenp/Dtl/Psme1/Rrm2/Chek1/Cep192/Rpa2/Clspn/Dbf4/Atad5/Mad2l1bp/Rrm1/Cdc7/Rbm38/Ticrr/Cdc25b/Blm/Actb	19	Cluster3
GO:0065004	protein-DNA complex assembly	14/296	176/28891	4.32332e-09	1.17328e-06	Rad51/Chaf1b/Dlgap5/Asf1b/H3c6/Gtf2f2/Cdc45/Med6/Mis18a/Baz1a/H4c14/Mcm2/Hat1/Med7	14	Cluster3
GO:2001233	regulation of apoptotic signaling pathway	21/296	437/28891	6.08502e-09	1.53342e-06	Rad9a/Plaur/Fis1/Ripk1/Ppp1ca/Pmaip1/Bak1/Qars1/Fyn/Ptprc/Atad5/Gpx1/Hells/Nono/Psen1/Faim/Ripk3/Fignl1/Tmc8/Usp15/Arrb2	21	Cluster3
GO:0006338	chromatin remodeling	22/296	489/28891	8.66925e-09	2.03901e-06	Dcaf13/Kdm2a/Chek1/Chaf1b/Asf1b/H3c6/Rbm15/Wdhd1/Dek/Gpx1/Mtf2/Mis18a/Eed/Uhrf1/Baz1a/H4c14/Hells/Mcm2/Hpf1/Usp15/Hat1/Actb	22	Cluster3
GO:0032508	DNA duplex unwinding	8/296	46/28891	2.05613e-08	4.26707e-06	Rad51/Cdc45/Mcm3/Mcm7/Mcm2/Blm/Mcm6/Mcm5	8	Cluster3
GO:0032388	positive regulation of intracellular transport	13/296	192/28891	1.04888e-07	1.68202e-05	Tgfb1/Fis1/Il6/Pmaip1/Ptpn22/Tomm70a/Fyn/Rbm22/Khdrbs1/Psen1/Msn/Wipf1/Ifng	13	Cluster3
GO:0051402	neuron apoptotic process	17/296	369/28891	3.17631e-07	4.31001e-05	G6pdx/Gpi1/Tgfb1/Mybl2/Fis1/Ripk1/Il6/Pmaip1/Polb/Casp3/Fyn/Gpx1/Il27ra/Nono/Psen1/Arrb2/Fasl	17	Cluster3
GO:0090316	positive regulation of intracellular protein transport	11/296	150/28891	4.57653e-07	5.76643e-05	Tgfb1/Fis1/Il6/Pmaip1/Ptpn22/Tomm70a/Fyn/Rbm22/Psen1/Wipf1/Ifng	11	Cluster3
GO:0007093	mitotic cell cycle checkpoint signaling	11/296	151/28891	4.8917e-07	5.95101e-05	Rad9a/Incenp/Dtl/Chek1/Cep192/Rpa2/Clspn/Mad2l1bp/Rbm38/Ticrr/Blm	11	Cluster3
GO:0046651	lymphocyte proliferation	17/296	383/28891	5.33548e-07	6.27452e-05	Tgfb1/Il6/Lst1/Casp3/Ptpn22/Fyn/Ptprc/Atad5/Hells/Ccl5/Msn/Ripk3/Dock2/Elf4/Blm/Ifng/Havcr2	17	Cluster3
GO:0072583	clathrin-dependent endocytosis	7/296	48/28891	5.67293e-07	6.45616e-05	Fcho1/Smap1/Ap2s1/Itsn2/Itga4/Dnm2/Syt11	7	Cluster3
GO:0010639	negative regulation of organelle organization	17/296	387/28891	6.16036e-07	6.7918e-05	Incenp/Capza1/Ten1/Mphosph9/Dysf/Chek1/Bak1/Cep192/Gpx1/Mad2l1bp/Dnm2/Mcm2/Wapl/Arrb2/Pfn1/Cfl1/Capzb	17	Cluster3
GO:0032943	mononuclear cell proliferation	17/296	389/28891	6.61475e-07	7.07177e-05	Tgfb1/Il6/Lst1/Casp3/Ptpn22/Fyn/Ptprc/Atad5/Hells/Ccl5/Msn/Ripk3/Dock2/Elf4/Blm/Ifng/Havcr2	17	Cluster3
GO:0006397	mRNA processing	19/296	496/28891	1.05737e-06	0.000100454	Cwc22/Sf3b6/Cstf2/Cpsf2/Rbm15/Magoh/Slbp/Rbm22/Srsf3/Rpusd4/Armc7/Rbm38/Ncbp1/Rbm7/Khdrbs1/Nono/Pabpc1/Aqr/Prpf40a	19	Cluster3
GO:0006913	nucleocytoplasmic transport	16/296	359/28891	1.09573e-06	0.000100454	Tgfb1/Il6/Nup107/Ptpn22/Aaas/Magoh/Rbm22/Nup93/Srsf3/Kpna3/Ncbp1/Khdrbs1/Psen1/Wipf1/Ifng/Cfl1	16	Cluster3
GO:0051169	nuclear transport	16/296	359/28891	1.09573e-06	0.000100454	Tgfb1/Il6/Nup107/Ptpn22/Aaas/Magoh/Rbm22/Nup93/Srsf3/Kpna3/Ncbp1/Khdrbs1/Psen1/Wipf1/Ifng/Cfl1	16	Cluster3
GO:0010212	response to ionizing radiation	10/296	132/28891	1.13691e-06	0.000100454	Rad51/Rad9a/Tgfb1/Pmaip1/Bak1/Ptprc/Gpx1/Ticrr/Fignl1/Blm	10	Cluster3
GO:0072594	establishment of protein localization to organelle	18/296	452/28891	1.17917e-06	0.000101466	Tgfb1/Timm23/Snf8/Fis1/Il6/Pmaip1/Nup107/Ptpn22/Tomm70a/Rbm22/Nup93/Kpna3/Ywhaz/Psen1/Cd68/Ifng/Sh3kbp1/Cfl1	18	Cluster3
GO:0001776	leukocyte homeostasis	10/296	141/28891	2.07479e-06	0.000152497	Tgfb1/Ikbkb/Il6/Pmaip1/Bak1/Casp3/Aim2/Pacs1/Ripk3/Ifng	10	Cluster3
GO:0050852	T cell receptor signaling pathway	10/296	143/28891	2.35707e-06	0.000166315	Fcho1/Cd226/Ptpn22/Cd8a/Fyn/Sla2/Ptprc/Khdrbs1/Psen1/Ifng	10	Cluster3
GO:0032680	regulation of tumor necrosis factor production	12/296	216/28891	2.6397e-06	0.000179094	Tgfb1/Ripk1/Il6/Ptpn22/Ptprc/Il27ra/Psen1/Arrb2/Elf4/Ifng/Syt11/Havcr2	12	Cluster3
GO:0009615	response to virus	16/296	389/28891	3.08826e-06	0.000198098	Tgfb1/Aup1/Il6/Traf3ip3/Pmaip1/Ptpn22/Cd8a/Aim2/Tomm70a/Atg5/Ptprc/Polr3c/Ncbp1/Ccl5/Ripk3/Ifng	16	Cluster3
GO:0032640	tumor necrosis factor production	12/296	223/28891	3.66891e-06	0.000227086	Tgfb1/Ripk1/Il6/Ptpn22/Ptprc/Il27ra/Psen1/Arrb2/Elf4/Ifng/Syt11/Havcr2	12	Cluster3
GO:0043523	regulation of neuron apoptotic process	14/296	310/28891	4.44428e-06	0.000252894	G6pdx/Gpi1/Mybl2/Fis1/Ripk1/Il6/Pmaip1/Casp3/Fyn/Il27ra/Nono/Psen1/Arrb2/Fasl	14	Cluster3
GO:0002420	natural killer cell mediated cytotoxicity directed against tumor cell target	4/296	12/28891	5.0095e-06	0.000275128	Cd226/Tgfb1/Nkg7/Havcr2	4	Cluster3
GO:0040029	epigenetic regulation of gene expression	12/296	230/28891	5.03643e-06	0.000275128	Dcaf13/Kdm2a/Chek1/Rbm15/Wdhd1/Gpx1/Mtf2/Eed/Uhrf1/Baz1a/Hells/Hat1	12	Cluster3
GO:0044839	cell cycle G2/M phase transition	10/296	156/28891	5.14598e-06	0.000275128	Dtl/Abcb1b/Chek1/Clspn/Atad5/Rrm1/Cdc7/Ticrr/Cdc25b/Blm	10	Cluster3
GO:0006275	regulation of DNA replication	9/296	123/28891	5.22494e-06	0.000275128	Il6/Dbf4/Atad5/Cdc7/Baz1a/Ticrr/Wapl/Blm/Pcna	9	Cluster3
GO:0050764	regulation of phagocytosis	9/296	127/28891	6.79017e-06	0.000339009	Tgfb1/Dysf/Il2rg/Atg5/Ptprc/Dnm2/Dock2/Ifng/Syt11	9	Cluster3
GO:0016447	somatic recombination of immunoglobulin gene segments	7/296	69/28891	6.91856e-06	0.000339009	Tgfb1/Polb/Ptprc/Atad5/Exo1/Il27ra/Ifng	7	Cluster3
GO:0070231	T cell apoptotic process	7/296	69/28891	6.91856e-06	0.000339009	Ripk1/Bak1/Ccl5/Ripk3/Gimap8/Fasl/Blm	7	Cluster3
GO:0006334	nucleosome assembly	7/296	70/28891	7.62048e-06	0.000358467	Chaf1b/Asf1b/H3c6/Baz1a/H4c14/Mcm2/Hat1	7	Cluster3
GO:0051607	defense response to virus	14/296	328/28891	8.45209e-06	0.000392355	Il6/Traf3ip3/Pmaip1/Ptpn22/Cd8a/Aim2/Tomm70a/Atg5/Ptprc/Polr3c/Ncbp1/Ccl5/Ripk3/Ifng	14	Cluster3
GO:0031400	negative regulation of protein modification process	17/296	473/28891	9.07045e-06	0.00040507	G6pdx/Tgfb1/Ikbkb/Dysf/Il6/Bak1/Casp3/Ptpn22/Qars1/Atg5/Fyn/Ptprc/Plaa/Psen1/Arrb2/Ifng/Actb	17	Cluster3
GO:0002366	leukocyte activation involved in immune response	14/296	333/28891	1.00239e-05	0.000442053	Tgfb1/Dysf/Il6/Nkg7/Ptprc/Atad5/Exo1/Il27ra/Ywhaz/Psen1/Dock2/Ifng/Apbb1ip/Havcr2	14	Cluster3
GO:1900182	positive regulation of protein localization to nucleus	8/296	103/28891	1.13122e-05	0.000480836	Tgfb1/Il6/Ptpn22/Jak1/Fyn/Rbm22/Psen1/Ifng	8	Cluster3
GO:0034112	positive regulation of homotypic cell-cell adhesion	4/296	15/28891	1.34826e-05	0.000534456	Plaur/Il6/Jak1/Ccl5	4	Cluster3
GO:0090312	positive regulation of protein deacetylation	4/296	15/28891	1.34826e-05	0.000534456	Tgfb1/Brms1/Ripk3/Ifng	4	Cluster3
GO:0034765	regulation of monoatomic ion transmembrane transport	17/296	490/28891	1.42952e-05	0.000559365	Kcnab2/G6pdx/Tgfb1/Ikbkb/Dysf/Ripk1/Abcb1b/Bak1/Ptpn22/Atg5/Fyn/Dnm2/P2ry6/Clic1/Atp1b3/Ifng/Cfl1	17	Cluster3
GO:0031053	primary miRNA processing	4/296	17/28891	2.31308e-05	0.000767662	Tgfb1/Il6/Srsf3/Ncbp1	4	Cluster3
GO:0048302	regulation of isotype switching to IgG isotypes	4/296	17/28891	2.31308e-05	0.000767662	Ptprc/Atad5/Il27ra/Ifng	4	Cluster3
GO:0050864	regulation of B cell activation	9/296	148/28891	2.32823e-05	0.000767662	Tgfb1/Il6/Casp3/Il2rg/Ptprc/Atad5/Il27ra/Ifng/Sh3kbp1	9	Cluster3
GO:0007059	chromosome segregation	15/296	416/28891	2.94335e-05	0.000921029	Mybl2/Incenp/Dcaf13/Cep192/Cenpu/Aaas/Dlgap5/Ska1/Mis18a/Mad2l1bp/Ccdc69/Smc6/Pmf1/Wapl/Actb	15	Cluster3
GO:0042254	ribosome biogenesis	13/296	322/28891	3.16591e-05	0.000956298	Rplp0/Dcaf13/Nol10/Slx9/Ythdf2/Emg1/Isg20l2/Bysl/Pak1ip1/Rpusd4/Rpl7/Riok1/Exosc8	13	Cluster3
GO:0034728	nucleosome organization	7/296	89/28891	3.71143e-05	0.00106455	Chaf1b/Asf1b/H3c6/Baz1a/H4c14/Mcm2/Hat1	7	Cluster3
GO:0050777	negative regulation of immune response	11/296	239/28891	3.97143e-05	0.00111707	Tgfb1/Ythdf2/Banf1/Atg5/Ptprc/Gpx1/Il27ra/Ywhaz/Usp15/Arrb2/Havcr2	11	Cluster3
GO:1903046	meiotic cell cycle process	11/296	239/28891	3.97143e-05	0.00111707	Rad51/Incenp/Dcaf13/Ythdf2/Mcm3/Mcm7/Mcm2/Fignl1/Cdc25b/Mcm6/Mcm5	11	Cluster3
GO:0036465	synaptic vesicle recycling	7/296	90/28891	3.98955e-05	0.00111707	Actg1/Ap2s1/Itsn2/Dnm2/Plaa/Syt11/Actb	7	Cluster3
GO:2000116	regulation of cysteine-type endopeptidase activity	11/296	240/28891	4.12491e-05	0.00113693	Gpi1/Plaur/Fis1/Il6/Pmaip1/Bak1/Aim2/Fyn/Gpx1/Arrb2/Fasl	11	Cluster3
GO:0002706	regulation of lymphocyte mediated immunity	11/296	241/28891	4.28348e-05	0.00117148	Cd226/Tgfb1/Il6/Ptprc/Atad5/Il27ra/Klrc1/Ripk3/Arrb2/Ifng/Havcr2	11	Cluster3
GO:0050670	regulation of lymphocyte proliferation	12/296	286/28891	4.39454e-05	0.00119261	Tgfb1/Il6/Lst1/Casp3/Ptpn22/Ptprc/Atad5/Ccl5/Ripk3/Blm/Ifng/Havcr2	12	Cluster3
GO:0006909	phagocytosis	11/296	242/28891	4.44726e-05	0.00119771	Tgfb1/Dysf/Il2rg/Atg5/Ptprc/Dnm2/P2ry6/Bin2/Dock2/Ifng/Syt11	11	Cluster3
GO:0042542	response to hydrogen peroxide	7/296	92/28891	4.5972e-05	0.00122456	Ripk1/Il6/Casp3/Fyn/Gpx1/Ripk3/Cfl1	7	Cluster3
GO:0034504	protein localization to nucleus	13/296	335/28891	4.75275e-05	0.00123013	Tgfb1/Il6/Nup107/Ptpn22/Jak1/Fyn/Rbm22/Nup93/Kpna3/Ywhaz/Psen1/Ifng/Cfl1	13	Cluster3
GO:0030098	lymphocyte differentiation	16/296	486/28891	4.77687e-05	0.00123013	Tgfb1/Il6/Bak1/Ptpn22/Cd8a/Il2rg/Atg5/Ptprc/Nfatc1/Hells/Ripk3/Dock2/Hectd1/Blm/Ifng/Actb	16	Cluster3
GO:0032944	regulation of mononuclear cell proliferation	12/296	290/28891	5.02368e-05	0.00128432	Tgfb1/Il6/Lst1/Casp3/Ptpn22/Ptprc/Atad5/Ccl5/Ripk3/Blm/Ifng/Havcr2	12	Cluster3
GO:0002449	lymphocyte mediated immunity	16/296	489/28891	5.13668e-05	0.00130376	Cd226/Tgfb1/Il6/Nkg7/Cd8a/Ptprc/Atad5/Exo1/Il27ra/Klrc1/C1qa/Ripk3/Arrb2/Il31ra/Ifng/Havcr2	16	Cluster3
GO:0045824	negative regulation of innate immune response	8/296	130/28891	6.09075e-05	0.00149223	Tgfb1/Ythdf2/Banf1/Atg5/Ywhaz/Usp15/Arrb2/Havcr2	8	Cluster3
GO:0030100	regulation of endocytosis	13/296	344/28891	6.22163e-05	0.00151379	Actg1/Tgfb1/Smap1/Dysf/Il2rg/Atg5/Ptprc/Dnm2/Dock2/Arrb2/Ifng/Syt11/Actb	13	Cluster3
GO:0001836	release of cytochrome c from mitochondria	6/296	67/28891	6.49359e-05	0.00156914	Plaur/Fis1/Pmaip1/Bak1/Gpx1/Arrb2	6	Cluster3
GO:0140694	non-membrane-bounded organelle assembly	14/296	402/28891	7.83954e-05	0.00176367	Actg1/Cep295/Mybl2/Rplp0/Incenp/Dcaf13/Aup1/Ythdf2/Cep192/Aaas/Dlgap5/Ccdc69/Msn/Bin2	14	Cluster3
GO:0006364	rRNA processing	10/296	215/28891	8.14205e-05	0.00179532	Dcaf13/Nol10/Slx9/Ythdf2/Emg1/Bysl/Rpusd4/Rpl7/Riok1/Exosc8	10	Cluster3
GO:0051098	regulation of binding	14/296	405/28891	8.48014e-05	0.00184679	Tgfb1/Plaur/Dysf/Traf3ip3/Itga4/Pacs1/Ncbp1/Psen1/Tmc8/Wapl/Arrb2/Blm/Ifng/Actb	14	Cluster3
GO:0010959	regulation of metal ion transport	15/296	461/28891	9.35044e-05	0.00201148	Kcnab2/G6pdx/Tgfb1/Ikbkb/Dysf/Bak1/Ptpn22/Atg5/Fyn/Dnm2/P2ry6/Ccl5/Atp1b3/Arrb2/Ifng	15	Cluster3
GO:0050691	regulation of defense response to virus by host	5/296	45/28891	9.5325e-05	0.00202594	Ptpn22/Aim2/Tomm70a/Ccl5/Ifng	5	Cluster3
GO:0046631	alpha-beta T cell activation	10/296	221/28891	0.000102218	0.00215326	Tgfb1/Il6/Nkg7/Ptpn22/Il2rg/Ptprc/Dock2/Elf4/Blm/Ifng	10	Cluster3
GO:0030101	natural killer cell activation	8/296	140/28891	0.000102536	0.00215326	Slamf7/Nkg7/Ptpn22/Ptprc/Klrc1/Hectd1/Elf4/Havcr2	8	Cluster3
GO:1904951	positive regulation of establishment of protein localization	13/296	362/28891	0.000103764	0.00215342	Cep295/Tgfb1/Fis1/Il6/Pmaip1/Ptpn22/Tomm70a/Fyn/Rbm22/F2rl2/Psen1/Wipf1/Ifng	13	Cluster3
GO:0006816	calcium ion transport	15/296	469/28891	0.00011298	0.00227586	G6pdx/Tgfb1/Dysf/Bak1/Ptpn22/Orai2/Atg5/Fyn/Ptprc/Nfatc1/P2ry6/Ccl5/Psen1/Arrb2/Fasl	15	Cluster3
GO:0009262	deoxyribonucleotide metabolic process	5/296	47/28891	0.000117699	0.00230459	Rrm2/Dera/Ak2/Tyms/Rrm1	5	Cluster3
GO:0051292	nuclear pore complex assembly	3/296	10/28891	0.000121121	0.00233505	Nup107/Nup93/Nup205	3	Cluster3
GO:0050657	nucleic acid transport	8/296	145/28891	0.000130862	0.00245575	Nup107/Aaas/Magoh/Slbp/Nup93/Srsf3/Ncbp1/Khdrbs1	8	Cluster3
GO:0050658	RNA transport	8/296	145/28891	0.000130862	0.00245575	Nup107/Aaas/Magoh/Slbp/Nup93/Srsf3/Ncbp1/Khdrbs1	8	Cluster3
GO:0002832	negative regulation of response to biotic stimulus	9/296	187/28891	0.000142439	0.00263768	Tgfb1/Ythdf2/Ptpn22/Banf1/Atg5/Ywhaz/Usp15/Arrb2/Havcr2	9	Cluster3
GO:0043270	positive regulation of monoatomic ion transport	11/296	277/28891	0.000147776	0.00270132	G6pdx/Ikbkb/Abcb1b/Bak1/Dnm2/P2ry6/Ccl5/Atp1b3/Arrb2/Ifng/Cfl1	11	Cluster3
GO:0050870	positive regulation of T cell activation	11/296	277/28891	0.000147776	0.00270132	Fcho1/Tgfb1/Il6/Ptpn22/Il2rg/Ptprc/Ccl5/Blm/Ifng/Actb/Havcr2	11	Cluster3
GO:0051236	establishment of RNA localization	8/296	148/28891	0.000150756	0.00274158	Nup107/Aaas/Magoh/Slbp/Nup93/Srsf3/Ncbp1/Khdrbs1	8	Cluster3
GO:0002274	myeloid leukocyte activation	11/296	280/28891	0.0001623	0.00287735	Cd226/Tgfb1/Dysf/Ywhaz/Ccl5/Psen1/C1qa/Dock2/Ifng/Syt11/Havcr2	11	Cluster3
GO:0002637	regulation of immunoglobulin production	7/296	113/28891	0.000168852	0.00293454	Gpi1/Tgfb1/Il6/Ptprc/Atad5/Il27ra/Ifng	7	Cluster3
GO:0031348	negative regulation of defense response	12/296	330/28891	0.000169791	0.00293638	Tgfb1/Ythdf2/Ptpn22/Banf1/Atg5/Gpx1/Ywhaz/Usp15/Arrb2/Elf4/Syt11/Havcr2	12	Cluster3
GO:0006925	inflammatory cell apoptotic process	4/296	28/28891	0.000182083	0.00308841	Il6/Ccl5/Fasl/Ifng	4	Cluster3
GO:0071214	cellular response to abiotic stimulus	12/296	340/28891	0.000223337	0.00359787	Rad51/Rad9a/Tgfb1/Dysf/Bak1/Casp3/Pold3/Fignl1/Usp15/Blm/Pcna/Actb	12	Cluster3
GO:0104004	cellular response to environmental stimulus	12/296	340/28891	0.000223337	0.00359787	Rad51/Rad9a/Tgfb1/Dysf/Bak1/Casp3/Pold3/Fignl1/Usp15/Blm/Pcna/Actb	12	Cluster3
GO:0031341	regulation of cell killing	8/296	157/28891	0.000225904	0.00362268	Cd226/Tgfb1/Ptprc/Klrc1/Ripk3/Arrb2/Ifng/Havcr2	8	Cluster3
GO:0007159	leukocyte cell-cell adhesion	14/296	447/28891	0.000235563	0.003715	Fcho1/Tgfb1/Il6/Casp3/Ptpn22/Itga4/Il2rg/Ptprc/Ccl5/Msn/Blm/Ifng/Actb/Havcr2	14	Cluster3
GO:0006839	mitochondrial transport	8/296	158/28891	0.000235873	0.003715	Timm23/Bloc1s2/Fis1/Pmaip1/Bak1/Tomm70a/Ywhaz/Psen1	8	Cluster3
GO:0008637	apoptotic mitochondrial changes	7/296	120/28891	0.000244762	0.00382089	Plaur/Bloc1s2/Fis1/Pmaip1/Bak1/Gpx1/Arrb2	7	Cluster3
GO:0019221	cytokine-mediated signaling pathway	14/296	450/28891	0.000252092	0.0039008	Ikbkb/Ripk1/Il6/Ythdf2/Jak1/Aim2/Il2rg/Rbm15/Ptprc/Traip/Il27ra/Ccl5/Il31ra/Ifng	14	Cluster3
GO:1901653	cellular response to peptide	12/296	346/28891	0.000261905	0.00398276	Pip4k2b/Fis1/Ptpn22/Itga4/Jak1/Fyn/Rab8a/H2az1/Srsf3/Nono/Psen1/Cfl1	12	Cluster3
GO:0016072	rRNA metabolic process	10/296	252/28891	0.00029555	0.00439973	Dcaf13/Nol10/Slx9/Ythdf2/Emg1/Bysl/Rpusd4/Rpl7/Riok1/Exosc8	10	Cluster3
GO:0031507	heterochromatin formation	6/296	90/28891	0.00033287	0.00475452	Wdhd1/Eed/Uhrf1/Baz1a/Hells/Hat1	6	Cluster3
GO:0050729	positive regulation of inflammatory response	8/296	167/28891	0.000342885	0.00487782	Tgfb1/Ripk1/Il6/Nkg7/Aim2/Ccl5/Ifng/Gpsm3	8	Cluster3
GO:0002418	immune response to tumor cell	4/296	33/28891	0.00034954	0.00491306	Cd226/Tgfb1/Nkg7/Havcr2	4	Cluster3
GO:0072683	T cell extravasation	3/296	14/28891	0.000356393	0.00495022	Il27ra/Ccl5/Ripk3	3	Cluster3
GO:0044843	cell cycle G1/S phase transition	10/296	260/28891	0.000378307	0.00517312	Psme1/Rrm2/Rpa2/Dbf4/Tcf19/Nfatc1/Rrm1/Rbm38/Pole/Actb	10	Cluster3
GO:0070633	transepithelial transport	4/296	34/28891	0.000392972	0.0053119	Actg1/Abcb1b/P2ry6/Actb	4	Cluster3
GO:0070741	response to interleukin-6	4/296	34/28891	0.000392972	0.0053119	Ripk1/Il6/Jak1/Cfl1	4	Cluster3
GO:0016051	carbohydrate biosynthetic process	9/296	216/28891	0.000414158	0.00552984	G6pdx/Gpi1/Gnpda1/Tgfb1/Ppp4r3a/Ppp1ca/Il6/P2ry6/Nans	9	Cluster3
GO:0070301	cellular response to hydrogen peroxide	5/296	62/28891	0.000438147	0.00571356	Ripk1/Il6/Fyn/Ripk3/Cfl1	5	Cluster3
GO:0006999	nuclear pore organization	3/296	15/28891	0.000442121	0.00571356	Nup107/Nup93/Nup205	3	Cluster3
GO:0042058	regulation of epidermal growth factor receptor signaling pathway	5/296	63/28891	0.000471974	0.00607709	Plaur/Pde6h/Rnf115/Psen1/Fasl	5	Cluster3
GO:0002440	production of molecular mediator of immune response	13/296	425/28891	0.00048822	0.00626342	Cd226/Gpi1/Tgfb1/Il6/Polb/Ptpn22/Atg5/Ptprc/Atad5/Exo1/Il27ra/Il31ra/Ifng	13	Cluster3
GO:0034248	regulation of amide metabolic process	14/296	482/28891	0.000500272	0.00639478	Trnau1ap/Ppp1ca/Il6/Ythdf2/Secisbp2/Casp3/Tyms/Magoh/Rpusd4/Ncbp1/Khdrbs1/Exosc8/Pabpc1/Ifng	14	Cluster3
GO:0001910	regulation of leukocyte mediated cytotoxicity	7/296	136/28891	0.000522785	0.00660019	Cd226/Tgfb1/Ptprc/Klrc1/Ripk3/Arrb2/Havcr2	7	Cluster3
GO:0032411	positive regulation of transporter activity	7/296	136/28891	0.000522785	0.00660019	Ikbkb/Abcb1b/Dnm2/P2ry6/Atp1b3/Ifng/Cfl1	7	Cluster3
GO:0010563	negative regulation of phosphorus metabolic process	13/296	430/28891	0.000544486	0.00673903	Tgfb1/Ikbkb/Fis1/Il6/Bak1/Casp3/Ptpn22/Qars1/Ptprc/Psen1/Arrb2/Ifng/Actb	13	Cluster3
GO:0045936	negative regulation of phosphate metabolic process	13/296	430/28891	0.000544486	0.00673903	Tgfb1/Ikbkb/Fis1/Il6/Bak1/Casp3/Ptpn22/Qars1/Ptprc/Psen1/Arrb2/Ifng/Actb	13	Cluster3
GO:2000401	regulation of lymphocyte migration	5/296	66/28891	0.000585309	0.00717003	Itga4/Il27ra/Ccl5/Msn/Ripk3	5	Cluster3
GO:0002460	adaptive immune response based on somatic recombination of immune receptors built from immunoglobulin superfamily domains	14/296	491/28891	0.000599537	0.00731892	Cd226/Tgfb1/Il6/Cd8a/Ptprc/Klhl6/Atad5/Exo1/Il27ra/C1qa/Ripk3/Il31ra/Ifng/Havcr2	14	Cluster3
GO:0022604	regulation of cell morphogenesis	10/296	277/28891	0.000619301	0.00753412	Il6/Itsn2/Lst1/Fyn/Plaa/Msn/Sh3kbp1/Cfl1/Capzb/Prpf40a	10	Cluster3
GO:0002712	regulation of B cell mediated immunity	6/296	102/28891	0.000649988	0.00762797	Cd226/Tgfb1/Ptprc/Atad5/Il27ra/Ifng	6	Cluster3
GO:0002889	regulation of immunoglobulin mediated immune response	6/296	102/28891	0.000649988	0.00762797	Cd226/Tgfb1/Ptprc/Atad5/Il27ra/Ifng	6	Cluster3
GO:0001771	immunological synapse formation	3/296	17/28891	0.000650799	0.00762797	Msn/Dock2/Havcr2	3	Cluster3
GO:0009263	deoxyribonucleotide biosynthetic process	3/296	17/28891	0.000650799	0.00762797	Rrm2/Tyms/Rrm1	3	Cluster3
GO:0009265	2'-deoxyribonucleotide biosynthetic process	3/296	17/28891	0.000650799	0.00762797	Rrm2/Tyms/Rrm1	3	Cluster3
GO:0046385	deoxyribose phosphate biosynthetic process	3/296	17/28891	0.000650799	0.00762797	Rrm2/Tyms/Rrm1	3	Cluster3
GO:0120033	negative regulation of plasma membrane bounded cell projection assembly	4/296	39/28891	0.000669514	0.00779553	Mphosph9/Dnm2/Cfl1/Capzb	4	Cluster3
GO:0001909	leukocyte mediated cytotoxicity	8/296	185/28891	0.000675494	0.0078197	Cd226/Tgfb1/Nkg7/Ptprc/Klrc1/Ripk3/Arrb2/Havcr2	8	Cluster3
GO:0006406	mRNA export from nucleus	5/296	69/28891	0.00071792	0.00809079	Nup107/Magoh/Nup93/Srsf3/Ncbp1	5	Cluster3
GO:0002822	regulation of adaptive immune response based on somatic recombination of immune receptors built from immunoglobulin superfamily domains	9/296	236/28891	0.000781353	0.00861442	Cd226/Tgfb1/Il6/Ptprc/Atad5/Il27ra/Ripk3/Ifng/Havcr2	9	Cluster3
GO:0001906	cell killing	10/296	286/28891	0.000791177	0.00869556	Cd226/Tgfb1/Nkg7/Ptprc/Klrc1/Ripk3/H2bc12/Arrb2/Ifng/Havcr2	10	Cluster3
GO:0000280	nuclear division	13/296	450/28891	0.000827642	0.00898437	Rad51/Tgfb1/Mybl2/Incenp/Dcaf13/Chek1/Cep192/Aaas/Banf1/Mad2l1bp/Fignl1/Cdc25b/Wapl	13	Cluster3
GO:0070374	positive regulation of ERK1 and ERK2 cascade	9/296	239/28891	0.000854231	0.00924456	Tgfb1/Il6/Ptpn22/Ptprc/Glipr2/P2ry6/Ccl5/Arrb2/Havcr2	9	Cluster3
GO:0048268	clathrin coat assembly	3/296	19/28891	0.000913432	0.00964847	Fcho1/Clint1/Syt11	3	Cluster3
GO:0032200	telomere organization	7/296	150/28891	0.00093347	0.00983069	Rad51/Ten1/Rpa2/Smc6/Hat1/Blm/Pcna	7	Cluster3
GO:0022898	regulation of transmembrane transporter activity	10/296	294/28891	0.000975236	0.01024	Ikbkb/Dysf/Ripk1/Abcb1b/Dnm2/P2ry6/Atp1b3/Ifng/Cfl1/Actb	10	Cluster3
GO:0007260	tyrosine phosphorylation of STAT protein	5/296	75/28891	0.00104896	0.0109489	Il6/Jak1/Fyn/Ccl5/Ifng	5	Cluster3
GO:0008334	histone mRNA metabolic process	3/296	20/28891	0.00106652	0.0110342	Cpsf2/Slbp/Ncbp1	3	Cluster3
GO:1901652	response to peptide	13/296	464/28891	0.0010922	0.0112669	Pip4k2b/Ikbkb/Fis1/Ptpn22/Itga4/Jak1/Fyn/Rab8a/H2az1/Srsf3/Nono/Psen1/Cfl1	13	Cluster3
GO:0098732	macromolecule deacylation	5/296	77/28891	0.00118105	0.011871	Tgfb1/Dysf/Brms1/Ripk3/Ifng	5	Cluster3
GO:0046931	pore complex assembly	3/296	21/28891	0.00123488	0.0121876	Nup107/Nup93/Nup205	3	Cluster3
GO:0048143	astrocyte activation	3/296	21/28891	0.00123488	0.0121876	Psen1/C1qa/Ifng	3	Cluster3
GO:0002347	response to tumor cell	4/296	46/28891	0.0012558	0.0123411	Cd226/Tgfb1/Nkg7/Havcr2	4	Cluster3
GO:0032409	regulation of transporter activity	10/296	307/28891	0.00134823	0.0130316	Ikbkb/Dysf/Ripk1/Abcb1b/Dnm2/P2ry6/Atp1b3/Ifng/Cfl1/Actb	10	Cluster3
GO:0006417	regulation of translation	12/296	418/28891	0.0013702	0.0131718	Trnau1ap/Ppp1ca/Il6/Ythdf2/Secisbp2/Tyms/Magoh/Rpusd4/Ncbp1/Khdrbs1/Exosc8/Pabpc1	12	Cluster3
GO:0006109	regulation of carbohydrate metabolic process	8/296	208/28891	0.00143532	0.0136491	Tgfb1/Ppp4r3a/Ppp1ca/Il6/Pmaip1/P2ry6/Psen1/Ifng	8	Cluster3
GO:0014020	primary neural tube formation	6/296	119/28891	0.00144989	0.0137506	Tgfb1/Kdm2a/Casp3/Hectd1/Pfn1/Cfl1	6	Cluster3
GO:0007249	canonical NF-kappaB signal transduction	9/296	258/28891	0.00145467	0.0137533	Ikbkb/Tab2/Ripk1/Fyn/Avpr2/Faim/Ripk3/Arrb2/Fasl	9	Cluster3
GO:0001824	blastocyst development	7/296	162/28891	0.00145797	0.0137533	Rrm2/Sf3b6/Chek1/Emg1/Asf1b/Bysl/Palb2	7	Cluster3
GO:0000184	nuclear-transcribed mRNA catabolic process, nonsense-mediated decay	4/296	48/28891	0.00147361	0.0138268	Secisbp2/Magoh/Ncbp1/Pabpc1	4	Cluster3
GO:1904037	positive regulation of epithelial cell apoptotic process	4/296	48/28891	0.00147361	0.0138268	Tgfb1/Itga4/Arrb2/Fasl	4	Cluster3
GO:0043154	negative regulation of cysteine-type endopeptidase activity involved in apoptotic process	5/296	81/28891	0.00148162	0.0138285	Gpi1/Plaur/Il6/Gpx1/Arrb2	5	Cluster3
GO:0051348	negative regulation of transferase activity	9/296	260/28891	0.00153383	0.0142404	Il6/Casp3/Ptpn22/Qars1/Banf1/Ptprc/Psen1/Ifng/Actb	9	Cluster3
GO:0032088	negative regulation of NF-kappaB transcription factor activity	5/296	82/28891	0.00156482	0.0144899	Aim2/Brms1/Traip/Arrb2/Havcr2	5	Cluster3
GO:0032102	negative regulation of response to external stimulus	13/296	485/28891	0.00161909	0.0149142	Tgfb1/Plaur/Ythdf2/Ptpn22/Banf1/Atg5/Gpx1/Ywhaz/Usp15/Arrb2/Elf4/Syt11/Havcr2	13	Cluster3
GO:1902107	positive regulation of leukocyte differentiation	8/296	213/28891	0.00166704	0.0151245	Tgfb1/Ripk1/Il6/Il2rg/Ptprc/Ccl5/Ifng/Actb	8	Cluster3
GO:1903708	positive regulation of hemopoiesis	8/296	213/28891	0.00166704	0.0151245	Tgfb1/Ripk1/Il6/Il2rg/Ptprc/Ccl5/Ifng/Actb	8	Cluster3
GO:0062197	cellular response to chemical stress	10/296	316/28891	0.00166889	0.0151245	G6pdx/Dysf/Ripk1/Il6/Casp3/Atg5/Fyn/Ripk3/Usp15/Cfl1	10	Cluster3
GO:0045862	positive regulation of proteolysis	11/296	372/28891	0.00170427	0.015215	Timm23/Psme1/Fis1/Pmaip1/Bak1/Aim2/Fyn/Psen1/Fasl/Ifng/Cfl1	11	Cluster3
GO:0051225	spindle assembly	6/296	123/28891	0.00171633	0.015215	Mybl2/Incenp/Dcaf13/Cep192/Aaas/Ccdc69	6	Cluster3
GO:0006739	NADP metabolic process	4/296	50/28891	0.00171644	0.015215	Kcnab2/G6pdx/Me2/Tkt	4	Cluster3
GO:0070232	regulation of T cell apoptotic process	4/296	50/28891	0.00171644	0.015215	Ccl5/Ripk3/Gimap8/Blm	4	Cluster3
GO:0034976	response to endoplasmic reticulum stress	9/296	266/28891	0.00179227	0.0157875	Fis1/Aup1/Nccrp1/Pmaip1/Bak1/Casp3/Ube2j2/Uggt1/Ifng	9	Cluster3
GO:0150105	protein localization to cell-cell junction	3/296	24/28891	0.00183708	0.0160157	Actg1/Jak1/Actb	3	Cluster3
GO:0140014	mitotic nuclear division	9/296	267/28891	0.00183854	0.0160157	Tgfb1/Mybl2/Incenp/Chek1/Cep192/Aaas/Banf1/Mad2l1bp/Wapl	9	Cluster3
GO:0043254	regulation of protein-containing complex assembly	12/296	437/28891	0.0019838	0.0168404	Tgfb1/Capza1/Bak1/Ptpn22/Msn/Tmc8/Pfn1/Ifng/Cfl1/Syt11/Capzb/Cotl1	12	Cluster3
GO:0048284	organelle fusion	7/296	171/28891	0.00198381	0.0168404	Pip4k2b/Dysf/Fis1/Bak1/Rab8a/Snap29/Syt11	7	Cluster3
GO:0051016	barbed-end actin filament capping	3/296	27/28891	0.0025954	0.0206776	Capza1/Cfl1/Capzb	3	Cluster3
GO:0035148	tube formation	7/296	182/28891	0.00281358	0.0221569	Tgfb1/Kdm2a/Casp3/Ywhaz/Hectd1/Pfn1/Cfl1	7	Cluster3
GO:0061900	glial cell activation	4/296	58/28891	0.00296636	0.0231023	Psen1/C1qa/Ifng/Syt11	4	Cluster3
GO:0035306	positive regulation of dephosphorylation	4/296	59/28891	0.00315682	0.0242832	Tgfb1/Ptprc/Ripk3/Ifng	4	Cluster3
GO:0071356	cellular response to tumor necrosis factor	7/296	186/28891	0.00317348	0.0242832	Ikbkb/Ripk1/Il6/Aim2/Traip/Ccl5/Cfl1	7	Cluster3
GO:0002183	cytoplasmic translational initiation	3/296	29/28891	0.0031937	0.0242832	Ythdf2/Slbp/Ncbp1	3	Cluster3
GO:0032469	endoplasmic reticulum calcium ion homeostasis	3/296	29/28891	0.0031937	0.0242832	Fis1/Bak1/Psen1	3	Cluster3
GO:0043162	ubiquitin-dependent protein catabolic process via the multivesicular body sorting pathway	3/296	29/28891	0.0031937	0.0242832	Snf8/Rnf115/Plaa	3	Cluster3
GO:0051146	striated muscle cell differentiation	10/296	347/28891	0.0032754	0.0248508	Actg1/G6pdx/Tgfb1/Dysf/Tomm70a/Atg5/Gpx1/Rbm38/Dock2/Arrb2	10	Cluster3
GO:0072089	stem cell proliferation	6/296	142/28891	0.00351904	0.0259944	Tgfb1/Abcb1b/Ythdf2/Bysl/Ptprc/Nfatc1	6	Cluster3
GO:0002837	regulation of immune response to tumor cell	3/296	30/28891	0.00352191	0.0259944	Cd226/Tgfb1/Havcr2	3	Cluster3
GO:0044346	fibroblast apoptotic process	3/296	30/28891	0.00352191	0.0259944	Pmaip1/Bak1/Casp3	3	Cluster3
GO:0051984	positive regulation of chromosome segregation	3/296	30/28891	0.00352191	0.0259944	Incenp/Mad2l1bp/Smc6	3	Cluster3
GO:0071312	cellular response to alkaloid	3/296	30/28891	0.00352191	0.0259944	Rad51/Casp3/Blm	3	Cluster3
GO:1990000	amyloid fibril formation	3/296	30/28891	0.00352191	0.0259944	Ripk1/Psen1/Ripk3	3	Cluster3
GO:0045839	negative regulation of mitotic nuclear division	4/296	61/28891	0.00356242	0.0261973	Incenp/Chek1/Cep192/Mad2l1bp	4	Cluster3
GO:0070588	calcium ion transmembrane transport	10/296	354/28891	0.00376933	0.0274821	G6pdx/Tgfb1/Dysf/Bak1/Ptpn22/Atg5/Fyn/Ptprc/P2ry6/Fasl	10	Cluster3
GO:0034655	nucleobase-containing compound catabolic process	11/296	414/28891	0.00386144	0.0278072	Pycr3/Il6/Dera/Ythdf2/Secisbp2/Magoh/Rbm38/Ncbp1/Rbm7/Exosc8/Pabpc1	11	Cluster3
GO:0002834	regulation of response to tumor cell	3/296	31/28891	0.00387	0.0278072	Cd226/Tgfb1/Havcr2	3	Cluster3
GO:0000723	telomere maintenance	6/296	145/28891	0.00389838	0.0278411	Rad51/Ten1/Rpa2/Smc6/Blm/Pcna	6	Cluster3
GO:0010821	regulation of mitochondrion organization	6/296	148/28891	0.00430722	0.0303917	Plaur/Fis1/Pmaip1/Bak1/Gpx1/Arrb2	6	Cluster3
GO:0071352	cellular response to interleukin-2	2/296	10/28891	0.00445895	0.0307755	Jak1/Il2rg	2	Cluster3
GO:2000727	positive regulation of cardiac muscle cell differentiation	2/296	10/28891	0.00445895	0.0307755	Tgfb1/Arrb2	2	Cluster3
GO:0046578	regulation of Ras protein signal transduction	7/296	199/28891	0.00458963	0.0314412	Psd4/Myo9b/Dennd4a/Dnm2/F2rl2/Dock2/Arhgdib	7	Cluster3
GO:0097553	calcium ion transmembrane import into cytosol	7/296	201/28891	0.00484401	0.0328648	Tgfb1/Bak1/Atg5/Fyn/Ptprc/P2ry6/Fasl	7	Cluster3
GO:0000209	protein polyubiquitination	8/296	254/28891	0.00487719	0.0330263	Dtl/Dysf/Ptpn22/Rnf115/Plaa/Rnf166/Ube2j2/Hectd1	8	Cluster3
GO:0060964	regulation of miRNA-mediated gene silencing	3/296	34/28891	0.00503695	0.0338483	Tgfb1/Ripk1/Il6	3	Cluster3
GO:0071353	cellular response to interleukin-4	3/296	34/28891	0.00503695	0.0338483	Rplp0/Jak1/Mcm2	3	Cluster3
GO:0097345	mitochondrial outer membrane permeabilization	3/296	34/28891	0.00503695	0.0338483	Bloc1s2/Pmaip1/Bak1	3	Cluster3
GO:0098813	nuclear chromosome segregation	9/296	312/28891	0.00513287	0.0344273	Mybl2/Incenp/Dcaf13/Cep192/Aaas/Mad2l1bp/Pmf1/Wapl/Actb	9	Cluster3
GO:0051153	regulation of striated muscle cell differentiation	5/296	108/28891	0.00515807	0.0344653	G6pdx/Tgfb1/Tomm70a/Rbm38/Arrb2	5	Cluster3
GO:0072593	reactive oxygen species metabolic process	8/296	257/28891	0.00522684	0.0348588	G6pdx/Tgfb1/Ripk1/Pmaip1/Atg5/Fyn/Gpx1/Ripk3	8	Cluster3
GO:0044027	negative regulation of gene expression via chromosomal CpG island methylation	2/296	11/28891	0.0054131	0.0356961	Uhrf1/Hells	2	Cluster3
GO:0070672	response to interleukin-15	2/296	11/28891	0.0054131	0.0356961	Jak1/Il2rg	2	Cluster3
GO:0034612	response to tumor necrosis factor	7/296	206/28891	0.00552638	0.0363074	Ikbkb/Ripk1/Il6/Aim2/Traip/Ccl5/Cfl1	7	Cluster3
GO:0070670	response to interleukin-4	3/296	36/28891	0.00592033	0.0383246	Rplp0/Jak1/Mcm2	3	Cluster3
GO:0001885	endothelial cell development	4/296	71/28891	0.0061257	0.0392222	Ikbkb/Abcb1b/Gpx1/Msn	4	Cluster3
GO:0001781	neutrophil apoptotic process	2/296	12/28891	0.00645198	0.0403592	Il6/Ifng	2	Cluster3
GO:0034154	toll-like receptor 7 signaling pathway	2/296	12/28891	0.00645198	0.0403592	Ptpn22/Havcr2	2	Cluster3
GO:0070669	response to interleukin-2	2/296	12/28891	0.00645198	0.0403592	Jak1/Il2rg	2	Cluster3
GO:0072711	cellular response to hydroxyurea	2/296	12/28891	0.00645198	0.0403592	Rad51/Blm	2	Cluster3
GO:0140719	constitutive heterochromatin formation	2/296	12/28891	0.00645198	0.0403592	Hells/Hat1	2	Cluster3
GO:0051702	biological process involved in interaction with symbiont	5/296	115/28891	0.00670487	0.0417365	Gpx1/Ccl5/Smc6/Ifng/Cfl1	5	Cluster3
GO:0045023	G0 to G1 transition	3/296	38/28891	0.00689069	0.0422789	Ccnc/Rrm1/Actb	3	Cluster3
GO:0070266	necroptotic process	3/296	38/28891	0.00689069	0.0422789	Ripk1/Ripk3/Fasl	3	Cluster3
GO:0043462	regulation of ATP-dependent activity	4/296	74/28891	0.0070835	0.0430872	Dnm2/Mcm2/Atp1b3/Pfn1	4	Cluster3
GO:0006979	response to oxidative stress	10/296	389/28891	0.00718934	0.0434315	G6pdx/Ripk1/Il6/Casp3/Banf1/Fyn/Gpx1/Psen1/Ripk3/Cfl1	10	Cluster3
GO:0021700	developmental maturation	10/296	389/28891	0.00718934	0.0434315	G6pdx/Tgfb1/Ythdf2/Atp6v1f/Ywhaz/Psen1/C1qa/Cdc25b/Pfn1/Gdf11	10	Cluster3
GO:0016311	dephosphorylation	9/296	331/28891	0.00745066	0.0443591	Tgfb1/Ppp4r3a/Ikbkb/Ppp1ca/Ptpn22/Ptprc/Ripk3/Cdc25b/Ifng	9	Cluster3
GO:0000819	sister chromatid segregation	7/296	218/28891	0.00745605	0.0443591	Mybl2/Incenp/Cep192/Aaas/Mad2l1bp/Wapl/Actb	7	Cluster3
GO:0035999	tetrahydrofolate interconversion	2/296	13/28891	0.00757377	0.0446081	Tyms/Mthfd2	2	Cluster3
GO:0072540	T-helper 17 cell lineage commitment	2/296	13/28891	0.00757377	0.0446081	Tgfb1/Il6	2	Cluster3
GO:0072710	response to hydroxyurea	2/296	13/28891	0.00757377	0.0446081	Rad51/Blm	2	Cluster3
GO:1903749	positive regulation of establishment of protein localization to mitochondrion	2/296	13/28891	0.00757377	0.0446081	Pmaip1/Tomm70a	2	Cluster3
GO:0016052	carbohydrate catabolic process	6/296	167/28891	0.00766735	0.045084	Gpi1/Ppp1ca/Dera/Ldha/Psen1/Ifng	6	Cluster3
GO:0001960	negative regulation of cytokine-mediated signaling pathway	4/296	76/28891	0.00777403	0.0454086	Il6/Ythdf2/Ptprc/Traip	4	Cluster3
GO:0043414	macromolecule methylation	7/296	220/28891	0.00782068	0.0456056	Emg1/Rbm15/Mis18a/Eed/Tgs1/Hells/Eef1akmt1	7	Cluster3
GO:2000377	regulation of reactive oxygen species metabolic process	6/296	168/28891	0.00788486	0.0458283	G6pdx/Tgfb1/Ripk1/Atg5/Fyn/Ripk3	6	Cluster3
GO:0031345	negative regulation of cell projection organization	7/296	221/28891	0.00800786	0.0462385	Mphosph9/Fyn/Dnm2/Psen1/Arhgap4/Cfl1/Capzb	7	Cluster3
GO:0032259	methylation	8/296	277/28891	0.00807073	0.0465254	Emg1/Tyms/Rbm15/Mis18a/Eed/Tgs1/Hells/Eef1akmt1	8	Cluster3
GO:0007009	plasma membrane organization	6/296	169/28891	0.00810679	0.046657	Dysf/Ptprc/Dnm2/Bin2/Fasl/Syt11	6	Cluster3
GO:0010591	regulation of lamellipodium assembly	3/296	41/28891	0.00851362	0.048602	Dnm2/Cfl1/Capzb	3	Cluster3
GO:0022411	cellular component disassembly	11/296	462/28891	0.00854917	0.0487261	Capza1/Dysf/Fis1/Il6/Nedd1/Vrk1/Atg5/C1qa/Snap29/Cfl1/Capzb	11	Cluster3
GO:0002069	columnar/cuboidal epithelial cell maturation	2/296	14/28891	0.00877666	0.0497015	Tgfb1/Gdf11	2	Cluster3

## Sheet: Cluster4-genes
SYMBOL	Membership	Cluster
Rrp1	0.750212	Cluster4
Calm1	0.750804	Cluster4
Abcf1	0.751906	Cluster4
Ppp1r14b	0.752779	Cluster4
Aimp1	0.752871	Cluster4
Ap3m1	0.753169	Cluster4
Gale	0.753485	Cluster4
Trbv5	0.753608	Cluster4
Trbj2.3	0.753723	Cluster4
Pglyrp2	0.754856	Cluster4
Skap1	0.755354	Cluster4
Atp5pb	0.755848	Cluster4
Eif4a1	0.756253	Cluster4
Psmb7	0.756477	Cluster4
Trav5.4	0.757029	Cluster4
Ppa1	0.757036	Cluster4
Rps12	0.757801	Cluster4
Tonsl	0.758659	Cluster4
Snhg6	0.758847	Cluster4
Rpap2	0.760124	Cluster4
Mdh2	0.760135	Cluster4
Ddx10	0.760349	Cluster4
Thg1l	0.760737	Cluster4
Emc2	0.762167	Cluster4
Mtap	0.762734	Cluster4
Gm5106	0.762761	Cluster4
Stk26	0.76295	Cluster4
Gimap7	0.764453	Cluster4
Traj17	0.764519	Cluster4
Dctpp1	0.76462	Cluster4
Trbj2.5	0.764698	Cluster4
Srm	0.764839	Cluster4
Anp32b	0.765489	Cluster4
Slc9a9	0.765516	Cluster4
Gm11110	0.765799	Cluster4
Pole4	0.766027	Cluster4
Txnl1	0.767444	Cluster4
Lsm6	0.767606	Cluster4
Yme1l1	0.767925	Cluster4
Bean1	0.769294	Cluster4
Polr1d	0.770698	Cluster4
Dgka	0.770775	Cluster4
Impdh2	0.771894	Cluster4
Cd4	0.772225	Cluster4
Gpr55	0.774883	Cluster4
Ccnd1	0.776175	Cluster4
Atp5f1b	0.776284	Cluster4
H2ac22	0.776976	Cluster4
Rpl30	0.777064	Cluster4
Mir5625	0.777129	Cluster4
Ticam1	0.778506	Cluster4
Atf4	0.779929	Cluster4
Thumpd1	0.780713	Cluster4
Fam169b	0.78075	Cluster4
Trbv30	0.781741	Cluster4
Arl6ip4	0.783767	Cluster4
Cmc2	0.784345	Cluster4
Rpl32	0.784445	Cluster4
Rpl35	0.784561	Cluster4
Trbv29	0.784726	Cluster4
Pde3b	0.78563	Cluster4
Ms4a4b	0.785887	Cluster4
Rps19	0.786203	Cluster4
Uqcc2	0.786207	Cluster4
Cct6a	0.786411	Cluster4
Ndufs6	0.786631	Cluster4
Exosc1	0.787813	Cluster4
Supt4a	0.788106	Cluster4
Rpl39	0.788529	Cluster4
Xlr4b	0.789148	Cluster4
Gramd2b	0.789383	Cluster4
Lbhd1	0.789463	Cluster4
Lgals3	0.789941	Cluster4
Rpl4	0.79104	Cluster4
Zfp729b	0.791877	Cluster4
Ptbp1	0.792159	Cluster4
Gm15500	0.793042	Cluster4
Traj47	0.793063	Cluster4
Prkcq	0.793634	Cluster4
Cxcr3	0.794175	Cluster4
Mrps11	0.795032	Cluster4
Snrpd1	0.795154	Cluster4
Trbv13.1	0.795762	Cluster4
Trav19	0.795907	Cluster4
Gm13031	0.796385	Cluster4
Sec24a	0.796876	Cluster4
Psmc3	0.797494	Cluster4
Rbm3os	0.797751	Cluster4
Wdr74	0.798048	Cluster4
Mybbp1a	0.798222	Cluster4
Rps25	0.798388	Cluster4
Ifngas1	0.798677	Cluster4
Hk1	0.798965	Cluster4
Rpl37a	0.799386	Cluster4
Trav7.5	0.800662	Cluster4
Dtx1	0.801173	Cluster4
Eme1	0.802485	Cluster4
Dnajc2	0.802795	Cluster4
Podnl1	0.803357	Cluster4
Gpr171	0.805364	Cluster4
Ctsw	0.806067	Cluster4
Hnrnpa1	0.806891	Cluster4
Eif2b1	0.807083	Cluster4
Eif3j1	0.810582	Cluster4
Card19	0.811082	Cluster4
Eif5a	0.811684	Cluster4
Ddx21	0.81188	Cluster4
Cd5	0.812314	Cluster4
Gpank1	0.813963	Cluster4
Gm29243	0.813999	Cluster4
Tma7	0.814283	Cluster4
Uqcrq	0.814816	Cluster4
Trav17	0.815645	Cluster4
Crip1	0.815888	Cluster4
Tpm3	0.815942	Cluster4
Alg5	0.817194	Cluster4
X1500009L16Rik	0.818635	Cluster4
Utp6	0.819692	Cluster4
Ccdc88c	0.820065	Cluster4
Trbv12.2	0.820251	Cluster4
Ubxn1	0.820551	Cluster4
Taf12	0.821157	Cluster4
Parp1	0.824439	Cluster4
X4930417O13Rik	0.824627	Cluster4
Mir130b	0.824957	Cluster4
Mir7213	0.825397	Cluster4
Sdcbp2	0.826393	Cluster4
Gm19582	0.827168	Cluster4
Prpf31	0.827377	Cluster4
Zfas1	0.828028	Cluster4
Taf1d	0.828336	Cluster4
Ptpn18	0.828663	Cluster4
Cd28	0.828976	Cluster4
Acp1	0.829257	Cluster4
Plcxd2	0.83002	Cluster4
Nemf	0.830668	Cluster4
Trbv12.1	0.831491	Cluster4
Fcf1	0.831518	Cluster4
Col18a1	0.831773	Cluster4
Srp9	0.832037	Cluster4
Traj55	0.833081	Cluster4
Dctd	0.833449	Cluster4
Bzw2	0.835188	Cluster4
Sp3	0.835322	Cluster4
Gstp3	0.836351	Cluster4
Wdr55	0.836353	Cluster4
Ppib	0.836564	Cluster4
Rps15a	0.836601	Cluster4
Zfp831	0.83695	Cluster4
X4921525O09Rik	0.837563	Cluster4
Lsm12	0.837662	Cluster4
Psmc6	0.837864	Cluster4
Bola2	0.838791	Cluster4
Gm34084	0.839539	Cluster4
Zmynd19	0.841139	Cluster4
Umps	0.841703	Cluster4
Fgf13	0.84192	Cluster4
Utp4	0.842099	Cluster4
Uxs1	0.842565	Cluster4
Septin1	0.842678	Cluster4
Sertad1	0.84354	Cluster4
Ltv1	0.843846	Cluster4
Nifk	0.844939	Cluster4
Btf3	0.84661	Cluster4
Ppia	0.848056	Cluster4
Prmt1	0.84807	Cluster4
Anxa6	0.848497	Cluster4
Ctla4	0.849897	Cluster4
H4c16	0.849979	Cluster4
Rpf2	0.850405	Cluster4
Ola1	0.850423	Cluster4
Trbd1	0.850439	Cluster4
Trav5.1	0.85049	Cluster4
Set	0.85115	Cluster4
A630089N07Rik	0.8523	Cluster4
Chchd1	0.853323	Cluster4
Maf	0.854029	Cluster4
Stat4	0.855261	Cluster4
Hmga1	0.856688	Cluster4
Krt80	0.856809	Cluster4
Rpl11	0.856917	Cluster4
Mir6361	0.85721	Cluster4
Ndufb1	0.857707	Cluster4
Rps3	0.859049	Cluster4
Prpf38a	0.859239	Cluster4
Rpl3	0.860273	Cluster4
Rpl9	0.861843	Cluster4
Dnajc15	0.862198	Cluster4
P2ry10	0.862222	Cluster4
Pacsin1	0.862792	Cluster4
Ndufa1	0.864075	Cluster4
Trav13.1	0.864084	Cluster4
Ppm1g	0.864222	Cluster4
Ndufs4	0.86465	Cluster4
Gm26448	0.865144	Cluster4
H2bc9	0.865169	Cluster4
Atp5mj	0.865787	Cluster4
Plat	0.866091	Cluster4
Chsy1	0.866258	Cluster4
Gm23455	0.866615	Cluster4
Insl6	0.867165	Cluster4
Entrep3	0.867168	Cluster4
Fam98b	0.867221	Cluster4
Rpl18	0.870891	Cluster4
Rbm34	0.871215	Cluster4
Snu13	0.871803	Cluster4
Gzmb	0.874139	Cluster4
Gmnn	0.874216	Cluster4
Zfp53	0.874684	Cluster4
Nob1	0.876411	Cluster4
Fkbp3	0.876415	Cluster4
Traj48	0.876748	Cluster4
Trbv13.3	0.877144	Cluster4
Zfp758	0.877391	Cluster4
Atp5f1c	0.877741	Cluster4
Rwdd4a	0.878388	Cluster4
Snrpe	0.879215	Cluster4
Ssrp1	0.87952	Cluster4
Nol12	0.879593	Cluster4
Atf1	0.880905	Cluster4
Traj40	0.8815	Cluster4
U2af1	0.881754	Cluster4
Trbd2	0.88194	Cluster4
Icos	0.88209	Cluster4
Psma7	0.882612	Cluster4
Pes1	0.883899	Cluster4
Bin1	0.884926	Cluster4
Nedd8	0.885087	Cluster4
Tars1	0.885255	Cluster4
Nme2	0.887427	Cluster4
Sf3a3	0.887721	Cluster4
Nop56	0.888929	Cluster4
Smpd2	0.889264	Cluster4
Cd3g	0.890204	Cluster4
Rps20	0.892079	Cluster4
Rpp30	0.89301	Cluster4
Cd27	0.893229	Cluster4
Npm1	0.893639	Cluster4
Psmc4	0.893832	Cluster4
H2bc18	0.893928	Cluster4
Trav7d.4	0.894036	Cluster4
Trbv4	0.894098	Cluster4
Tinagl1	0.894176	Cluster4
Kremen2	0.896568	Cluster4
Mrps18c	0.89685	Cluster4
Dnajc8	0.896997	Cluster4
Abtb3	0.89808	Cluster4
Trav7.6	0.899521	Cluster4
Atp5pd	0.900126	Cluster4
Fxyd5	0.900236	Cluster4
Thy1	0.90036	Cluster4
Lactb	0.900538	Cluster4
Eif3l	0.901192	Cluster4
Mllt11	0.901248	Cluster4
Psmd12	0.901911	Cluster4
Nop58	0.902089	Cluster4
Uso1	0.90347	Cluster4
Dnajc9	0.903695	Cluster4
Nhp2	0.904094	Cluster4
Rps18	0.904309	Cluster4
Rbm3	0.905811	Cluster4
Erhrt.ps	0.908716	Cluster4
Lrp8	0.911277	Cluster4
S100a10	0.911465	Cluster4
Mir8113	0.911484	Cluster4
Trbv20	0.911824	Cluster4
Atp2b4	0.912124	Cluster4
Trbj2.1	0.913854	Cluster4
Eif3d	0.914301	Cluster4
Trav12.2	0.914862	Cluster4
Ngdn	0.916522	Cluster4
Mak16	0.917763	Cluster4
Mrto4	0.922246	Cluster4
Psmb2	0.924408	Cluster4
Gm19585	0.924826	Cluster4
Sec13	0.925429	Cluster4
Snrpa1	0.925987	Cluster4
Rpl10a	0.926303	Cluster4
Traj43	0.926744	Cluster4
Stk39	0.927616	Cluster4
Rwdd1	0.928428	Cluster4
Psma4	0.930756	Cluster4
Cd2	0.932569	Cluster4
Eif3i	0.933644	Cluster4
Eif3c	0.93389	Cluster4
Ipo5	0.936095	Cluster4
Esco1	0.93981	Cluster4
Sub1	0.942379	Cluster4
Izumo1r	0.944362	Cluster4
Slc36a3	0.947547	Cluster4
Rpl27	0.949887	Cluster4

## Sheet: Cluster4-pathways
GO ID	Description	GeneRatio	BgRatio	p_value	adjusted p_value	Gene symbols	Count	Cluster
GO:0022613	ribonucleoprotein complex biogenesis	39/236	440/28891	1.0039e-28	2.46659e-25	Rrp1/Rps12/Ddx10/Lsm6/Rpl35/Rps19/Exosc1/Snrpd1/Wdr74/Mybbp1a/Rps25/Ddx21/Utp6/Prpf31/Fcf1/Wdr55/Rps15a/Utp4/Ltv1/Nifk/Rpf2/Rpl11/Rbm34/Snu13/Nob1/Snrpe/Pes1/Sf3a3/Nop56/Rpp30/Npm1/Nop58/Nhp2/Eif3d/Ngdn/Mak16/Mrto4/Rpl10a/Rpl27	39	Cluster4
GO:0006364	rRNA processing	28/236	215/28891	1.90087e-25	1.55681e-22	Rrp1/Ddx10/Lsm6/Rpl35/Rps19/Exosc1/Wdr74/Rps25/Ddx21/Utp6/Fcf1/Wdr55/Utp4/Nifk/Rpf2/Rpl11/Rbm34/Snu13/Nob1/Pes1/Rpp30/Npm1/Nhp2/Ngdn/Mak16/Mrto4/Rpl10a/Rpl27	28	Cluster4
GO:0016072	rRNA metabolic process	28/236	252/28891	1.65561e-23	1.01696e-20	Rrp1/Ddx10/Lsm6/Rpl35/Rps19/Exosc1/Wdr74/Rps25/Ddx21/Utp6/Fcf1/Wdr55/Utp4/Nifk/Rpf2/Rpl11/Rbm34/Snu13/Nob1/Pes1/Rpp30/Npm1/Nhp2/Ngdn/Mak16/Mrto4/Rpl10a/Rpl27	28	Cluster4
GO:0002181	cytoplasmic translation	23/236	148/28891	6.86668e-23	3.37428e-20	Eif4a1/Rps12/Rpl30/Rpl32/Rps19/Rpl39/Rpl4/Rps25/Rpl37a/Nemf/Rps15a/Rpl11/Rps3/Rpl3/Rpl9/Rpl18/Rps20/Rps18/Eif3d/Rpl10a/Rwdd1/Eif3i/Rpl27	23	Cluster4
GO:0009141	nucleoside triphosphate metabolic process	14/236	184/28891	4.12973e-10	8.45562e-08	Atp5pb/Gimap7/Dctpp1/Impdh2/Atp5f1b/Ndufs6/Parp1/Ola1/Ndufb1/Ndufa1/Ndufs4/Atp5f1c/Nme2/Atp5pd	14	Cluster4
GO:0006119	oxidative phosphorylation	11/236	147/28891	3.81791e-08	4.26391e-06	Atp5pb/Atp5f1b/Uqcc2/Ndufs6/Uqcrq/Ndufb1/Dnajc15/Ndufa1/Ndufs4/Atp5f1c/Atp5pd	11	Cluster4
GO:0009060	aerobic respiration	12/236	196/28891	8.45997e-08	8.66089e-06	Atp5pb/Mdh2/Atp5f1b/Uqcc2/Ndufs6/Uqcrq/Ndufb1/Dnajc15/Ndufa1/Ndufs4/Atp5f1c/Atp5pd	12	Cluster4
GO:0046034	ATP metabolic process	10/236	135/28891	1.76479e-07	1.57307e-05	Atp5pb/Atp5f1b/Ndufs6/Parp1/Ola1/Ndufb1/Ndufa1/Ndufs4/Atp5f1c/Atp5pd	10	Cluster4
GO:0008380	RNA splicing	17/236	449/28891	2.01922e-07	1.65374e-05	Lsm6/Arl6ip4/Lgals3/Ptbp1/Snrpd1/Hnrnpa1/Taf12/Prpf31/Prmt1/Prpf38a/Snu13/Snrpe/U2af1/Sf3a3/Npm1/Rbm3/Snrpa1	17	Cluster4
GO:0022618	protein-RNA complex assembly	11/236	175/28891	2.26512e-07	1.79529e-05	Rps19/Snrpd1/Rps25/Prpf31/Rpf2/Rpl11/Snu13/Snrpe/Sf3a3/Eif3d/Mrto4	11	Cluster4
GO:0046390	ribose phosphate biosynthetic process	12/236	218/28891	2.68322e-07	2.06021e-05	Atp5pb/Impdh2/Atp5f1b/Ndufs6/Parp1/Umps/Ndufb1/Ndufa1/Ndufs4/Atp5f1c/Nme2/Atp5pd	12	Cluster4
GO:0071826	protein-RNA complex organization	11/236	183/28891	3.54847e-07	2.56429e-05	Rps19/Snrpd1/Rps25/Prpf31/Rpf2/Rpl11/Snu13/Snrpe/Sf3a3/Eif3d/Mrto4	11	Cluster4
GO:0045727	positive regulation of translation	8/236	141/28891	2.19232e-05	0.00101633	Abcf1/Uqcc2/Ptbp1/Eif5a/Prmt1/Npm1/Rbm3/Eif3d	8	Cluster4
GO:0034248	regulation of amide metabolic process	14/236	482/28891	4.76772e-05	0.00212987	Abcf1/Uqcc2/Ptbp1/Eif5a/Srp9/Bzw2/Prmt1/Rps3/Gzmb/Bin1/Npm1/Rbm3/Eif3d/Ngdn	14	Cluster4
GO:0006260	DNA replication	10/236	276/28891	9.88463e-05	0.0042608	Tonsl/Pole4/Eme1/Dnajc2/Parp1/Gmnn/Ssrp1/Atf1/Npm1/Esco1	10	Cluster4
GO:1903037	regulation of leukocyte cell-cell adhesion	12/236	407/28891	0.000144063	0.00610282	Skap1/Cd4/Lgals3/Prkcq/Dtx1/Cd5/Cd28/Ctla4/Rps3/Icos/Cd27/Thy1	12	Cluster4
GO:0050852	T cell receptor signaling pathway	7/236	143/28891	0.000181038	0.00753917	Skap1/Lgals3/Eif2b1/Cd28/Ctla4/Rps3/Thy1	7	Cluster4
GO:0042255	ribosome assembly	5/236	66/28891	0.000207646	0.0083637	Rps19/Rps25/Rpf2/Rpl11/Mrto4	5	Cluster4
GO:0006334	nucleosome assembly	5/236	70/28891	0.000273866	0.010853	Anp32b/Set/Ssrp1/Npm1/Dnajc9	5	Cluster4
GO:0007159	leukocyte cell-cell adhesion	12/236	447/28891	0.000338707	0.0132096	Skap1/Cd4/Lgals3/Prkcq/Dtx1/Cd5/Cd28/Ctla4/Rps3/Icos/Cd27/Thy1	12	Cluster4
GO:1902600	proton transmembrane transport	6/236	117/28891	0.000409794	0.0157323	Atp5pb/Slc9a9/Atp5f1b/Atp5f1c/Atp5pd/Slc36a3	6	Cluster4
GO:0010959	regulation of metal ion transport	12/236	461/28891	0.000445935	0.0166009	Calm1/Cd4/Atf4/Lgals3/Cxcr3/Zfas1/Fgf13/Bin1/Fxyd5/Thy1/Atp2b4/Stk39	12	Cluster4
GO:0019081	viral translation	3/236	19/28891	0.000473408	0.0173607	Ptbp1/Eif3l/Eif3d	3	Cluster4
GO:0042789	mRNA transcription by RNA polymerase II	4/236	47/28891	0.000587697	0.0212349	Atf4/Taf12/Atf1/S100a10	4	Cluster4
GO:0050863	regulation of T cell activation	11/236	411/28891	0.000610588	0.0217422	Cd4/Lgals3/Prkcq/Dtx1/Cd5/Cd28/Ctla4/Rps3/Icos/Cd27/Thy1	11	Cluster4
GO:0065004	protein-DNA complex assembly	7/236	176/28891	0.000635242	0.022297	Anp32b/Taf12/Psmc6/Set/Ssrp1/Npm1/Dnajc9	7	Cluster4
GO:0034728	nucleosome organization	5/236	89/28891	0.000828526	0.0282734	Anp32b/Set/Ssrp1/Npm1/Dnajc9	5	Cluster4
GO:1904062	regulation of monoatomic cation transmembrane transport	10/236	367/28891	0.000937218	0.0307033	Calm1/Cd4/Cxcr3/Zfas1/Fgf13/Bin1/Fxyd5/Thy1/Atp2b4/Stk39	10	Cluster4
GO:0035459	vesicle cargo loading	3/236	25/28891	0.00108378	0.0345825	Ap3m1/Sec24a/Sec13	3	Cluster4
GO:0051099	positive regulation of binding	7/236	197/28891	0.00122704	0.0381626	Calm1/Ticam1/Eif2b1/Parp1/Rpl11/S100a10/Eif3d	7	Cluster4
GO:0098901	regulation of cardiac muscle cell action potential	3/236	27/28891	0.00136181	0.0418244	Calm1/Fgf13/Bin1	3	Cluster4
GO:0097193	intrinsic apoptotic signaling pathway	9/236	327/28891	0.00156059	0.0465605	Atf4/Mybbp1a/Crip1/Parp1/Zfas1/Ppia/Rpl11/Rps3/Mllt11	9	Cluster4
GO:0033108	mitochondrial respiratory chain complex assembly	5/236	104/28891	0.00166314	0.0485874	Uqcc2/Ndufs6/Ndufb1/Ndufa1/Ndufs4	5	Cluster4

## Sheet: Cluster5-genes
SYMBOL	Membership	Cluster
Washc2	0.750105	Cluster5
Mrpl39	0.750655	Cluster5
Eef1akmt2	0.751	Cluster5
Prrc2c	0.751395	Cluster5
Oaz3	0.752516	Cluster5
Pus7	0.753691	Cluster5
Mbd3	0.754316	Cluster5
Dnajc19	0.754431	Cluster5
Fmc1	0.75494	Cluster5
Cnot3	0.755896	Cluster5
Sf3b2	0.756516	Cluster5
Cetn3	0.756853	Cluster5
Park7	0.75693	Cluster5
Ndufa2	0.759426	Cluster5
Rock1	0.759517	Cluster5
Nolc1	0.760414	Cluster5
Calr	0.760783	Cluster5
Cenatac	0.761203	Cluster5
Ramac	0.761316	Cluster5
Sltm	0.761372	Cluster5
Canx	0.761841	Cluster5
Gm23691	0.763139	Cluster5
Gm16796	0.763187	Cluster5
Dmac1	0.7632	Cluster5
X9330136K24Rik	0.763907	Cluster5
Vti1b	0.764159	Cluster5
Mrpl2	0.764887	Cluster5
Zfp428	0.7667	Cluster5
Rad23a	0.766931	Cluster5
Hadha	0.767928	Cluster5
Psmd7	0.768297	Cluster5
Ctr9	0.768586	Cluster5
Gm21411	0.771086	Cluster5
Naca	0.771573	Cluster5
Mien1	0.77221	Cluster5
Tfg	0.772728	Cluster5
Timm13	0.773878	Cluster5
Ubb	0.774149	Cluster5
Gm25855	0.775871	Cluster5
Olfml3	0.776565	Cluster5
Cbx3	0.777578	Cluster5
Tle5	0.777832	Cluster5
Golga5	0.777902	Cluster5
ND1	0.780275	Cluster5
Pet100	0.780315	Cluster5
Snrnp27	0.78032	Cluster5
Zmat2	0.781207	Cluster5
Ormdl2	0.782448	Cluster5
Myef2l	0.782976	Cluster5
Mir762	0.783289	Cluster5
Atp5me	0.783685	Cluster5
Gm22818	0.783725	Cluster5
Zfp934	0.783963	Cluster5
Trgv1	0.784243	Cluster5
Eif3g	0.786726	Cluster5
Rpl7a	0.787516	Cluster5
Fam174c	0.787688	Cluster5
Atp5po	0.78789	Cluster5
Gm18960	0.788743	Cluster5
Stau1	0.789097	Cluster5
Snord80	0.790927	Cluster5
Bbln	0.791049	Cluster5
Ppp2r2a	0.792487	Cluster5
Ssr2	0.792976	Cluster5
Ssb	0.793477	Cluster5
AY074887	0.793626	Cluster5
Nudcd1	0.79398	Cluster5
Taok3	0.794533	Cluster5
Ankhd1	0.796492	Cluster5
Rrp8	0.796778	Cluster5
Atxn2l	0.797162	Cluster5
Capn12	0.798071	Cluster5
Ebna1bp2	0.798111	Cluster5
Higd2a	0.798523	Cluster5
Kxd1	0.799568	Cluster5
Nsrp1	0.799675	Cluster5
Map7d1	0.800035	Cluster5
Praf2	0.800445	Cluster5
Zfp524	0.800446	Cluster5
Slu7	0.800905	Cluster5
Ppig	0.801367	Cluster5
Zfp617	0.801411	Cluster5
Hsp90b1	0.802729	Cluster5
Rpl15	0.803139	Cluster5
Sirt2	0.804298	Cluster5
Sumf2	0.804867	Cluster5
Hdlbp	0.805867	Cluster5
Mettl5	0.805926	Cluster5
Wdr12	0.806526	Cluster5
X1810055G02Rik	0.806557	Cluster5
Sarnp	0.807065	Cluster5
Rpl23a.ps2	0.807366	Cluster5
Krcc1	0.808054	Cluster5
Smc1a	0.809728	Cluster5
Hmgb1	0.811427	Cluster5
Gipc1	0.812177	Cluster5
Ptma	0.812404	Cluster5
Nudt9	0.812843	Cluster5
Phax	0.81587	Cluster5
Ndufa4	0.816728	Cluster5
Aven	0.817452	Cluster5
Iqschfp	0.817984	Cluster5
Nol7	0.818137	Cluster5
Upf3a	0.818858	Cluster5
Gm4294	0.819243	Cluster5
Acin1	0.819776	Cluster5
Eif4enif1	0.819939	Cluster5
Nop14	0.820373	Cluster5
Mrps12	0.820672	Cluster5
Zc3h13	0.821537	Cluster5
Uqcr11	0.821545	Cluster5
Rad50	0.821768	Cluster5
Uqcrb	0.822046	Cluster5
Frg1	0.823838	Cluster5
Rbm10	0.825664	Cluster5
Dhx29	0.82961	Cluster5
Mroh8	0.829793	Cluster5
Cdk11b	0.830009	Cluster5
Taf4b	0.830039	Cluster5
Ndufv3	0.830441	Cluster5
Ubxn4	0.830868	Cluster5
Tmem237	0.831084	Cluster5
Timm8b	0.831416	Cluster5
Dpy30	0.832634	Cluster5
Trip11	0.832673	Cluster5
Nutf2	0.833197	Cluster5
Slc4a1ap	0.833679	Cluster5
Zc3h8	0.834534	Cluster5
S100a11	0.835584	Cluster5
Elob	0.835893	Cluster5
Chchd3	0.836195	Cluster5
X1600023N17Rik	0.836781	Cluster5
Prph2	0.837748	Cluster5
Cox5b	0.838312	Cluster5
Nsfl1c	0.838999	Cluster5
Rbmx	0.839057	Cluster5
Rpl19.ps11	0.840173	Cluster5
Lclat1	0.840264	Cluster5
Vps45	0.840783	Cluster5
Pdia3	0.841334	Cluster5
Rbm17	0.842911	Cluster5
Gm7008	0.843342	Cluster5
Eif3a	0.845941	Cluster5
Pnn	0.84709	Cluster5
Use1	0.847555	Cluster5
Serbp1	0.84819	Cluster5
Mrpl54	0.848329	Cluster5
Leo1	0.848363	Cluster5
Rab26	0.848733	Cluster5
Ppp1r11	0.84887	Cluster5
Gm6712	0.85024	Cluster5
Supt6	0.8503	Cluster5
Snord49b	0.850516	Cluster5
Ndufa12	0.850586	Cluster5
Gm15522	0.851708	Cluster5
Bud13	0.852684	Cluster5
Utp3	0.852819	Cluster5
Hgs	0.853236	Cluster5
Exosc10	0.853324	Cluster5
S100a13	0.854484	Cluster5
Nrbf2	0.854744	Cluster5
Golga3	0.855567	Cluster5
Znhit1	0.855808	Cluster5
Mphosph8	0.85596	Cluster5
Ndufa11	0.856128	Cluster5
Rbm8a	0.857051	Cluster5
Cox6b1	0.857207	Cluster5
Ywhae	0.857296	Cluster5
Ppard	0.857909	Cluster5
Fam50a	0.858056	Cluster5
Mrpl42	0.858655	Cluster5
Akap12	0.858691	Cluster5
Fkbp2	0.859607	Cluster5
Nmnat1	0.860467	Cluster5
Ubap2	0.863431	Cluster5
Lyar	0.864747	Cluster5
Rrbp1	0.865096	Cluster5
Ybx1	0.866038	Cluster5
Pdcl3	0.866526	Cluster5
Rpp38	0.868179	Cluster5
Esf1	0.869015	Cluster5
Smc3	0.869717	Cluster5
Pfdn6	0.870631	Cluster5
Pa2g4	0.870948	Cluster5
Atp5if1	0.872172	Cluster5
Ik	0.872999	Cluster5
Ncor1	0.873168	Cluster5
Rps15	0.873475	Cluster5
Ruvbl1	0.874288	Cluster5
Uba52	0.874304	Cluster5
Nop53	0.876194	Cluster5
Hirip3	0.876435	Cluster5
Ndufa5	0.876536	Cluster5
Ubtf	0.87711	Cluster5
Ndufb7	0.877236	Cluster5
Tsg101	0.879649	Cluster5
Edf1	0.881891	Cluster5
Zfp605	0.881934	Cluster5
Cdc37	0.882843	Cluster5
Ubl5	0.882901	Cluster5
Dnttip2	0.883475	Cluster5
Polr2k	0.883813	Cluster5
Hspd1	0.885661	Cluster5
Lamtor2	0.88932	Cluster5
Prr14	0.889333	Cluster5
Polr3d	0.890178	Cluster5
Tomm7	0.8906	Cluster5
Ccdc124	0.892416	Cluster5
Txndc17	0.893196	Cluster5
Myl6	0.893547	Cluster5
Rpl36	0.894248	Cluster5
Mphosph10	0.895408	Cluster5
Atp5pf	0.895813	Cluster5
Llph	0.897848	Cluster5
Rpl24	0.899328	Cluster5
Dynlrb1	0.899683	Cluster5
Cops9	0.900068	Cluster5
Pin4	0.90012	Cluster5
Myl12a	0.901193	Cluster5
Ndufb3	0.901957	Cluster5
Rpl14	0.902633	Cluster5
Mrps21	0.90277	Cluster5
Sf3a2	0.903287	Cluster5
Exosc3	0.903488	Cluster5
Srp54c	0.904523	Cluster5
Mir3069	0.90482	Cluster5
Mea1	0.906115	Cluster5
Gadd45gip1	0.907564	Cluster5
Sart1	0.911757	Cluster5
Rpl23	0.911858	Cluster5
Mir322	0.912195	Cluster5
Gpatch4	0.912568	Cluster5
Pfdn5	0.914029	Cluster5
Rpl28	0.915359	Cluster5
Pdcd5	0.919347	Cluster5
Gm3604	0.921944	Cluster5
Ramacl	0.923743	Cluster5
Hmgn5	0.9241	Cluster5
Mrps15	0.925235	Cluster5
Sfr1	0.925662	Cluster5
Rpl23a	0.926574	Cluster5
Hsbp1	0.927019	Cluster5
Gps2	0.927532	Cluster5
Tlcd1	0.927974	Cluster5
Mrpl51	0.929632	Cluster5
Ccdc59	0.92998	Cluster5
Cwc15	0.930258	Cluster5
Cfdp1	0.930842	Cluster5
Pdia4	0.932129	Cluster5
Ndufa13	0.935514	Cluster5
Rps13	0.936767	Cluster5
Rps24	0.938286	Cluster5
Ndufb8	0.93921	Cluster5
Rps28	0.940109	Cluster5
Rpl36a	0.941396	Cluster5
Ndufs5	0.942066	Cluster5
Rpl21	0.94527	Cluster5
Atp5mf	0.945585	Cluster5

## Sheet: Cluster5-pathways
GO ID	Description	GeneRatio	BgRatio	p_value	adjusted p_value	Gene symbols	Count	Cluster
GO:0022613	ribonucleoprotein complex biogenesis	37/241	440/28891	4.04801e-26	9.44805e-23	Ramac/Rpl7a/Rrp8/Ebna1bp2/Slu7/Mettl5/Wdr12/Nol7/Nop14/Frg1/Rbm10/Dhx29/Rbmx/Eif3a/Serbp1/Utp3/Exosc10/Lyar/Rpp38/Esf1/Pa2g4/Rps15/Ruvbl1/Nop53/Dnttip2/Mphosph10/Rpl24/Pin4/Rpl14/Sf3a2/Exosc3/Sart1/Ramacl/Rpl23a/Rps13/Rps24/Rps28	37	Cluster5
GO:0006119	oxidative phosphorylation	20/241	147/28891	1.10722e-18	8.61419e-16	Park7/Ndufa2/ND1/Atp5me/Atp5po/Uqcr11/Uqcrb/Ndufv3/Cox5b/Ndufa12/Ndufa11/Ndufa5/Ndufb7/Atp5pf/Ndufb3/Gadd45gip1/Ndufa13/Ndufb8/Ndufs5/Atp5mf	20	Cluster5
GO:0042776	proton motive force-driven mitochondrial ATP synthesis	15/241	65/28891	6.08266e-18	3.54923e-15	Ndufa2/ND1/Atp5me/Atp5po/Ndufv3/Ndufa12/Ndufa11/Ndufa5/Ndufb7/Atp5pf/Ndufb3/Ndufa13/Ndufb8/Ndufs5/Atp5mf	15	Cluster5
GO:0006364	rRNA processing	22/241	215/28891	1.02375e-17	4.77886e-15	Rpl7a/Rrp8/Ebna1bp2/Mettl5/Wdr12/Nop14/Frg1/Utp3/Exosc10/Lyar/Rpp38/Esf1/Pa2g4/Rps15/Nop53/Mphosph10/Pin4/Rpl14/Exosc3/Sart1/Rps24/Rps28	22	Cluster5
GO:0009060	aerobic respiration	21/241	196/28891	2.24261e-17	6.80705e-15	Park7/Ndufa2/ND1/Atp5me/Atp5po/Uqcr11/Uqcrb/Ndufv3/Cox5b/Ndufa12/Ndufa11/Nop53/Ndufa5/Ndufb7/Atp5pf/Ndufb3/Gadd45gip1/Ndufa13/Ndufb8/Ndufs5/Atp5mf	21	Cluster5
GO:0016072	rRNA metabolic process	23/241	252/28891	2.33318e-17	6.80705e-15	Rpl7a/Rrp8/Ebna1bp2/Mettl5/Wdr12/Nop14/Frg1/Utp3/Exosc10/Lyar/Rpp38/Esf1/Pa2g4/Rps15/Nop53/Ubtf/Mphosph10/Pin4/Rpl14/Exosc3/Sart1/Rps24/Rps28	23	Cluster5
GO:0002181	cytoplasmic translation	18/241	148/28891	4.76304e-16	1.23521e-13	Rpl7a/Rpl15/Dhx29/Eif3a/Ybx1/Rps15/Uba52/Rpl36/Rpl24/Rpl14/Rpl23/Rpl28/Rpl23a/Rps13/Rps24/Rps28/Rpl36a/Rpl21	18	Cluster5
GO:0046034	ATP metabolic process	17/241	135/28891	1.75198e-15	4.06672e-13	Ndufa2/ND1/Atp5me/Atp5po/Ndufv3/Ndufa12/Ndufa11/Nmnat1/Atp5if1/Ndufa5/Ndufb7/Atp5pf/Ndufb3/Ndufa13/Ndufb8/Ndufs5/Atp5mf	17	Cluster5
GO:0006397	mRNA processing	28/241	496/28891	1.91662e-15	4.06672e-13	Pus7/Sf3b2/Cenatac/Ramac/Sltm/Snrnp27/Zmat2/Nsrp1/Slu7/Acin1/Zc3h13/Frg1/Rbm10/Rbmx/Rbm17/Pnn/Leo1/Supt6/Bud13/Rbm8a/Fam50a/Ybx1/Ik/Ubl5/Sf3a2/Sart1/Ramacl/Cwc15	28	Cluster5
GO:0009205	purine ribonucleoside triphosphate metabolic process	17/241	160/28891	3.1041e-14	4.26174e-12	Ndufa2/ND1/Atp5me/Atp5po/Ndufv3/Ndufa12/Ndufa11/Nmnat1/Atp5if1/Ndufa5/Ndufb7/Atp5pf/Ndufb3/Ndufa13/Ndufb8/Ndufs5/Atp5mf	17	Cluster5
GO:0010257	NADH dehydrogenase complex assembly	11/241	65/28891	6.51864e-12	5.24638e-10	Ndufa2/Dmac1/ND1/Ndufa12/Ndufa11/Ndufa5/Ndufb7/Ndufb3/Ndufa13/Ndufb8/Ndufs5	11	Cluster5
GO:0032981	mitochondrial respiratory chain complex I assembly	11/241	65/28891	6.51864e-12	5.24638e-10	Ndufa2/Dmac1/ND1/Ndufa12/Ndufa11/Ndufa5/Ndufb7/Ndufb3/Ndufa13/Ndufb8/Ndufs5	11	Cluster5
GO:0046390	ribose phosphate biosynthetic process	15/241	218/28891	5.29977e-10	3.53419e-08	Ndufa2/ND1/Atp5me/Atp5po/Ndufv3/Ndufa12/Ndufa11/Ndufa5/Ndufb7/Atp5pf/Ndufb3/Ndufa13/Ndufb8/Ndufs5/Atp5mf	15	Cluster5
GO:0006457	protein folding	13/241	173/28891	2.64876e-09	1.54555e-07	Calr/Canx/Ppig/Hsp90b1/Pdia3/Fkbp2/Pdcl3/Pfdn6/Cdc37/Hspd1/Pfdn5/Pdcd5/Pdia4	13	Cluster5
GO:0022618	protein-RNA complex assembly	13/241	175/28891	3.04724e-09	1.6934e-07	Ramac/Slu7/Dhx29/Rbmx/Eif3a/Rps15/Ruvbl1/Nop53/Rpl24/Sf3a2/Ramacl/Rpl23a/Rps28	13	Cluster5
GO:0071826	protein-RNA complex organization	13/241	183/28891	5.24357e-09	2.84616e-07	Ramac/Slu7/Dhx29/Rbmx/Eif3a/Rps15/Ruvbl1/Nop53/Rpl24/Sf3a2/Ramacl/Rpl23a/Rps28	13	Cluster5
GO:0098761	cellular response to interleukin-7	5/241	17/28891	2.20937e-07	9.91668e-06	Hmgb1/Gipc1/Pdia3/Ybx1/Hspd1	5	Cluster5
GO:0051168	nuclear export	11/241	175/28891	2.79318e-07	1.20727e-05	Park7/Calr/Ssb/Sarnp/Phax/Rbm10/Nutf2/Supt6/Rbm8a/Ywhae/Rps15	11	Cluster5
GO:0098760	response to interleukin-7	5/241	18/28891	3.03834e-07	1.28936e-05	Hmgb1/Gipc1/Pdia3/Ybx1/Hspd1	5	Cluster5
GO:1903332	regulation of protein folding	4/241	11/28891	1.48851e-06	5.88846e-05	Pdia3/Pdcl3/Pdcd5/Pdia4	4	Cluster5
GO:0009895	negative regulation of catabolic process	14/241	349/28891	1.60555e-06	6.14319e-05	Fmc1/Park7/Sirt2/Gipc1/Phax/Upf3a/Eif4enif1/Rbm10/Nmnat1/Ybx1/Pdcl3/Ncor1/Nop53/Rpl23	14	Cluster5
GO:0006626	protein targeting to mitochondrion	7/241	81/28891	5.29954e-06	0.000196335	Dnajc19/Timm13/Atp5if1/Hspd1/Tomm7/Pdcd5/Ndufa13	7	Cluster5
GO:0006401	RNA catabolic process	12/241	297/28891	8.37434e-06	0.000305402	Cnot3/Rock1/Ssb/Phax/Upf3a/Eif4enif1/Rbm10/Elob/Exosc10/Rbm8a/Ybx1/Exosc3	12	Cluster5
GO:0140053	mitochondrial gene expression	9/241	166/28891	1.1446e-05	0.000381644	Mrpl39/Mrpl2/Mrps12/Mrpl54/Mrpl42/Mrps21/Gadd45gip1/Mrps15/Mrpl51	9	Cluster5
GO:0006417	regulation of translation	14/241	418/28891	1.26357e-05	0.000415375	Pus7/Cnot3/Rock1/Nolc1/Calr/Ssb/Mettl5/Sarnp/Upf3a/Eif4enif1/Serbp1/Ybx1/Pa2g4/Exosc3	14	Cluster5
GO:0034248	regulation of amide metabolic process	15/241	482/28891	1.47102e-05	0.000476855	Pus7/Cnot3/Rock1/Nolc1/Calr/Ormdl2/Ssb/Mettl5/Sarnp/Upf3a/Eif4enif1/Serbp1/Ybx1/Pa2g4/Exosc3	15	Cluster5
GO:0006403	RNA localization	9/241	173/28891	1.59279e-05	0.000502376	Cetn3/Stau1/Ssb/Sarnp/Phax/Supt6/Exosc10/Rbm8a/Ybx1	9	Cluster5
GO:0042255	ribosome assembly	6/241	66/28891	1.89313e-05	0.000589142	Dhx29/Rps15/Nop53/Rpl24/Rpl23a/Rps28	6	Cluster5
GO:0072655	establishment of protein localization to mitochondrion	7/241	99/28891	1.99808e-05	0.000613621	Dnajc19/Timm13/Atp5if1/Hspd1/Tomm7/Pdcd5/Ndufa13	7	Cluster5
GO:0040029	epigenetic regulation of gene expression	10/241	230/28891	2.5574e-05	0.000765252	Mbd3/Ctr9/Cbx3/Rrp8/Sirt2/Hmgb1/Dpy30/Exosc10/Znhit1/Mphosph8	10	Cluster5
GO:0098780	response to mitochondrial depolarisation	4/241	23/28891	3.69161e-05	0.00107703	Atp5if1/Cdc37/Tomm7/Gps2	4	Cluster5
GO:0031647	regulation of protein stability	11/241	316/28891	7.69618e-05	0.0021642	Park7/Calr/Rad23a/Gipc1/Pdcl3/Ncor1/Nop53/Cdc37/Hspd1/Tomm7/Rpl23	11	Cluster5
GO:2000059	negative regulation of ubiquitin-dependent protein catabolic process	5/241	57/28891	0.000113919	0.00316533	Park7/Gipc1/Pdcl3/Nop53/Rpl23	5	Cluster5
GO:0140694	non-membrane-bounded organelle assembly	12/241	402/28891	0.000156211	0.00419076	Prrc2c/Atxn2l/Smc1a/Eif4enif1/Dhx29/Smc3/Ncor1/Rps15/Nop53/Rpl24/Rpl23a/Rps28	12	Cluster5
GO:1901798	positive regulation of signal transduction by p53 class mediator	4/241	33/28891	0.000159784	0.00423791	Ubb/Znhit1/Rps15/Rpl23	4	Cluster5
GO:0032386	regulation of intracellular transport	11/241	346/28891	0.000170491	0.00447107	Oaz3/Park7/Nolc1/Rbm10/Nutf2/Use1/Supt6/Ywhae/Atp5if1/Tomm7/Pdcd5	11	Cluster5
GO:0050657	nucleic acid transport	7/241	145/28891	0.000224117	0.00556478	Cetn3/Ssb/Sarnp/Phax/Supt6/Rbm8a/Ybx1	7	Cluster5
GO:0050658	RNA transport	7/241	145/28891	0.000224117	0.00556478	Cetn3/Ssb/Sarnp/Phax/Supt6/Rbm8a/Ybx1	7	Cluster5
GO:0006338	chromatin remodeling	13/241	489/28891	0.000259806	0.00631653	Mbd3/Ctr9/Cbx3/Rrp8/Sirt2/Hmgb1/Dpy30/Supt6/Exosc10/Znhit1/Mphosph8/Ruvbl1/Cfdp1	13	Cluster5
GO:0032048	cardiolipin metabolic process	3/241	16/28891	0.000296251	0.00712834	Dnajc19/Hadha/Lclat1	3	Cluster5
GO:0006839	mitochondrial transport	7/241	158/28891	0.000377756	0.00881683	Dnajc19/Timm13/Atp5if1/Hspd1/Tomm7/Pdcd5/Ndufa13	7	Cluster5
GO:1902600	proton transmembrane transport	6/241	117/28891	0.000457813	0.0104758	Park7/Atp5me/Atp5po/Ndufa4/Atp5pf/Atp5mf	6	Cluster5
GO:0019081	viral translation	3/241	19/28891	0.000503227	0.011186	Eif3g/Ssb/Eif3a	3	Cluster5
GO:0034605	cellular response to heat	4/241	52/28891	0.000933933	0.0189548	Slu7/Ywhae/Pdcl3/Hsbp1	4	Cluster5
GO:0031507	heterochromatin formation	5/241	90/28891	0.000956987	0.0192552	Mbd3/Cbx3/Rrp8/Hmgb1/Mphosph8	5	Cluster5
GO:0031330	negative regulation of cellular catabolic process	7/241	195/28891	0.00130512	0.0247654	Sirt2/Phax/Upf3a/Eif4enif1/Rbm10/Nmnat1/Ybx1	7	Cluster5
GO:0043388	positive regulation of DNA binding	4/241	58/28891	0.00140765	0.026075	Park7/Sirt2/Hmgb1/Edf1	4	Cluster5
GO:0043161	proteasome-mediated ubiquitin-dependent protein catabolic process	11/241	451/28891	0.00152854	0.0276559	Park7/Calr/Canx/Rad23a/Psmd7/Hsp90b1/Sirt2/Gipc1/Ubxn4/Nsfl1c/Nop53	11	Cluster5
GO:1903900	regulation of viral life cycle	6/241	156/28891	0.00203295	0.0334149	Rad23a/Stau1/Hmgb1/Rad50/Mphosph8/Tsg101	6	Cluster5
GO:0019827	stem cell population maintenance	7/241	213/28891	0.00215566	0.035184	Cnot3/Ctr9/Smc1a/Eif4enif1/Zc3h13/Leo1/Smc3	7	Cluster5
GO:0043467	regulation of generation of precursor metabolites and energy	6/241	161/28891	0.00238109	0.0383274	Park7/Hmgb1/Ndufa4/Ncor1/Nop53/Gadd45gip1	6	Cluster5
GO:0010972	negative regulation of G2/M transition of mitotic cell cycle	4/241	67/28891	0.00239884	0.0383486	Taok3/Aven/Rad50/Nop53	4	Cluster5
GO:0007006	mitochondrial membrane organization	5/241	111/28891	0.00242377	0.0384835	Timm13/Chchd3/Atp5if1/Pdcd5/Ndufa13	5	Cluster5
GO:0098727	maintenance of cell number	7/241	218/28891	0.00245469	0.0387111	Cnot3/Ctr9/Smc1a/Eif4enif1/Zc3h13/Leo1/Smc3	7	Cluster5
GO:0035987	endodermal cell differentiation	3/241	33/28891	0.00259994	0.0407266	Ctr9/Leo1/Hsbp1	3	Cluster5
GO:0048524	positive regulation of viral process	4/241	69/28891	0.0026708	0.0412824	Rad23a/Stau1/Hmgb1/Tsg101	4	Cluster5
GO:1902750	negative regulation of cell cycle G2/M phase transition	4/241	70/28891	0.00281439	0.0426544	Taok3/Aven/Rad50/Nop53	4	Cluster5
GO:0002424	T cell mediated immune response to tumor cell	2/241	10/28891	0.00298374	0.0435253	Hmgb1/Hspd1	2	Cluster5
GO:0002840	regulation of T cell mediated immune response to tumor cell	2/241	10/28891	0.00298374	0.0435253	Hmgb1/Hspd1	2	Cluster5
GO:2000197	regulation of ribonucleoprotein complex localization	2/241	10/28891	0.00298374	0.0435253	Rbm10/Supt6	2	Cluster5
GO:0006354	DNA-templated transcription elongation	5/241	119/28891	0.00327381	0.0466329	Ctr9/Elob/Leo1/Supt6/Ubtf	5	Cluster5
GO:0097194	execution phase of apoptosis	4/241	75/28891	0.00361207	0.0492146	Sirt2/Acin1/Rbm10/Nmnat1	4	Cluster5
GO:0071166	ribonucleoprotein complex localization	2/241	11/28891	0.00362678	0.0492146	Rbm10/Supt6	2	Cluster5
GO:0090085	regulation of protein deubiquitination	2/241	11/28891	0.00362678	0.0492146	Park7/Nop53	2	Cluster5
GO:1900119	positive regulation of execution phase of apoptosis	2/241	11/28891	0.00362678	0.0492146	Sirt2/Rbm10	2	Cluster5

[truncated: 11 more sheets: Cluster6-genes, Cluster6-pathways, Cluster7-genes, Cluster8-genes, Cluster8-pathways, Cluster9-genes, Cluster9-pathways, Cluster10-genes, Cluster10-pathways, Cluster11-genes, Cluster12-genes]
