# Supplementary material for: Comprehensive immune profiling reveals IFN-γ signaling in T cells mediates parasite phagocytosis in a rodent malaria model
Source: mBio. 2026 Mar 11;17(4):e03938-25. doi: 10.1128/mbio.03938-25 (PMC13059739; doi:10.1128/mbio.03938-25)
Supplement: Table S6 — Differentially expressed genes in different cell types in the lungs of mice developed MA-ARDS. [file mbio.03938-25-s0007.xlsx]

## Sheet: Aerocyte-genes
TABLE S6. Differentially expressed genes in different cell types in the lungs of mice developed MA-ARDS
SYMBOL	pct.1	pct.2	p_value	adjusted p_value	log2FC	Celltype	Up/Down-regulatio
AA467197	0.947	0.01	1.74902e-42	5.43122e-38	3.73565	Aerocyte	Up
Plat	1	0.035	6.80174e-38	2.11215e-33	4.37455	Aerocyte	Up
Cxcl9	0.684	0	1.36855e-33	4.24976e-29	3.00578	Aerocyte	Up
Serping1	0.789	0.025	3.08365e-29	9.57566e-25	1.97598	Aerocyte	Up
Zbp1	0.684	0.015	3.92404e-27	1.21853e-22	1.77213	Aerocyte	Up
Tinagl1	1	0.134	3.61385e-24	1.12221e-19	4.27729	Aerocyte	Up
Tubb6	0.474	0.005	4.72903e-21	1.46851e-16	1.33997	Aerocyte	Up
Ifi204	0.474	0.005	5.22189e-21	1.62155e-16	1.43497	Aerocyte	Up
Irf7	0.737	0.064	1.79035e-19	5.55957e-15	2.00224	Aerocyte	Up
Tnfrsf12a	0.895	0.144	6.21879e-19	1.93112e-14	3.16248	Aerocyte	Up
Procr	0.421	0.005	2.22254e-18	6.90165e-14	1.49062	Aerocyte	Up
Ifit3	0.789	0.089	3.11634e-18	9.67717e-14	2.3073	Aerocyte	Up
Lyve1	1	0.277	2.22963e-17	6.92367e-13	4.05945	Aerocyte	Up
Fosl1	0.421	0.01	1.35348e-16	4.20295e-12	1.30647	Aerocyte	Up
Rnd1	0.421	0.01	1.477e-16	4.58653e-12	1.33799	Aerocyte	Up
Ifi211	0.316	0	6.94336e-16	2.15612e-11	0.776492	Aerocyte	Up
Akr1b8	0.316	0	6.94336e-16	2.15612e-11	0.890527	Aerocyte	Up
Gm12840	0.474	0.02	7.81432e-16	2.42658e-11	1.18013	Aerocyte	Up
Cxcl10	0.474	0.02	8.42475e-16	2.61614e-11	3.4465	Aerocyte	Up
Slfn2	0.842	0.139	1.41844e-15	4.40469e-11	2.47362	Aerocyte	Up
Il18bp	0.526	0.035	3.76427e-15	1.16892e-10	1.45089	Aerocyte	Up
Ifit3b	0.474	0.025	7.14246e-15	2.21795e-10	1.36218	Aerocyte	Up
Ctgf	0.842	0.149	1.32562e-14	4.11644e-10	2.91052	Aerocyte	Up
Pvr	0.632	0.069	2.75066e-14	8.54163e-10	1.4765	Aerocyte	Up
Eif6	1	0.45	9.51817e-14	2.95568e-09	2.14149	Aerocyte	Up
Sphk1	0.316	0.005	1.26819e-13	3.9381e-09	0.689312	Aerocyte	Up
Hmga1	0.316	0.005	1.83942e-13	5.71195e-09	0.599433	Aerocyte	Up
Fam107a	0.263	0	1.97845e-13	6.14369e-09	0.507204	Aerocyte	Up
Anxa2	1	0.52	3.1077e-13	9.65034e-09	2.32842	Aerocyte	Up
B2m	1	1	6.19595e-13	1.92403e-08	1.79673	Aerocyte	Up
Fmo1	0.158	1	7.03826e-13	2.18559e-08	-3.43688	Aerocyte	Down
Xaf1	0.895	0.287	8.61215e-13	2.67433e-08	2.19633	Aerocyte	Up
Nrp1	0.368	0.995	8.80287e-13	2.73355e-08	-3.5045	Aerocyte	Down
Emp2	0.789	1	9.60361e-13	2.98221e-08	-3.36842	Aerocyte	Down
Kdr	0.632	1	1.07029e-12	3.32359e-08	-2.84792	Aerocyte	Down
Calcrl	0.526	1	1.29345e-12	4.01655e-08	-3.03449	Aerocyte	Down
Cd36	0.474	1	1.44068e-12	4.47373e-08	-2.85057	Aerocyte	Down
Epas1	0.789	1	1.69816e-12	5.2733e-08	-2.21902	Aerocyte	Down
Scn7a	0.421	1	1.9904e-12	6.18079e-08	-2.95373	Aerocyte	Down
H2-T22	1	0.401	2.07382e-12	6.43984e-08	1.84683	Aerocyte	Up
Tm4sf1	1	0.51	2.70311e-12	8.39397e-08	2.72642	Aerocyte	Up
Ucp2	0.947	0.446	2.92251e-12	9.07528e-08	2.82028	Aerocyte	Up
Ehd1	0.947	0.267	2.99214e-12	9.29151e-08	1.61885	Aerocyte	Up
Ifitm3	1	0.757	3.49113e-12	1.0841e-07	3.35525	Aerocyte	Up
Tspo	1	0.891	5.09083e-12	1.58085e-07	2.03082	Aerocyte	Up
Gapdh	1	0.599	6.33043e-12	1.96579e-07	2.12865	Aerocyte	Up
Cdc42ep3	0.316	0.01	6.35725e-12	1.97412e-07	1.07335	Aerocyte	Up
Gadd45g	1	0.441	6.48793e-12	2.0147e-07	2.49345	Aerocyte	Up
Myl6	1	1	7.15176e-12	2.22084e-07	1.44767	Aerocyte	Up
Ednrb	0.474	1	8.57289e-12	2.66214e-07	-2.46289	Aerocyte	Down
Fkbp1a	1	1	8.59151e-12	2.66792e-07	1.39004	Aerocyte	Up
Gbp4	0.842	0.203	1.11508e-11	3.46266e-07	1.54204	Aerocyte	Up
Bcl2l1	0.947	0.381	1.15613e-11	3.59014e-07	1.61949	Aerocyte	Up
H2-Aa	0.842	0.193	1.39642e-11	4.33629e-07	1.63944	Aerocyte	Up
Actn1	1	0.658	1.46125e-11	4.53761e-07	1.91578	Aerocyte	Up
Sema6a	0.158	0.96	1.55617e-11	4.83238e-07	-2.5742	Aerocyte	Down
Cyp4b1	0.789	1	1.60284e-11	4.9773e-07	-1.92098	Aerocyte	Down
Enc1	0.368	0.02	1.61741e-11	5.02255e-07	0.746966	Aerocyte	Up
Sept4	0.316	0.98	1.62779e-11	5.05478e-07	-2.59087	Aerocyte	Down
Tbc1d1	0.368	0.02	1.85457e-11	5.75899e-07	0.956701	Aerocyte	Up
Stmn2	0.211	0.96	2.07367e-11	6.43935e-07	-2.60918	Aerocyte	Down
Rbm3	1	0.748	2.07382e-11	6.43983e-07	1.75337	Aerocyte	Up
H2-K1	1	0.995	2.61183e-11	8.11052e-07	1.58032	Aerocyte	Up
Emp1	1	0.847	2.93395e-11	9.11078e-07	1.66602	Aerocyte	Up
Gm42418	1	1	3.20301e-11	9.94631e-07	-1.57373	Aerocyte	Down
Smarca2	0.263	0.95	3.27463e-11	1.01687e-06	-2.5915	Aerocyte	Down
Adgre5	0.579	0.985	3.44736e-11	1.07051e-06	-2.05114	Aerocyte	Down
H2-Q7	1	0.738	3.80818e-11	1.18255e-06	2.19361	Aerocyte	Up
Lcn2	0.263	0.005	3.97047e-11	1.23295e-06	3.08816	Aerocyte	Up
Tuba1c	0.263	0.005	3.97047e-11	1.23295e-06	0.510597	Aerocyte	Up
Ifit1	0.632	0.084	4.0919e-11	1.27066e-06	1.25487	Aerocyte	Up
Fibin	0.263	0.965	4.1543e-11	1.29003e-06	-3.1478	Aerocyte	Down
Tead1	0.368	0.02	4.78046e-11	1.48448e-06	0.609148	Aerocyte	Up
Chd7	0.526	0.059	5.28428e-11	1.64093e-06	0.959568	Aerocyte	Up
Nppb	0.211	0	5.46532e-11	1.69714e-06	1.26168	Aerocyte	Up
Bean1	0.211	0	5.46532e-11	1.69714e-06	0.656329	Aerocyte	Up
Rhoc	1	0.866	7.25629e-11	2.2533e-06	2.15303	Aerocyte	Up
H2-D1	1	1	7.93544e-11	2.46419e-06	1.37724	Aerocyte	Up
Bmpr2	0.632	0.995	9.09165e-11	2.82323e-06	-2.11929	Aerocyte	Down
Plpp1	1	0.955	1.06796e-10	3.31634e-06	1.52158	Aerocyte	Up
1700017B05Rik	0.526	0.064	1.21845e-10	3.78366e-06	1.05312	Aerocyte	Up
Sp110	0.421	0.035	1.2806e-10	3.97664e-06	0.672203	Aerocyte	Up
Mt1	0.421	0.035	1.2806e-10	3.97664e-06	1.36431	Aerocyte	Up
Fxyd5	0.947	0.371	1.34608e-10	4.17998e-06	1.93442	Aerocyte	Up
Aqp1	0.526	0.985	1.34809e-10	4.18623e-06	-2.20021	Aerocyte	Down
Tmsb4x	1	0.97	1.40297e-10	4.35665e-06	1.61969	Aerocyte	Up
Arhgef12	0.474	0.985	1.54219e-10	4.78898e-06	-2.03013	Aerocyte	Down
H2-Q6	0.947	0.391	1.6601e-10	5.1551e-06	1.83267	Aerocyte	Up
Col18a1	0.368	0.025	1.78252e-10	5.53526e-06	1.84257	Aerocyte	Up
Cd63	0.316	0.015	1.79165e-10	5.56361e-06	1.28315	Aerocyte	Up
H3f3b	1	0.995	1.83894e-10	5.71045e-06	1.26624	Aerocyte	Up
Actg1	1	0.995	1.83894e-10	5.71045e-06	1.52216	Aerocyte	Up
H2-T23	1	0.886	1.9812e-10	6.15222e-06	2.00028	Aerocyte	Up
Sdcbp2	0.316	0.015	2.06677e-10	6.41794e-06	0.871792	Aerocyte	Up
Tpm4	1	0.767	2.17393e-10	6.7507e-06	1.88893	Aerocyte	Up
Ppp1r2	1	0.757	2.22301e-10	6.90312e-06	1.59697	Aerocyte	Up
Selenop	0.895	1	2.85095e-10	8.85305e-06	-1.57825	Aerocyte	Down
Myl12a	1	0.98	3.14055e-10	9.75234e-06	1.07318	Aerocyte	Up
Car4	0.474	1	3.53741e-10	1.09847e-05	-2.11433	Aerocyte	Down
S100a10	1	0.683	3.68347e-10	1.14383e-05	2.05982	Aerocyte	Up
Cyth3	0.842	0.995	3.76358e-10	1.1687e-05	-1.64835	Aerocyte	Down
Tbx2	0.474	0.95	3.84484e-10	1.19394e-05	-2.05385	Aerocyte	Down
Tspan13	0.842	1	3.99713e-10	1.24123e-05	-1.60467	Aerocyte	Down
S100a11	1	0.535	4.37428e-10	1.35834e-05	1.80647	Aerocyte	Up
Tmem100	0.789	1	4.78483e-10	1.48583e-05	-1.71878	Aerocyte	Down
Psmb3	1	0.634	5.03266e-10	1.56279e-05	1.53688	Aerocyte	Up
Cdkn1a	1	0.723	5.13856e-10	1.59568e-05	1.63362	Aerocyte	Up
Csrp1	1	0.698	5.66234e-10	1.75833e-05	2.08128	Aerocyte	Up
Tspan18	0.421	0.946	6.40027e-10	1.98748e-05	-2.0823	Aerocyte	Down
Tap1	0.947	0.446	7.90729e-10	2.45545e-05	1.41359	Aerocyte	Up
Timp3	1	0.936	8.73794e-10	2.71339e-05	2.12778	Aerocyte	Up
Iigp1	0.632	0.114	1.3203e-09	4.09994e-05	1.89864	Aerocyte	Up
Phf11b	0.579	0.094	1.46546e-09	4.55069e-05	1.04758	Aerocyte	Up
Psmb2	1	0.515	1.58598e-09	4.92495e-05	1.57013	Aerocyte	Up
Spry4	0.789	0.198	1.7004e-09	5.28026e-05	1.34637	Aerocyte	Up
Rsad2	0.316	0.02	1.76679e-09	5.48641e-05	2.49049	Aerocyte	Up
Rpl19	1	0.955	1.76692e-09	5.48682e-05	0.945208	Aerocyte	Up
Noct	0.263	0.01	1.76734e-09	5.48812e-05	0.698227	Aerocyte	Up
Clca3a1	0.263	0.01	1.76734e-09	5.48812e-05	0.847282	Aerocyte	Up
Esd	1	0.45	1.83529e-09	5.69912e-05	1.79231	Aerocyte	Up
Flt1	0.526	0.965	1.99524e-09	6.19581e-05	-1.81375	Aerocyte	Down
Adgrf5	0.895	1	2.03251e-09	6.31155e-05	-1.44878	Aerocyte	Down
Abcb1b	0.263	0.01	2.05848e-09	6.39218e-05	0.530105	Aerocyte	Up
Fkbp5	0.263	0.01	2.05848e-09	6.39218e-05	0.652806	Aerocyte	Up
Pkig	0.789	0.223	2.61949e-09	8.13431e-05	1.4446	Aerocyte	Up
Tbx3	0.579	0.99	2.99889e-09	9.31244e-05	-1.77006	Aerocyte	Down
Actb	1	1	3.29116e-09	0.0001022	1.21852	Aerocyte	Up
Rpl24	1	0.97	3.52277e-09	0.000109393	1.2053	Aerocyte	Up
BC028528	0.211	0.906	3.82824e-09	0.000118878	-2.0223	Aerocyte	Down
Lars2	0.895	0.99	4.08432e-09	0.000126831	-1.52023	Aerocyte	Down
Ppp2r5a	0.421	0.936	4.17833e-09	0.00012975	-1.81281	Aerocyte	Down
Psma5	1	0.475	4.66412e-09	0.000144835	1.31157	Aerocyte	Up
Afap1l1	0.579	0.926	4.74513e-09	0.00014735	-1.59829	Aerocyte	Down
Cd74	0.789	0.332	4.9866e-09	0.000154849	3.49131	Aerocyte	Up
Acot9	0.737	0.213	5.40213e-09	0.000167752	1.19223	Aerocyte	Up
Akap12	1	0.535	5.67714e-09	0.000176292	1.90317	Aerocyte	Up
Pitpnc1	0.421	0.941	5.68291e-09	0.000176471	-1.74618	Aerocyte	Down
Myzap	0.316	0.926	6.61963e-09	0.00020556	-1.70979	Aerocyte	Down
Sik1	0.737	0.173	6.76171e-09	0.000209971	0.927892	Aerocyte	Up
Kitl	0.842	1	6.77983e-09	0.000210534	-1.5736	Aerocyte	Down
Bst2	0.947	0.896	7.2083e-09	0.000223839	2.24327	Aerocyte	Up
Psma7	1	0.728	7.42794e-09	0.00023066	1.59615	Aerocyte	Up
Tspan12	0.263	0.881	8.12161e-09	0.0002522	-1.79673	Aerocyte	Down
Oasl1	0.211	0.005	9.44926e-09	0.000293428	0.89528	Aerocyte	Up
Cfl1	1	0.936	9.64721e-09	0.000299575	1.09538	Aerocyte	Up
Sprtn	0.474	0.064	1.08084e-08	0.000335633	0.784511	Aerocyte	Up
Ahr	0.158	0.822	1.1569e-08	0.000359251	-2.11626	Aerocyte	Down
Ftl1	1	0.995	1.16793e-08	0.000362677	0.907329	Aerocyte	Up
Ubb	1	0.995	1.1809e-08	0.000366704	0.857026	Aerocyte	Up
Ahnak	0.895	0.366	1.35477e-08	0.000420698	1.55829	Aerocyte	Up
Ifi207	0.158	0	1.47996e-08	0.000459572	0.295137	Aerocyte	Up
Arhgef3	0.421	0.911	1.61578e-08	0.000501747	-1.62868	Aerocyte	Down
Nucb2	0.526	0.079	2.01459e-08	0.000625591	0.685409	Aerocyte	Up
Itga5	0.368	0.035	2.09175e-08	0.000649552	0.48095	Aerocyte	Up
Ptp4a3	0.526	0.955	2.27716e-08	0.000707126	-1.61492	Aerocyte	Down
Flnb	0.789	0.257	2.33846e-08	0.000726161	1.32614	Aerocyte	Up
Ly6c1	1	1	2.47723e-08	0.000769254	1.32372	Aerocyte	Up
Gbp2	0.579	0.129	2.69093e-08	0.000835614	1.90177	Aerocyte	Up
Elob	1	0.832	2.83719e-08	0.000881032	1.32445	Aerocyte	Up
Retnlg	0.263	0.015	2.86796e-08	0.000890587	0.523695	Aerocyte	Up
Rtn4	0.947	0.817	2.98953e-08	0.000928337	1.38	Aerocyte	Up
Tbcc	0.632	0.144	3.11059e-08	0.000965931	1.02974	Aerocyte	Up
H2-Ab1	0.737	0.257	3.56617e-08	0.0011074	2.14783	Aerocyte	Up
Trib1	0.316	0.025	3.86054e-08	0.00119881	0.485362	Aerocyte	Up
Aprt	0.421	0.054	3.88873e-08	0.00120757	0.906187	Aerocyte	Up
Psmb7	0.947	0.49	3.89227e-08	0.00120867	1.27596	Aerocyte	Up
Selenow	0.895	0.658	3.92765e-08	0.00121965	1.68481	Aerocyte	Up
Arap2	0.368	0.871	3.94848e-08	0.00122612	-1.78127	Aerocyte	Down
Odc1	0.737	0.238	3.9572e-08	0.00122883	1.34187	Aerocyte	Up
Cd93	0.789	0.252	4.06727e-08	0.00126301	2.20654	Aerocyte	Up
Gnaq	0.158	0.807	4.0688e-08	0.00126348	-1.84527	Aerocyte	Down
Mcam	0.895	0.495	4.11695e-08	0.00127844	1.48473	Aerocyte	Up
Gzmb	0.263	0.015	4.2598e-08	0.00132279	0.52196	Aerocyte	Up
Ecscr	0.632	0.995	4.5505e-08	0.00141307	-1.48001	Aerocyte	Down
Ppp1r16b	0.053	0.762	4.64942e-08	0.00144378	-1.88558	Aerocyte	Down
Sys1	0.947	0.426	5.53985e-08	0.00172029	0.953399	Aerocyte	Up
Pdlim5	0.789	0.312	6.52472e-08	0.00202612	1.27951	Aerocyte	Up
Cbfa2t3	0.368	0.881	6.56612e-08	0.00203898	-1.69825	Aerocyte	Down
Pisd	0.526	0.099	6.70624e-08	0.00208249	1.17496	Aerocyte	Up
Hif1a	0.789	0.257	6.82455e-08	0.00211923	1.39005	Aerocyte	Up
Snhg6	0.579	0.134	6.98888e-08	0.00217026	1.12629	Aerocyte	Up
Maff	0.474	0.074	7.6698e-08	0.0023817	0.783826	Aerocyte	Up
Add3	0.368	0.921	7.86656e-08	0.0024428	-1.47378	Aerocyte	Down
Tecpr1	0.053	0.748	8.29563e-08	0.00257604	-1.78002	Aerocyte	Down
Prickle1	0.211	0.817	8.30761e-08	0.00257976	-1.77561	Aerocyte	Down
Psmb8	1	0.743	8.39499e-08	0.0026069	1.33515	Aerocyte	Up
Slc16a9	0.158	0.792	8.63873e-08	0.00268258	-1.92038	Aerocyte	Down
Prickle2	0.211	0.842	9.21001e-08	0.00285999	-1.67965	Aerocyte	Down
Sox18	0.158	0.812	9.49105e-08	0.00294725	-1.89909	Aerocyte	Down
Impdh1	0.316	0.901	9.49881e-08	0.00294966	-1.60912	Aerocyte	Down
Dpysl2	0.421	0.876	1.23695e-07	0.00384111	-1.54931	Aerocyte	Down
Bcam	0.526	0.946	1.32963e-07	0.0041289	-1.5078	Aerocyte	Down
Acvrl1	1	1	1.41432e-07	0.00439188	-0.857837	Aerocyte	Down
Kank3	0.105	0.748	1.4417e-07	0.00447692	-1.67725	Aerocyte	Down
Pcdh1	0.895	0.98	1.44308e-07	0.00448121	-1.19639	Aerocyte	Down
Arap3	0.263	0.822	1.46931e-07	0.00456263	-1.67502	Aerocyte	Down
Nipal3	0.053	0.733	1.49099e-07	0.00462997	-1.78655	Aerocyte	Down
Smox	0.526	0.104	1.50312e-07	0.00466764	1.21001	Aerocyte	Up
Sptbn1	0.947	1	1.66461e-07	0.00516911	-1.20181	Aerocyte	Down
Arpc1b	0.947	0.396	1.66898e-07	0.00518269	1.17108	Aerocyte	Up
Ninj1	0.579	0.139	1.71986e-07	0.00534067	1.22289	Aerocyte	Up
Cavin2	0.842	1	1.91823e-07	0.00595668	-1.22512	Aerocyte	Down
Psmb4	0.947	0.644	2.01003e-07	0.00624175	1.1717	Aerocyte	Up
Ralb	0.789	0.287	2.16903e-07	0.00673549	1.30767	Aerocyte	Up
Pxdc1	0.632	0.158	2.3512e-07	0.00730117	0.910623	Aerocyte	Up
Nuak2	0.421	0.064	2.42394e-07	0.00752708	1.10573	Aerocyte	Up
H2-Q4	0.947	0.559	2.45498e-07	0.00762343	1.31059	Aerocyte	Up
Psma4	1	0.52	2.47186e-07	0.00767588	1.06	Aerocyte	Up
Apol10b	0.263	0.02	2.67077e-07	0.00829353	0.762166	Aerocyte	Up
Cavin3	0.842	0.485	2.75132e-07	0.00854367	1.67506	Aerocyte	Up
Glipr2	0.211	0.01	2.7644e-07	0.0085843	0.462393	Aerocyte	Up
Pls3	0.947	0.559	2.77994e-07	0.00863256	1.13029	Aerocyte	Up
Gstm1	0.263	0.851	2.84327e-07	0.00882922	-1.68279	Aerocyte	Down
Gbp5	0.211	0.01	2.96734e-07	0.0092145	0.426619	Aerocyte	Up
Snrk	0.368	0.876	2.9707e-07	0.00922492	-1.59493	Aerocyte	Down
Tdrd7	0.684	0.168	3.38226e-07	0.0105029	0.776909	Aerocyte	Up
Apod	0.211	0.01	3.41726e-07	0.0106116	0.949458	Aerocyte	Up
Cd274	0.632	0.198	3.77025e-07	0.0117077	1.65527	Aerocyte	Up
8430408G22Rik	0.316	0.035	3.77516e-07	0.011723	1.07108	Aerocyte	Up
Tnfsf10	0.211	0.807	3.82955e-07	0.0118919	-1.76725	Aerocyte	Down
Nhlrc2	0.316	0.896	3.97902e-07	0.012356	-1.36383	Aerocyte	Down
Tpm1	1	0.614	4.3506e-07	0.0135099	2.08809	Aerocyte	Up
Btg3	0.474	0.084	4.40251e-07	0.0136711	0.692403	Aerocyte	Up
Mcc	0.211	0.842	4.47583e-07	0.0138988	-1.56168	Aerocyte	Down
Stard8	0.368	0.866	4.82144e-07	0.014972	-1.51863	Aerocyte	Down
Pmp22	1	1	5.08186e-07	0.0157807	-0.974006	Aerocyte	Down
Clic1	1	0.936	5.27044e-07	0.0163663	1.28055	Aerocyte	Up
Crlf2	0.895	0.446	5.61597e-07	0.0174393	1.18266	Aerocyte	Up
Cltb	0.947	0.594	5.62566e-07	0.0174694	1.22219	Aerocyte	Up
Psma2	1	0.767	5.66603e-07	0.0175947	1.14052	Aerocyte	Up
U2af1	0.842	0.46	5.80469e-07	0.0180253	1.11003	Aerocyte	Up
S100a6	0.579	0.153	5.82884e-07	0.0181003	2.38237	Aerocyte	Up
Pfn1	1	0.891	5.86427e-07	0.0182103	0.840898	Aerocyte	Up
Col4a1	1	0.965	5.93717e-07	0.0184367	1.09265	Aerocyte	Up
mt-Cytb	1	1	6.05607e-07	0.0188059	-0.941234	Aerocyte	Down
Ace	0.632	0.96	6.64613e-07	0.0206382	-1.4923	Aerocyte	Down
Arpc2	1	0.911	6.88826e-07	0.0213901	0.978597	Aerocyte	Up
Rassf1	0.947	0.584	7.33761e-07	0.0227855	1.15676	Aerocyte	Up
Stard9	0.211	0.767	8.0783e-07	0.0250856	-1.53518	Aerocyte	Down
Smurf2	0.368	0.861	8.1078e-07	0.0251772	-1.47959	Aerocyte	Down
Sars	0.895	0.391	8.46978e-07	0.0263012	1.02003	Aerocyte	Up
Tspan7	0.789	0.98	9.24931e-07	0.0287219	-1.20513	Aerocyte	Down
Clstn1	0.316	0.842	1.00833e-06	0.0313116	-1.44571	Aerocyte	Down
Ntn4	0.053	0.688	1.04916e-06	0.0325797	-1.50586	Aerocyte	Down
Rras2	0.368	0.054	1.07317e-06	0.0333253	0.668699	Aerocyte	Up
Tppp3	0.105	0.738	1.1576e-06	0.0359469	-1.89236	Aerocyte	Down
Cnn2	0.526	0.124	1.24473e-06	0.0386525	1.34197	Aerocyte	Up
Upp1	0.526	0.124	1.32098e-06	0.0410204	1.12549	Aerocyte	Up
Abi3bp	0	0.649	1.33381e-06	0.0414188	-2.16998	Aerocyte	Down
App	0.789	1	1.35295e-06	0.042013	-1.08561	Aerocyte	Down
Syn3	0.684	0.213	1.39593e-06	0.0433477	1.18034	Aerocyte	Up
Sat1	0.895	0.436	1.40298e-06	0.0435666	1.04691	Aerocyte	Up

## Sheet: AM-genes
SYMBOL	pct.1	pct.2	p_value	adjusted p_value	log2FC	Celltype	Up/Down-regulatio
Irf7	0.707	0.046	4.91776e-48	1.52711e-43	1.5188	AM	Up
Ifi27l2a	0.946	0.267	1.21124e-47	3.76127e-43	3.14441	AM	Up
H2-K1	1	0.994	1.93982e-45	6.02371e-41	1.78789	AM	Up
B2m	1	1	2.13793e-45	6.63891e-41	1.54485	AM	Up
H2-Q7	0.88	0.215	4.54129e-43	1.41021e-38	1.68147	AM	Up
AW112010	0.989	0.613	1.88079e-42	5.84043e-38	2.67325	AM	Up
H2-D1	1	0.997	4.32385e-40	1.34268e-35	1.25605	AM	Up
Ly6e	0.989	0.954	1.57984e-38	4.90586e-34	1.87136	AM	Up
Rtp4	0.62	0.052	1.27268e-37	3.95205e-33	0.880239	AM	Up
Rbm3	0.989	0.954	5.55701e-37	1.72562e-32	1.42134	AM	Up
H2-Q6	0.685	0.104	4.32525e-36	1.34312e-31	1.13008	AM	Up
Xaf1	0.62	0.074	3.61873e-34	1.12372e-29	0.861167	AM	Up
Oas3	0.446	0.009	3.79467e-33	1.17836e-28	0.627697	AM	Up
Fkbp5	0.859	0.34	9.1488e-33	2.84098e-28	1.2885	AM	Up
Bst2	0.913	0.577	4.34606e-31	1.34958e-26	1.93609	AM	Up
Psme1	0.978	0.828	8.68248e-31	2.69617e-26	1.25736	AM	Up
Vim	0.989	1	2.30446e-29	7.15603e-25	-1.07903	AM	Down
Isg15	0.489	0.043	2.04412e-28	6.3476e-24	1.0669	AM	Up
Lgals3bp	0.87	0.509	2.12791e-28	6.6078e-24	1.60533	AM	Up
Sirpa	0.935	0.997	1.15082e-27	3.57363e-23	-0.909871	AM	Down
Ear6	0.587	0.101	1.22614e-27	3.80754e-23	1.24856	AM	Up
Psmb8	0.957	0.804	1.44227e-27	4.47868e-23	1.28686	AM	Up
Fcgr4	0.891	0.601	4.65957e-27	1.44694e-22	1.59503	AM	Up
Tap1	0.772	0.288	5.54224e-27	1.72103e-22	1.14059	AM	Up
Serinc3	0.978	0.914	6.89883e-27	2.14229e-22	1.18627	AM	Up
AI504432	0.435	0.902	9.6224e-27	2.98804e-22	-1.27605	AM	Down
H2-Q4	0.696	0.163	1.60208e-26	4.97494e-22	0.907254	AM	Up
Abcg1	0.967	0.994	2.36418e-26	7.3415e-22	-1.16007	AM	Down
H2-T23	0.924	0.653	1.49028e-25	4.62777e-21	1.30585	AM	Up
Rsad2	0.337	0.006	2.16808e-25	6.73255e-21	0.782745	AM	Up
Pgam1	0.891	0.782	1.73002e-24	5.37223e-20	1.18589	AM	Up
Fam129a	0.598	0.963	4.08952e-24	1.26992e-19	-1.11969	AM	Down
Zbp1	0.63	0.153	4.41013e-24	1.36948e-19	0.996594	AM	Up
Acadl	0.88	0.607	1.46354e-23	4.54472e-19	1.13849	AM	Up
Oasl2	0.348	0.018	9.95526e-23	3.09141e-18	0.514159	AM	Up
Ifit2	0.326	0.012	1.0691e-22	3.31986e-18	0.729805	AM	Up
H2-T22	0.772	0.334	1.12537e-22	3.49461e-18	0.865509	AM	Up
Gbp2	0.652	0.187	1.32638e-22	4.11882e-18	1.1242	AM	Up
Ahnak	0.87	0.985	2.27295e-22	7.0582e-18	-1.11291	AM	Down
Ms4a6c	0.761	0.304	4.61434e-22	1.43289e-17	1.37082	AM	Up
Ap1s2	0.891	0.543	6.66567e-22	2.06989e-17	1.00356	AM	Up
Evl	0.63	0.936	4.36047e-21	1.35406e-16	-0.918891	AM	Down
Eci2	0.859	0.61	4.82174e-21	1.4973e-16	1.12666	AM	Up
Pdlim1	0.489	0.887	6.46878e-21	2.00875e-16	-0.991117	AM	Down
Sh3bgrl3	1	0.997	8.50235e-21	2.64023e-16	0.802027	AM	Up
Sulf2	0.543	0.92	1.13646e-20	3.52904e-16	-0.948978	AM	Down
Ifit3	0.304	0.012	1.58202e-20	4.91265e-16	0.576278	AM	Up
Tppp3	0.217	0.733	2.31366e-20	7.18462e-16	-1.33173	AM	Down
Dynll1	0.804	0.982	2.60972e-20	8.10398e-16	-0.8731	AM	Down
Psme2	0.859	0.715	3.76925e-20	1.17047e-15	1.11367	AM	Up
Cirbp	0.674	0.227	4.48255e-20	1.39197e-15	0.862647	AM	Up
Hivep3	0.217	0.767	1.01678e-19	3.1574e-15	-0.94684	AM	Down
Ptpn12	0.891	0.991	1.12817e-19	3.50331e-15	-0.819309	AM	Down
Itgax	0.761	0.972	1.9255e-19	5.97926e-15	-0.92419	AM	Down
Trafd1	0.815	0.439	9.43962e-19	2.93129e-14	0.91841	AM	Up
Lyz2	1	1	9.55579e-19	2.96736e-14	-0.779358	AM	Down
Tapbp	0.924	0.893	1.61148e-18	5.00413e-14	0.927318	AM	Up
Psmb10	0.891	0.693	2.00243e-18	6.21814e-14	1.01567	AM	Up
Lsp1	0.924	0.997	2.26045e-18	7.01938e-14	-0.717614	AM	Down
Itgb1	0.826	0.96	2.77048e-18	8.60318e-14	-0.757555	AM	Down
Stat2	0.587	0.169	2.99956e-18	9.31453e-14	0.631839	AM	Up
Cd300lf	0.935	0.868	3.95492e-18	1.22812e-13	0.894337	AM	Up
Ifit1	0.272	0.012	5.42046e-18	1.68321e-13	0.529844	AM	Up
Psmb9	0.783	0.46	5.67173e-18	1.76124e-13	1.00416	AM	Up
Ptprc	0.935	0.991	5.82172e-18	1.80782e-13	-0.638201	AM	Down
Irf1	0.717	0.35	7.71758e-18	2.39654e-13	1.50158	AM	Up
Irgm1	0.554	0.153	7.96076e-18	2.47206e-13	0.89938	AM	Up
Slfn2	0.978	0.88	8.32233e-18	2.58433e-13	0.986473	AM	Up
Cd2	0.63	0.933	1.07937e-17	3.35178e-13	-0.853042	AM	Down
Hmgcs1	0.783	0.405	1.0823e-17	3.36086e-13	1.41784	AM	Up
Oasl1	0.228	0.003	1.1948e-17	3.71023e-13	0.41099	AM	Up
Rpl37a	0.989	1	1.24177e-17	3.85605e-13	-0.532039	AM	Down
Lcn2	0.228	0.003	1.30406e-17	4.04951e-13	1.30861	AM	Up
Slfn8	0.37	0.049	2.2629e-17	7.02698e-13	0.415352	AM	Up
Chil3	1	1	2.65012e-17	8.22941e-13	0.607028	AM	Up
Cd44	0.978	0.994	2.7175e-17	8.43865e-13	-0.710223	AM	Down
Txn1	1	0.994	2.83378e-17	8.79975e-13	0.766921	AM	Up
Atp13a3	0.674	0.933	3.42598e-17	1.06387e-12	-0.828422	AM	Down
Il18bp	0.359	0.046	4.50624e-17	1.39932e-12	0.49577	AM	Up
Gbp3	0.315	0.031	5.43132e-17	1.68659e-12	0.34539	AM	Up
Ifi47	0.391	0.064	5.83785e-17	1.81283e-12	0.602784	AM	Up
Anxa5	0.957	0.985	8.73345e-17	2.712e-12	-0.639164	AM	Down
Mx1	0.228	0.006	1.41938e-16	4.40761e-12	0.359315	AM	Up
Pros1	0.359	0.816	2.49456e-16	7.74637e-12	-0.761262	AM	Down
Psma6	0.913	0.828	2.96501e-16	9.20725e-12	0.739795	AM	Up
Fth1	1	1	3.32159e-16	1.03145e-11	0.752936	AM	Up
Mpc1	0.935	0.865	3.74574e-16	1.16317e-11	0.81196	AM	Up
Ddx5	0.978	0.994	3.74971e-16	1.1644e-11	-0.612885	AM	Down
Ctsd	1	1	4.0324e-16	1.25218e-11	0.513719	AM	Up
Ms4a8a	0.946	0.948	5.00801e-16	1.55514e-11	0.792486	AM	Up
Psap	0.978	1	6.53248e-16	2.02853e-11	0.60064	AM	Up
Il15ra	0.424	0.08	6.99975e-16	2.17363e-11	0.497097	AM	Up
Phf11b	0.272	0.021	8.10364e-16	2.51642e-11	0.385462	AM	Up
Saa3	0.228	0.009	1.39074e-15	4.31866e-11	1.22576	AM	Up
Cpne5	0.413	0.816	1.49277e-15	4.6355e-11	-0.779768	AM	Down
Iqgap1	0.989	0.997	2.05883e-15	6.39328e-11	-0.537844	AM	Down
Alox5	0.478	0.804	3.10925e-15	9.65515e-11	-0.721344	AM	Down
Fabp1	0.587	0.89	3.43163e-15	1.06562e-10	-1.45615	AM	Down
Ctsb	0.989	0.997	3.79476e-15	1.17839e-10	0.618012	AM	Up
Ifi211	0.283	0.028	4.466e-15	1.38683e-10	0.360153	AM	Up
Svil	0.348	0.798	4.49982e-15	1.39733e-10	-0.773241	AM	Down
Ifi203	0.467	0.12	6.74415e-15	2.09426e-10	0.663148	AM	Up
Lcp1	1	1	7.00838e-15	2.17631e-10	-0.537262	AM	Down
Samhd1	0.957	0.911	1.04259e-14	3.23756e-10	0.995324	AM	Up
Eif3a	0.87	0.985	1.58449e-14	4.92032e-10	-0.641144	AM	Down
Rps6ka3	0.5	0.819	2.05258e-14	6.37387e-10	-0.732288	AM	Down
Mcoln3	0.217	0.638	2.25398e-14	6.99927e-10	-0.776753	AM	Down
Ifi204	0.609	0.261	2.93925e-14	9.12724e-10	0.855386	AM	Up
H2-DMa	0.707	0.942	3.02202e-14	9.38428e-10	-0.823309	AM	Down
Myadm	0.641	0.89	3.17858e-14	9.87046e-10	-0.747441	AM	Down
Dhrs3	0.739	0.957	4.34608e-14	1.34959e-09	-0.701942	AM	Down
Irf9	0.576	0.212	7.23388e-14	2.24634e-09	0.515272	AM	Up
Ddx17	0.5	0.847	8.79714e-14	2.73177e-09	-0.534142	AM	Down
Cyb5a	0.783	0.926	9.64493e-14	2.99504e-09	-0.688907	AM	Down
Apod	0.163	0	1.23522e-13	3.83573e-09	0.268188	AM	Up
Klhl6	0.62	0.298	1.55636e-13	4.83296e-09	0.685227	AM	Up
Actn1	0.663	0.926	1.82148e-13	5.65625e-09	-0.691058	AM	Down
Mycbp2	0.739	0.926	1.87399e-13	5.8193e-09	-0.766049	AM	Down
Rps27	0.967	0.991	2.18786e-13	6.79396e-09	-0.590846	AM	Down
Igtp	0.457	0.132	3.47217e-13	1.07821e-08	0.65414	AM	Up
Lrp1	0.793	0.948	6.36197e-13	1.97558e-08	-0.801845	AM	Down
Pilra	0.598	0.883	8.44591e-13	2.62271e-08	-0.747548	AM	Down
Gzma	0.315	0.049	9.39286e-13	2.91677e-08	0.341311	AM	Up
Rara	0.511	0.825	9.49216e-13	2.9476e-08	-0.658779	AM	Down
Krt19	0.663	0.957	1.00976e-12	3.1356e-08	-0.831991	AM	Down
Akap13	0.88	0.985	1.07136e-12	3.32691e-08	-0.59435	AM	Down
Sqle	0.5	0.156	1.10961e-12	3.44566e-08	0.498917	AM	Up
Oas1a	0.326	0.061	1.25405e-12	3.89421e-08	0.365182	AM	Up
Cox7a2l	0.761	0.936	1.45987e-12	4.53333e-08	-0.688282	AM	Down
Tkt	0.989	0.966	1.85893e-12	5.77254e-08	0.628209	AM	Up
Gns	0.978	0.926	2.03948e-12	6.33319e-08	0.709959	AM	Up
Ccl17	0.185	0.009	2.47931e-12	7.69901e-08	0.29851	AM	Up
Chpt1	0.685	0.374	3.53083e-12	1.09643e-07	0.678452	AM	Up
Itgal	0.707	0.933	3.75478e-12	1.16597e-07	-0.597247	AM	Down
Emp3	0.685	0.908	3.82642e-12	1.18822e-07	-0.57041	AM	Down
Rock2	0.761	0.923	3.95968e-12	1.2296e-07	-0.646385	AM	Down
Dbi	0.978	0.975	3.97333e-12	1.23384e-07	0.622134	AM	Up
Tnfaip2	0.902	0.994	4.80338e-12	1.49159e-07	-0.716198	AM	Down
Nceh1	0.957	0.991	6.45617e-12	2.00483e-07	-0.566028	AM	Down
Psma7	0.935	0.914	6.57334e-12	2.04122e-07	0.51465	AM	Up
Csf1r	0.239	0.641	9.76963e-12	3.03376e-07	-0.607444	AM	Down
Idi1	0.63	0.294	9.99275e-12	3.10305e-07	0.819636	AM	Up
Nfix	0.402	0.709	1.05362e-11	3.27181e-07	-0.683446	AM	Down
Eif1	0.978	1	1.15185e-11	3.57683e-07	-0.445519	AM	Down
Gm41307	0.087	0.512	1.2012e-11	3.7301e-07	-0.5232	AM	Down
Sept11	0.598	0.847	1.20491e-11	3.74162e-07	-0.621963	AM	Down
Diaph2	0.554	0.844	1.56719e-11	4.86658e-07	-0.628543	AM	Down
Krcc1	0.446	0.776	2.0186e-11	6.26836e-07	-0.641815	AM	Down
Slfn1	0.196	0.015	2.04579e-11	6.35279e-07	0.351236	AM	Up
Ldlr	0.75	0.393	2.66403e-11	8.27262e-07	0.746312	AM	Up
Gas2l1	0.283	0.641	3.70654e-11	1.15099e-06	-0.613106	AM	Down
Eef1a1	1	1	3.8882e-11	1.2074e-06	-0.391383	AM	Down
Xbp1	0.902	0.969	3.93162e-11	1.22089e-06	-0.564361	AM	Down
Npc2	0.946	0.997	5.14236e-11	1.59686e-06	0.532004	AM	Up
Ifi207	0.826	0.69	5.40174e-11	1.6774e-06	0.684046	AM	Up
Nfe2l2	0.75	0.917	5.42871e-11	1.68578e-06	-0.71843	AM	Down
Tm6sf1	0.576	0.865	5.46175e-11	1.69604e-06	-0.557928	AM	Down
Abca1	0.141	0.509	5.77586e-11	1.79358e-06	-0.731343	AM	Down
AA467197	0.217	0.025	5.86091e-11	1.81999e-06	0.687484	AM	Up
Gapdh	0.978	0.991	6.76807e-11	2.10169e-06	0.496758	AM	Up
Pnp	0.87	0.755	9.10018e-11	2.82588e-06	0.920757	AM	Up
Ptma	1	0.997	9.83182e-11	3.05307e-06	0.610027	AM	Up
Ptp4a2	0.88	0.966	9.89679e-11	3.07325e-06	-0.581439	AM	Down
Dst	0.772	0.942	9.93414e-11	3.08485e-06	-0.53439	AM	Down
Tcf7l2	0.913	0.997	1.0691e-10	3.31986e-06	-0.531058	AM	Down
Ski	0.674	0.893	1.10137e-10	3.4201e-06	-0.546932	AM	Down
Pygl	0.717	0.911	1.13311e-10	3.51863e-06	-0.590147	AM	Down
Hint1	0.967	0.954	1.32451e-10	4.11299e-06	0.545032	AM	Up
Slpi	0.587	0.825	1.40434e-10	4.36089e-06	-1.11295	AM	Down
Cd52	0.967	0.92	1.41837e-10	4.40446e-06	0.715058	AM	Up
Anxa2	0.989	1	1.55241e-10	4.8207e-06	-0.411738	AM	Down
Slc6a4	0.098	0.46	1.78616e-10	5.54656e-06	-0.474747	AM	Down
Rassf4	0.717	0.936	2.02145e-10	6.2772e-06	-0.627189	AM	Down
Hexa	0.837	0.988	2.0385e-10	6.33014e-06	-0.544737	AM	Down
H2-M3	0.554	0.236	2.21016e-10	6.86321e-06	0.483959	AM	Up
S100a8	0.511	0.206	2.32279e-10	7.21296e-06	1.95384	AM	Up
H3f3b	0.989	1	2.56641e-10	7.96946e-06	0.635862	AM	Up
Irf2bp2	0.837	0.966	2.71193e-10	8.42135e-06	-0.563302	AM	Down
Dmxl2	0.739	0.948	2.78537e-10	8.64942e-06	-0.510767	AM	Down
Elavl1	0.326	0.681	3.06248e-10	9.5099e-06	-0.533466	AM	Down
Rnf169	0.478	0.187	3.10249e-10	9.63416e-06	0.46891	AM	Up
Psma4	0.935	0.88	3.12074e-10	9.69085e-06	0.512567	AM	Up
Reep3	0.696	0.902	3.35507e-10	1.04185e-05	-0.576493	AM	Down
Hmgb2	0.848	0.779	3.62946e-10	1.12706e-05	0.883127	AM	Up
Sc5d	0.359	0.098	3.7942e-10	1.17821e-05	0.372673	AM	Up
Rpl37	0.967	0.997	3.9006e-10	1.21125e-05	-0.458453	AM	Down
Lpin1	0.641	0.893	4.29081e-10	1.33242e-05	-0.537834	AM	Down
Pmvk	0.641	0.377	4.54599e-10	1.41166e-05	0.722599	AM	Up
Rnf13	0.478	0.804	4.73187e-10	1.46939e-05	-0.543547	AM	Down
Neat1	0.913	0.948	5.1282e-10	1.59246e-05	-0.963135	AM	Down
Psmb4	0.859	0.847	5.31643e-10	1.65091e-05	0.594604	AM	Up
Hmgcr	0.587	0.276	6.72699e-10	2.08893e-05	0.544952	AM	Up
Iqgap2	0.109	0.457	7.05338e-10	2.19028e-05	-0.536855	AM	Down
Lpp	0.402	0.724	7.1969e-10	2.23485e-05	-0.546134	AM	Down
Gsap	0.663	0.88	7.31714e-10	2.27219e-05	-0.452095	AM	Down
Fdps	0.511	0.196	7.50461e-10	2.33041e-05	0.486992	AM	Up
Ddx3x	0.891	0.963	7.77558e-10	2.41455e-05	-0.576188	AM	Down
Rasa4	0.25	0.046	7.98972e-10	2.48105e-05	0.259604	AM	Up
Psmd8	0.891	0.847	8.5891e-10	2.66717e-05	0.549619	AM	Up
Kmt2e	0.641	0.908	8.64397e-10	2.68421e-05	-0.50324	AM	Down
Hsp90b1	0.935	0.988	9.72507e-10	3.01993e-05	-0.535865	AM	Down
Runx1	0.88	0.969	1.07024e-09	3.32341e-05	-0.608944	AM	Down
Slfn5	0.315	0.077	1.22833e-09	3.81433e-05	0.48717	AM	Up
Mob3b	0.163	0.525	1.2602e-09	3.91329e-05	-0.475007	AM	Down
Lrrfip1	0.891	0.982	1.27901e-09	3.97171e-05	-0.516577	AM	Down
Timp2	0.217	0.567	1.33582e-09	4.14811e-05	-0.564158	AM	Down
Dab2	0.761	0.929	1.46911e-09	4.56203e-05	-0.592541	AM	Down
S100a9	0.402	0.132	1.531e-09	4.75422e-05	1.92169	AM	Up
Myo1f	0.467	0.791	1.57277e-09	4.88391e-05	-0.497854	AM	Down
Clmn	0.337	0.663	1.64221e-09	5.09957e-05	-0.527857	AM	Down
Psmb3	0.88	0.847	1.78596e-09	5.54593e-05	0.620537	AM	Up
Tcirg1	0.88	0.733	2.0135e-09	6.25251e-05	0.661322	AM	Up
Stat1	0.783	0.638	2.0729e-09	6.43699e-05	0.643126	AM	Up
Znfx1	0.62	0.353	2.23705e-09	6.94672e-05	0.560787	AM	Up
Lmna	0.924	0.979	2.33326e-09	7.24548e-05	-0.529319	AM	Down
Cox6b2	0.196	0.54	2.34367e-09	7.2778e-05	-0.532511	AM	Down
Magt1	0.446	0.779	2.54382e-09	7.89933e-05	-0.499732	AM	Down
Pabpc1	0.935	0.994	2.78482e-09	8.64769e-05	-0.446566	AM	Down
Kcnq1ot1	0.75	0.917	3.12462e-09	9.7029e-05	-0.748455	AM	Down
Prdx5	0.967	0.975	3.36816e-09	0.000104592	0.574691	AM	Up
Stag2	0.478	0.736	3.37953e-09	0.000104945	-0.492501	AM	Down
Matn2	0.25	0.607	3.42392e-09	0.000106323	-0.42366	AM	Down
Psma2	0.891	0.883	3.48974e-09	0.000108367	0.482721	AM	Up
Slfn4	0.174	0.018	3.56829e-09	0.000110806	0.310177	AM	Up
Retnlg	0.12	0.003	3.5988e-09	0.000111753	1.60272	AM	Up
Tmem131	0.37	0.647	4.07811e-09	0.000126637	-0.456677	AM	Down
Bcl2a1a	0.598	0.847	4.52499e-09	0.000140514	-0.536867	AM	Down
Arhgap26	0.272	0.577	4.67195e-09	0.000145078	-0.528659	AM	Down
Tspo	0.88	0.801	4.95972e-09	0.000154014	0.627536	AM	Up
Tsc22d3	0.793	0.528	5.12764e-09	0.000159229	0.605939	AM	Up
Hnrnpdl	0.891	0.77	5.20835e-09	0.000161735	0.526194	AM	Up
Cxcl10	0.315	0.086	5.35058e-09	0.000166152	1.27192	AM	Up
Nrip1	0.783	0.911	5.4065e-09	0.000167888	-0.492481	AM	Down
Phf11d	0.25	0.052	5.73359e-09	0.000178045	0.358958	AM	Up
Insig1	0.587	0.34	6.48611e-09	0.000201413	0.809928	AM	Up
Fndc3b	0.435	0.718	6.52448e-09	0.000202605	-0.487005	AM	Down
Dock10	0.804	0.926	6.98243e-09	0.000216825	-0.494747	AM	Down
Pnpla2	0.815	0.644	7.09794e-09	0.000220412	0.682777	AM	Up
Hspe1	0.848	0.96	7.28136e-09	0.000226108	-0.523588	AM	Down
Psma5	0.804	0.733	7.52862e-09	0.000233786	0.609088	AM	Up
Gsr	0.946	0.923	7.7036e-09	0.00023922	0.519467	AM	Up
Phgdh	0.38	0.733	7.96013e-09	0.000247186	-0.538187	AM	Down
mt-Nd3	0.913	0.979	8.02075e-09	0.000249068	-0.426413	AM	Down
Aplp2	0.913	0.994	8.40589e-09	0.000261028	-0.48372	AM	Down
Cxcl9	0.207	0.034	8.5843e-09	0.000266568	0.364765	AM	Up
Gadd45b	0.804	0.577	8.75247e-09	0.00027179	0.759719	AM	Up
Glrx	0.674	0.475	9.03089e-09	0.000280436	0.68572	AM	Up
mt-Nd4l	0.87	0.954	1.04223e-08	0.000323645	-0.537848	AM	Down
Pkig	0.728	0.463	1.08898e-08	0.00033816	0.516684	AM	Up
Rab44	0.25	0.598	1.08898e-08	0.00033816	-0.410856	AM	Down
Pclaf	0.217	0.04	1.15398e-08	0.000358346	0.796855	AM	Up
Vps35	0.652	0.856	1.16281e-08	0.000361087	-0.490926	AM	Down
Afdn	0.098	0.405	1.26508e-08	0.000392845	-0.523275	AM	Down
Psma3	0.913	0.917	1.35354e-08	0.000420315	0.466955	AM	Up
Mtss1	0.62	0.85	1.38556e-08	0.000430258	-0.510319	AM	Down
St13	0.707	0.92	1.38707e-08	0.000430727	-0.508088	AM	Down
Ptpre	0.489	0.791	1.42058e-08	0.000441132	-0.534088	AM	Down
Rpl5	0.967	0.997	1.48039e-08	0.000459707	-0.423858	AM	Down
Dhx58	0.435	0.169	1.48214e-08	0.00046025	0.378079	AM	Up
Gpx4	0.978	0.982	1.58039e-08	0.000490758	0.471748	AM	Up
Rack1	0.989	1	1.68251e-08	0.000522471	-0.339973	AM	Down
Snx1	0.728	0.914	1.87525e-08	0.00058232	-0.422826	AM	Down
Kcnn3	0.478	0.736	1.92209e-08	0.000596867	-0.517491	AM	Down
Hp	0.196	0.031	1.98052e-08	0.000615012	0.662205	AM	Up
Il6st	0.283	0.617	1.99597e-08	0.000619808	-0.430757	AM	Down
Ppp3ca	0.489	0.77	2.01303e-08	0.000625107	-0.514192	AM	Down
Far1	0.598	0.853	2.04914e-08	0.00063632	-0.456883	AM	Down
Gtpbp4	0.424	0.709	2.0595e-08	0.000639537	-0.515184	AM	Down
Nrp1	0.272	0.592	2.0896e-08	0.000648884	-0.411126	AM	Down
Rps8	1	1	2.27018e-08	0.000704958	-0.350311	AM	Down
Itpripl2	0.848	0.954	2.29646e-08	0.000713121	-0.424744	AM	Down
Tpr	0.826	0.948	2.4643e-08	0.000765238	-0.430113	AM	Down
Skil	0.652	0.865	2.69982e-08	0.000838376	-0.543162	AM	Down
Syk	0.783	0.923	2.83256e-08	0.000879595	-0.475888	AM	Down
Rps28	1	0.997	2.8651e-08	0.0008897	-0.332146	AM	Down
Nusap1	0.13	0.009	3.09757e-08	0.00096189	0.362064	AM	Up
Prex1	0.489	0.77	3.15336e-08	0.000979213	-0.490072	AM	Down
Nop10	0.565	0.804	3.3085e-08	0.00102739	-0.495531	AM	Down
Atf3	0.685	0.85	3.59327e-08	0.00111582	-0.978439	AM	Down
Prkar2b	0.717	0.862	3.82021e-08	0.00118629	-0.523647	AM	Down
Abcd2	0.641	0.877	3.96718e-08	0.00123193	-0.445229	AM	Down
Hmg20b	0.337	0.629	4.07231e-08	0.00126457	-0.486406	AM	Down
Tgfb1	0.88	0.957	4.48947e-08	0.00139412	-0.363974	AM	Down
Blvrb	0.783	0.583	4.49364e-08	0.00139541	0.540417	AM	Up
Hebp1	0.87	0.985	4.59995e-08	0.00142842	-0.4364	AM	Down
Zbtb4	0.326	0.626	4.66182e-08	0.00144764	-0.449537	AM	Down
Ppib	0.891	0.859	4.84618e-08	0.00150488	0.480853	AM	Up
Lilra5	0.511	0.776	4.87456e-08	0.0015137	-0.503907	AM	Down
Top2a	0.228	0.049	4.99791e-08	0.001552	0.645626	AM	Up
Cstb	0.978	0.982	5.37029e-08	0.00166764	0.443087	AM	Up
Rps9	1	1	5.37084e-08	0.00166781	-0.286381	AM	Down
Gbp4	0.196	0.034	5.37285e-08	0.00166843	0.275657	AM	Up
Fgl2	0.174	0.025	5.62195e-08	0.00174578	0.263043	AM	Up
Gnaq	0.478	0.745	5.73147e-08	0.00177979	-0.509305	AM	Down
Eif5a	0.978	0.979	5.86181e-08	0.00182027	0.444083	AM	Up
Krtcap2	0.728	0.89	6.2391e-08	0.00193743	-0.490312	AM	Down
Abhd12	0.978	0.982	6.27637e-08	0.001949	0.416543	AM	Up
Ccdc88a	0.717	0.908	6.64157e-08	0.00206241	-0.525834	AM	Down
Mndal	0.478	0.239	6.71994e-08	0.00208674	0.6083	AM	Up
Pla2g7	0.185	0.031	6.83292e-08	0.00212183	0.496345	AM	Up
Psmb6	0.88	0.828	7.12006e-08	0.00221099	0.522282	AM	Up
Dock8	0.402	0.709	7.23832e-08	0.00224772	-0.451727	AM	Down
Trps1	0.359	0.632	7.72606e-08	0.00239917	-0.448508	AM	Down
Nsa2	0.707	0.853	8.00015e-08	0.00248429	-0.475019	AM	Down
Diaph1	0.88	0.957	8.01301e-08	0.00248828	-0.456625	AM	Down
Foxn3	0.63	0.813	8.06812e-08	0.00250539	-0.456231	AM	Down
Jdp2	0.391	0.144	8.28172e-08	0.00257172	0.335648	AM	Up
Tfec	0.435	0.699	8.47856e-08	0.00263285	-0.488973	AM	Down
Man2a2	0.283	0.638	8.68052e-08	0.00269556	-0.416811	AM	Down
Gpnmb	0.848	0.65	9.87586e-08	0.00306675	0.628441	AM	Up
Ly75	0.598	0.825	9.89014e-08	0.00307118	-0.502752	AM	Down
Rps11	1	1	1.00021e-07	0.00310595	-0.319602	AM	Down
Rnase4	0.315	0.638	1.00886e-07	0.00313283	-0.416613	AM	Down
Glul	0.946	0.926	1.04747e-07	0.00325272	0.458922	AM	Up
mt-Co1	0.989	1	1.06395e-07	0.00330389	0.399406	AM	Up
Fmnl1	0.543	0.801	1.07664e-07	0.0033433	-0.461913	AM	Down
Napsa	0.674	0.387	1.09754e-07	0.0034082	0.498738	AM	Up
Runx2	0.348	0.647	1.10396e-07	0.00342812	-0.439252	AM	Down
B4galnt1	0.674	0.862	1.14878e-07	0.00356731	-0.454268	AM	Down
Csf2rb	0.793	0.96	1.15478e-07	0.00358593	-0.469983	AM	Down
Tlr2	0.815	0.969	1.21814e-07	0.00378268	-0.534903	AM	Down
Ube2l6	0.413	0.169	1.23642e-07	0.00383947	0.406752	AM	Up
Cd22	0.217	0.534	1.304e-07	0.0040493	-0.326738	AM	Down
Cpne3	0.435	0.709	1.32696e-07	0.00412061	-0.413141	AM	Down
Rpl30	0.978	0.997	1.41217e-07	0.00438522	-0.347521	AM	Down
Rps21	0.957	0.997	1.4425e-07	0.00447938	-0.346504	AM	Down
Pepd	0.315	0.592	1.47944e-07	0.00459412	-0.434792	AM	Down
Lasp1	0.793	0.629	1.54283e-07	0.00479094	0.563109	AM	Up
Fdft1	0.435	0.181	1.72664e-07	0.00536173	0.37501	AM	Up
Cyp51	0.587	0.319	1.85989e-07	0.0057755	0.57171	AM	Up
Rpl36a	0.957	0.975	1.90868e-07	0.00592703	-0.415605	AM	Down
Dnajb14	0.37	0.66	1.91852e-07	0.00595759	-0.433952	AM	Down
Uba52	0.652	0.862	1.95852e-07	0.00608178	-0.49043	AM	Down
Gzmb	0.141	0.015	1.98114e-07	0.00615202	0.419181	AM	Up
Mpp1	0.717	0.908	1.98721e-07	0.00617087	-0.465012	AM	Down
Epsti1	0.446	0.196	2.05745e-07	0.006389	0.396052	AM	Up
Lair1	0.772	0.577	2.13041e-07	0.00661555	0.528759	AM	Up
Hmmr	0.109	0.006	2.21394e-07	0.00687495	0.270601	AM	Up
Fry	0.293	0.604	2.30563e-07	0.00715968	-0.47075	AM	Down
Hip1r	0.326	0.11	2.48837e-07	0.00772713	0.417069	AM	Up
Hnrnpul2	0.576	0.804	2.56577e-07	0.00796748	-0.403708	AM	Down
Eif4b	0.63	0.828	2.58889e-07	0.00803927	-0.457975	AM	Down
Isg20	0.196	0.04	2.68962e-07	0.00835207	0.345829	AM	Up
Ubash3b	0.63	0.84	2.7403e-07	0.00850945	-0.445725	AM	Down
Hacd4	0.272	0.54	2.7419e-07	0.00851442	-0.44617	AM	Down
Foxp1	0.272	0.58	2.74448e-07	0.00852244	-0.472475	AM	Down
Ywhab	0.902	0.988	2.7528e-07	0.00854827	-0.399324	AM	Down
Wfdc21	0.739	0.917	2.8005e-07	0.0086964	-0.614076	AM	Down
Pex16	0.641	0.393	2.89349e-07	0.00898515	0.578525	AM	Up
Myo9a	0.326	0.598	2.90001e-07	0.00900539	-0.456068	AM	Down
Rpl26	0.989	1	2.90079e-07	0.00900783	-0.344013	AM	Down
Gdi2	0.978	0.979	3.00767e-07	0.0093397	-0.376888	AM	Down
Pparg	0.598	0.84	3.06564e-07	0.00951972	-0.474776	AM	Down
Syne1	0.348	0.61	3.12134e-07	0.00969271	-0.578151	AM	Down
Mcub	0.141	0.405	3.14468e-07	0.00976517	-0.383103	AM	Down
Psmb2	0.848	0.748	3.22142e-07	0.0100035	0.443587	AM	Up
Rassf3	0.652	0.853	3.3825e-07	0.0105037	-0.372887	AM	Down
Mafb	0.261	0.071	3.39514e-07	0.0105429	0.322182	AM	Up
Rnf213	0.413	0.193	3.47739e-07	0.0107983	0.623921	AM	Up
Spag9	0.728	0.902	3.48371e-07	0.010818	-0.437653	AM	Down
Rab14	0.891	0.975	3.49099e-07	0.0108406	-0.401015	AM	Down
Fndc3a	0.478	0.715	3.70216e-07	0.0114963	-0.445969	AM	Down
Ncoa4	0.902	0.982	3.82194e-07	0.0118683	-0.421635	AM	Down
Frrs1	0.511	0.755	4.27807e-07	0.0132847	-0.449445	AM	Down
Plin2	0.989	0.997	4.34761e-07	0.0135006	0.398165	AM	Up
Pla2g15	0.663	0.856	4.48761e-07	0.0139354	-0.431911	AM	Down
L1cam	0.076	0.35	4.53136e-07	0.0140712	-0.313725	AM	Down
Psmb5	0.88	0.85	4.67901e-07	0.0145297	0.424419	AM	Up
Rnpep	0.457	0.736	4.79097e-07	0.0148774	-0.393602	AM	Down
Tm9sf3	0.728	0.905	4.85994e-07	0.0150916	-0.392521	AM	Down
Ddx60	0.293	0.095	4.96741e-07	0.0154253	0.255396	AM	Up
Nav1	0.12	0.396	5.16423e-07	0.0160365	-0.374205	AM	Down
Ivns1abp	0.609	0.828	5.2524e-07	0.0163103	-0.457991	AM	Down
Esd	0.826	0.788	5.27421e-07	0.016378	0.599315	AM	Up
Tmem128	0.674	0.475	5.3559e-07	0.0166317	0.385905	AM	Up
Tmod3	0.62	0.865	5.39031e-07	0.0167385	-0.373913	AM	Down
mt-Nd4	0.978	0.997	5.48246e-07	0.0170247	-0.323423	AM	Down
Ppia	0.989	1	5.70954e-07	0.0177298	0.377669	AM	Up
Flt1	0.587	0.844	5.76048e-07	0.017888	-0.510855	AM	Down
Nampt	0.837	0.739	5.80791e-07	0.0180353	0.693232	AM	Up
Coro1b	0.674	0.859	6.05602e-07	0.0188058	-0.453538	AM	Down
Atp8b4	0.196	0.466	6.33808e-07	0.0196816	-0.379543	AM	Down
Mcm5	0.315	0.107	6.41772e-07	0.0199289	0.2655	AM	Up
Lgals9	0.707	0.509	6.4681e-07	0.0200854	0.453456	AM	Up
mt-Cytb	0.978	0.997	6.61108e-07	0.0205294	-0.300874	AM	Down
Gnai2	0.957	0.997	6.62764e-07	0.0205808	-0.289854	AM	Down
Ltc4s	0.88	0.963	6.86838e-07	0.0213284	-0.424436	AM	Down
Tpm3	0.946	0.957	7.0146e-07	0.0217824	0.37422	AM	Up
Asf1b	0.196	0.043	7.1646e-07	0.0222482	0.273025	AM	Up
Fcor	0.163	0.439	7.21587e-07	0.0224075	-0.397297	AM	Down
H3f3a	0.989	0.994	7.27455e-07	0.0225896	0.338582	AM	Up
Lpxn	0.5	0.273	7.56742e-07	0.0234991	0.388289	AM	Up
Clta	0.946	0.997	7.66801e-07	0.0238115	-0.313297	AM	Down
Bod1l	0.413	0.681	7.66831e-07	0.0238124	-0.405764	AM	Down
Rrm2	0.152	0.025	7.98071e-07	0.0247825	0.607804	AM	Up
Zfp608	0.337	0.589	8.16279e-07	0.0253479	-0.486518	AM	Down
Cct4	0.652	0.816	8.24748e-07	0.0256109	-0.419063	AM	Down
Trio	0.359	0.607	8.28396e-07	0.0257242	-0.454774	AM	Down
Son	0.848	0.96	8.42597e-07	0.0261652	-0.358104	AM	Down
Ezr	0.87	0.966	8.60718e-07	0.0267279	-0.352874	AM	Down
Fabp4	0.717	0.61	8.66876e-07	0.0269191	1.22999	AM	Up
Klhl9	0.62	0.85	8.71336e-07	0.0270576	-0.43876	AM	Down
Mvk	0.304	0.098	8.75245e-07	0.027179	0.259029	AM	Up
Uso1	0.315	0.577	9.62828e-07	0.0298987	-0.42849	AM	Down
Plod3	0.522	0.755	9.77755e-07	0.0303622	-0.348585	AM	Down
Sirt2	0.554	0.798	1.01079e-06	0.031388	-0.408083	AM	Down
Trim29	0.75	0.515	1.04116e-06	0.032331	0.412451	AM	Up
Ctnnb1	0.815	0.963	1.07704e-06	0.0334455	-0.416453	AM	Down
Scimp	0.293	0.583	1.09244e-06	0.0339236	-0.42917	AM	Down
Cast	0.707	0.868	1.09375e-06	0.0339642	-0.442213	AM	Down
Fcgr2b	0.38	0.666	1.18083e-06	0.0366684	-0.505426	AM	Down
Slc43a2	0.696	0.479	1.20306e-06	0.0373586	0.504173	AM	Up
Pten	0.576	0.807	1.20436e-06	0.0373989	-0.470073	AM	Down
Rsu1	0.598	0.794	1.22134e-06	0.0379263	-0.324178	AM	Down
Atg7	0.337	0.592	1.29749e-06	0.040291	-0.387403	AM	Down
Cox5b	0.913	0.939	1.31582e-06	0.0408602	0.421642	AM	Up
Bmpr2	0.478	0.752	1.3188e-06	0.0409528	-0.361468	AM	Down
Il18	0.902	0.979	1.34263e-06	0.0416926	-0.366069	AM	Down
Siglec1	0.533	0.267	1.34525e-06	0.0417741	0.401348	AM	Up
Clec4n	0.815	0.966	1.3991e-06	0.0434463	-0.468007	AM	Down
Rps2	0.967	0.979	1.45295e-06	0.0451185	0.393342	AM	Up
Gng5	0.946	0.994	1.5984e-06	0.049635	-0.315622	AM	Down
Sav1	0.38	0.617	1.60235e-06	0.0497578	-0.455009	AM	Down
Frmd4a	0.707	0.871	1.60589e-06	0.0498678	-0.422515	AM	Down

## Sheet: B cell-genes
SYMBOL	pct.1	pct.2	p_value	adjusted p_value	log2FC	Celltype	Up/Down-regulatio
Gm42418	1	1	2.17741e-107	6.7615e-103	-1.31774	B cell	Down
Rpl32	0.992	0.988	1.78873e-75	5.55453e-71	0.858036	B cell	Up
Rps5	0.996	0.979	3.78978e-66	1.17684e-61	0.740704	B cell	Up
Rpl18a	0.992	0.987	3.06423e-64	9.51534e-60	0.646228	B cell	Up
Rpl19	0.996	0.986	3.13775e-61	9.74365e-57	0.612577	B cell	Up
Rpl13	0.996	0.997	1.47157e-60	4.56966e-56	0.657456	B cell	Up
Rps18	0.992	0.988	2.46372e-60	7.65059e-56	0.756362	B cell	Up
Rpl9	0.996	0.985	5.26691e-60	1.63553e-55	0.691229	B cell	Up
Rpl24	0.996	0.967	2.70496e-57	8.39971e-53	0.790236	B cell	Up
Rpl27a	0.992	0.987	3.02932e-57	9.40695e-53	0.622016	B cell	Up
Rps10	0.996	0.983	1.65074e-55	5.12604e-51	0.574138	B cell	Up
Rps24	1	0.993	4.76548e-55	1.47983e-50	0.540981	B cell	Up
Rps11	0.992	0.978	9.84809e-55	3.05813e-50	0.695662	B cell	Up
Actb	0.989	0.987	1.4352e-54	4.45674e-50	-0.948095	B cell	Down
Lars2	0.686	0.899	7.18685e-54	2.23173e-49	-1.33894	B cell	Down
Rpl10a	0.985	0.979	7.31783e-54	2.27241e-49	0.757213	B cell	Up
Rpl3	0.996	0.971	5.57523e-52	1.73128e-47	0.754047	B cell	Up
Rplp0	1	0.973	6.9466e-52	2.15713e-47	0.792571	B cell	Up
Rpl26	0.989	0.978	5.43761e-51	1.68854e-46	0.57777	B cell	Up
Rpl39	0.992	0.982	1.38759e-50	4.30889e-46	0.593187	B cell	Up
Rpl36	0.985	0.977	7.20537e-49	2.23748e-44	0.61956	B cell	Up
Rps13	1	0.985	7.0841e-48	2.19983e-43	0.53797	B cell	Up
Rpsa	1	0.995	3.83935e-47	1.19223e-42	0.599992	B cell	Up
Rps20	0.996	0.988	5.28819e-46	1.64214e-41	0.550176	B cell	Up
Fau	0.996	0.995	9.36423e-46	2.90787e-41	0.505782	B cell	Up
Rpl17	1	0.986	9.49708e-45	2.94913e-40	0.53593	B cell	Up
Cd74	1	1	9.95911e-45	3.0926e-40	-0.548066	B cell	Down
Ptpn22	0.421	0.075	2.63978e-44	8.19731e-40	1.1799	B cell	Up
H2-K1	1	0.943	5.83202e-44	1.81102e-39	0.77228	B cell	Up
Rpl23	0.992	0.992	1.24983e-43	3.88109e-39	0.480968	B cell	Up
Rpl11	0.989	0.985	6.80175e-43	2.11215e-38	0.587374	B cell	Up
Rpl12	0.996	0.98	7.35089e-43	2.28267e-38	0.558395	B cell	Up
Tpt1	1	0.994	1.69292e-42	5.25703e-38	0.474493	B cell	Up
Rps23	1	0.99	1.81789e-41	5.64509e-37	0.527618	B cell	Up
Rps7	0.996	0.977	3.73343e-41	1.15934e-36	0.583733	B cell	Up
H2-Q7	0.862	0.528	4.59746e-41	1.42765e-36	1.12695	B cell	Up
Rpl8	0.989	0.991	1.93307e-40	6.00276e-36	0.514921	B cell	Up
Rpl34	0.992	0.979	2.41759e-39	7.50736e-35	0.482038	B cell	Up
Rpl21	1	0.983	1.11294e-38	3.45601e-34	0.562763	B cell	Up
Rps9	0.985	0.987	4.5162e-38	1.40241e-33	0.488193	B cell	Up
Rplp1	0.996	0.986	1.36859e-37	4.24987e-33	0.547506	B cell	Up
Rpl28	0.989	0.978	2.36314e-37	7.33826e-33	0.543068	B cell	Up
Rps2	0.989	0.954	1.51966e-36	4.719e-32	0.693435	B cell	Up
Ubb	0.996	0.972	8.05317e-36	2.50075e-31	0.753154	B cell	Up
Rps3	0.989	0.984	1.12623e-35	3.49728e-31	0.501777	B cell	Up
Apoe	0.716	0.378	1.49569e-35	4.64456e-31	1.69852	B cell	Up
Eef1b2	0.985	0.913	7.53694e-35	2.34044e-30	0.684828	B cell	Up
Rpl29	0.962	0.926	2.07256e-34	6.43592e-30	0.701864	B cell	Up
Rps16	0.989	0.988	3.0906e-34	9.59724e-30	0.441594	B cell	Up
Fcer2a	0.096	0.52	5.52858e-34	1.71679e-29	-1.64935	B cell	Down
Cd52	0.843	0.933	7.83807e-33	2.43396e-28	-1.00514	B cell	Down
Rpl18	0.992	0.977	1.14261e-32	3.54816e-28	0.486594	B cell	Up
H2-Q4	0.628	0.262	3.33264e-32	1.03488e-27	1.11983	B cell	Up
Rps14	1	0.983	3.59616e-32	1.11672e-27	0.416185	B cell	Up
Rack1	0.989	0.97	4.76845e-32	1.48075e-27	0.527502	B cell	Up
Naca	0.969	0.903	1.75434e-31	5.44775e-27	0.659672	B cell	Up
H2-Ab1	0.969	0.99	1.1795e-30	3.66269e-26	-0.642895	B cell	Down
Ifitm3	0.368	0.081	1.18636e-30	3.68401e-26	0.943053	B cell	Up
Fkbp5	0.234	0.023	1.35996e-30	4.2231e-26	0.672866	B cell	Up
Serpina3g	0.307	0.057	1.32761e-29	4.12262e-25	1.07921	B cell	Up
Rpl6	0.996	0.99	2.1094e-29	6.55032e-25	0.462999	B cell	Up
Rpl37	0.992	0.985	1.13525e-28	3.5253e-24	0.456488	B cell	Up
Tmsb4x	0.996	0.992	1.69345e-28	5.25868e-24	-0.585674	B cell	Down
Rpl38	0.985	0.986	3.13295e-28	9.72876e-24	0.407191	B cell	Up
Rpl14	0.996	0.962	1.21139e-27	3.76171e-23	0.543344	B cell	Up
H3f3b	0.996	0.997	1.71079e-27	5.31253e-23	-0.654122	B cell	Down
Rps27a	0.992	0.983	2.23346e-27	6.93557e-23	0.461663	B cell	Up
B2m	0.977	0.955	3.16599e-27	9.83134e-23	0.549269	B cell	Up
Rps12	0.989	0.975	4.82066e-27	1.49696e-22	0.496611	B cell	Up
mt-Nd3	0.678	0.863	6.06334e-27	1.88285e-22	-0.952059	B cell	Down
H2-Q6	0.732	0.403	6.24994e-27	1.94079e-22	0.939828	B cell	Up
Ly6a	0.72	0.413	7.51965e-27	2.33508e-22	1.11987	B cell	Up
Rpl30	0.992	0.99	2.66188e-26	8.26594e-22	0.39192	B cell	Up
Rps4x	0.992	0.979	4.71293e-26	1.46351e-21	0.448748	B cell	Up
Rpl15	0.985	0.97	5.02375e-26	1.56003e-21	0.534167	B cell	Up
Zbp1	0.264	0.046	5.7833e-26	1.79589e-21	0.768013	B cell	Up
Rps15a	0.996	0.98	6.29468e-26	1.95469e-21	0.39158	B cell	Up
Tmsb10	0.927	0.955	1.14046e-25	3.54148e-21	-0.678284	B cell	Down
H2-T22	0.517	0.204	2.4921e-25	7.73872e-21	0.879655	B cell	Up
H2-D1	0.989	0.969	3.58649e-25	1.11371e-20	0.503194	B cell	Up
Vps37b	0.513	0.769	1.04039e-24	3.23073e-20	-1.17614	B cell	Down
Rpl7a	0.969	0.908	1.15381e-24	3.58293e-20	0.568886	B cell	Up
Ppp1r21	0.276	0.054	1.16461e-24	3.61648e-20	0.833959	B cell	Up
Ralgps2	0.356	0.644	2.13214e-24	6.62092e-20	-1.12125	B cell	Down
Irf7	0.264	0.05	4.38364e-24	1.36125e-19	0.69616	B cell	Up
Tap1	0.559	0.239	7.39063e-24	2.29501e-19	0.918068	B cell	Up
Ms4a1	0.579	0.784	2.74604e-23	8.52729e-19	-0.999163	B cell	Down
Ifi47	0.211	0.031	4.50992e-23	1.40046e-18	0.725197	B cell	Up
Socs3	0.314	0.083	2.54556e-22	7.90471e-18	0.883766	B cell	Up
Irf1	0.421	0.148	4.4978e-22	1.3967e-17	0.839033	B cell	Up
Ly6d	0.713	0.854	6.47846e-22	2.01175e-17	-1.10817	B cell	Down
mt-Co3	1	1	9.7451e-22	3.02615e-17	-0.368202	B cell	Down
Ifi27l2a	0.789	0.489	1.49344e-21	4.63758e-17	0.835441	B cell	Up
Rpl41	0.996	0.982	2.72319e-21	8.45631e-17	0.386158	B cell	Up
Gzma	0.161	0.016	5.28524e-21	1.64123e-16	0.389097	B cell	Up
Pax5	0.406	0.656	7.0931e-21	2.20262e-16	-1.04689	B cell	Down
Scd1	0.636	0.813	8.74446e-21	2.71542e-16	-0.919186	B cell	Down
Snhg12	0.559	0.271	1.82835e-20	5.67758e-16	0.824804	B cell	Up
Stk17b	0.843	0.941	2.57277e-20	7.98922e-16	-0.675157	B cell	Down
S100a6	0.36	0.115	2.96964e-20	9.22163e-16	1.3648	B cell	Up
Cd79a	0.935	0.98	5.279e-20	1.63929e-15	-0.526855	B cell	Down
Eef1a1	0.996	0.995	6.85876e-20	2.12985e-15	0.352204	B cell	Up
H2-DMb2	0.575	0.76	8.40281e-20	2.60932e-15	-0.837331	B cell	Down
Bst2	0.391	0.137	1.39485e-19	4.33144e-15	0.768604	B cell	Up
Rps6	0.977	0.969	6.49484e-19	2.01684e-14	0.433602	B cell	Up
Gm8369	0.87	0.669	1.06794e-18	3.31628e-14	0.9297	B cell	Up
Ets1	0.816	0.911	1.28948e-18	4.00422e-14	-0.686898	B cell	Down
Serpina3f	0.107	0.005	1.64298e-18	5.10195e-14	0.489734	B cell	Up
Btf3	0.935	0.854	1.89097e-18	5.87204e-14	0.540798	B cell	Up
Gbp7	0.203	0.038	1.99862e-18	6.20631e-14	0.510695	B cell	Up
S100a9	0.261	0.066	2.02946e-18	6.3021e-14	1.2245	B cell	Up
Rps19	0.996	0.986	2.34961e-18	7.29624e-14	0.341684	B cell	Up
Rbm3	0.927	0.783	2.37343e-18	7.3702e-14	0.590651	B cell	Up
Lcp1	0.375	0.615	2.6392e-18	8.19552e-14	-0.969994	B cell	Down
mt-Nd2	0.992	0.998	2.87055e-18	8.91391e-14	-0.489337	B cell	Down
Rpl7	0.981	0.988	3.30645e-18	1.02675e-13	0.334479	B cell	Up
Bank1	0.441	0.675	3.97357e-18	1.23391e-13	-0.800384	B cell	Down
mt-Co2	1	0.998	4.64665e-18	1.44292e-13	-0.326978	B cell	Down
Rpl35	0.973	0.947	1.77174e-17	5.50177e-13	0.441399	B cell	Up
Ccl5	0.238	0.059	7.15953e-17	2.22325e-12	0.433469	B cell	Up
mt-Nd4	0.977	0.991	8.12634e-17	2.52347e-12	-0.465851	B cell	Down
Emb	0.234	0.063	2.55178e-16	7.92406e-12	0.74616	B cell	Up
Serp1	0.801	0.857	5.28504e-16	1.64116e-11	-0.681339	B cell	Down
H2-Aa	1	0.982	6.73245e-16	2.09063e-11	-0.402743	B cell	Down
Fth1	0.985	0.984	7.42254e-16	2.30492e-11	-0.471403	B cell	Down
Epb41l4aos	0.383	0.155	9.30293e-16	2.88884e-11	0.677251	B cell	Up
Zfp36l1	0.613	0.766	2.25356e-15	6.99797e-11	-0.8016	B cell	Down
Satb1	0.559	0.746	2.86242e-15	8.88866e-11	-0.861214	B cell	Down
Cd55	0.46	0.664	3.94488e-15	1.225e-10	-0.82026	B cell	Down
S100a8	0.188	0.042	4.37607e-15	1.3589e-10	1.06898	B cell	Up
Rps26	0.989	0.968	4.45209e-15	1.38251e-10	0.316125	B cell	Up
Rpl22	0.981	0.962	9.5492e-15	2.96531e-10	0.370295	B cell	Up
Kdm6b	0.241	0.481	1.25566e-14	3.89919e-10	-0.987688	B cell	Down
Mef2c	0.789	0.882	1.27465e-14	3.95816e-10	-0.678668	B cell	Down
Ptpn18	0.782	0.57	1.351e-14	4.19525e-10	0.59962	B cell	Up
Gdi2	0.556	0.75	1.96993e-14	6.11721e-10	-0.782553	B cell	Down
Mcl1	0.828	0.651	2.95079e-14	9.16308e-10	0.662252	B cell	Up
Rel	0.598	0.79	3.71858e-14	1.15473e-09	-0.772045	B cell	Down
Prkcb	0.23	0.463	3.7255e-14	1.15688e-09	-0.869384	B cell	Down
H3f3a	0.966	0.983	3.75722e-14	1.16673e-09	-0.43682	B cell	Down
Hspe1	0.801	0.619	3.98592e-14	1.23775e-09	0.66477	B cell	Up
Eef1d	0.736	0.525	4.0899e-14	1.27004e-09	0.587754	B cell	Up
Ccnd3	0.318	0.121	6.3596e-14	1.97485e-09	0.599395	B cell	Up
Serf2	0.77	0.842	7.76957e-14	2.41269e-09	-0.563682	B cell	Down
Ebf1	0.874	0.948	8.08658e-14	2.51113e-09	-0.502811	B cell	Down
Myh9	0.437	0.646	1.00664e-13	3.12593e-09	-0.723392	B cell	Down
Smim14	0.448	0.648	1.23806e-13	3.84454e-09	-0.72258	B cell	Down
Polr1d	0.724	0.478	1.85274e-13	5.75331e-09	0.518672	B cell	Up
Macf1	0.586	0.743	1.87863e-13	5.8337e-09	-0.743771	B cell	Down
Slc16a6	0.107	0.331	1.9548e-13	6.07024e-09	-0.915176	B cell	Down
P2ry10	0.337	0.552	3.58264e-13	1.11252e-08	-0.830288	B cell	Down
Arhgdib	0.751	0.837	4.90101e-13	1.52191e-08	-0.509891	B cell	Down
Vpreb3	0.161	0.39	4.90822e-13	1.52415e-08	-1.0119	B cell	Down
Ddx3x	0.379	0.572	8.44888e-13	2.62363e-08	-0.850608	B cell	Down
Ighd	0.648	0.813	1.32665e-12	4.11963e-08	-0.657117	B cell	Down
H2-T23	0.709	0.494	1.53048e-12	4.75261e-08	0.608038	B cell	Up
Ly6c2	0.142	0.029	1.61411e-12	5.01231e-08	0.476473	B cell	Up
Hspa8	0.858	0.76	1.88034e-12	5.83902e-08	0.587792	B cell	Up
Eif3f	0.881	0.805	1.9061e-12	5.91902e-08	0.472667	B cell	Up
Rpl10	0.989	0.961	2.97366e-12	9.23412e-08	0.347441	B cell	Up
Sesn1	0.287	0.113	3.2879e-12	1.02099e-07	0.717691	B cell	Up
Plac8	0.862	0.668	3.34117e-12	1.03753e-07	0.585757	B cell	Up
Irgm1	0.211	0.066	3.68121e-12	1.14312e-07	0.613769	B cell	Up
mt-Cytb	0.996	0.999	3.92274e-12	1.21813e-07	-0.334223	B cell	Down
Slfn2	0.502	0.272	3.93086e-12	1.22065e-07	0.632782	B cell	Up
Stat1	0.368	0.172	4.51363e-12	1.40162e-07	0.653261	B cell	Up
Foxp1	0.778	0.872	4.51485e-12	1.402e-07	-0.562374	B cell	Down
Npc2	0.548	0.319	5.12288e-12	1.59081e-07	0.572453	B cell	Up
Pfdn5	0.927	0.806	5.52059e-12	1.71431e-07	0.474721	B cell	Up
Eif3i	0.621	0.392	5.57445e-12	1.73103e-07	0.496165	B cell	Up
Stap1	0.398	0.595	7.34971e-12	2.28231e-07	-0.791407	B cell	Down
Hmgb3	0.111	0.017	7.79273e-12	2.41988e-07	0.322276	B cell	Up
Rps25	0.989	0.975	8.27693e-12	2.57024e-07	0.286954	B cell	Up
mt-Co1	1	1	2.40405e-11	7.46528e-07	-0.257109	B cell	Down
mt-Nd1	0.992	0.998	2.67379e-11	8.30291e-07	-0.306896	B cell	Down
Gkap1	0.103	0.016	3.67072e-11	1.13987e-06	0.323989	B cell	Up
Ly6e	0.95	0.972	3.70285e-11	1.14985e-06	-0.365238	B cell	Down
Btla	0.498	0.279	4.57543e-11	1.42081e-06	0.714544	B cell	Up
Dnajb1	0.444	0.249	5.14097e-11	1.59642e-06	1.04772	B cell	Up
H2-M3	0.364	0.175	5.41494e-11	1.6815e-06	0.554226	B cell	Up
Cd200	0.28	0.119	8.51356e-11	2.64372e-06	0.706427	B cell	Up
Sh3bgrl3	0.801	0.885	8.81904e-11	2.73858e-06	-0.471268	B cell	Down
Plscr1	0.119	0.023	9.38234e-11	2.9135e-06	0.266837	B cell	Up
AW112010	0.303	0.125	9.85113e-11	3.05907e-06	0.388219	B cell	Up
Calr	0.502	0.634	1.04424e-10	3.24269e-06	-0.754308	B cell	Down
mt-Nd5	0.797	0.889	1.14452e-10	3.55409e-06	-0.458513	B cell	Down
Ezr	0.648	0.779	1.28045e-10	3.97618e-06	-0.569259	B cell	Down
Sp140	0.536	0.332	1.51393e-10	4.7012e-06	0.553787	B cell	Up
Ptprc	0.728	0.822	1.53455e-10	4.76524e-06	-0.584863	B cell	Down
Cd47	0.728	0.559	2.11351e-10	6.56308e-06	0.490397	B cell	Up
Msn	0.602	0.757	2.18463e-10	6.78392e-06	-0.530653	B cell	Down
Ddx6	0.621	0.74	2.61177e-10	8.11032e-06	-0.615132	B cell	Down
Gm10076	0.904	0.834	3.31426e-10	1.02918e-05	0.392752	B cell	Up
Hnrnpa1	0.778	0.602	3.55944e-10	1.10531e-05	0.504383	B cell	Up
Ptp4a3	0.28	0.471	3.95846e-10	1.22922e-05	-0.672577	B cell	Down
Npm1	0.889	0.788	4.26062e-10	1.32305e-05	0.437322	B cell	Up
Lsp1	0.513	0.677	4.53087e-10	1.40697e-05	-0.623364	B cell	Down
Ddx17	0.157	0.353	5.11722e-10	1.58905e-05	-0.68921	B cell	Down
Gnai2	0.602	0.742	5.46043e-10	1.69563e-05	-0.538041	B cell	Down
Malt1	0.326	0.516	5.56143e-10	1.72699e-05	-0.796275	B cell	Down
Samhd1	0.659	0.478	7.23157e-10	2.24562e-05	0.599925	B cell	Up
Atp5g2	0.812	0.646	7.79771e-10	2.42142e-05	0.440263	B cell	Up
Lax1	0.18	0.059	8.39098e-10	2.60565e-05	0.438881	B cell	Up
Hspa1b	0.379	0.215	1.05648e-09	3.28068e-05	0.967826	B cell	Up
Dnaja1	0.682	0.501	1.09362e-09	3.39601e-05	0.850665	B cell	Up
Hspa1a	0.395	0.239	1.09574e-09	3.40261e-05	1.22446	B cell	Up
Hmgb2	0.701	0.777	1.27592e-09	3.96211e-05	-0.507631	B cell	Down
Psmb9	0.452	0.251	1.34337e-09	4.17158e-05	0.477173	B cell	Up
Isg15	0.1	0.018	1.34615e-09	4.18021e-05	0.289416	B cell	Up
Cmah	0.215	0.392	2.03117e-09	6.3074e-05	-0.740743	B cell	Down
Batf	0.161	0.05	2.19279e-09	6.80928e-05	0.393607	B cell	Up
BC005537	0.284	0.458	2.27958e-09	7.07877e-05	-0.667557	B cell	Down
Ddx5	0.95	0.983	2.48508e-09	7.71692e-05	-0.368433	B cell	Down
Pik3ip1	0.36	0.187	3.01133e-09	9.3511e-05	0.593519	B cell	Up
Aff3	0.084	0.251	3.03028e-09	9.40992e-05	-0.678046	B cell	Down
Mxd1	0.192	0.067	3.34675e-09	0.000103927	0.443469	B cell	Up
Cd79b	0.904	0.82	3.43186e-09	0.00010657	0.326644	B cell	Up
Nr4a1	0.49	0.661	3.55243e-09	0.000110314	-0.604296	B cell	Down
Srgn	0.958	0.925	4.09302e-09	0.000127101	0.359686	B cell	Up
H2-Ob	0.655	0.76	4.14937e-09	0.00012885	-0.464644	B cell	Down
Pde7a	0.215	0.399	4.42364e-09	0.000137367	-0.686674	B cell	Down
Irs2	0.356	0.522	4.48826e-09	0.000139374	-0.860444	B cell	Down
Mrpl30	0.483	0.296	4.80062e-09	0.000149074	0.513781	B cell	Up
Kras	0.506	0.637	5.03222e-09	0.000156265	-0.642426	B cell	Down
Mbnl1	0.59	0.707	5.3245e-09	0.000165342	-0.523923	B cell	Down
Slc38a2	0.609	0.423	7.0334e-09	0.000218408	0.496097	B cell	Up
Crem	0.211	0.379	8.77731e-09	0.000272562	-0.821394	B cell	Down
Cd19	0.356	0.519	1.00025e-08	0.000310608	-0.58761	B cell	Down
Fcmr	0.686	0.749	1.14066e-08	0.000354209	-0.575384	B cell	Down
Gbp2	0.123	0.033	1.16063e-08	0.000360409	0.510652	B cell	Up
Eif3m	0.613	0.409	1.20487e-08	0.000374149	0.465991	B cell	Up
Jun	0.686	0.494	1.22317e-08	0.000379832	0.777721	B cell	Up
Rpl4	0.977	0.917	1.2888e-08	0.000400211	0.314649	B cell	Up
Cd83	0.586	0.724	1.35432e-08	0.000420557	-0.582701	B cell	Down
Psmb8	0.678	0.505	1.47339e-08	0.000457531	0.451832	B cell	Up
Rpl27	0.912	0.817	2.6591e-08	0.000825731	0.352246	B cell	Up
Gimap5	0.421	0.247	3.0644e-08	0.000951587	0.473068	B cell	Up
Dmxl1	0.433	0.58	3.73609e-08	0.00116017	-0.661064	B cell	Down
Sh3pxd2a	0.023	0.145	4.15769e-08	0.00129109	-0.553428	B cell	Down
Tomm20	0.693	0.519	5.16564e-08	0.00160409	0.453993	B cell	Up
Adgre5	0.471	0.631	5.89206e-08	0.00182966	-0.551877	B cell	Down
Ccdc28b	0.157	0.054	6.20232e-08	0.00192601	0.326577	B cell	Up
Plekha2	0.226	0.391	6.49716e-08	0.00201756	-0.561258	B cell	Down
Nipbl	0.356	0.51	6.70825e-08	0.00208311	-0.664474	B cell	Down
Itsn2	0.264	0.427	7.16901e-08	0.00222619	-0.643069	B cell	Down
Rpl36a	0.966	0.949	8.67098e-08	0.0026926	0.28861	B cell	Up
Smarca5	0.391	0.549	8.82414e-08	0.00274016	-0.598825	B cell	Down
Bach2	0.299	0.443	1.0923e-07	0.00339193	-0.680923	B cell	Down
Hist1h1c	0.299	0.452	1.4563e-07	0.00452226	-0.769314	B cell	Down
Hist3h2a	0.084	0.227	1.51269e-07	0.00469736	-0.59698	B cell	Down
Arhgef1	0.402	0.537	1.53807e-07	0.00477615	-0.593629	B cell	Down
Yrdc	0.261	0.125	1.78299e-07	0.00553672	0.411517	B cell	Up
Mef2d	0.268	0.427	1.7999e-07	0.00558923	-0.559195	B cell	Down
Cacybp	0.387	0.223	1.80983e-07	0.00562006	0.420139	B cell	Up
Uba52	0.812	0.849	1.81154e-07	0.00562537	-0.377358	B cell	Down
Emp3	0.414	0.557	2.19259e-07	0.00680865	-0.800739	B cell	Down
Cnot6l	0.356	0.499	2.21915e-07	0.00689112	-0.525601	B cell	Down
Pxk	0.318	0.465	2.2277e-07	0.00691769	-0.570844	B cell	Down
Phf11b	0.157	0.058	2.28129e-07	0.00708408	0.326323	B cell	Up
Xylt1	0.069	0.203	2.32483e-07	0.0072193	-0.561756	B cell	Down
mt-Nd4l	0.368	0.524	2.47642e-07	0.00769003	-0.478463	B cell	Down
Ptpn1	0.544	0.385	2.61378e-07	0.00811656	0.507508	B cell	Up
Ifi213	0.149	0.053	2.61994e-07	0.0081357	0.36892	B cell	Up
Cxcl2	0.123	0.038	2.65548e-07	0.00824608	0.384169	B cell	Up
Ighm	0.954	0.973	2.68803e-07	0.00834714	-0.391422	B cell	Down
Jund	0.981	0.952	2.68957e-07	0.00835192	0.440602	B cell	Up
Hspd1	0.521	0.347	2.85093e-07	0.00885299	0.500358	B cell	Up
Cr2	0.077	0.21	3.2368e-07	0.0100512	-0.607628	B cell	Down
Rpl13a	0.751	0.591	3.2555e-07	0.0101093	0.362692	B cell	Up
AU020206	0.241	0.113	3.35871e-07	0.0104298	0.425022	B cell	Up
Hist1h2bc	0.05	0.175	3.48219e-07	0.0108133	-0.759903	B cell	Down
Gpr132	0.157	0.309	3.61203e-07	0.0112164	-0.626204	B cell	Down
Cox7a2l	0.801	0.648	3.71381e-07	0.0115325	0.311388	B cell	Up
Cyba	0.67	0.77	3.71954e-07	0.0115503	-0.393789	B cell	Down
Psme1	0.667	0.521	3.85062e-07	0.0119573	0.469404	B cell	Up
Got1	0.111	0.25	3.93923e-07	0.0122325	-0.593458	B cell	Down
Stat2	0.157	0.058	4.3341e-07	0.0134587	0.262492	B cell	Up
Plcg2	0.13	0.27	4.48651e-07	0.0139319	-0.565969	B cell	Down
Aff4	0.341	0.493	4.92289e-07	0.015287	-0.539027	B cell	Down
Mgea5	0.153	0.299	4.96694e-07	0.0154238	-0.523745	B cell	Down
Nfatc3	0.368	0.512	5.24111e-07	0.0162752	-0.592905	B cell	Down
Fam69a	0.165	0.307	5.38863e-07	0.0167333	-0.599624	B cell	Down
Ppil1	0.176	0.07	5.51758e-07	0.0171337	0.280997	B cell	Up
Ccr6	0.015	0.118	6.26593e-07	0.0194576	-0.46505	B cell	Down
Actr2	0.364	0.486	8.60467e-07	0.0267201	-0.496393	B cell	Down
Lmna	0.184	0.08	9.28476e-07	0.028832	0.427197	B cell	Up
Tor3a	0.138	0.05	1.07373e-06	0.0333426	0.255684	B cell	Up
Rnf145	0.172	0.315	1.11301e-06	0.0345624	-0.579539	B cell	Down
Fli1	0.264	0.416	1.24192e-06	0.0385654	-0.513647	B cell	Down
Hsp90ab1	0.95	0.945	1.24283e-06	0.0385936	0.336047	B cell	Up
Bmp2k	0.23	0.374	1.24813e-06	0.0387581	-0.560017	B cell	Down
Itpr1	0.092	0.221	1.29193e-06	0.0401182	-0.554795	B cell	Down
Eif3e	0.709	0.579	1.29645e-06	0.0402588	0.335042	B cell	Up
Txndc16	0.203	0.344	1.31969e-06	0.0409805	-0.600239	B cell	Down
Strbp	0.172	0.313	1.32822e-06	0.0412451	-0.567435	B cell	Down
Hnrnpa3	0.59	0.685	1.36365e-06	0.0423455	-0.448873	B cell	Down
Plk2	0.153	0.301	1.47658e-06	0.0458521	-0.680838	B cell	Down
Casp4	0.172	0.072	1.49973e-06	0.0465711	0.311647	B cell	Up

## Sheet: Dendritic cell-genes
SYMBOL	pct.1	pct.2	p_value	adjusted p_value	log2FC	Celltype	Up/Down-regulatio
Zbp1	0.784	0.09	2.68441e-20	8.33591e-16	1.68174	Dendritic cell	Up
Serpina3g	0.622	0.015	4.38439e-20	1.36149e-15	2.12505	Dendritic cell	Up
Ly6a	0.838	0.134	9.20251e-20	2.85766e-15	3.18673	Dendritic cell	Up
Isg15	0.784	0.127	1.27172e-17	3.94909e-13	2.45602	Dendritic cell	Up
Oasl1	0.649	0.067	5.08797e-16	1.57997e-11	1.4501	Dendritic cell	Up
Irf7	0.757	0.157	5.32647e-16	1.65403e-11	2.27432	Dendritic cell	Up
Gm42418	1	1	9.60309e-15	2.98205e-10	-1.62137	Dendritic cell	Down
Rbm3	0.973	0.925	5.62311e-14	1.74615e-09	1.33163	Dendritic cell	Up
H2-Q7	1	0.634	8.08731e-14	2.51135e-09	2.02704	Dendritic cell	Up
Ifi204	0.649	0.097	8.45547e-14	2.62568e-09	1.38585	Dendritic cell	Up
B2m	1	1	1.0315e-13	3.20313e-09	1.30687	Dendritic cell	Up
Tap1	0.946	0.59	4.94707e-13	1.53621e-08	1.29899	Dendritic cell	Up
Rsad2	0.459	0.03	6.88142e-13	2.13689e-08	1.71007	Dendritic cell	Up
Ifit2	0.459	0.03	1.28202e-12	3.98105e-08	1.38379	Dendritic cell	Up
Mkrn1	0.946	0.694	1.59999e-12	4.96845e-08	1.65361	Dendritic cell	Up
Ifi27l2a	0.973	0.612	1.92657e-12	5.98258e-08	2.2317	Dendritic cell	Up
Irgm1	0.595	0.082	2.4911e-12	7.73561e-08	1.09408	Dendritic cell	Up
H2-T22	0.838	0.306	2.86297e-12	8.89038e-08	1.3483	Dendritic cell	Up
Phf11b	0.838	0.313	2.95134e-12	9.16478e-08	1.46629	Dendritic cell	Up
Ifi213	0.405	0.015	3.20735e-12	9.95979e-08	0.685767	Dendritic cell	Up
Slfn1	0.324	0	1.00071e-11	3.10749e-07	0.963114	Dendritic cell	Up
H2-Q4	0.811	0.299	2.47534e-11	7.68668e-07	1.12109	Dendritic cell	Up
H2-D1	1	1	3.61547e-11	1.12271e-06	0.887826	Dendritic cell	Up
Trafd1	0.757	0.231	5.20536e-11	1.61642e-06	1.17688	Dendritic cell	Up
Lgals3bp	0.676	0.179	5.92709e-11	1.84054e-06	1.31848	Dendritic cell	Up
Slfn5	0.838	0.291	6.14762e-11	1.90902e-06	1.22375	Dendritic cell	Up
H2-K1	1	0.985	6.78836e-11	2.10799e-06	1.08761	Dendritic cell	Up
Ifi47	0.595	0.112	7.26031e-11	2.25454e-06	1.08995	Dendritic cell	Up
Psmb8	1	0.955	1.03587e-10	3.21669e-06	1.0696	Dendritic cell	Up
Ifi44	0.324	0.007	1.25549e-10	3.89868e-06	0.56387	Dendritic cell	Up
H2-T23	1	0.91	1.28592e-10	3.99316e-06	1.19175	Dendritic cell	Up
Acadl	0.811	0.425	1.46736e-10	4.5566e-06	1.93258	Dendritic cell	Up
Cd44	0.459	0.873	7.68317e-10	2.38586e-05	-1.40365	Dendritic cell	Down
Il18bp	0.297	0.007	9.85236e-10	3.05945e-05	0.656708	Dendritic cell	Up
Spon1	0.351	0.022	1.76874e-09	5.49246e-05	0.725258	Dendritic cell	Up
mt-Nd2	0.892	1	2.48243e-09	7.70869e-05	-1.11243	Dendritic cell	Down
Gbp5	0.351	0.03	3.99006e-09	0.000123903	0.927576	Dendritic cell	Up
Parp14	0.703	0.239	4.28652e-09	0.000133109	0.956107	Dendritic cell	Up
mt-Nd1	0.946	1	4.29151e-09	0.000133264	-1.00953	Dendritic cell	Down
mt-Nd3	0.73	0.955	5.80078e-09	0.000180132	-1.17915	Dendritic cell	Down
Psmb10	0.892	0.619	6.01656e-09	0.000186832	1.1205	Dendritic cell	Up
Psmb9	0.919	0.813	6.03049e-09	0.000187265	0.997947	Dendritic cell	Up
Fkbp5	0.486	0.082	6.14735e-09	0.000190894	0.904854	Dendritic cell	Up
Txn1	0.946	0.843	6.23949e-09	0.000193755	1.34861	Dendritic cell	Up
Ubb	1	0.985	7.19672e-09	0.00022348	0.827825	Dendritic cell	Up
Fcgr1	0.297	0.015	8.46051e-09	0.000262724	0.709801	Dendritic cell	Up
Gm21188	0.297	0.015	8.87937e-09	0.000275731	0.567282	Dendritic cell	Up
Phf11a	0.459	0.09	1.00729e-08	0.000312794	0.940165	Dendritic cell	Up
mt-Cytb	0.973	1	1.22482e-08	0.000380342	-1.00234	Dendritic cell	Down
Psma5	0.892	0.567	1.54632e-08	0.000480179	1.03979	Dendritic cell	Up
Klrk1	0.784	0.313	1.67164e-08	0.000519093	1.16247	Dendritic cell	Up
Usp18	0.378	0.045	2.0315e-08	0.000630842	0.699123	Dendritic cell	Up
Ifi207	0.838	0.403	2.20275e-08	0.000684019	0.961682	Dendritic cell	Up
Oasl2	0.459	0.075	2.37405e-08	0.000737213	0.690387	Dendritic cell	Up
Lars2	0.811	0.955	2.49434e-08	0.000774567	-1.03379	Dendritic cell	Down
Apobec3	0.811	0.403	2.4969e-08	0.000775361	0.857155	Dendritic cell	Up
Ifi205	0.649	0.224	3.4503e-08	0.00107142	1.16354	Dendritic cell	Up
Npc2	0.946	0.97	4.19284e-08	0.001302	1.06263	Dendritic cell	Up
Cd209a	0	0.522	5.04448e-08	0.00156646	-2.34254	Dendritic cell	Down
Ifit1	0.297	0.022	5.09795e-08	0.00158307	1.05722	Dendritic cell	Up
Xaf1	0.541	0.127	5.25865e-08	0.00163297	0.702707	Dendritic cell	Up
Ube2l6	0.432	0.075	5.41926e-08	0.00168284	0.67164	Dendritic cell	Up
Slfn2	0.892	0.597	5.57672e-08	0.00173174	1.31203	Dendritic cell	Up
Fosb	0.541	0.843	6.07627e-08	0.00188686	-1.40056	Dendritic cell	Down
Ly6i	0.27	0.015	6.65574e-08	0.00206681	0.707162	Dendritic cell	Up
Rps29	1	1	6.95281e-08	0.00215906	-0.51291	Dendritic cell	Down
Ahnak	0.703	0.925	7.05101e-08	0.00218955	-1.25826	Dendritic cell	Down
Oas3	0.27	0.015	7.66626e-08	0.0023806	0.430072	Dendritic cell	Up
Phf11d	0.432	0.082	8.56889e-08	0.0026609	0.817963	Dendritic cell	Up
Stard10	0.351	0.045	9.71761e-08	0.00301761	0.539992	Dendritic cell	Up
Rpl37a	1	1	1.07472e-07	0.00333734	-0.497817	Dendritic cell	Down
Samhd1	0.892	0.634	1.11501e-07	0.00346243	1.22777	Dendritic cell	Up
Ifi211	0.595	0.179	1.14132e-07	0.00354415	0.923334	Dendritic cell	Up
AW112010	0.703	0.291	1.21915e-07	0.00378582	2.67352	Dendritic cell	Up
Fam26f	0.297	0.03	1.88664e-07	0.00585859	0.715322	Dendritic cell	Up
Rpl5	1	0.993	2.52201e-07	0.00783161	-0.632538	Dendritic cell	Down
Vim	0.73	0.963	2.54934e-07	0.00791646	-1.41283	Dendritic cell	Down
Tpx2	0.189	0	3.06568e-07	0.00951986	0.281282	Dendritic cell	Up
Slc7a8	0.189	0	3.06568e-07	0.00951986	0.265295	Dendritic cell	Up
Tspo	0.919	0.873	3.29499e-07	0.0102319	1.39626	Dendritic cell	Up
Serinc3	0.919	0.746	3.47568e-07	0.010793	0.867131	Dendritic cell	Up
Plin2	0.73	0.328	3.75534e-07	0.0116615	1.21764	Dendritic cell	Up
Msrb1	0.73	0.321	4.04913e-07	0.0125738	1.11027	Dendritic cell	Up
Ube2i	0.892	0.679	4.05479e-07	0.0125913	0.700627	Dendritic cell	Up
S100a9	0.405	0.075	4.24536e-07	0.0131831	0.571321	Dendritic cell	Up
Cxcl9	0.27	0.022	4.5411e-07	0.0141015	2.46296	Dendritic cell	Up
Rpl36a	0.946	0.978	4.56895e-07	0.014188	-0.608258	Dendritic cell	Down
Adprm	0.216	0.007	4.63101e-07	0.0143807	0.30634	Dendritic cell	Up
Scand1	0.946	0.799	4.63561e-07	0.014395	0.999018	Dendritic cell	Up
Ifitm3	0.892	0.672	4.66695e-07	0.0144923	1.6423	Dendritic cell	Up
Plac8	0.757	0.455	4.68739e-07	0.0145557	2.20176	Dendritic cell	Up
Acod1	0.216	0.007	4.87146e-07	0.0151273	1.34329	Dendritic cell	Up
Isg20	0.378	0.067	4.93431e-07	0.0153225	0.904745	Dendritic cell	Up
Gbp2	0.378	0.075	5.11646e-07	0.0158881	1.35381	Dendritic cell	Up
Gzf1	0.216	0.007	5.12393e-07	0.0159113	0.282437	Dendritic cell	Up
Cd274	0.514	0.149	5.88816e-07	0.0182845	1.14118	Dendritic cell	Up
Cxcl10	0.378	0.075	6.01184e-07	0.0186686	2.4318	Dendritic cell	Up
Treml2	0.27	0.022	6.11305e-07	0.0189829	0.502565	Dendritic cell	Up
Uba52	0.676	0.97	6.42332e-07	0.0199463	-0.816726	Dendritic cell	Down
Rtp4	0.324	0.045	7.52256e-07	0.0233598	0.731202	Dendritic cell	Up
Mx1	0.459	0.112	7.92036e-07	0.0245951	0.731939	Dendritic cell	Up
Ucp2	0.919	0.903	8.82803e-07	0.0274137	1.53764	Dendritic cell	Up
mt-Nd4	0.919	1	1.04892e-06	0.0325721	-0.934493	Dendritic cell	Down
Tmem251	0.622	0.209	1.21803e-06	0.0378234	0.613784	Dendritic cell	Up
Ppp1r14a	0.324	0.045	1.28717e-06	0.0399704	0.366608	Dendritic cell	Up
Uqcrq	0.946	0.821	1.3102e-06	0.0406855	0.641972	Dendritic cell	Up
Cd300lf	0.405	0.082	1.36169e-06	0.0422845	0.594371	Dendritic cell	Up
H3f3b	1	1	1.53063e-06	0.0475305	0.824809	Dendritic cell	Up

## Sheet: Endothelial cell-genes
SYMBOL	pct.1	pct.2	p_value	adjusted p_value	log2FC	Celltype	Up/Down-regulatio
Calcrl	0.488	0.97	0	0	-2.8138	Endothelial cell	Down
AA467197	0.786	0.002	0	0	4.17556	Endothelial cell	Up
Tinagl1	0.918	0.442	0	0	3.02343	Endothelial cell	Up
Cd36	0.33	0.966	0	0	-2.87564	Endothelial cell	Down
Plat	0.874	0.196	0	0	4.1761	Endothelial cell	Up
Epas1	0.667	0.985	0	0	-2.61948	Endothelial cell	Down
S100a6	0.804	0.16	1.45585e-307	4.52085e-303	3.2333	Endothelial cell	Up
Pltp	0.348	0.918	1.81513e-307	5.63652e-303	-2.74492	Endothelial cell	Down
Ptprb	0.621	0.963	1.15302e-302	3.58046e-298	-2.34488	Endothelial cell	Down
Ccnd1	0.883	0.416	2.40427e-288	7.46597e-284	3.09736	Endothelial cell	Up
Bmpr2	0.606	0.964	4.67634e-278	1.45214e-273	-2.02537	Endothelial cell	Down
Fmo1	0.115	0.828	5.57304e-273	1.7306e-268	-2.60921	Endothelial cell	Down
BC028528	0.159	0.833	4.74279e-268	1.47278e-263	-2.6028	Endothelial cell	Down
Actn1	0.804	0.256	2.73967e-265	8.50749e-261	2.64039	Endothelial cell	Up
Procr	0.583	0.042	1.17429e-264	3.64653e-260	2.4514	Endothelial cell	Up
Itga1	0.434	0.92	4.60369e-264	1.42959e-259	-2.28122	Endothelial cell	Down
Lyve1	0.896	0.602	1.60648e-263	4.98861e-259	2.77205	Endothelial cell	Up
Itm2b	0.826	0.984	2.96181e-258	9.19731e-254	-1.51869	Endothelial cell	Down
Gm42418	1	1	8.81038e-255	2.73589e-250	-1.13773	Endothelial cell	Down
Adgre5	0.315	0.871	8.219e-251	2.55225e-246	-2.25796	Endothelial cell	Down
Scn7a	0.086	0.774	2.41854e-244	7.5103e-240	-3.1206	Endothelial cell	Down
Cyyr1	0.424	0.894	1.65257e-239	5.13172e-235	-2.01738	Endothelial cell	Down
Rps2	0.921	0.776	3.56148e-238	1.10594e-233	2.0124	Endothelial cell	Up
Tek	0.205	0.828	7.40413e-238	2.29921e-233	-2.20236	Endothelial cell	Down
Aqp1	0.423	0.902	9.89741e-236	3.07344e-231	-2.03333	Endothelial cell	Down
Nrp1	0.212	0.81	5.46408e-234	1.69676e-229	-2.3578	Endothelial cell	Down
Clec14a	0.394	0.894	3.72218e-232	1.15585e-227	-2.09537	Endothelial cell	Down
Tspan7	0.624	0.945	1.4378e-226	4.4648e-222	-1.69013	Endothelial cell	Down
Emp1	0.874	0.538	1.65519e-221	5.13986e-217	2.27562	Endothelial cell	Up
Tnfrsf12a	0.739	0.2	5.03305e-220	1.56291e-215	2.06879	Endothelial cell	Up
Fkbp1a	0.916	0.825	6.03188e-220	1.87308e-215	1.6824	Endothelial cell	Up
Akap12	0.875	0.562	3.0542e-216	9.48422e-212	2.58562	Endothelial cell	Up
Timp3	0.915	0.61	3.13782e-215	9.74388e-211	2.16563	Endothelial cell	Up
Serpine1	0.559	0.065	6.11593e-215	1.89918e-210	2.39042	Endothelial cell	Up
Tmem100	0.416	0.882	1.54274e-214	4.79069e-210	-2.11035	Endothelial cell	Down
Tspan13	0.269	0.802	4.99992e-214	1.55263e-209	-2.12017	Endothelial cell	Down
Anxa2	0.859	0.532	1.30087e-206	4.03958e-202	1.88248	Endothelial cell	Up
B2m	0.983	0.981	2.44467e-205	7.59143e-201	1.082	Endothelial cell	Up
Rbm3	0.856	0.543	6.41766e-205	1.99288e-200	1.7882	Endothelial cell	Up
Bcl2l1	0.687	0.169	4.165e-204	1.29336e-199	1.75948	Endothelial cell	Up
Col4a1	0.928	0.823	3.77246e-199	1.17146e-194	1.95383	Endothelial cell	Up
Foxp1	0.518	0.883	3.97733e-195	1.23508e-190	-1.72623	Endothelial cell	Down
Clec1a	0.128	0.716	2.19931e-193	6.8295e-189	-2.18588	Endothelial cell	Down
Adgrf5	0.788	0.972	6.69166e-193	2.07796e-188	-1.27951	Endothelial cell	Down
Eif6	0.748	0.3	3.86301e-188	1.19958e-183	1.98501	Endothelial cell	Up
Tagln	0.459	0.038	1.0411e-187	3.23293e-183	2.68801	Endothelial cell	Up
Ace	0.487	0.892	1.10258e-187	3.42384e-183	-1.67071	Endothelial cell	Down
Irf7	0.591	0.113	5.08222e-184	1.57818e-179	1.696	Endothelial cell	Up
Cd74	0.91	0.604	1.06722e-183	3.31403e-179	1.77006	Endothelial cell	Up
Cd274	0.558	0.097	3.35169e-182	1.0408e-177	1.95326	Endothelial cell	Up
Hmcn1	0.149	0.714	1.90294e-180	5.9092e-176	-2.09076	Endothelial cell	Down
Rpl32	0.936	0.89	1.62564e-179	5.0481e-175	1.33277	Endothelial cell	Up
Tnfsf10	0.151	0.709	6.60794e-178	2.05197e-173	-1.92985	Endothelial cell	Down
Hpgd	0.54	0.929	3.49112e-176	1.0841e-171	-1.64506	Endothelial cell	Down
Gapdh	0.819	0.512	9.36815e-176	2.90909e-171	1.75362	Endothelial cell	Up
Sema3c	0.473	0.828	4.62093e-175	1.43494e-170	-2.27439	Endothelial cell	Down
H2-D1	0.975	0.984	7.45142e-175	2.31389e-170	0.960412	Endothelial cell	Up
Myl6	0.939	0.924	1.25521e-174	3.89781e-170	1.29242	Endothelial cell	Up
Selenop	0.374	0.814	4.3453e-174	1.34935e-169	-1.78867	Endothelial cell	Down
S100a11	0.82	0.431	1.11098e-170	3.44993e-166	1.74468	Endothelial cell	Up
Ly6c1	0.907	0.815	7.77195e-170	2.41342e-165	1.79338	Endothelial cell	Up
Serping1	0.464	0.054	9.45673e-168	2.9366e-163	1.68802	Endothelial cell	Up
Cd24a	0.754	0.36	8.42733e-167	2.61694e-162	2.17267	Endothelial cell	Up
Col18a1	0.409	0.031	4.98564e-166	1.54819e-161	1.66929	Endothelial cell	Up
Vegfa	0.214	0.738	7.81103e-166	2.42556e-161	-1.71165	Endothelial cell	Down
Rpl12	0.899	0.795	1.83144e-164	5.68717e-160	1.52097	Endothelial cell	Up
Ahnak	0.916	0.708	4.56714e-164	1.41824e-159	1.64326	Endothelial cell	Up
Sema7a	0.646	0.186	1.10086e-163	3.41851e-159	1.72513	Endothelial cell	Up
Stmn1	0.079	0.626	1.11462e-163	3.46124e-159	-1.91516	Endothelial cell	Down
Sdcbp2	0.428	0.04	3.79871e-163	1.17961e-158	1.33128	Endothelial cell	Up
S100a10	0.848	0.597	1.16168e-161	3.60736e-157	1.74342	Endothelial cell	Up
Col4a2	0.871	0.659	3.81167e-161	1.18364e-156	1.78177	Endothelial cell	Up
Upp1	0.677	0.231	6.3345e-159	1.96705e-154	1.64469	Endothelial cell	Up
Lifr	0.122	0.652	1.56862e-158	4.87103e-154	-1.77676	Endothelial cell	Down
Odc1	0.652	0.203	4.9448e-158	1.53551e-153	1.93691	Endothelial cell	Up
Srgn	0.897	0.795	7.04764e-158	2.1885e-153	1.50752	Endothelial cell	Up
Fxyd5	0.793	0.423	7.52747e-158	2.33751e-153	1.57267	Endothelial cell	Up
Ucp2	0.763	0.377	3.90315e-157	1.21204e-152	1.8219	Endothelial cell	Up
Rnf144a	0.185	0.681	4.08249e-157	1.26773e-152	-1.86056	Endothelial cell	Down
Pitpnc1	0.272	0.731	9.5356e-157	2.96109e-152	-1.7893	Endothelial cell	Down
Sptbn1	0.827	0.972	1.63719e-155	5.08396e-151	-1.11319	Endothelial cell	Down
Arhgef12	0.413	0.814	4.07574e-154	1.26564e-149	-1.52847	Endothelial cell	Down
Nckap5	0.11	0.628	2.12994e-153	6.61409e-149	-1.82202	Endothelial cell	Down
Smarca2	0.119	0.623	4.80408e-153	1.49181e-148	-1.99737	Endothelial cell	Down
Flt1	0.591	0.889	7.09785e-153	2.20409e-148	-1.38084	Endothelial cell	Down
Sema6a	0.119	0.626	3.61342e-152	1.12207e-147	-1.75734	Endothelial cell	Down
Slfn2	0.627	0.19	4.98063e-152	1.54663e-147	1.7626	Endothelial cell	Up
Clca3a1	0.383	0.032	1.2358e-150	3.83754e-146	1.44063	Endothelial cell	Up
Tjp1	0.385	0.78	1.26509e-150	3.92848e-146	-1.53023	Endothelial cell	Down
Rplp0	0.9	0.826	1.85326e-150	5.75492e-146	1.27622	Endothelial cell	Up
Actb	0.98	0.99	2.58094e-148	8.0146e-144	1.04105	Endothelial cell	Up
Fosl1	0.31	0.007	3.22824e-147	1.00246e-142	1.01219	Endothelial cell	Up
Bmp6	0.166	0.653	1.5811e-146	4.90978e-142	-1.71395	Endothelial cell	Down
Dbn1	0.376	0.032	6.60193e-146	2.0501e-141	1.25781	Endothelial cell	Up
Ifit3	0.53	0.117	1.34852e-144	4.18756e-140	1.77816	Endothelial cell	Up
Cxcl10	0.375	0.033	2.84705e-144	8.84094e-140	3.38024	Endothelial cell	Up
Tmsb4x	0.988	0.992	1.92594e-142	5.98061e-138	1.04976	Endothelial cell	Up
Cavin2	0.622	0.924	1.71024e-141	5.31081e-137	-1.2704	Endothelial cell	Down
Arap2	0.185	0.65	4.4998e-141	1.39732e-136	-1.77199	Endothelial cell	Down
Tubb6	0.357	0.027	6.15182e-141	1.91033e-136	1.16938	Endothelial cell	Up
Zbp1	0.43	0.061	1.96187e-140	6.09219e-136	1.38825	Endothelial cell	Up
Rpsa	0.923	0.847	6.33415e-140	1.96694e-135	1.18833	Endothelial cell	Up
Kit	0.209	0.666	2.53581e-137	7.87446e-133	-1.77366	Endothelial cell	Down
Aplp2	0.6	0.879	4.96893e-137	1.543e-132	-1.19594	Endothelial cell	Down
Ctgf	0.542	0.13	5.26961e-137	1.63637e-132	2.04632	Endothelial cell	Up
Plaur	0.707	0.296	6.25031e-137	1.94091e-132	1.56819	Endothelial cell	Up
Tie1	0.255	0.698	6.59997e-137	2.04949e-132	-1.51011	Endothelial cell	Down
Rnd1	0.443	0.068	1.54165e-136	4.7873e-132	1.32118	Endothelial cell	Up
Rasgef1a	0.107	0.585	3.49997e-134	1.08685e-129	-1.64579	Endothelial cell	Down
Lars2	0.777	0.927	3.79162e-134	1.17741e-129	-0.990715	Endothelial cell	Down
Stmn2	0.082	0.561	9.72091e-134	3.01863e-129	-1.86064	Endothelial cell	Down
Rpl13	0.954	0.959	1.60633e-133	4.98814e-129	0.995734	Endothelial cell	Up
Fkbp5	0.325	0.021	1.37133e-132	4.2584e-128	0.906163	Endothelial cell	Up
Plxna2	0.595	0.183	1.76262e-131	5.47346e-127	1.50273	Endothelial cell	Up
Cyp26b1	0.045	0.514	7.53482e-131	2.33979e-126	-3.15907	Endothelial cell	Down
Tspan18	0.187	0.636	3.96969e-130	1.23271e-125	-1.59471	Endothelial cell	Down
Acer2	0.247	0.7	5.56315e-130	1.72753e-125	-1.62194	Endothelial cell	Down
Tuba1c	0.351	0.032	9.19313e-130	2.85474e-125	1.10291	Endothelial cell	Up
Rpl18	0.911	0.887	1.73323e-129	5.38219e-125	0.990473	Endothelial cell	Up
Rps18	0.912	0.875	1.33312e-128	4.13974e-124	1.12001	Endothelial cell	Up
Rhoc	0.788	0.501	1.58565e-127	4.92392e-123	1.5355	Endothelial cell	Up
H2-T22	0.708	0.333	3.30499e-127	1.0263e-122	1.47578	Endothelial cell	Up
Itga3	0.625	0.222	3.2042e-125	9.95001e-121	1.46229	Endothelial cell	Up
Mt2	0.318	0.024	8.33152e-125	2.58719e-120	2.20811	Endothelial cell	Up
Ifi204	0.307	0.02	2.47635e-123	7.6898e-119	1.10254	Endothelial cell	Up
Tspo	0.83	0.632	1.00759e-122	3.12888e-118	1.28257	Endothelial cell	Up
Sema3g	0.158	0.593	6.45988e-122	2.00599e-117	-1.77477	Endothelial cell	Down
Ddx5	0.877	0.97	8.14942e-122	2.53064e-117	-0.874373	Endothelial cell	Down
Jup	0.323	0.719	1.48646e-121	4.61589e-117	-1.33462	Endothelial cell	Down
Cbfa2t3	0.202	0.63	7.10884e-121	2.20751e-116	-1.51859	Endothelial cell	Down
Ctla2a	0.918	0.92	1.02806e-120	3.19244e-116	1.65173	Endothelial cell	Up
Casc4	0.214	0.633	2.46614e-120	7.65809e-116	-1.67885	Endothelial cell	Down
Adgrg1	0.387	0.057	4.53155e-120	1.40718e-115	1.06061	Endothelial cell	Up
Ifrd1	0.742	0.343	7.1423e-120	2.2179e-115	1.33508	Endothelial cell	Up
Rdx	0.432	0.76	5.46229e-119	1.69621e-114	-1.43926	Endothelial cell	Down
Hmga1	0.275	0.012	1.04744e-118	3.25261e-114	0.755039	Endothelial cell	Up
Rpl19	0.943	0.931	1.61892e-118	5.02724e-114	0.866277	Endothelial cell	Up
Ier3	0.626	0.859	3.98706e-118	1.2381e-113	-1.58084	Endothelial cell	Down
Ushbp1	0.047	0.489	1.10498e-117	3.43129e-113	-1.44892	Endothelial cell	Down
Myzap	0.229	0.64	3.23672e-117	1.0051e-112	-1.49392	Endothelial cell	Down
Sox18	0.152	0.591	2.43321e-116	7.55583e-112	-1.51491	Endothelial cell	Down
Anxa3	0.831	0.638	2.83931e-115	8.81691e-111	1.34552	Endothelial cell	Up
Mt1	0.401	0.073	8.07835e-115	2.50857e-110	2.62624	Endothelial cell	Up
Rras2	0.437	0.089	1.06143e-114	3.29605e-110	1.10039	Endothelial cell	Up
H2-K1	0.981	0.97	3.07608e-114	9.55214e-110	0.748953	Endothelial cell	Up
Cd63	0.451	0.1	9.61536e-114	2.98586e-109	1.33611	Endothelial cell	Up
H3f3a	0.722	0.907	2.29671e-113	7.13199e-109	-0.964147	Endothelial cell	Down
Crlf2	0.579	0.195	2.40113e-113	7.45623e-109	1.19872	Endothelial cell	Up
Gstm1	0.226	0.645	2.95961e-112	9.19047e-108	-1.37111	Endothelial cell	Down
Acvrl1	0.722	0.922	1.994e-111	6.19196e-107	-1.00133	Endothelial cell	Down
Gprc5b	0.233	0.004	2.4305e-110	7.54744e-106	0.779872	Endothelial cell	Up
Cpd	0.3	0.679	1.844e-109	5.72617e-105	-1.32935	Endothelial cell	Down
Dlc1	0.428	0.756	3.25986e-109	1.01228e-104	-1.2301	Endothelial cell	Down
Rsad2	0.341	0.046	9.45582e-109	2.93632e-104	2.22282	Endothelial cell	Up
Ddah2	0.181	0.586	1.19954e-108	3.72495e-104	-1.41485	Endothelial cell	Down
Ahr	0.16	0.567	2.76536e-108	8.58728e-104	-1.52392	Endothelial cell	Down
Ankrd44	0.095	0.519	5.00589e-108	1.55448e-103	-1.42196	Endothelial cell	Down
Zfp36l1	0.3	0.688	1.28114e-107	3.97831e-103	-1.27358	Endothelial cell	Down
Nedd4	0.385	0.72	4.0151e-107	1.24681e-102	-1.22545	Endothelial cell	Down
Btg2	0.571	0.832	5.21532e-107	1.61951e-102	-1.36547	Endothelial cell	Down
Csrp1	0.743	0.414	7.10009e-107	2.20479e-102	1.43419	Endothelial cell	Up
Eif5a	0.792	0.546	9.24074e-107	2.86953e-102	1.22743	Endothelial cell	Up
Junb	0.675	0.883	1.39391e-106	4.3285e-102	-1.20373	Endothelial cell	Down
Pde3a	0.251	0.644	9.60453e-106	2.9825e-101	-1.43001	Endothelial cell	Down
Rps10	0.916	0.907	1.66502e-105	5.17038e-101	0.911677	Endothelial cell	Up
Vcan	0.236	0.008	1.9533e-105	6.06559e-101	0.984767	Endothelial cell	Up
Ramp2	0.763	0.96	5.08741e-105	1.57979e-100	-0.906472	Endothelial cell	Down
Dpysl2	0.192	0.584	6.59439e-105	2.04776e-100	-1.34731	Endothelial cell	Down
Slfn5	0.47	0.79	2.25267e-104	6.99523e-100	-1.25202	Endothelial cell	Down
Rpl24	0.908	0.864	4.16016e-104	1.29185e-99	0.889924	Endothelial cell	Up
Jun	0.886	0.976	5.76586e-104	1.79047e-99	-1.02673	Endothelial cell	Down
Tmem2	0.357	0.689	1.07065e-103	3.32468e-99	-1.49896	Endothelial cell	Down
Hip1	0.109	0.515	1.09995e-103	3.41566e-99	-1.41216	Endothelial cell	Down
Ier2	0.589	0.844	1.521e-103	4.72315e-99	-1.24706	Endothelial cell	Down
Rps27a	0.918	0.932	2.50155e-103	7.76805e-99	0.865339	Endothelial cell	Up
Rps19	0.925	0.901	8.66376e-102	2.69036e-97	0.923505	Endothelial cell	Up
Tpm4	0.818	0.604	1.17749e-101	3.65645e-97	1.23959	Endothelial cell	Up
Apol10b	0.35	0.058	3.12371e-101	9.70007e-97	1.14436	Endothelial cell	Up
Samd12	0.024	0.414	6.30196e-101	1.95695e-96	-1.35211	Endothelial cell	Down
Sox7	0.226	0.607	1.06884e-100	3.31906e-96	-1.4138	Endothelial cell	Down
Cav2	0.539	0.803	1.17904e-100	3.66127e-96	-1.11789	Endothelial cell	Down
Ercc1	0.39	0.08	1.62832e-99	5.05641e-95	1.04421	Endothelial cell	Up
Gja4	0.139	0.544	1.99063e-99	6.1815e-95	-1.42363	Endothelial cell	Down
Cd34	0.71	0.403	2.5302e-99	7.85704e-95	1.32169	Endothelial cell	Up
Rplp1	0.94	0.931	3.10912e-99	9.65476e-95	0.922166	Endothelial cell	Up
Ddx39	0.407	0.086	6.30517e-99	1.95795e-94	0.876879	Endothelial cell	Up
Cdkn1a	0.837	0.569	1.24988e-98	3.88126e-94	1.12361	Endothelial cell	Up
Rpl8	0.911	0.892	1.26461e-98	3.92698e-94	0.816056	Endothelial cell	Up
Bcar3	0.297	0.033	1.68454e-98	5.23101e-94	0.827929	Endothelial cell	Up
Apod	0.204	0.002	5.22376e-98	1.62213e-93	2.00669	Endothelial cell	Up
Elob	0.806	0.598	7.08145e-97	2.199e-92	1.16953	Endothelial cell	Up
Lmo2	0.158	0.542	1.39658e-96	4.3368e-92	-1.30141	Endothelial cell	Down
Clec2d	0.527	0.82	1.91014e-96	5.93156e-92	-1.12933	Endothelial cell	Down
Casz1	0.336	0.681	8.51473e-96	2.64408e-91	-1.26154	Endothelial cell	Down
Noct	0.304	0.041	5.92721e-95	1.84058e-90	1.14104	Endothelial cell	Up
Ablim1	0.174	0.561	1.1578e-94	3.59533e-90	-1.24398	Endothelial cell	Down
Snhg6	0.477	0.139	3.28309e-94	1.0195e-89	0.993773	Endothelial cell	Up
Ncald	0.075	0.458	4.8745e-94	1.51368e-89	-1.33278	Endothelial cell	Down
Pfn1	0.818	0.626	6.22776e-94	1.93391e-89	1.02624	Endothelial cell	Up
Actg1	0.937	0.947	8.42818e-94	2.6172e-89	0.878512	Endothelial cell	Up
Cyp4b1	0.343	0.705	2.98028e-93	9.25465e-89	-1.32135	Endothelial cell	Down
Myc	0.244	0.018	4.63613e-93	1.43966e-88	0.842857	Endothelial cell	Up
Filip1l	0.675	0.344	6.84804e-93	2.12652e-88	1.27969	Endothelial cell	Up
Sphk1	0.195	0.003	1.09677e-92	3.40581e-88	0.616697	Endothelial cell	Up
Elk3	0.295	0.641	1.10201e-92	3.42206e-88	-1.22151	Endothelial cell	Down
Eef1a1	0.949	0.973	1.27979e-92	3.97413e-88	0.654742	Endothelial cell	Up
Enc1	0.372	0.077	4.76032e-92	1.47822e-87	1.08298	Endothelial cell	Up
Syne2	0.136	0.513	1.93834e-91	6.01914e-87	-1.326	Endothelial cell	Down
Pcdh17	0.353	0.678	5.92322e-91	1.83934e-86	-1.31138	Endothelial cell	Down
Ddx17	0.166	0.543	1.46523e-90	4.54999e-86	-1.10946	Endothelial cell	Down
Ptma	0.89	0.975	3.98792e-90	1.23837e-85	-0.678912	Endothelial cell	Down
Il18bp	0.337	0.059	6.98704e-90	2.16969e-85	0.84928	Endothelial cell	Up
Pgk1	0.521	0.187	1.55346e-89	4.82395e-85	1.07753	Endothelial cell	Up
Rasgrp3	0.171	0.538	3.64171e-88	1.13086e-83	-1.30457	Endothelial cell	Down
Rac1	0.847	0.739	8.72904e-88	2.71063e-83	1.01084	Endothelial cell	Up
Clic1	0.85	0.753	1.54886e-87	4.80969e-83	0.961458	Endothelial cell	Up
Dpp4	0.035	0.389	2.09149e-87	6.4947e-83	-1.2506	Endothelial cell	Down
Ifi211	0.189	0.004	3.33695e-87	1.03622e-82	0.63686	Endothelial cell	Up
1700017B05Rik	0.364	0.077	6.64799e-87	2.0644e-82	0.908306	Endothelial cell	Up
Psmb3	0.707	0.41	1.17853e-86	3.6597e-82	1.09896	Endothelial cell	Up
Aplnr	0.003	0.34	2.9877e-86	9.27771e-82	-1.26496	Endothelial cell	Down
Spry4	0.579	0.25	3.53926e-86	1.09905e-81	1.2798	Endothelial cell	Up
Efnb2	0.308	0.635	3.57766e-86	1.11097e-81	-1.52108	Endothelial cell	Down
Prickle2	0.094	0.458	5.15402e-86	1.60048e-81	-1.23794	Endothelial cell	Down
Rpl7a	0.856	0.754	1.27538e-85	3.96043e-81	0.898174	Endothelial cell	Up
Npr3	0.117	0.48	1.35531e-85	4.20863e-81	-1.56895	Endothelial cell	Down
Ripply3	0.135	0.494	4.79057e-85	1.48762e-80	-1.28005	Endothelial cell	Down
Gpihbp1	0.548	0.835	6.50542e-85	2.02013e-80	-0.959635	Endothelial cell	Down
Acot7	0.262	0.032	8.05976e-84	2.5028e-79	0.672676	Endothelial cell	Up
Gbp4	0.698	0.388	8.44507e-84	2.62245e-79	1.41359	Endothelial cell	Up
Lcn2	0.19	0.006	9.16132e-84	2.84487e-79	1.50447	Endothelial cell	Up
Rps5	0.895	0.89	3.77414e-83	1.17198e-78	0.867641	Endothelial cell	Up
Abi3bp	0.019	0.357	4.23897e-83	1.31633e-78	-1.42233	Endothelial cell	Down
Hbegf	0.706	0.431	5.64511e-83	1.75298e-78	1.76251	Endothelial cell	Up
4931406P16Rik	0.45	0.73	1.12411e-82	3.49069e-78	-1.01113	Endothelial cell	Down
Lmna	0.72	0.459	1.97405e-82	6.13001e-78	1.19216	Endothelial cell	Up
Ldb2	0.218	0.569	5.20125e-82	1.61515e-77	-1.24191	Endothelial cell	Down
Tbc1d1	0.309	0.055	6.85661e-82	2.12918e-77	0.82535	Endothelial cell	Up
Ppp1r14b	0.531	0.21	8.63618e-82	2.68179e-77	1.09144	Endothelial cell	Up
Pcgf5	0.49	0.17	1.0974e-81	3.40777e-77	1.07875	Endothelial cell	Up
Ehd4	0.83	0.952	1.4497e-81	4.50175e-77	-0.753251	Endothelial cell	Down
Flnb	0.688	0.389	3.17755e-81	9.86725e-77	1.17625	Endothelial cell	Up
Psmc3	0.653	0.324	5.10277e-81	1.58456e-76	0.991533	Endothelial cell	Up
Irf8	0.325	0.064	5.29372e-81	1.64386e-76	0.876291	Endothelial cell	Up
Anp32a	0.305	0.62	5.96113e-81	1.85111e-76	-1.18048	Endothelial cell	Down
Zfp36	0.537	0.775	6.27474e-81	1.9485e-76	-1.17529	Endothelial cell	Down
Kank3	0.147	0.498	6.975e-81	2.16595e-76	-1.10243	Endothelial cell	Down
Laptm4a	0.585	0.801	7.73976e-81	2.40343e-76	-0.894324	Endothelial cell	Down
Cavin3	0.526	0.212	1.43882e-80	4.46798e-76	1.22193	Endothelial cell	Up
Hes1	0.28	0.621	1.66666e-80	5.17549e-76	-1.27488	Endothelial cell	Down
Cdc42ep3	0.343	0.076	3.37088e-80	1.04676e-75	1.19642	Endothelial cell	Up
Palmd	0.163	0.51	4.96452e-80	1.54163e-75	-1.19441	Endothelial cell	Down
Bax	0.639	0.348	5.40244e-80	1.67762e-75	1.15297	Endothelial cell	Up
Zfp503	0.19	0.533	1.81711e-79	5.64267e-75	-1.27766	Endothelial cell	Down
Eng	0.739	0.905	1.85293e-79	5.75389e-75	-0.807897	Endothelial cell	Down
Hif1a	0.524	0.208	2.51986e-79	7.82493e-75	1.18886	Endothelial cell	Up
Rpl11	0.893	0.871	4.07545e-79	1.26555e-74	0.782493	Endothelial cell	Up
Tsc22d3	0.537	0.221	4.28601e-79	1.33094e-74	1.24088	Endothelial cell	Up
Fosb	0.361	0.676	5.34064e-79	1.65843e-74	-1.28965	Endothelial cell	Down
Eif4a1	0.827	0.671	6.956e-79	2.16005e-74	0.883133	Endothelial cell	Up
Socs3	0.455	0.709	8.11666e-79	2.52047e-74	-1.43139	Endothelial cell	Down
Syne1	0.312	0.645	2.05055e-78	6.36757e-74	-1.09018	Endothelial cell	Down
Cxcl9	0.17	0.003	2.4101e-78	7.48409e-74	1.38013	Endothelial cell	Up
Akr1b8	0.197	0.012	2.60357e-78	8.08486e-74	0.60221	Endothelial cell	Up
Tpm1	0.596	0.295	5.02198e-78	1.55947e-73	1.31155	Endothelial cell	Up
Sox11	0.112	0.454	6.14181e-78	1.90722e-73	-1.39824	Endothelial cell	Down
Rps3a1	0.917	0.899	7.50531e-78	2.33062e-73	0.722534	Endothelial cell	Up
Tcn2	0.261	0.593	9.74881e-78	3.0273e-73	-1.0894	Endothelial cell	Down
Myl12a	0.881	0.826	1.87391e-77	5.81904e-73	0.852257	Endothelial cell	Up
Cav1	0.766	0.924	2.01006e-77	6.24183e-73	-0.766748	Endothelial cell	Down
Map2k3	0.505	0.189	4.23344e-77	1.31461e-72	0.972195	Endothelial cell	Up
Rpl6	0.908	0.885	8.82172e-77	2.73941e-72	0.710905	Endothelial cell	Up
Ets2	0.389	0.678	1.28656e-76	3.99516e-72	-1.1289	Endothelial cell	Down
Tmtc2	0.089	0.422	1.816e-76	5.63921e-72	-1.13229	Endothelial cell	Down
Rps3	0.894	0.873	2.30005e-76	7.14234e-72	0.789446	Endothelial cell	Up
Psmc4	0.556	0.244	2.38612e-76	7.40963e-72	1.00129	Endothelial cell	Up
Mlkl	0.302	0.057	4.55618e-76	1.41483e-71	0.703636	Endothelial cell	Up
Atp2a3	0.131	0.465	9.10882e-76	2.82856e-71	-1.14322	Endothelial cell	Down
Esd	0.615	0.329	1.28334e-75	3.98516e-71	1.21397	Endothelial cell	Up
Ly6a	0.923	0.941	2.19389e-75	6.81268e-71	0.942528	Endothelial cell	Up
Myl12b	0.482	0.762	2.34611e-75	7.28538e-71	-0.885301	Endothelial cell	Down
Rgcc	0.467	0.174	3.00571e-75	9.33362e-71	1.50767	Endothelial cell	Up
Cltb	0.655	0.375	5.51488e-75	1.71253e-70	1.03313	Endothelial cell	Up
Cald1	0.659	0.385	1.05249e-74	3.26831e-70	1.38828	Endothelial cell	Up
Fam107a	0.272	0.045	3.284e-74	1.01978e-69	0.841376	Endothelial cell	Up
Tap1	0.66	0.368	4.12429e-74	1.28072e-69	1.08338	Endothelial cell	Up
Ido1	0.228	0.026	4.79285e-74	1.48832e-69	0.853348	Endothelial cell	Up
Meis1	0.074	0.402	5.39885e-74	1.67651e-69	-1.18385	Endothelial cell	Down
Rpl29	0.843	0.748	5.97526e-74	1.8555e-69	0.847433	Endothelial cell	Up
Afap1l1	0.424	0.688	7.61476e-74	2.36461e-69	-1.03971	Endothelial cell	Down
Ifi27l2a	0.331	0.077	9.23042e-74	2.86632e-69	1.24354	Endothelial cell	Up
Slc16a9	0.079	0.401	9.58403e-74	2.97613e-69	-1.26634	Endothelial cell	Down
Rpl10	0.87	0.766	2.35893e-73	7.32518e-69	0.767758	Endothelial cell	Up
Prickle1	0.06	0.38	4.55277e-73	1.41377e-68	-1.13265	Endothelial cell	Down
Aldh2	0.566	0.831	5.64763e-73	1.75376e-68	-0.816638	Endothelial cell	Down
Ecm1	0.546	0.243	8.45548e-73	2.62568e-68	1.26942	Endothelial cell	Up
Mcam	0.741	0.537	8.76652e-73	2.72227e-68	1.14775	Endothelial cell	Up
Psma7	0.761	0.549	1.05489e-72	3.27574e-68	0.990829	Endothelial cell	Up
Rasal2	0.129	0.456	1.38973e-72	4.31552e-68	-1.09006	Endothelial cell	Down
Bnip3l	0.171	0.498	2.15877e-72	6.70364e-68	-1.04952	Endothelial cell	Down
Npr1	0.095	0.413	2.84348e-72	8.82986e-68	-1.12796	Endothelial cell	Down
Arrb1	0.089	0.411	9.17181e-72	2.84812e-67	-1.06171	Endothelial cell	Down
Klf6	0.813	0.652	1.00994e-71	3.13616e-67	1.0352	Endothelial cell	Up
Rpl15	0.889	0.868	1.60256e-71	4.97643e-67	0.745037	Endothelial cell	Up
Ninj1	0.421	0.138	4.45031e-71	1.38195e-66	0.885267	Endothelial cell	Up
Nr3c1	0.262	0.574	4.49753e-71	1.39662e-66	-1.05611	Endothelial cell	Down
Xaf1	0.622	0.319	5.93556e-71	1.84317e-66	1.03833	Endothelial cell	Up
Ccl5	0.293	0.057	7.71308e-71	2.39514e-66	1.04007	Endothelial cell	Up
Plcb1	0.151	0.477	8.7116e-71	2.70521e-66	-1.12637	Endothelial cell	Down
Plekho1	0.094	0.407	9.33616e-71	2.89916e-66	-1.09327	Endothelial cell	Down
Qsox1	0.645	0.34	1.9048e-70	5.91497e-66	0.970574	Endothelial cell	Up
Nhp2	0.366	0.1	2.66061e-70	8.26198e-66	0.773998	Endothelial cell	Up
Pdlim7	0.474	0.181	3.47573e-70	1.07932e-65	1.0086	Endothelial cell	Up
Ppia	0.925	0.94	3.48955e-70	1.08361e-65	0.635766	Endothelial cell	Up
Clstn1	0.147	0.463	4.80579e-70	1.49234e-65	-1.06236	Endothelial cell	Down
Ran	0.697	0.455	7.21178e-70	2.23948e-65	0.994117	Endothelial cell	Up
Podxl	0.633	0.846	1.62583e-69	5.04869e-65	-0.79026	Endothelial cell	Down
Rpl36	0.882	0.851	1.81774e-69	5.64463e-65	0.776631	Endothelial cell	Up
Glipr2	0.18	0.012	2.35377e-69	7.30916e-65	0.541409	Endothelial cell	Up
Actn4	0.794	0.645	3.81561e-69	1.18486e-64	0.939251	Endothelial cell	Up
Tmem44	0.036	0.333	7.26034e-69	2.25455e-64	-1.01474	Endothelial cell	Down
Sox17	0.192	0.512	9.20328e-69	2.85789e-64	-1.1134	Endothelial cell	Down
Smpdl3a	0.068	0.379	9.37022e-69	2.90974e-64	-0.99944	Endothelial cell	Down
Sox4	0.133	0.452	1.26525e-68	3.92897e-64	-1.21663	Endothelial cell	Down
Cish	0.219	0.535	1.71379e-68	5.32182e-64	-1.13189	Endothelial cell	Down
Pvr	0.45	0.16	3.69449e-68	1.14725e-63	0.904226	Endothelial cell	Up
Rpl38	0.911	0.871	4.38351e-68	1.36121e-63	0.716475	Endothelial cell	Up
Egr1	0.417	0.702	6.63922e-68	2.06168e-63	-1.27739	Endothelial cell	Down
Nme1	0.526	0.228	1.45362e-67	4.51394e-63	0.912182	Endothelial cell	Up
Ephb4	0.126	0.44	1.60529e-67	4.98491e-63	-1.05675	Endothelial cell	Down
Wfdc1	0.015	0.297	1.98508e-67	6.16427e-63	-1.07484	Endothelial cell	Down
Ddah1	0.549	0.256	2.30366e-67	7.15357e-63	0.990647	Endothelial cell	Up
Tmem50a	0.286	0.576	2.74506e-67	8.52424e-63	-0.993929	Endothelial cell	Down
Tecpr1	0.137	0.443	3.04714e-67	9.46229e-63	-1.11334	Endothelial cell	Down
C1qbp	0.442	0.161	3.7265e-67	1.15719e-62	0.874253	Endothelial cell	Up
Prss23	0.558	0.243	4.00687e-67	1.24425e-62	1.15991	Endothelial cell	Up
Ifitm3	0.951	0.974	9.75231e-67	3.02839e-62	0.808676	Endothelial cell	Up
Efna1	0.084	0.389	1.10004e-66	3.41596e-62	-1.07192	Endothelial cell	Down
Prex2	0.268	0.581	1.11124e-66	3.45073e-62	-0.997384	Endothelial cell	Down
Map3k6	0.275	0.056	1.79239e-66	5.56591e-62	0.831531	Endothelial cell	Up
Clk1	0.361	0.65	2.84314e-66	8.8288e-62	-0.983267	Endothelial cell	Down
Rpl14	0.854	0.795	3.04314e-66	9.44988e-62	0.780494	Endothelial cell	Up
Gzma	0.209	0.024	4.38711e-66	1.36233e-61	0.70566	Endothelial cell	Up
Zfp593	0.313	0.075	5.24921e-66	1.63004e-61	0.769408	Endothelial cell	Up
Psma3	0.748	0.532	5.34904e-66	1.66104e-61	0.840747	Endothelial cell	Up
Rpl10a	0.834	0.731	5.47266e-66	1.69943e-61	0.848941	Endothelial cell	Up
Galnt18	0.172	0.473	1.09894e-65	3.41253e-61	-1.09959	Endothelial cell	Down
Peak1	0.455	0.173	1.72251e-65	5.34891e-61	0.966192	Endothelial cell	Up
Card19	0.536	0.247	2.45772e-65	7.63195e-61	0.950567	Endothelial cell	Up
Cebpb	0.444	0.171	4.67958e-65	1.45315e-60	1.31681	Endothelial cell	Up
Rps6	0.884	0.864	4.79567e-65	1.4892e-60	0.700697	Endothelial cell	Up
Aprt	0.421	0.149	5.11165e-65	1.58732e-60	0.910231	Endothelial cell	Up
Oaz2	0.201	0.496	7.44241e-65	2.31109e-60	-1.0901	Endothelial cell	Down
Etl4	0.054	0.348	1.16032e-64	3.60316e-60	-0.983448	Endothelial cell	Down
Tmem167	0.528	0.238	1.24793e-64	3.8752e-60	0.940752	Endothelial cell	Up
Bst2	0.838	0.752	1.4474e-64	4.49462e-60	1.04012	Endothelial cell	Up
Scn3b	0.019	0.293	3.9301e-64	1.22042e-59	-1.12056	Endothelial cell	Down
Apln	0.289	0.068	4.34559e-64	1.34944e-59	1.09621	Endothelial cell	Up
Stard9	0.098	0.401	5.24663e-64	1.62924e-59	-1.03455	Endothelial cell	Down
Myo6	0.125	0.424	7.72334e-64	2.39833e-59	-1.08748	Endothelial cell	Down
Rpl4	0.81	0.687	8.28655e-64	2.57322e-59	0.792405	Endothelial cell	Up
Hnrnpa2b1	0.626	0.821	8.33986e-64	2.58978e-59	-0.751893	Endothelial cell	Down
Klhl24	0.056	0.346	2.47662e-63	7.69065e-59	-0.965211	Endothelial cell	Down
Gm12840	0.19	0.02	2.7321e-63	8.484e-59	0.619118	Endothelial cell	Up
Psmd12	0.602	0.314	2.78946e-63	8.6621e-59	0.863304	Endothelial cell	Up
Pkm	0.657	0.399	3.97601e-63	1.23467e-58	0.978065	Endothelial cell	Up
Calm2	0.827	0.732	4.68166e-63	1.4538e-58	0.967244	Endothelial cell	Up
Ptprm	0.232	0.525	1.16378e-62	3.61389e-58	-1.0278	Endothelial cell	Down
Wee1	0.249	0.046	1.30412e-62	4.0497e-58	0.728987	Endothelial cell	Up
Ctps	0.259	0.051	1.47118e-62	4.56844e-58	0.676908	Endothelial cell	Up
S1pr1	0.862	0.811	1.73644e-62	5.39217e-58	0.850331	Endothelial cell	Up
Got1	0.257	0.05	2.02204e-62	6.27904e-58	0.608061	Endothelial cell	Up
Top1	0.557	0.753	2.15834e-62	6.70228e-58	-0.895973	Endothelial cell	Down
Rps27l	0.699	0.486	3.37668e-62	1.04856e-57	1.03227	Endothelial cell	Up
Plpp1	0.804	0.666	4.3453e-62	1.34935e-57	0.919236	Endothelial cell	Up
Oraov1	0.31	0.078	6.0168e-62	1.8684e-57	0.704306	Endothelial cell	Up
Mmp15	0.023	0.29	1.07071e-61	3.32489e-57	-0.923415	Endothelial cell	Down
Tpm3	0.845	0.697	1.66783e-61	5.17912e-57	0.735135	Endothelial cell	Up
Fbl	0.423	0.151	2.20255e-61	6.83958e-57	0.746633	Endothelial cell	Up
Mrto4	0.311	0.08	2.57068e-61	7.98272e-57	0.692399	Endothelial cell	Up
Rpl23	0.932	0.939	2.69062e-61	8.35517e-57	0.598207	Endothelial cell	Up
Ppa1	0.34	0.098	2.71691e-61	8.43683e-57	0.73182	Endothelial cell	Up
Tnrc6b	0.149	0.446	4.54541e-61	1.41149e-56	-1.0254	Endothelial cell	Down
Ets1	0.602	0.791	5.44782e-61	1.69171e-56	-0.84134	Endothelial cell	Down
Zbtb4	0.162	0.45	6.23607e-61	1.93649e-56	-1.00695	Endothelial cell	Down
Hspa1b	0.535	0.753	9.68556e-61	3.00766e-56	-1.35208	Endothelial cell	Down
Rsrp1	0.441	0.699	1.06197e-60	3.29773e-56	-0.888105	Endothelial cell	Down
Sik1	0.404	0.14	1.10641e-60	3.43574e-56	0.936306	Endothelial cell	Up
Hey1	0.017	0.276	1.1423e-60	3.54717e-56	-1.10564	Endothelial cell	Down
Mcf2l	0.034	0.303	1.55789e-60	4.8377e-56	-0.999533	Endothelial cell	Down
Ppp1r15a	0.53	0.735	1.57048e-60	4.87681e-56	-1.03309	Endothelial cell	Down
Ctnnd1	0.315	0.579	2.42375e-60	7.52648e-56	-0.955268	Endothelial cell	Down
Ypel3	0.064	0.345	2.49077e-60	7.7346e-56	-0.9326	Endothelial cell	Down
Plscr4	0.057	0.335	3.22701e-60	1.00208e-55	-0.908458	Endothelial cell	Down
Rgs12	0.644	0.387	4.00734e-60	1.2444e-55	1.09191	Endothelial cell	Up
Sash1	0.312	0.599	8.95441e-60	2.78061e-55	-0.913452	Endothelial cell	Down
Klhl5	0.518	0.741	1.24604e-59	3.86934e-55	-0.830756	Endothelial cell	Down
Fgd5	0.187	0.477	1.39429e-59	4.32969e-55	-0.959958	Endothelial cell	Down
Ppp1r16b	0.18	0.469	1.96102e-59	6.08955e-55	-0.985462	Endothelial cell	Down
U2af1	0.617	0.337	2.24213e-59	6.96249e-55	0.856103	Endothelial cell	Up
Sptan1	0.628	0.818	2.63703e-59	8.18876e-55	-0.680133	Endothelial cell	Down
Myo10	0.307	0.575	3.11003e-59	9.65759e-55	-1.00994	Endothelial cell	Down
Clic4	0.922	0.907	3.11766e-59	9.68126e-55	0.693827	Endothelial cell	Up
Rps8	0.936	0.955	4.028e-59	1.25081e-54	0.6259	Endothelial cell	Up
Hspa1a	0.617	0.809	4.19358e-59	1.30223e-54	-1.23022	Endothelial cell	Down
Ssr4	0.603	0.333	5.68365e-59	1.76494e-54	0.929775	Endothelial cell	Up
Galnt1	0.56	0.289	6.30046e-59	1.95648e-54	0.961277	Endothelial cell	Up
Tbx3	0.284	0.567	6.51664e-59	2.02361e-54	-1.06611	Endothelial cell	Down
Kdr	0.472	0.719	8.23874e-59	2.55838e-54	-1.03285	Endothelial cell	Down
Arap3	0.292	0.564	1.04756e-58	3.25299e-54	-0.916038	Endothelial cell	Down
Ppp1r10	0.198	0.487	1.04987e-58	3.26017e-54	-1.06068	Endothelial cell	Down
Adgrl4	0.605	0.823	1.31431e-58	4.08133e-54	-0.757266	Endothelial cell	Down
Arhgef15	0.256	0.531	3.13953e-58	9.74918e-54	-0.943711	Endothelial cell	Down
Ccnl1	0.52	0.719	3.14824e-58	9.77622e-54	-0.948533	Endothelial cell	Down
S100a9	0.3	0.077	3.75564e-58	1.16624e-53	1.16897	Endothelial cell	Up
Foxn3	0.133	0.42	4.52749e-58	1.40592e-53	-0.90931	Endothelial cell	Down
Pnrc1	0.291	0.576	5.92538e-58	1.84001e-53	-1.02169	Endothelial cell	Down
Ifit3b	0.258	0.054	6.25068e-58	1.94102e-53	0.789702	Endothelial cell	Up
Tmco1	0.269	0.53	1.18532e-57	3.68077e-53	-1.00948	Endothelial cell	Down
Sparc	0.834	0.736	1.58627e-57	4.92583e-53	0.881885	Endothelial cell	Up
Sbno2	0.325	0.575	1.81205e-57	5.62696e-53	-1.16003	Endothelial cell	Down
Psmb7	0.587	0.317	2.48776e-57	7.72526e-53	0.818001	Endothelial cell	Up
Rps7	0.873	0.83	3.69303e-57	1.1468e-52	0.699003	Endothelial cell	Up
Psma4	0.616	0.364	6.03217e-57	1.87317e-52	0.842484	Endothelial cell	Up
Slc43a3	0.491	0.751	6.757e-57	2.09825e-52	-0.695899	Endothelial cell	Down
Gnl3	0.48	0.212	7.02792e-57	2.18238e-52	0.946624	Endothelial cell	Up
Aaed1	0.111	0.386	7.08323e-57	2.19955e-52	-0.977708	Endothelial cell	Down
Sorbs2	0.227	0.044	8.19433e-57	2.54458e-52	1.10992	Endothelial cell	Up
Serpina3f	0.208	0.033	8.32614e-57	2.58552e-52	0.86751	Endothelial cell	Up
Kmt2e	0.357	0.621	9.62827e-57	2.98987e-52	-0.859421	Endothelial cell	Down
Srm	0.246	0.051	1.29773e-56	4.02985e-52	0.544938	Endothelial cell	Up
Ttc28	0.191	0.476	2.17056e-56	6.74023e-52	-0.979828	Endothelial cell	Down
Mtmr10	0.324	0.096	2.26957e-56	7.04771e-52	0.766571	Endothelial cell	Up
Psmd4	0.6	0.332	2.31736e-56	7.19611e-52	0.848706	Endothelial cell	Up
Nek6	0.282	0.069	2.4257e-56	7.53254e-52	0.683188	Endothelial cell	Up
Gm14005	0.164	0.015	3.01085e-56	9.34959e-52	0.411817	Endothelial cell	Up
Ampd3	0.363	0.123	1.04392e-55	3.24168e-51	0.833269	Endothelial cell	Up
Zfp608	0.125	0.398	1.5251e-55	4.73589e-51	-1.0384	Endothelial cell	Down
Tmem128	0.507	0.236	1.6986e-55	5.27467e-51	0.780145	Endothelial cell	Up
Heg1	0.52	0.721	1.83736e-55	5.70555e-51	-0.852577	Endothelial cell	Down
Aen	0.266	0.061	1.91384e-55	5.94304e-51	0.583485	Endothelial cell	Up
Ranbp1	0.587	0.313	2.54967e-55	7.91748e-51	0.813401	Endothelial cell	Up
Psma6	0.599	0.339	4.69051e-55	1.45654e-50	0.810365	Endothelial cell	Up
Fos	0.571	0.764	4.82498e-55	1.4983e-50	-1.17178	Endothelial cell	Down
Dapk3	0.413	0.16	1.15749e-54	3.59436e-50	0.747559	Endothelial cell	Up
Hmga2	0.116	0.001	1.17197e-54	3.63932e-50	0.457738	Endothelial cell	Up
Gpr182	0.1	0.369	1.43131e-54	4.44464e-50	-0.980206	Endothelial cell	Down
Nfib	0.711	0.853	1.68842e-54	5.24305e-50	-0.728199	Endothelial cell	Down
Gpatch4	0.25	0.056	2.40494e-54	7.46807e-50	0.668331	Endothelial cell	Up
Gnaq	0.351	0.588	2.60416e-54	8.0867e-50	-0.934979	Endothelial cell	Down
Nucb2	0.311	0.088	2.7909e-54	8.66659e-50	0.635947	Endothelial cell	Up
Pcp4l1	0.037	0.286	2.93692e-54	9.12001e-50	-0.915144	Endothelial cell	Down
Mybbp1a	0.374	0.13	2.96462e-54	9.20605e-50	0.723044	Endothelial cell	Up
Slco2a1	0.716	0.873	7.25471e-54	2.25281e-49	-0.701432	Endothelial cell	Down
Itpr2	0.131	0.406	7.90338e-54	2.45424e-49	-0.977363	Endothelial cell	Down
Gbp2	0.628	0.411	3.9433e-53	1.22451e-48	1.5326	Endothelial cell	Up
Psmb4	0.671	0.45	4.36131e-53	1.35432e-48	0.839108	Endothelial cell	Up
Hs3st1	0.063	0.32	4.93953e-53	1.53387e-48	-0.947672	Endothelial cell	Down
Pfdn1	0.488	0.23	7.25234e-53	2.25207e-48	0.841259	Endothelial cell	Up
Fnbp1l	0.282	0.544	8.24819e-53	2.56131e-48	-0.883094	Endothelial cell	Down
Psma2	0.696	0.476	1.01592e-52	3.15474e-48	0.792753	Endothelial cell	Up
Rps23	0.922	0.931	1.02669e-52	3.18817e-48	0.565593	Endothelial cell	Up
Ptprg	0.323	0.583	1.4387e-52	4.4676e-48	-0.834321	Endothelial cell	Down
Psmc6	0.612	0.355	1.47675e-52	4.58576e-48	0.823001	Endothelial cell	Up
Hint1	0.745	0.564	1.79414e-52	5.57135e-48	0.780783	Endothelial cell	Up
Zbtb16	0.353	0.118	1.82659e-52	5.6721e-48	0.810257	Endothelial cell	Up
Rrs1	0.27	0.07	1.94852e-52	6.05074e-48	0.610016	Endothelial cell	Up
mt-Nd3	0.624	0.784	1.96531e-52	6.10288e-48	-0.707087	Endothelial cell	Down
Rpl9	0.916	0.915	2.23601e-52	6.94347e-48	0.576393	Endothelial cell	Up
Il6st	0.363	0.6	2.49282e-52	7.74096e-48	-0.938561	Endothelial cell	Down
Syn3	0.28	0.074	2.63977e-52	8.19729e-48	0.672175	Endothelial cell	Up
Pdcd6	0.53	0.262	2.94182e-52	9.13523e-48	0.779962	Endothelial cell	Up
Tubb4b	0.688	0.469	3.10115e-52	9.62999e-48	0.841441	Endothelial cell	Up
Gtf2i	0.055	0.307	3.25263e-52	1.01004e-47	-0.812608	Endothelial cell	Down
Tmem59	0.463	0.673	4.5085e-52	1.40002e-47	-0.782013	Endothelial cell	Down
Impdh1	0.197	0.465	4.60595e-52	1.43028e-47	-0.907796	Endothelial cell	Down
Batf2	0.281	0.075	6.46104e-52	2.00635e-47	0.747341	Endothelial cell	Up
Kitl	0.342	0.603	9.41499e-52	2.92364e-47	-1.01334	Endothelial cell	Down
Pkig	0.391	0.147	1.03701e-51	3.22024e-47	0.669963	Endothelial cell	Up
Rps28	0.874	0.827	1.1804e-51	3.6655e-47	0.673904	Endothelial cell	Up
Antxr1	0.073	0.328	1.25936e-51	3.9107e-47	-0.845528	Endothelial cell	Down
Dnaja1	0.641	0.804	1.37831e-51	4.28006e-47	-0.762514	Endothelial cell	Down
Nuak2	0.254	0.061	2.14938e-51	6.67448e-47	0.603242	Endothelial cell	Up
Icam2	0.627	0.83	2.44429e-51	7.59026e-47	-0.662902	Endothelial cell	Down
Slc1a5	0.226	0.047	2.49344e-51	7.74286e-47	0.576957	Endothelial cell	Up
Mapk3	0.432	0.651	3.81002e-51	1.18313e-46	-0.829521	Endothelial cell	Down
Ube2m	0.492	0.23	4.69e-51	1.45639e-46	0.755421	Endothelial cell	Up
Gnai2	0.776	0.909	5.19081e-51	1.6119e-46	-0.575978	Endothelial cell	Down
Pllp	0.044	0.283	6.80085e-51	2.11187e-46	-0.833325	Endothelial cell	Down
Mapt	0.125	0.387	7.0742e-51	2.19675e-46	-0.962945	Endothelial cell	Down
Timm8a1	0.211	0.039	7.4528e-51	2.31432e-46	0.484119	Endothelial cell	Up
Sept4	0.099	0.353	1.08141e-50	3.3581e-46	-0.953039	Endothelial cell	Down
Agpat5	0.358	0.129	1.14996e-50	3.57098e-46	0.831032	Endothelial cell	Up
Cgnl1	0.338	0.117	1.19105e-50	3.69858e-46	0.848686	Endothelial cell	Up
Mthfd2	0.164	0.02	1.21454e-50	3.77151e-46	0.483476	Endothelial cell	Up
Naa20	0.496	0.229	1.26971e-50	3.94284e-46	0.698302	Endothelial cell	Up
Lrrc59	0.439	0.185	1.29211e-50	4.01239e-46	0.72848	Endothelial cell	Up
Oasl1	0.173	0.024	1.4675e-50	4.55701e-46	0.915772	Endothelial cell	Up
Cfl1	0.854	0.781	2.14955e-50	6.67499e-46	0.614314	Endothelial cell	Up
Tmem156	0.131	0.008	2.65565e-50	8.24659e-46	0.473736	Endothelial cell	Up
Ehd1	0.733	0.565	3.1166e-50	9.67796e-46	0.804303	Endothelial cell	Up
Timm17a	0.526	0.256	3.85151e-50	1.19601e-45	0.693745	Endothelial cell	Up
Cap1	0.486	0.231	4.02753e-50	1.25067e-45	0.766608	Endothelial cell	Up
S100a8	0.226	0.048	4.40396e-50	1.36756e-45	1.0057	Endothelial cell	Up
Rpl17	0.912	0.905	5.45715e-50	1.69461e-45	0.560779	Endothelial cell	Up
Ddx3x	0.613	0.784	1.00474e-49	3.12003e-45	-0.735993	Endothelial cell	Down
Cdk14	0.287	0.546	1.70308e-49	5.28857e-45	-0.84882	Endothelial cell	Down
Actr3	0.653	0.422	1.92481e-49	5.97712e-45	0.861902	Endothelial cell	Up
Fcho2	0.248	0.506	1.95844e-49	6.08155e-45	-0.856026	Endothelial cell	Down
Plpp2	0.157	0.018	2.12917e-49	6.61173e-45	0.395944	Endothelial cell	Up
Eef1b2	0.776	0.648	2.16744e-49	6.73055e-45	0.761796	Endothelial cell	Up
Btf3	0.804	0.712	2.29811e-49	7.13632e-45	0.673932	Endothelial cell	Up
Rpl27a	0.925	0.945	4.49779e-49	1.3967e-44	0.538001	Endothelial cell	Up
Dhrs3	0.028	0.255	5.71563e-49	1.77487e-44	-0.770772	Endothelial cell	Down
Cd38	0.111	0.36	6.12708e-49	1.90264e-44	-0.907728	Endothelial cell	Down
Hnrnpa1	0.678	0.468	8.46267e-49	2.62791e-44	0.777584	Endothelial cell	Up
Ephx1	0.067	0.309	9.27012e-49	2.87865e-44	-0.855402	Endothelial cell	Down
Rplp2	0.883	0.859	1.18318e-48	3.67412e-44	0.622802	Endothelial cell	Up
Rnh1	0.449	0.199	1.2722e-48	3.95058e-44	0.721052	Endothelial cell	Up
Saa3	0.117	0.005	1.44326e-48	4.48175e-44	0.929322	Endothelial cell	Up
Inhbb	0.141	0.013	1.44751e-48	4.49496e-44	0.639305	Endothelial cell	Up
Mtus1	0.151	0.407	1.59366e-48	4.94879e-44	-0.831191	Endothelial cell	Down
Rpl21	0.912	0.902	1.59479e-48	4.95231e-44	0.543349	Endothelial cell	Up
Nol12	0.235	0.054	1.85369e-48	5.75626e-44	0.470756	Endothelial cell	Up
Lrrfip1	0.559	0.311	2.23119e-48	6.92852e-44	0.923199	Endothelial cell	Up
Dll4	0.121	0.375	2.5377e-48	7.88032e-44	-1.02178	Endothelial cell	Down
Smad7	0.58	0.77	5.20597e-48	1.61661e-43	-0.651826	Endothelial cell	Down
Rps24	0.944	0.957	6.08114e-48	1.88838e-43	0.530621	Endothelial cell	Up
Trib1	0.294	0.091	7.03064e-48	2.18322e-43	0.868604	Endothelial cell	Up
Ralb	0.604	0.368	8.41511e-48	2.61314e-43	0.823238	Endothelial cell	Up
Ripk3	0.268	0.073	9.26629e-48	2.87746e-43	0.527055	Endothelial cell	Up
Cct3	0.584	0.337	1.24896e-47	3.87841e-43	0.754247	Endothelial cell	Up
Pcmtd1	0.159	0.417	1.32048e-47	4.1005e-43	-0.835846	Endothelial cell	Down
Cadm1	0.139	0.387	1.42122e-47	4.41331e-43	-1.0198	Endothelial cell	Down
Grrp1	0.074	0.312	2.21207e-47	6.86913e-43	-0.924066	Endothelial cell	Down
Sgms2	0.123	0.008	2.24961e-47	6.98571e-43	0.391024	Endothelial cell	Up
Aldoa	0.716	0.513	2.25512e-47	7.00284e-43	0.710005	Endothelial cell	Up
She	0.267	0.51	4.28493e-47	1.3306e-42	-0.853451	Endothelial cell	Down
Maoa	0.118	0.362	6.75478e-47	2.09756e-42	-0.890968	Endothelial cell	Down
Rtn4	0.724	0.542	9.14918e-47	2.84109e-42	0.851344	Endothelial cell	Up
Ebna1bp2	0.453	0.209	9.87704e-47	3.06712e-42	0.729637	Endothelial cell	Up
Klf9	0.373	0.602	1.15485e-46	3.58614e-42	-0.788576	Endothelial cell	Down
Vsir	0.075	0.316	1.60985e-46	4.99908e-42	-0.770254	Endothelial cell	Down
Angptl4	0.129	0.01	1.73103e-46	5.37536e-42	0.480328	Endothelial cell	Up
Sh3bgrl3	0.748	0.602	1.79459e-46	5.57273e-42	0.853218	Endothelial cell	Up
Jund	0.851	0.909	2.25322e-46	6.99691e-42	-0.731385	Endothelial cell	Down
Uchl3	0.25	0.066	2.6764e-46	8.31104e-42	0.533091	Endothelial cell	Up
Ramp3	0.272	0.082	2.94607e-46	9.14844e-42	0.797802	Endothelial cell	Up
Adrb1	0.185	0.445	3.2637e-46	1.01348e-41	-0.935901	Endothelial cell	Down
Map1lc3b	0.486	0.68	3.44426e-46	1.06955e-41	-0.761447	Endothelial cell	Down
Snrpa1	0.408	0.174	3.52836e-46	1.09566e-41	0.693348	Endothelial cell	Up
Pls3	0.461	0.224	4.33664e-46	1.34666e-41	0.845123	Endothelial cell	Up
Psmd7	0.655	0.408	6.70802e-46	2.08304e-41	0.691543	Endothelial cell	Up
Cyb5a	0.422	0.639	1.03617e-45	3.21763e-41	-0.7802	Endothelial cell	Down
Cracr2b	0.135	0.377	1.07377e-45	3.33436e-41	-0.867259	Endothelial cell	Down
Thra	0.132	0.381	1.1155e-45	3.46398e-41	-0.816397	Endothelial cell	Down
Atrx	0.377	0.596	1.61106e-45	5.00284e-41	-0.850462	Endothelial cell	Down
Car14	0.019	0.224	3.43887e-45	1.06787e-40	-0.790768	Endothelial cell	Down
Psmd11	0.517	0.268	3.56294e-45	1.1064e-40	0.721991	Endothelial cell	Up
Pno1	0.227	0.055	4.41451e-45	1.37084e-40	0.454103	Endothelial cell	Up
Rps16	0.912	0.933	4.92982e-45	1.53086e-40	0.528276	Endothelial cell	Up
Phldb2	0.277	0.517	5.74899e-45	1.78523e-40	-0.853124	Endothelial cell	Down
Tspan12	0.129	0.367	7.46568e-45	2.31832e-40	-0.844369	Endothelial cell	Down
Psmc2	0.509	0.262	8.45671e-45	2.62606e-40	0.684405	Endothelial cell	Up
Mrps18b	0.279	0.083	9.20475e-45	2.85835e-40	0.512382	Endothelial cell	Up
Cd44	0.348	0.131	1.0241e-44	3.18013e-40	0.764688	Endothelial cell	Up
Macf1	0.639	0.8	1.56004e-44	4.84439e-40	-0.353193	Endothelial cell	Down
Psmd14	0.385	0.161	1.61592e-44	5.01792e-40	0.655876	Endothelial cell	Up
Slc25a3	0.754	0.586	1.70817e-44	5.30439e-40	0.697012	Endothelial cell	Up
Cd3eap	0.187	0.036	1.77946e-44	5.52575e-40	0.513505	Endothelial cell	Up
mt-Nd2	0.915	0.972	2.55052e-44	7.92013e-40	-0.42404	Endothelial cell	Down
Sars	0.439	0.201	2.99309e-44	9.29446e-40	0.70408	Endothelial cell	Up
Psd3	0.051	0.271	3.19173e-44	9.91128e-40	-0.798627	Endothelial cell	Down
S100a13	0.527	0.711	3.43759e-44	1.06747e-39	-0.689536	Endothelial cell	Down
Xiap	0.401	0.615	3.8205e-44	1.18638e-39	-0.756639	Endothelial cell	Down
Klf4	0.675	0.835	3.85191e-44	1.19613e-39	-0.767101	Endothelial cell	Down
Antxr2	0.098	0.332	5.03322e-44	1.56296e-39	-0.862251	Endothelial cell	Down
Arpc2	0.803	0.687	5.70013e-44	1.77006e-39	0.654567	Endothelial cell	Up
Acadl	0.549	0.301	6.51885e-44	2.0243e-39	0.716119	Endothelial cell	Up
Retnlg	0.11	0.006	7.77169e-44	2.41334e-39	0.974648	Endothelial cell	Up
Hsp90b1	0.599	0.769	8.38875e-44	2.60496e-39	-0.669886	Endothelial cell	Down
Nfix	0.299	0.518	8.66165e-44	2.6897e-39	-0.8539	Endothelial cell	Down
Tomm20	0.638	0.424	1.63857e-43	5.08824e-39	0.768269	Endothelial cell	Up
Tspan8	0.194	0.431	1.75674e-43	5.4552e-39	-1.04694	Endothelial cell	Down
Ctnnb1	0.455	0.66	1.85289e-43	5.75379e-39	-0.711959	Endothelial cell	Down
Naa25	0.286	0.091	3.31712e-43	1.03007e-38	0.580922	Endothelial cell	Up
Tspan4	0.362	0.141	4.3496e-43	1.35068e-38	0.631084	Endothelial cell	Up
Vwf	0.115	0.351	4.37678e-43	1.35912e-38	-1.84048	Endothelial cell	Down
Pitpna	0.614	0.389	4.61699e-43	1.43371e-38	0.708734	Endothelial cell	Up
Emp2	0.121	0.352	6.12328e-43	1.90146e-38	-1.66687	Endothelial cell	Down
Selenow	0.728	0.551	8.40744e-43	2.61076e-38	0.736608	Endothelial cell	Up
Naca	0.836	0.741	8.42218e-43	2.61534e-38	0.605953	Endothelial cell	Up
Plcg1	0.082	0.305	8.53478e-43	2.65031e-38	-0.779337	Endothelial cell	Down
Angpt2	0.262	0.08	8.90211e-43	2.76437e-38	0.771065	Endothelial cell	Up
Thbd	0.717	0.886	9.83291e-43	3.05341e-38	-0.607036	Endothelial cell	Down
Bean1	0.108	0.006	1.12254e-42	3.48583e-38	0.307577	Endothelial cell	Up
Prr5	0.103	0.005	1.64309e-42	5.1023e-38	0.336911	Endothelial cell	Up
Serpina3n	0.125	0.012	2.20549e-42	6.8487e-38	0.787146	Endothelial cell	Up
Btbd7	0.297	0.532	3.09803e-42	9.62031e-38	-0.702299	Endothelial cell	Down
Scarb1	0.175	0.405	5.17204e-42	1.60607e-37	-0.880212	Endothelial cell	Down
Prmt1	0.475	0.244	6.02537e-42	1.87106e-37	0.680843	Endothelial cell	Up
Vgll4	0.24	0.479	6.23309e-42	1.93556e-37	-0.793721	Endothelial cell	Down
Fez2	0.466	0.228	6.99154e-42	2.17108e-37	0.70188	Endothelial cell	Up
Cnn2	0.389	0.17	8.61179e-42	2.67422e-37	0.701452	Endothelial cell	Up
Psmc5	0.491	0.25	1.06313e-41	3.30132e-37	0.640748	Endothelial cell	Up
Nxpe4	0.01	0.196	1.07873e-41	3.34979e-37	-0.710118	Endothelial cell	Down
Dnajb1	0.294	0.516	1.08471e-41	3.36834e-37	-1.01957	Endothelial cell	Down
Sypl	0.413	0.614	1.09093e-41	3.38768e-37	-0.773348	Endothelial cell	Down
Ufd1	0.383	0.16	1.76777e-41	5.48945e-37	0.586704	Endothelial cell	Up
Kdm6b	0.217	0.454	2.27441e-41	7.06271e-37	-0.795215	Endothelial cell	Down
Psmb2	0.616	0.395	2.28448e-41	7.09398e-37	0.702682	Endothelial cell	Up
Rack1	0.838	0.801	2.58073e-41	8.01393e-37	0.577217	Endothelial cell	Up
Mapk6	0.417	0.192	2.73406e-41	8.49008e-37	0.776316	Endothelial cell	Up
Pcnx	0.148	0.38	3.58104e-41	1.11202e-36	-0.801285	Endothelial cell	Down
Ybx3	0.66	0.465	3.61885e-41	1.12376e-36	0.692682	Endothelial cell	Up
Atp13a3	0.267	0.079	3.95351e-41	1.22768e-36	0.279951	Endothelial cell	Up
Rps25	0.883	0.864	4.29812e-41	1.3347e-36	0.535889	Endothelial cell	Up
Gdf15	0.213	0.054	4.56308e-41	1.41697e-36	0.951626	Endothelial cell	Up
Csrp2	0.164	0.396	6.96539e-41	2.16296e-36	-0.850427	Endothelial cell	Down
Gbp5	0.304	0.115	7.29063e-41	2.26396e-36	1.05585	Endothelial cell	Up
Maff	0.431	0.2	7.83678e-41	2.43355e-36	0.694958	Endothelial cell	Up
Psmb6	0.602	0.382	9.25498e-41	2.87395e-36	0.731824	Endothelial cell	Up
Sh3pxd2a	0.159	0.395	9.45526e-41	2.93614e-36	-0.727838	Endothelial cell	Down
Arl15	0.075	0.291	1.15607e-40	3.58993e-36	-0.795788	Endothelial cell	Down
Itga5	0.454	0.235	1.49562e-40	4.64435e-36	1.00297	Endothelial cell	Up
Dock6	0.089	0.31	1.92654e-40	5.98247e-36	-0.733073	Endothelial cell	Down
Cd47	0.834	0.831	3.0429e-40	9.44913e-36	0.67784	Endothelial cell	Up
Hopx	0.611	0.4	3.80703e-40	1.1822e-35	0.92984	Endothelial cell	Up
Eef1g	0.706	0.543	3.85253e-40	1.19633e-35	0.691421	Endothelial cell	Up
Sgms1	0.391	0.174	3.98827e-40	1.23848e-35	0.736555	Endothelial cell	Up
Llph	0.484	0.261	5.52189e-40	1.71471e-35	0.82643	Endothelial cell	Up
Plk2	0.525	0.709	6.19286e-40	1.92307e-35	-0.776281	Endothelial cell	Down
Dennd5b	0.166	0.4	6.84659e-40	2.12607e-35	-0.792479	Endothelial cell	Down
Rps15a	0.881	0.876	6.87935e-40	2.13625e-35	0.549986	Endothelial cell	Up
Elovl5	0.233	0.461	6.96817e-40	2.16383e-35	-0.765018	Endothelial cell	Down
Tead1	0.248	0.075	1.11062e-39	3.44879e-35	0.659581	Endothelial cell	Up
Emp3	0.412	0.193	1.13304e-39	3.51843e-35	0.838466	Endothelial cell	Up
Ctnna1	0.624	0.767	1.51232e-39	4.69622e-35	-0.601116	Endothelial cell	Down
Eif3i	0.507	0.283	1.57949e-39	4.9048e-35	0.709266	Endothelial cell	Up
Rps12	0.905	0.904	1.67957e-39	5.21556e-35	0.567313	Endothelial cell	Up
Zcchc6	0.423	0.615	1.77203e-39	5.50267e-35	-0.758355	Endothelial cell	Down
Lgals3bp	0.456	0.231	1.93597e-39	6.01178e-35	0.768966	Endothelial cell	Up
Gzmb	0.107	0.008	2.17028e-39	6.73938e-35	0.480455	Endothelial cell	Up
Adgrl2	0.474	0.653	2.27391e-39	7.06116e-35	-0.715411	Endothelial cell	Down
Pcf11	0.219	0.448	2.54337e-39	7.89792e-35	-0.840881	Endothelial cell	Down
Cdk19	0.046	0.245	2.59781e-39	8.06698e-35	-0.941953	Endothelial cell	Down
Psmb1	0.673	0.47	2.80983e-39	8.72537e-35	0.676137	Endothelial cell	Up
Tax1bp1	0.607	0.74	3.05788e-39	9.49564e-35	-0.760192	Endothelial cell	Down
Rassf3	0.174	0.393	3.39025e-39	1.05277e-34	-0.770865	Endothelial cell	Down
Ptgfrn	0.369	0.572	3.473e-39	1.07847e-34	-0.795391	Endothelial cell	Down
Slc25a24	0.319	0.121	4.02727e-39	1.25059e-34	0.594163	Endothelial cell	Up
Dynll1	0.702	0.835	4.2474e-39	1.31895e-34	-0.592234	Endothelial cell	Down
Rrp9	0.248	0.075	4.40839e-39	1.36894e-34	0.45698	Endothelial cell	Up
Nbea	0.068	0.28	6.54629e-39	2.03282e-34	-0.689919	Endothelial cell	Down
Cct2	0.598	0.388	7.07186e-39	2.19602e-34	0.721944	Endothelial cell	Up
Ifi203	0.203	0.441	8.81859e-39	2.73844e-34	-0.702395	Endothelial cell	Down
Trim56	0.12	0.341	9.08598e-39	2.82147e-34	-0.783923	Endothelial cell	Down
Mef2c	0.216	0.439	1.17799e-38	3.658e-34	-0.843323	Endothelial cell	Down
Ptpru	0.013	0.19	1.24126e-38	3.8545e-34	-0.676254	Endothelial cell	Down
Mfap2	0.146	0.371	1.24314e-38	3.86033e-34	-0.785665	Endothelial cell	Down
Rassf9	0.053	0.256	1.48747e-38	4.61904e-34	-0.713765	Endothelial cell	Down
Lyar	0.358	0.148	1.53562e-38	4.76857e-34	0.524577	Endothelial cell	Up
1810032O08Rik	0.218	0.059	1.65119e-38	5.12743e-34	0.506495	Endothelial cell	Up
Lbp	0.043	0.24	2.18707e-38	6.7915e-34	-0.75033	Endothelial cell	Down
Adgrl1	0.076	0.285	2.24755e-38	6.97931e-34	-0.766884	Endothelial cell	Down
Mdh2	0.552	0.335	2.25705e-38	7.00882e-34	0.693715	Endothelial cell	Up
Stk4	0.205	0.423	2.5201e-38	7.82566e-34	-0.883681	Endothelial cell	Down
Eif4a2	0.498	0.671	2.87449e-38	8.92617e-34	-0.627989	Endothelial cell	Down
Psmb8	0.713	0.569	2.91493e-38	9.05175e-34	0.792231	Endothelial cell	Up
Tma16	0.215	0.058	4.94398e-38	1.53525e-33	0.438755	Endothelial cell	Up
Ly6e	0.886	0.949	7.00974e-38	2.17673e-33	-0.494719	Endothelial cell	Down
Mndal	0.191	0.428	7.51623e-38	2.33401e-33	-0.713796	Endothelial cell	Down
Ube2i	0.619	0.387	7.61058e-38	2.36331e-33	0.655825	Endothelial cell	Up
Thyn1	0.198	0.049	7.64799e-38	2.37493e-33	0.419838	Endothelial cell	Up
Smurf2	0.31	0.522	9.06033e-38	2.8135e-33	-0.79292	Endothelial cell	Down
Timp1	0.129	0.017	9.06177e-38	2.81395e-33	0.393759	Endothelial cell	Up
Jak1	0.427	0.615	9.08669e-38	2.82169e-33	-0.698858	Endothelial cell	Down
Tbcc	0.326	0.128	9.28361e-38	2.88284e-33	0.57417	Endothelial cell	Up
Gbp3	0.402	0.196	1.11813e-37	3.47212e-33	0.867293	Endothelial cell	Up
Rps13	0.896	0.881	1.27626e-37	3.96318e-33	0.519395	Endothelial cell	Up
Phf11b	0.224	0.066	1.48593e-37	4.61425e-33	0.539757	Endothelial cell	Up
Arid1a	0.26	0.477	1.97507e-37	6.13318e-33	-0.707211	Endothelial cell	Down
Trim8	0.181	0.404	2.21784e-37	6.88704e-33	-0.71689	Endothelial cell	Down
Add3	0.326	0.54	2.27595e-37	7.06752e-33	-0.700525	Endothelial cell	Down
Zfhx3	0.158	0.374	2.38997e-37	7.42159e-33	-0.80645	Endothelial cell	Down
Rps27	0.848	0.934	2.57093e-37	7.98352e-33	-0.435267	Endothelial cell	Down
Map1lc3a	0.235	0.448	2.6642e-37	8.27316e-33	-0.77581	Endothelial cell	Down
Skil	0.212	0.436	2.76664e-37	8.59126e-33	-0.73602	Endothelial cell	Down
Unc45b	0.094	0.303	4.43621e-37	1.37758e-32	-0.725049	Endothelial cell	Down
H2afz	0.445	0.629	5.6352e-37	1.7499e-32	-0.768874	Endothelial cell	Down
Tbrg1	0.549	0.331	5.69965e-37	1.76991e-32	0.659387	Endothelial cell	Up
Hilpda	0.373	0.565	6.12553e-37	1.90216e-32	-0.924741	Endothelial cell	Down
Ddx6	0.385	0.585	8.18487e-37	2.54165e-32	-0.647233	Endothelial cell	Down
Psme1	0.728	0.6	8.55994e-37	2.65812e-32	0.689853	Endothelial cell	Up
Rars	0.34	0.141	9.07611e-37	2.81841e-32	0.593409	Endothelial cell	Up
Nipal3	0.033	0.217	9.71625e-37	3.01719e-32	-0.668381	Endothelial cell	Down
Foxf1	0.591	0.779	1.03204e-36	3.20479e-32	-0.598718	Endothelial cell	Down
Cavin1	0.601	0.741	1.03691e-36	3.21991e-32	-0.635692	Endothelial cell	Down
Sfpq	0.477	0.65	1.24353e-36	3.86153e-32	-0.72777	Endothelial cell	Down
Anxa7	0.526	0.296	1.37754e-36	4.27768e-32	0.61689	Endothelial cell	Up
Inpp5k	0.061	0.255	1.58123e-36	4.9102e-32	-0.704337	Endothelial cell	Down
Pdcd5	0.555	0.334	1.62164e-36	5.03569e-32	0.650849	Endothelial cell	Up
Tmem176a	0.402	0.609	1.86619e-36	5.79509e-32	-0.669579	Endothelial cell	Down
Vdac2	0.636	0.458	2.3807e-36	7.3928e-32	0.699444	Endothelial cell	Up
Numb	0.286	0.506	2.49809e-36	7.75731e-32	-0.678344	Endothelial cell	Down
Nip7	0.29	0.107	2.49812e-36	7.7574e-32	0.471248	Endothelial cell	Up
Igfbp7	0.612	0.374	2.71634e-36	8.43505e-32	0.601461	Endothelial cell	Up
Gm9917	0.043	0.227	2.77408e-36	8.61436e-32	-0.677031	Endothelial cell	Down
Sparcl1	0.123	0.337	2.82057e-36	8.75872e-32	-1.11339	Endothelial cell	Down
Hoxa5	0.205	0.419	3.10397e-36	9.63875e-32	-0.801362	Endothelial cell	Down
Cyr61	0.693	0.49	4.67046e-36	1.45032e-31	1.00314	Endothelial cell	Up
Atf3	0.515	0.715	5.33761e-36	1.65749e-31	-0.615476	Endothelial cell	Down
Nipbl	0.319	0.521	5.64039e-36	1.75151e-31	-0.732599	Endothelial cell	Down
Cct5	0.544	0.319	5.67519e-36	1.76232e-31	0.601409	Endothelial cell	Up
Nfkbia	0.764	0.624	5.81056e-36	1.80435e-31	0.958039	Endothelial cell	Up
Tns1	0.724	0.548	6.17973e-36	1.91899e-31	0.824638	Endothelial cell	Up
Pxdn	0.243	0.456	6.72609e-36	2.08865e-31	-0.74145	Endothelial cell	Down
Map3k11	0.149	0.356	6.87363e-36	2.13447e-31	-0.72855	Endothelial cell	Down
Tmem109	0.214	0.422	7.06697e-36	2.19451e-31	-0.758579	Endothelial cell	Down
Eif2s2	0.698	0.51	1.02377e-35	3.1791e-31	0.654295	Endothelial cell	Up
Rap1b	0.782	0.636	1.09093e-35	3.38766e-31	0.656422	Endothelial cell	Up
Gcc2	0.351	0.549	1.14665e-35	3.56069e-31	-0.737887	Endothelial cell	Down
Tdrd7	0.309	0.118	1.18087e-35	3.66694e-31	0.50313	Endothelial cell	Up
Specc1	0.1	0.3	1.18866e-35	3.69115e-31	-0.772789	Endothelial cell	Down
Cstb	0.45	0.232	1.22362e-35	3.79971e-31	0.645158	Endothelial cell	Up
H2-Q4	0.742	0.599	1.27477e-35	3.95853e-31	0.669961	Endothelial cell	Up
St8sia4	0.099	0.299	1.42652e-35	4.42978e-31	-0.835563	Endothelial cell	Down
Wscd1	0.039	0.221	1.68436e-35	5.23043e-31	-0.574204	Endothelial cell	Down
H2-Q7	0.858	0.819	1.84096e-35	5.71674e-31	0.538757	Endothelial cell	Up
Psmd3	0.454	0.232	2.29432e-35	7.12457e-31	0.552354	Endothelial cell	Up
Slc9a3r2	0.628	0.822	2.40131e-35	7.45678e-31	-0.453926	Endothelial cell	Down
Efhd2	0.215	0.062	2.58134e-35	8.01582e-31	0.471843	Endothelial cell	Up
Snrk	0.357	0.562	2.58803e-35	8.03662e-31	-0.668275	Endothelial cell	Down
Pgs1	0.308	0.119	2.61759e-35	8.12842e-31	0.524072	Endothelial cell	Up
Prelid3b	0.266	0.092	2.6462e-35	8.21725e-31	0.454443	Endothelial cell	Up
Hspa5	0.74	0.866	2.78141e-35	8.63712e-31	-0.539511	Endothelial cell	Down
Prkce	0.209	0.412	2.81161e-35	8.7309e-31	-0.844491	Endothelial cell	Down
Pam	0.236	0.435	3.06206e-35	9.50861e-31	-0.766585	Endothelial cell	Down
Psmc1	0.461	0.24	4.59751e-35	1.42766e-30	0.607593	Endothelial cell	Up
Litaf	0.561	0.328	5.02491e-35	1.56039e-30	0.573052	Endothelial cell	Up
Emc6	0.41	0.199	5.12024e-35	1.58999e-30	0.567123	Endothelial cell	Up
Dgkz	0.111	0.315	5.3347e-35	1.65659e-30	-0.668296	Endothelial cell	Down
H2afv	0.096	0.297	6.70029e-35	2.08064e-30	-0.644948	Endothelial cell	Down
Cox5a	0.645	0.444	7.33636e-35	2.27816e-30	0.617723	Endothelial cell	Up
Daam1	0.259	0.469	1.06244e-34	3.2992e-30	-0.698023	Endothelial cell	Down
Rpl28	0.9	0.902	1.19166e-34	3.70048e-30	0.482457	Endothelial cell	Up
Skap2	0.269	0.472	1.20014e-34	3.7268e-30	-0.717793	Endothelial cell	Down
Nin	0.13	0.342	1.20994e-34	3.75721e-30	-0.666109	Endothelial cell	Down
Rgs3	0.094	0.293	1.43674e-34	4.46151e-30	-0.697474	Endothelial cell	Down
Ralbp1	0.299	0.496	1.95002e-34	6.05538e-30	-0.7298	Endothelial cell	Down
Phactr2	0.256	0.46	2.89339e-34	8.98486e-30	-0.755888	Endothelial cell	Down
Atp5g1	0.606	0.418	3.27942e-34	1.01836e-29	0.720948	Endothelial cell	Up
Adamtsl4	0.13	0.022	3.74257e-34	1.16218e-29	0.388466	Endothelial cell	Up
Cd200	0.744	0.595	3.77177e-34	1.17125e-29	0.705394	Endothelial cell	Up
Snrpd1	0.54	0.316	3.97837e-34	1.2354e-29	0.607884	Endothelial cell	Up
Mkl2	0.131	0.333	4.15917e-34	1.29155e-29	-0.731396	Endothelial cell	Down
Gm26917	0.404	0.203	4.43324e-34	1.37665e-29	1.1372	Endothelial cell	Up
Rin1	0.115	0.015	4.45174e-34	1.3824e-29	0.287032	Endothelial cell	Up
Cox5b	0.676	0.516	4.69165e-34	1.4569e-29	0.659732	Endothelial cell	Up
Scd2	0.031	0.201	4.73038e-34	1.46892e-29	-0.636663	Endothelial cell	Down
Rps26	0.856	0.824	4.83639e-34	1.50184e-29	0.608095	Endothelial cell	Up
Cep85l	0.123	0.328	4.99474e-34	1.55102e-29	-0.642631	Endothelial cell	Down
Wdr43	0.345	0.15	5.65961e-34	1.75748e-29	0.597462	Endothelial cell	Up
Baz2b	0.192	0.403	6.1915e-34	1.92265e-29	-0.698495	Endothelial cell	Down
Ccser2	0.29	0.488	6.38996e-34	1.98427e-29	-0.698062	Endothelial cell	Down
Eif4g3	0.24	0.447	7.15322e-34	2.22129e-29	-0.694005	Endothelial cell	Down
Carhsp1	0.609	0.425	7.17526e-34	2.22813e-29	0.70052	Endothelial cell	Up
Epn2	0.215	0.427	7.88936e-34	2.44988e-29	-0.699449	Endothelial cell	Down
Zeb2	0.251	0.462	8.46053e-34	2.62725e-29	-0.696318	Endothelial cell	Down
Nos3	0.307	0.125	1.02738e-33	3.19032e-29	0.602453	Endothelial cell	Up
Ppan	0.193	0.053	1.14011e-33	3.54038e-29	0.423002	Endothelial cell	Up
Tpd52	0.264	0.096	1.25078e-33	3.88405e-29	0.514496	Endothelial cell	Up
Dnajb9	0.207	0.415	1.46444e-33	4.54753e-29	-0.791205	Endothelial cell	Down
Psmd8	0.539	0.333	1.55894e-33	4.84096e-29	0.659224	Endothelial cell	Up
Vcam1	0.276	0.101	1.57803e-33	4.90025e-29	0.690078	Endothelial cell	Up
Stard8	0.149	0.351	1.62339e-33	5.04111e-29	-0.714431	Endothelial cell	Down
Mga	0.14	0.348	1.79338e-33	5.56898e-29	-0.652296	Endothelial cell	Down
Hfe	0.043	0.219	1.80264e-33	5.59773e-29	-0.576846	Endothelial cell	Down
Npm1	0.734	0.598	2.05625e-33	6.38528e-29	0.698743	Endothelial cell	Up
Pde4b	0.385	0.568	2.60731e-33	8.09648e-29	-0.765313	Endothelial cell	Down
Cmtm8	0.088	0.28	2.82122e-33	8.76074e-29	-0.722538	Endothelial cell	Down
Nus1	0.434	0.223	2.85009e-33	8.85038e-29	0.619629	Endothelial cell	Up
Crebrf	0.123	0.324	2.85164e-33	8.85519e-29	-0.688517	Endothelial cell	Down
Tead4	0.252	0.087	3.04244e-33	9.44768e-29	0.433323	Endothelial cell	Up
Timm10	0.206	0.061	5.23624e-33	1.62601e-28	0.358699	Endothelial cell	Up
Nubp1	0.19	0.052	5.68276e-33	1.76467e-28	0.40345	Endothelial cell	Up
AC149090.1	0.132	0.333	5.73789e-33	1.78179e-28	-0.688642	Endothelial cell	Down
Atp13a2	0.092	0.282	5.87321e-33	1.82381e-28	-0.706154	Endothelial cell	Down
Ankrd50	0.125	0.324	7.10689e-33	2.2069e-28	-0.670467	Endothelial cell	Down
Arid5a	0.225	0.432	7.84942e-33	2.43748e-28	-0.736458	Endothelial cell	Down
Myh9	0.819	0.721	7.99474e-33	2.48261e-28	0.672497	Endothelial cell	Up
Smox	0.169	0.042	9.54619e-33	2.96438e-28	0.489334	Endothelial cell	Up
Tcf4	0.702	0.844	1.09699e-32	3.4065e-28	-0.441226	Endothelial cell	Down
Hdac7	0.377	0.577	1.25051e-32	3.8832e-28	-0.538913	Endothelial cell	Down
Usp9x	0.191	0.395	1.34655e-32	4.18144e-28	-0.684925	Endothelial cell	Down
Parp3	0.139	0.027	1.48823e-32	4.62141e-28	0.343386	Endothelial cell	Up
Gimap6	0.458	0.629	1.65786e-32	5.14817e-28	-0.670839	Endothelial cell	Down
Dnah8	0.021	0.18	1.76777e-32	5.48945e-28	-0.633235	Endothelial cell	Down
App	0.649	0.774	2.43231e-32	7.55304e-28	-0.539073	Endothelial cell	Down
Rai14	0.441	0.239	2.46913e-32	7.66738e-28	0.662389	Endothelial cell	Up
Ssh2	0.195	0.394	2.47442e-32	7.68381e-28	-0.742239	Endothelial cell	Down
Rgl1	0.18	0.379	2.52049e-32	7.82689e-28	-0.693398	Endothelial cell	Down
Dph5	0.17	0.042	2.59506e-32	8.05845e-28	0.415473	Endothelial cell	Up
Il3ra	0.308	0.127	2.61986e-32	8.13545e-28	0.504076	Endothelial cell	Up
Asns	0.175	0.045	2.82661e-32	8.77746e-28	0.438812	Endothelial cell	Up
Gpx3	0.257	0.098	3.06778e-32	9.52637e-28	1.38728	Endothelial cell	Up
Cdc34	0.265	0.097	3.23747e-32	1.00533e-27	0.442057	Endothelial cell	Up
Tcp11l2	0.028	0.189	3.41229e-32	1.05962e-27	-0.538124	Endothelial cell	Down
Mcc	0.259	0.449	3.5037e-32	1.088e-27	-0.770026	Endothelial cell	Down
Tpst2	0.57	0.356	3.73003e-32	1.15829e-27	0.655877	Endothelial cell	Up
Ltbp4	0.073	0.254	4.39996e-32	1.36632e-27	-0.944382	Endothelial cell	Down
Fmnl2	0.398	0.203	5.34619e-32	1.66015e-27	0.703601	Endothelial cell	Up
Tppp3	0.033	0.196	5.57257e-32	1.73045e-27	-0.681262	Endothelial cell	Down
Rps21	0.843	0.93	5.65182e-32	1.75506e-27	-0.411574	Endothelial cell	Down
Itgb1	0.875	0.85	5.76659e-32	1.7907e-27	0.566787	Endothelial cell	Up
mt-Nd4	0.918	0.976	5.78288e-32	1.79576e-27	-0.351754	Endothelial cell	Down
Fam208a	0.185	0.391	6.56523e-32	2.0387e-27	-0.598812	Endothelial cell	Down
Marcksl1	0.078	0.263	6.8756e-32	2.13508e-27	-0.792279	Endothelial cell	Down
Lamp1	0.662	0.797	1.01417e-31	3.1493e-27	-0.51489	Endothelial cell	Down
Hspa9	0.454	0.246	1.02953e-31	3.19701e-27	0.641542	Endothelial cell	Up
Prnp	0.163	0.04	1.24212e-31	3.85715e-27	0.505495	Endothelial cell	Up
Nfat5	0.312	0.512	1.26676e-31	3.93368e-27	-0.632494	Endothelial cell	Down
Numa1	0.108	0.298	1.3023e-31	4.04403e-27	-0.632366	Endothelial cell	Down
Snrpf	0.552	0.352	1.3475e-31	4.18438e-27	0.68161	Endothelial cell	Up
Rps20	0.924	0.932	1.56524e-31	4.86055e-27	0.469923	Endothelial cell	Up
Eno1	0.288	0.114	1.71154e-31	5.31486e-27	0.407515	Endothelial cell	Up
Hexim1	0.131	0.326	1.79453e-31	5.57257e-27	-0.666731	Endothelial cell	Down
Hsd17b12	0.404	0.204	2.00262e-31	6.21873e-27	0.508554	Endothelial cell	Up
Tomm40	0.319	0.137	2.36155e-31	7.33331e-27	0.524498	Endothelial cell	Up
Mrpl54	0.318	0.137	2.69025e-31	8.35404e-27	0.52321	Endothelial cell	Up
Tmcc2	0.286	0.481	2.85311e-31	8.85975e-27	-0.706207	Endothelial cell	Down
Psma5	0.513	0.306	2.99838e-31	9.31086e-27	0.557059	Endothelial cell	Up
Eif4ebp1	0.297	0.125	3.00181e-31	9.32151e-27	0.502688	Endothelial cell	Up
Paip2	0.3	0.491	3.02199e-31	9.38419e-27	-0.677342	Endothelial cell	Down
Lrp6	0.165	0.366	3.04509e-31	9.45592e-27	-0.632045	Endothelial cell	Down
Socs2	0.384	0.181	3.17e-31	9.84381e-27	0.508719	Endothelial cell	Up
Tra2b	0.547	0.676	3.25066e-31	1.00943e-26	-0.685863	Endothelial cell	Down
Abcb1b	0.118	0.019	3.31609e-31	1.02975e-26	0.328689	Endothelial cell	Up
Ppp1r2	0.795	0.718	3.61803e-31	1.12351e-26	0.621712	Endothelial cell	Up
Nisch	0.34	0.522	3.95514e-31	1.22819e-26	-0.516628	Endothelial cell	Down
Car2	0.101	0.29	4.03835e-31	1.25403e-26	-0.696794	Endothelial cell	Down
Igtp	0.531	0.33	4.57031e-31	1.41922e-26	0.766343	Endothelial cell	Up
Prx	0.546	0.329	4.62593e-31	1.43649e-26	0.68319	Endothelial cell	Up
Myo1c	0.57	0.368	5.37617e-31	1.66946e-26	0.671769	Endothelial cell	Up
Banf1	0.466	0.262	5.51989e-31	1.71409e-26	0.579941	Endothelial cell	Up
Lrrc32	0.513	0.303	5.6158e-31	1.74388e-26	0.748654	Endothelial cell	Up
Stat3	0.352	0.533	5.65701e-31	1.75667e-26	-0.72159	Endothelial cell	Down
Gm12216	0.096	0.282	5.92639e-31	1.84032e-26	-0.649993	Endothelial cell	Down
Cyp2d22	0.055	0.23	6.92367e-31	2.15001e-26	-0.568487	Endothelial cell	Down
Arl6ip1	0.341	0.519	8.05299e-31	2.50069e-26	-0.672251	Endothelial cell	Down
Gimap1	0.182	0.377	1.02589e-30	3.18569e-26	-0.692164	Endothelial cell	Down
Zmynd11	0.28	0.462	1.07046e-30	3.3241e-26	-0.657225	Endothelial cell	Down
Psap	0.491	0.652	1.26967e-30	3.9427e-26	-0.527192	Endothelial cell	Down
Thsd1	0.064	0.238	1.32807e-30	4.12405e-26	-0.59765	Endothelial cell	Down
Arhgap20	0.033	0.193	1.46951e-30	4.56328e-26	-0.594665	Endothelial cell	Down
Nfia	0.163	0.364	1.60754e-30	4.99189e-26	-0.620583	Endothelial cell	Down
Lhfp	0.473	0.27	1.82378e-30	5.66338e-26	0.592895	Endothelial cell	Up
Hist1h2bc	0.128	0.324	1.91174e-30	5.93654e-26	-0.599755	Endothelial cell	Down
Rasa1	0.128	0.313	2.16756e-30	6.73094e-26	-0.703883	Endothelial cell	Down
Aard	0.025	0.178	2.39725e-30	7.44418e-26	-0.555302	Endothelial cell	Down
Pds5b	0.121	0.31	2.44951e-30	7.60646e-26	-0.615122	Endothelial cell	Down
Sipa1l1	0.135	0.324	2.4747e-30	7.68468e-26	-0.694045	Endothelial cell	Down
Arl4d	0.336	0.533	2.88083e-30	8.94585e-26	-0.633503	Endothelial cell	Down
Rcsd1	0.135	0.319	3.02088e-30	9.38075e-26	-0.678411	Endothelial cell	Down
Ints6	0.15	0.339	3.25415e-30	1.01051e-25	-0.743487	Endothelial cell	Down
Jmy	0.065	0.239	3.35908e-30	1.0431e-25	-0.609731	Endothelial cell	Down
Tm4sf1	0.875	0.874	4.52774e-30	1.406e-25	0.619807	Endothelial cell	Up
Eif2s1	0.408	0.212	5.37166e-30	1.66806e-25	0.505245	Endothelial cell	Up
Gars	0.344	0.159	6.51707e-30	2.02375e-25	0.504714	Endothelial cell	Up
Srsf5	0.763	0.857	6.90737e-30	2.14494e-25	-0.490001	Endothelial cell	Down
Rnf19b	0.26	0.101	9.13571e-30	2.83691e-25	0.536869	Endothelial cell	Up
Hdgf	0.453	0.259	1.08327e-29	3.36387e-25	0.638117	Endothelial cell	Up
Eif3g	0.48	0.276	1.16341e-29	3.61272e-25	0.59095	Endothelial cell	Up
Plvap	0.735	0.859	1.18969e-29	3.69434e-25	-0.5926	Endothelial cell	Down
Phlda3	0.452	0.261	1.42376e-29	4.42119e-25	0.760762	Endothelial cell	Up
Psma1	0.531	0.33	1.44221e-29	4.47849e-25	0.559638	Endothelial cell	Up
St5	0.141	0.331	1.51418e-29	4.70197e-25	-0.619514	Endothelial cell	Down
Ttc3	0.118	0.305	1.54511e-29	4.79804e-25	-0.614224	Endothelial cell	Down
Ncl	0.763	0.652	1.64652e-29	5.11293e-25	0.687	Endothelial cell	Up
Map4k2	0.078	0.252	1.68945e-29	5.24625e-25	-0.5939	Endothelial cell	Down
Ifit2	0.162	0.044	1.69606e-29	5.26677e-25	0.880378	Endothelial cell	Up
Por	0.473	0.286	1.80144e-29	5.59402e-25	0.796806	Endothelial cell	Up
Dennd5a	0.203	0.392	2.09989e-29	6.5208e-25	-0.663048	Endothelial cell	Down
Vapa	0.573	0.374	2.28562e-29	7.09753e-25	0.610217	Endothelial cell	Up
Abcb1a	0.194	0.388	2.82429e-29	8.77028e-25	-0.62445	Endothelial cell	Down
Pomp	0.713	0.559	2.82594e-29	8.77538e-25	0.579162	Endothelial cell	Up
Zfp704	0.068	0.24	3.16082e-29	9.81529e-25	-0.558377	Endothelial cell	Down
Mphosph10	0.282	0.116	3.53909e-29	1.09899e-24	0.475532	Endothelial cell	Up
Kmt2c	0.158	0.347	4.14822e-29	1.28815e-24	-0.640299	Endothelial cell	Down
Fam171a1	0.126	0.31	4.17507e-29	1.29649e-24	-0.647169	Endothelial cell	Down
Tnrc18	0.056	0.22	4.56339e-29	1.41707e-24	-0.534039	Endothelial cell	Down
Ncor1	0.361	0.537	6.65379e-29	2.0662e-24	-0.59438	Endothelial cell	Down
Itgb3	0.125	0.024	7.43784e-29	2.30967e-24	0.259634	Endothelial cell	Up
Ralgapa1	0.095	0.274	7.64924e-29	2.37532e-24	-0.58145	Endothelial cell	Down
Tmed10	0.692	0.534	1.10232e-28	3.42304e-24	0.54984	Endothelial cell	Up
Ackr3	0.562	0.349	1.13283e-28	3.51776e-24	0.566354	Endothelial cell	Up
Gtf2f1	0.301	0.128	1.18116e-28	3.66785e-24	0.417761	Endothelial cell	Up
B230219D22Rik	0.228	0.414	1.21945e-28	3.78676e-24	-0.676587	Endothelial cell	Down
Sin3b	0.395	0.202	1.25168e-28	3.88683e-24	0.509626	Endothelial cell	Up
Grtp1	0.049	0.207	1.32887e-28	4.12654e-24	-0.604532	Endothelial cell	Down
H2-Q6	0.768	0.605	1.38587e-28	4.30353e-24	0.549889	Endothelial cell	Up
Kmt5b	0.128	0.313	1.50532e-28	4.67446e-24	-0.585638	Endothelial cell	Down
Sipa1	0.17	0.356	1.51683e-28	4.71022e-24	-0.617484	Endothelial cell	Down
Gadd45g	0.684	0.501	1.69049e-28	5.24949e-24	0.827344	Endothelial cell	Up
Reep5	0.494	0.293	2.1175e-28	6.57547e-24	0.600729	Endothelial cell	Up
Kat6a	0.233	0.418	2.30195e-28	7.14826e-24	-0.658046	Endothelial cell	Down
Hspb8	0.17	0.047	2.43881e-28	7.57324e-24	0.373216	Endothelial cell	Up
Cnih4	0.493	0.296	2.72478e-28	8.46127e-24	0.580438	Endothelial cell	Up
Ccny	0.459	0.26	2.98808e-28	9.27888e-24	0.525498	Endothelial cell	Up
Mrpl12	0.356	0.173	3.3676e-28	1.04574e-23	0.485984	Endothelial cell	Up
Vmp1	0.363	0.185	3.79292e-28	1.17782e-23	0.748038	Endothelial cell	Up
Txndc17	0.587	0.409	3.97519e-28	1.23441e-23	0.595431	Endothelial cell	Up
Fryl	0.121	0.303	4.21352e-28	1.30842e-23	-0.566966	Endothelial cell	Down
Zfp292	0.16	0.345	4.2338e-28	1.31472e-23	-0.616523	Endothelial cell	Down
Lamc1	0.301	0.136	5.31501e-28	1.65047e-23	0.622685	Endothelial cell	Up
Pik3ca	0.087	0.261	5.74006e-28	1.78246e-23	-0.518623	Endothelial cell	Down
Chmp4b	0.483	0.283	6.6517e-28	2.06555e-23	0.553428	Endothelial cell	Up
Tmtc1	0.057	0.219	6.69608e-28	2.07933e-23	-0.497717	Endothelial cell	Down
Piezo2	0.118	0.292	6.78083e-28	2.10565e-23	-0.673626	Endothelial cell	Down
Ggta1	0.114	0.29	7.86058e-28	2.44095e-23	-0.598972	Endothelial cell	Down
Crebbp	0.265	0.449	8.00372e-28	2.48539e-23	-0.585511	Endothelial cell	Down
Atp1a1	0.524	0.686	8.43199e-28	2.61839e-23	-0.550983	Endothelial cell	Down
Adrm1	0.336	0.159	9.08509e-28	2.82119e-23	0.454642	Endothelial cell	Up
Utrn	0.377	0.544	9.2387e-28	2.86889e-23	-0.674544	Endothelial cell	Down
Ifi27	0.212	0.399	9.97443e-28	3.09736e-23	-0.607216	Endothelial cell	Down
Uchl1	0.147	0.037	1.09301e-27	3.39412e-23	0.315489	Endothelial cell	Up
Rpl39	0.892	0.866	1.20078e-27	3.72879e-23	0.449146	Endothelial cell	Up
Atp5b	0.764	0.689	1.20697e-27	3.74801e-23	0.485139	Endothelial cell	Up
Kctd12	0.132	0.312	1.21298e-27	3.76667e-23	-0.64196	Endothelial cell	Down
Tmem204	0.226	0.408	1.31147e-27	4.0725e-23	-0.683233	Endothelial cell	Down
Taldo1	0.548	0.367	1.37919e-27	4.28281e-23	0.723179	Endothelial cell	Up
Eef1e1	0.244	0.093	1.48949e-27	4.62532e-23	0.393786	Endothelial cell	Up
Trim16	0.417	0.227	1.66155e-27	5.15963e-23	0.565808	Endothelial cell	Up
Mrpl35	0.278	0.119	2.00059e-27	6.21243e-23	0.467881	Endothelial cell	Up
Prrc2c	0.564	0.693	2.08451e-27	6.47302e-23	-0.540823	Endothelial cell	Down
Ltbp1	0.035	0.183	2.22307e-27	6.9033e-23	-0.512016	Endothelial cell	Down
Alg5	0.298	0.13	2.29865e-27	7.13799e-23	0.396583	Endothelial cell	Up
Rsrc2	0.432	0.582	2.29926e-27	7.1399e-23	-0.656927	Endothelial cell	Down
Tcp1	0.504	0.312	2.37702e-27	7.38137e-23	0.58903	Endothelial cell	Up
Mlec	0.104	0.271	2.42844e-27	7.54104e-23	-0.754403	Endothelial cell	Down
Gse1	0.105	0.278	2.96391e-27	9.20383e-23	-0.630733	Endothelial cell	Down
Cct8	0.488	0.291	3.12022e-27	9.68921e-23	0.555328	Endothelial cell	Up
Adcy4	0.33	0.504	3.61901e-27	1.12381e-22	-0.618469	Endothelial cell	Down
Cops5	0.359	0.174	3.71997e-27	1.15516e-22	0.417909	Endothelial cell	Up
St6galnac3	0.056	0.212	3.97917e-27	1.23565e-22	-0.584451	Endothelial cell	Down
Slc25a5	0.655	0.507	4.44619e-27	1.38067e-22	0.547241	Endothelial cell	Up
Lcp1	0.115	0.289	4.61904e-27	1.43435e-22	-0.574969	Endothelial cell	Down
Atp6v1g1	0.637	0.461	5.18119e-27	1.60892e-22	0.589686	Endothelial cell	Up
Apol9a	0.112	0.021	5.21487e-27	1.61937e-22	0.347901	Endothelial cell	Up
Tra2a	0.437	0.598	5.59636e-27	1.73784e-22	-0.570242	Endothelial cell	Down
Pum2	0.26	0.447	5.60619e-27	1.74089e-22	-0.531175	Endothelial cell	Down
Fam84b	0.032	0.174	6.38399e-27	1.98242e-22	-0.550263	Endothelial cell	Down
Arpc1b	0.645	0.478	6.42286e-27	1.99449e-22	0.550414	Endothelial cell	Up
Serpinh1	0.688	0.548	6.61662e-27	2.05466e-22	0.524955	Endothelial cell	Up
Tmbim1	0.547	0.353	6.85942e-27	2.13005e-22	0.57942	Endothelial cell	Up
Tob2	0.215	0.393	7.47092e-27	2.31994e-22	-0.720388	Endothelial cell	Down
Zmiz1	0.441	0.604	7.70371e-27	2.39223e-22	-0.557913	Endothelial cell	Down
Mertk	0.377	0.196	7.77028e-27	2.41291e-22	0.642823	Endothelial cell	Up
Vasp	0.433	0.245	8.65132e-27	2.68649e-22	0.552917	Endothelial cell	Up
Ube2l6	0.205	0.073	9.25743e-27	2.87471e-22	0.489208	Endothelial cell	Up
Ccdc85b	0.126	0.299	1.138e-26	3.53383e-22	-0.598394	Endothelial cell	Down
Tcim	0.289	0.492	1.1885e-26	3.69066e-22	-0.51496	Endothelial cell	Down
Tal1	0.062	0.218	1.25018e-26	3.88218e-22	-0.592903	Endothelial cell	Down
Chd6	0.132	0.309	1.36389e-26	4.23529e-22	-0.631434	Endothelial cell	Down
Casd1	0.068	0.227	1.57595e-26	4.89378e-22	-0.563603	Endothelial cell	Down
Aimp1	0.406	0.218	1.58869e-26	4.93337e-22	0.476966	Endothelial cell	Up
Prrg1	0.029	0.17	1.60283e-26	4.97727e-22	-0.458738	Endothelial cell	Down
Klf2	0.852	0.835	1.67963e-26	5.21574e-22	0.575262	Endothelial cell	Up
Erbin	0.308	0.483	1.73139e-26	5.37648e-22	-0.554092	Endothelial cell	Down
Chd3	0.087	0.255	1.7885e-26	5.55383e-22	-0.554204	Endothelial cell	Down
Rps17	0.837	0.804	1.9535e-26	6.06619e-22	0.462661	Endothelial cell	Up
Pmp22	0.617	0.41	2.09225e-26	6.49707e-22	0.485872	Endothelial cell	Up
Rrp15	0.209	0.075	2.1456e-26	6.66272e-22	0.418417	Endothelial cell	Up
Sec62	0.664	0.782	2.4742e-26	7.68314e-22	-0.503082	Endothelial cell	Down
4930523C07Rik	0.538	0.346	2.67179e-26	8.29671e-22	0.610327	Endothelial cell	Up
Lpl	0.189	0.376	3.35455e-26	1.04169e-21	-0.539132	Endothelial cell	Down
Zfp366	0.072	0.229	3.50368e-26	1.088e-21	-0.559164	Endothelial cell	Down
Slc12a2	0.227	0.087	3.58372e-26	1.11285e-21	0.507956	Endothelial cell	Up
Pin1	0.368	0.187	4.62707e-26	1.43684e-21	0.454788	Endothelial cell	Up
Stx3	0.129	0.299	4.64981e-26	1.4439e-21	-0.589669	Endothelial cell	Down
Rpl34	0.907	0.91	4.84774e-26	1.50537e-21	0.401035	Endothelial cell	Up
Hmgn1	0.529	0.343	5.16683e-26	1.60446e-21	0.566559	Endothelial cell	Up
Ppp2r5a	0.335	0.496	5.83126e-26	1.81078e-21	-0.615969	Endothelial cell	Down
Brix1	0.32	0.15	5.94591e-26	1.84638e-21	0.438138	Endothelial cell	Up
Ccdc12	0.574	0.391	6.5269e-26	2.0268e-21	0.554754	Endothelial cell	Up
Gcc1	0.052	0.203	9.12315e-26	2.83301e-21	-0.510525	Endothelial cell	Down
Cox7a2l	0.401	0.54	9.39432e-26	2.91722e-21	-0.573378	Endothelial cell	Down
Nr2c2ap	0.202	0.07	9.54427e-26	2.96378e-21	0.341536	Endothelial cell	Up
Asap1	0.54	0.352	9.84743e-26	3.05792e-21	0.631879	Endothelial cell	Up
Ifitm2	0.791	0.904	1.04153e-25	3.23426e-21	-0.306703	Endothelial cell	Down
Hk1	0.347	0.174	1.13197e-25	3.5151e-21	0.566546	Endothelial cell	Up
Tmeff1	0.062	0.214	1.21198e-25	3.76357e-21	-0.585999	Endothelial cell	Down
Egr3	0.026	0.162	1.21461e-25	3.77174e-21	-0.577615	Endothelial cell	Down
Fcf1	0.305	0.14	1.32466e-25	4.11346e-21	0.433938	Endothelial cell	Up
Dpy19l4	0.039	0.182	1.42461e-25	4.42385e-21	-0.422862	Endothelial cell	Down
Ube2n	0.472	0.28	1.43842e-25	4.46673e-21	0.508438	Endothelial cell	Up
Exoc3l4	0.123	0.028	1.492e-25	4.63311e-21	0.290687	Endothelial cell	Up
Slc16a2	0.05	0.194	1.52656e-25	4.74043e-21	-0.550965	Endothelial cell	Down
Sptssa	0.157	0.327	1.61092e-25	5.00239e-21	-0.602266	Endothelial cell	Down
Git2	0.316	0.487	1.67677e-25	5.20687e-21	-0.585492	Endothelial cell	Down
Ash1l	0.33	0.498	2.04787e-25	6.35924e-21	-0.593655	Endothelial cell	Down
Cadps2	0.064	0.215	2.09034e-25	6.49115e-21	-0.54894	Endothelial cell	Down
Phip	0.183	0.361	2.50731e-25	7.78596e-21	-0.630413	Endothelial cell	Down
Rpl22	0.828	0.786	2.51316e-25	7.80413e-21	0.464835	Endothelial cell	Up
Mylip	0.062	0.217	2.64334e-25	8.20838e-21	-0.50447	Endothelial cell	Down
Cmpk1	0.428	0.247	2.71859e-25	8.44204e-21	0.518074	Endothelial cell	Up
Rock2	0.74	0.616	2.82791e-25	8.78152e-21	0.679796	Endothelial cell	Up
Kmt2a	0.267	0.44	2.86526e-25	8.89749e-21	-0.632473	Endothelial cell	Down
Pkp4	0.151	0.326	2.88747e-25	8.96645e-21	-0.537251	Endothelial cell	Down
Ccdc85a	0.169	0.342	2.9299e-25	9.0982e-21	-0.619505	Endothelial cell	Down
Rpl26	0.911	0.909	3.01542e-25	9.36379e-21	0.407992	Endothelial cell	Up
Cdc42ep1	0.237	0.406	3.28663e-25	1.0206e-20	-0.657613	Endothelial cell	Down
Creb3l2	0.183	0.361	3.35215e-25	1.04094e-20	-0.563136	Endothelial cell	Down
Pbx1	0.139	0.314	4.19554e-25	1.30284e-20	-0.402289	Endothelial cell	Down
Ipo4	0.149	0.042	4.47786e-25	1.39051e-20	0.372327	Endothelial cell	Up
Zyx	0.383	0.207	6.33867e-25	1.96835e-20	0.525528	Endothelial cell	Up
Rrp7a	0.25	0.104	6.38723e-25	1.98343e-20	0.381236	Endothelial cell	Up
Nostrin	0.38	0.525	6.65962e-25	2.06801e-20	-0.68189	Endothelial cell	Down
Rmnd5a	0.053	0.199	6.7524e-25	2.09682e-20	-0.462227	Endothelial cell	Down
Tle1	0.146	0.316	6.94703e-25	2.15726e-20	-0.610365	Endothelial cell	Down
Adm	0.149	0.042	8.27477e-25	2.56956e-20	0.522346	Endothelial cell	Up
Gipc1	0.289	0.133	8.58365e-25	2.66548e-20	0.397324	Endothelial cell	Up
Dlst	0.331	0.164	8.66525e-25	2.69082e-20	0.493044	Endothelial cell	Up
Pfkfb3	0.261	0.115	8.75344e-25	2.7182e-20	0.615439	Endothelial cell	Up
Cyb5r3	0.329	0.499	9.3031e-25	2.88889e-20	-0.570846	Endothelial cell	Down
Tmod3	0.494	0.633	9.42965e-25	2.92819e-20	-0.493415	Endothelial cell	Down
Fkbp14	0.141	0.038	9.46156e-25	2.9381e-20	0.351475	Endothelial cell	Up
Eif1ad	0.257	0.109	1.03433e-24	3.2119e-20	0.413399	Endothelial cell	Up
Ergic1	0.206	0.076	1.08658e-24	3.37416e-20	0.396874	Endothelial cell	Up
Psmd6	0.385	0.203	1.1416e-24	3.54502e-20	0.413516	Endothelial cell	Up
Eif3d	0.455	0.269	1.16655e-24	3.62248e-20	0.545433	Endothelial cell	Up
Ankrd17	0.341	0.493	1.22858e-24	3.81511e-20	-0.629812	Endothelial cell	Down
Xbp1	0.332	0.492	1.27856e-24	3.97032e-20	-0.64433	Endothelial cell	Down
Ifngr1	0.331	0.493	1.32793e-24	4.12361e-20	-0.496639	Endothelial cell	Down
Nmd3	0.27	0.118	1.37773e-24	4.27826e-20	0.36774	Endothelial cell	Up
Tle4	0.208	0.378	1.56794e-24	4.86892e-20	-0.601189	Endothelial cell	Down
Grwd1	0.116	0.025	1.64126e-24	5.09661e-20	0.30367	Endothelial cell	Up
Mafb	0.043	0.183	1.71366e-24	5.32144e-20	-0.552247	Endothelial cell	Down
Mid2	0.135	0.298	1.71765e-24	5.33381e-20	-0.61047	Endothelial cell	Down
Gsr	0.261	0.113	1.81248e-24	5.62831e-20	0.43424	Endothelial cell	Up
Stxbp6	0.074	0.224	1.81964e-24	5.65053e-20	-0.533206	Endothelial cell	Down
BC005537	0.384	0.531	1.84291e-24	5.72279e-20	-0.514271	Endothelial cell	Down
Dhrs7	0.179	0.349	1.89916e-24	5.89746e-20	-0.617263	Endothelial cell	Down
Txnrd1	0.4	0.217	1.9551e-24	6.07116e-20	0.503423	Endothelial cell	Up
Nol4l	0.207	0.077	2.06586e-24	6.41511e-20	0.390936	Endothelial cell	Up
Stom	0.112	0.273	2.18359e-24	6.78069e-20	-0.580894	Endothelial cell	Down
Ube2l3	0.562	0.369	2.21522e-24	6.87891e-20	0.482011	Endothelial cell	Up
Bysl	0.174	0.058	2.389e-24	7.41857e-20	0.359146	Endothelial cell	Up
Rreb1	0.093	0.25	2.42303e-24	7.52423e-20	-0.517505	Endothelial cell	Down
Tmed9	0.639	0.49	2.89773e-24	8.99831e-20	0.508751	Endothelial cell	Up
Kat6b	0.041	0.177	2.94162e-24	9.13461e-20	-0.490297	Endothelial cell	Down
Cdkn1b	0.144	0.311	3.0153e-24	9.36342e-20	-0.567162	Endothelial cell	Down
Pcsk5	0.046	0.188	3.02746e-24	9.40118e-20	-0.529033	Endothelial cell	Down
Ifi206	0.16	0.049	3.30507e-24	1.02632e-19	0.322889	Endothelial cell	Up
Rpl36al	0.466	0.281	3.31593e-24	1.02969e-19	0.506904	Endothelial cell	Up
Gprin3	0.015	0.136	3.4031e-24	1.05676e-19	-0.483289	Endothelial cell	Down
Mknk2	0.192	0.368	3.64696e-24	1.13249e-19	-0.549183	Endothelial cell	Down
Mcee	0.052	0.193	4.131e-24	1.2828e-19	-0.502005	Endothelial cell	Down
Tm6sf1	0.089	0.241	4.34699e-24	1.34987e-19	-0.580915	Endothelial cell	Down
Acot9	0.33	0.162	4.62656e-24	1.43669e-19	0.378843	Endothelial cell	Up
Rb1	0.122	0.285	4.65465e-24	1.44541e-19	-0.54848	Endothelial cell	Down
Cd1d1	0.007	0.118	4.7728e-24	1.4821e-19	-0.420374	Endothelial cell	Down
Cycs	0.48	0.295	4.94683e-24	1.53614e-19	0.531661	Endothelial cell	Up
Ccl4	0.103	0.02	4.99937e-24	1.55246e-19	0.365693	Endothelial cell	Up
Bmp4	0.035	0.168	5.77811e-24	1.79428e-19	-0.500253	Endothelial cell	Down
Neurl3	0.174	0.35	5.84193e-24	1.81409e-19	-0.582447	Endothelial cell	Down
H2-T23	0.798	0.727	5.91672e-24	1.83732e-19	0.580361	Endothelial cell	Up
Zmym5	0.176	0.348	6.20522e-24	1.92691e-19	-0.55181	Endothelial cell	Down
Plekho2	0.26	0.114	6.27945e-24	1.94996e-19	0.444584	Endothelial cell	Up
Nkd1	0.338	0.487	6.31353e-24	1.96054e-19	-0.636233	Endothelial cell	Down
Kank4	0.011	0.127	6.39337e-24	1.98533e-19	-0.435116	Endothelial cell	Down
Gprc5a	0.165	0.054	7.16686e-24	2.22552e-19	0.411108	Endothelial cell	Up
Raver2	0.024	0.149	7.42039e-24	2.30425e-19	-0.471418	Endothelial cell	Down
Sept7	0.717	0.589	8.24226e-24	2.55947e-19	0.536131	Endothelial cell	Up
Atp5d	0.631	0.469	8.75393e-24	2.71836e-19	0.533407	Endothelial cell	Up
Tmem205	0.089	0.243	9.37828e-24	2.91224e-19	-0.487033	Endothelial cell	Down
Eif4e2	0.366	0.193	9.58181e-24	2.97544e-19	0.419586	Endothelial cell	Up
Stag2	0.189	0.353	1.01667e-23	3.15705e-19	-0.612383	Endothelial cell	Down
St6galnac4	0.232	0.094	1.04322e-23	3.23952e-19	0.342234	Endothelial cell	Up
Srrm2	0.637	0.751	1.1169e-23	3.46832e-19	-0.347389	Endothelial cell	Down
Huwe1	0.252	0.421	1.12674e-23	3.49886e-19	-0.515106	Endothelial cell	Down
Dusp3	0.41	0.544	1.20613e-23	3.7454e-19	-0.598439	Endothelial cell	Down
Rpl35	0.785	0.736	1.28545e-23	3.99172e-19	0.511125	Endothelial cell	Up
Svil	0.411	0.228	1.35849e-23	4.21852e-19	0.482539	Endothelial cell	Up
Lrrk2	0.045	0.183	1.35904e-23	4.22022e-19	-0.445205	Endothelial cell	Down
Plpp3	0.294	0.464	1.39515e-23	4.33236e-19	-0.511167	Endothelial cell	Down
Ube2e2	0.123	0.03	1.52145e-23	4.72455e-19	0.322609	Endothelial cell	Up
Thbs1	0.233	0.099	1.567e-23	4.86601e-19	1.32472	Endothelial cell	Up
Gfer	0.154	0.047	1.76084e-23	5.46793e-19	0.316108	Endothelial cell	Up
Susd6	0.196	0.357	1.78439e-23	5.54107e-19	-0.639783	Endothelial cell	Down
Hnrnpdl	0.642	0.462	1.90686e-23	5.92138e-19	0.506044	Endothelial cell	Up
Add1	0.218	0.382	2.65443e-23	8.24279e-19	-0.566565	Endothelial cell	Down
Sntb1	0.015	0.133	2.91607e-23	9.05528e-19	-0.384897	Endothelial cell	Down
Cdv3	0.592	0.417	2.96751e-23	9.215e-19	0.52306	Endothelial cell	Up
Rc3h1	0.221	0.386	3.12035e-23	9.68963e-19	-0.600019	Endothelial cell	Down
Mrpl33	0.497	0.325	3.51571e-23	1.09173e-18	0.601664	Endothelial cell	Up
Cers4	0.201	0.365	3.61936e-23	1.12392e-18	-0.599152	Endothelial cell	Down
Mrpl51	0.37	0.2	3.66294e-23	1.13745e-18	0.432059	Endothelial cell	Up
Fbxo11	0.171	0.332	3.84899e-23	1.19523e-18	-0.536291	Endothelial cell	Down
Mrps7	0.292	0.14	3.85093e-23	1.19583e-18	0.4044	Endothelial cell	Up
Dock9	0.456	0.6	3.94149e-23	1.22395e-18	-0.526478	Endothelial cell	Down
Gar1	0.272	0.124	4.24278e-23	1.31751e-18	0.359207	Endothelial cell	Up
Rb1cc1	0.227	0.392	4.39605e-23	1.36511e-18	-0.566878	Endothelial cell	Down
Crybb3	0.014	0.129	5.09962e-23	1.58359e-18	-0.439001	Endothelial cell	Down
Zwint	0.302	0.147	5.33487e-23	1.65664e-18	0.413656	Endothelial cell	Up
Bola2	0.376	0.205	5.38997e-23	1.67375e-18	0.424315	Endothelial cell	Up
Hcfc1r1	0.073	0.218	5.42594e-23	1.68492e-18	-0.48585	Endothelial cell	Down
Rpl41	0.936	0.961	5.45037e-23	1.6925e-18	0.387346	Endothelial cell	Up
Arl4a	0.45	0.268	5.80438e-23	1.80243e-18	0.524096	Endothelial cell	Up
Pcdh12	0.044	0.177	5.96657e-23	1.8528e-18	-0.491073	Endothelial cell	Down
Myct1	0.519	0.664	6.20383e-23	1.92648e-18	-0.512002	Endothelial cell	Down
Lap3	0.367	0.197	6.79086e-23	2.10876e-18	0.431282	Endothelial cell	Up
Lrrc8b	0.195	0.354	6.89854e-23	2.1422e-18	-0.65301	Endothelial cell	Down
Mak16	0.255	0.112	7.79505e-23	2.4206e-18	0.368678	Endothelial cell	Up
Rnf167	0.088	0.238	7.94727e-23	2.46786e-18	-0.551952	Endothelial cell	Down
Phc2	0.486	0.312	8.00929e-23	2.48713e-18	0.507735	Endothelial cell	Up
Rnf125	0.057	0.198	8.05602e-23	2.50164e-18	-0.4031	Endothelial cell	Down
Dusp10	0.125	0.032	8.46929e-23	2.62997e-18	0.295798	Endothelial cell	Up
Synm	0.03	0.155	8.47331e-23	2.63122e-18	-0.420901	Endothelial cell	Down
Dysf	0.19	0.07	9.32123e-23	2.89452e-18	0.390709	Endothelial cell	Up
Bag1	0.476	0.299	1.05155e-22	3.26538e-18	0.475878	Endothelial cell	Up
Fads3	0.105	0.023	1.06726e-22	3.31415e-18	0.263392	Endothelial cell	Up
Pnkd	0.069	0.21	1.1142e-22	3.45993e-18	-0.533682	Endothelial cell	Down
Prdx5	0.367	0.198	1.15595e-22	3.58958e-18	0.491584	Endothelial cell	Up
Slc35e4	0.235	0.098	1.24189e-22	3.85645e-18	0.314172	Endothelial cell	Up
Arhgef3	0.281	0.438	1.27205e-22	3.95009e-18	-0.538511	Endothelial cell	Down
Pop7	0.225	0.093	1.30225e-22	4.04386e-18	0.335764	Endothelial cell	Up
Gata2	0.487	0.623	1.32667e-22	4.11972e-18	-0.524125	Endothelial cell	Down
Plxna1	0.137	0.297	1.4102e-22	4.3791e-18	-0.560409	Endothelial cell	Down
Mrpl32	0.305	0.15	1.57919e-22	4.90384e-18	0.374464	Endothelial cell	Up
Fmnl3	0.142	0.297	1.68998e-22	5.24789e-18	-0.565601	Endothelial cell	Down
Pdlim2	0.345	0.184	1.71084e-22	5.31266e-18	0.441999	Endothelial cell	Up
Idh3a	0.221	0.09	1.80483e-22	5.60454e-18	0.310917	Endothelial cell	Up
Nop14	0.284	0.136	1.97736e-22	6.14029e-18	0.417417	Endothelial cell	Up
Npm3	0.165	0.055	2.09601e-22	6.50875e-18	0.34333	Endothelial cell	Up
Yrdc	0.333	0.168	2.12535e-22	6.59985e-18	0.397046	Endothelial cell	Up
Atxn1	0.071	0.213	2.16907e-22	6.73561e-18	-0.476529	Endothelial cell	Down
Phlda1	0.35	0.194	2.28098e-22	7.08312e-18	0.821546	Endothelial cell	Up
Adamts1	0.495	0.636	2.35287e-22	7.30637e-18	-0.600068	Endothelial cell	Down
Chmp2a	0.62	0.455	2.39787e-22	7.4461e-18	0.48641	Endothelial cell	Up
Trove2	0.174	0.332	2.6263e-22	8.15544e-18	-0.58353	Endothelial cell	Down
Rarg	0.071	0.21	2.68212e-22	8.32879e-18	-0.492692	Endothelial cell	Down
Smyd2	0.157	0.051	3.09949e-22	9.62484e-18	0.298759	Endothelial cell	Up
Yes1	0.155	0.31	3.27838e-22	1.01803e-17	-0.590873	Endothelial cell	Down
Fam13c	0.018	0.131	3.29545e-22	1.02334e-17	-0.433284	Endothelial cell	Down
Helz	0.112	0.267	3.41753e-22	1.06125e-17	-0.51038	Endothelial cell	Down
Ntn4	0.036	0.164	3.75573e-22	1.16627e-17	-0.36717	Endothelial cell	Down
6430548M08Rik	0.191	0.348	4.0173e-22	1.24749e-17	-0.585934	Endothelial cell	Down
Gpr4	0.267	0.122	4.44109e-22	1.37909e-17	0.41993	Endothelial cell	Up
Hivep3	0.239	0.102	4.53922e-22	1.40957e-17	0.408622	Endothelial cell	Up
Serpinb6a	0.564	0.405	4.62819e-22	1.43719e-17	0.540129	Endothelial cell	Up
Pxdc1	0.584	0.414	4.81873e-22	1.49636e-17	0.542509	Endothelial cell	Up
Rps9	0.891	0.896	4.93206e-22	1.53155e-17	0.365417	Endothelial cell	Up
Zmynd8	0.117	0.272	5.29247e-22	1.64347e-17	-0.503103	Endothelial cell	Down
Rps6ka1	0.05	0.182	5.45258e-22	1.69319e-17	-0.416642	Endothelial cell	Down
Stim2	0.239	0.396	5.75451e-22	1.78695e-17	-0.577231	Endothelial cell	Down
Pus7	0.122	0.032	6.12402e-22	1.90169e-17	0.313656	Endothelial cell	Up
Lepr	0.058	0.195	6.13855e-22	1.9062e-17	-0.484889	Endothelial cell	Down
Rpl3	0.832	0.803	6.21624e-22	1.93033e-17	0.476926	Endothelial cell	Up
Rpl27	0.615	0.457	6.62573e-22	2.05749e-17	0.556592	Endothelial cell	Up
Hmbox1	0.216	0.371	6.81565e-22	2.11647e-17	-0.610962	Endothelial cell	Down
Mdfic	0.108	0.258	8.09483e-22	2.51369e-17	-0.50596	Endothelial cell	Down
Tgoln1	0.407	0.543	8.77602e-22	2.72522e-17	-0.512323	Endothelial cell	Down
Pum1	0.221	0.375	9.02083e-22	2.80124e-17	-0.591681	Endothelial cell	Down
Cndp2	0.221	0.09	9.10085e-22	2.82609e-17	0.327538	Endothelial cell	Up
Armcx1	0.035	0.158	9.66762e-22	3.00209e-17	-0.444343	Endothelial cell	Down
Dram2	0.185	0.344	9.74097e-22	3.02486e-17	-0.528949	Endothelial cell	Down
Tox3	0.084	0.225	9.93571e-22	3.08534e-17	-0.645423	Endothelial cell	Down
Cry2	0.112	0.028	1.02119e-21	3.17109e-17	0.322585	Endothelial cell	Up
Cbx4	0.076	0.217	1.05007e-21	3.26079e-17	-0.395628	Endothelial cell	Down
Lipe	0.084	0.227	1.09284e-21	3.39359e-17	-0.496112	Endothelial cell	Down
Nid1	0.462	0.293	1.11572e-21	3.46465e-17	0.572862	Endothelial cell	Up
Tes	0.139	0.042	1.19086e-21	3.69798e-17	0.310526	Endothelial cell	Up
Agtrap	0.14	0.287	1.25345e-21	3.89234e-17	-0.545636	Endothelial cell	Down
Mtss1	0.217	0.372	1.26374e-21	3.92428e-17	-0.564344	Endothelial cell	Down
mt-Nd4l	0.481	0.61	1.28521e-21	3.99097e-17	-0.460688	Endothelial cell	Down
Zscan26	0.088	0.231	1.47719e-21	4.58713e-17	-0.472046	Endothelial cell	Down
Marveld1	0.183	0.342	1.53216e-21	4.7578e-17	-0.532602	Endothelial cell	Down
Rlim	0.254	0.416	1.60338e-21	4.97898e-17	-0.533439	Endothelial cell	Down
Wsb2	0.324	0.169	1.68773e-21	5.24091e-17	0.461463	Endothelial cell	Up
Rgl2	0.084	0.225	1.70038e-21	5.28018e-17	-0.478513	Endothelial cell	Down
Ntn1	0.23	0.388	1.79805e-21	5.58349e-17	-0.557585	Endothelial cell	Down
Lsm12	0.331	0.174	2.00806e-21	6.23564e-17	0.420544	Endothelial cell	Up
Edil3	0.021	0.134	2.10234e-21	6.5284e-17	-0.420649	Endothelial cell	Down
C130074G19Rik	0.104	0.249	2.15881e-21	6.70375e-17	-0.529327	Endothelial cell	Down
Ifit1	0.34	0.181	2.18746e-21	6.79272e-17	0.694238	Endothelial cell	Up
Cdkn2aipnl	0.23	0.1	2.23264e-21	6.93301e-17	0.363295	Endothelial cell	Up
Frmd4a	0.286	0.446	2.43433e-21	7.55931e-17	-0.573224	Endothelial cell	Down
Iqgap1	0.548	0.654	2.47074e-21	7.67239e-17	-0.447482	Endothelial cell	Down
Gng11	0.512	0.63	2.65486e-21	8.24414e-17	-0.479968	Endothelial cell	Down
Lurap1l	0.087	0.228	2.86355e-21	8.89218e-17	-0.541917	Endothelial cell	Down
Sh3d19	0.087	0.231	3.12514e-21	9.70451e-17	-0.451174	Endothelial cell	Down
Prcp	0.152	0.301	3.16651e-21	9.83296e-17	-0.575108	Endothelial cell	Down
Tubb5	0.665	0.583	3.23574e-21	1.0048e-16	0.593658	Endothelial cell	Up
Spty2d1	0.157	0.306	3.41729e-21	1.06117e-16	-0.614974	Endothelial cell	Down
Endou	0.022	0.135	3.5041e-21	1.08813e-16	-0.388607	Endothelial cell	Down
Shb	0.222	0.093	3.68325e-21	1.14376e-16	0.325737	Endothelial cell	Up
Slc50a1	0.226	0.379	3.73342e-21	1.15934e-16	-0.619568	Endothelial cell	Down
Dguok	0.078	0.215	3.75957e-21	1.16746e-16	-0.494954	Endothelial cell	Down
Anxa5	0.609	0.479	3.97857e-21	1.23546e-16	0.628164	Endothelial cell	Up
Mif	0.405	0.243	4.17845e-21	1.29753e-16	0.539433	Endothelial cell	Up
Plxnc1	0.01	0.112	4.42158e-21	1.37303e-16	-0.377756	Endothelial cell	Down
Ubn1	0.25	0.406	4.42996e-21	1.37564e-16	-0.538449	Endothelial cell	Down
Tns3	0.322	0.171	4.49912e-21	1.39711e-16	0.482923	Endothelial cell	Up
Rnf141	0.176	0.331	4.7042e-21	1.4608e-16	-0.522313	Endothelial cell	Down
Mat2a	0.388	0.539	4.87168e-21	1.5128e-16	-0.361714	Endothelial cell	Down
Elf2	0.299	0.443	5.01347e-21	1.55683e-16	-0.585465	Endothelial cell	Down
Picalm	0.702	0.584	5.17851e-21	1.60808e-16	0.593353	Endothelial cell	Up
Bicd2	0.235	0.394	5.19317e-21	1.61263e-16	-0.507421	Endothelial cell	Down
Cnot6l	0.191	0.341	5.1956e-21	1.61339e-16	-0.57198	Endothelial cell	Down
Hyal2	0.258	0.409	5.67858e-21	1.76337e-16	-0.578713	Endothelial cell	Down
Ntrk2	0.026	0.14	6.04009e-21	1.87563e-16	-0.524226	Endothelial cell	Down
Mctp1	0.033	0.152	6.10627e-21	1.89618e-16	-0.391187	Endothelial cell	Down
Cnbp	0.74	0.652	6.20849e-21	1.92792e-16	0.470677	Endothelial cell	Up
Oxr1	0.12	0.272	6.96501e-21	2.16285e-16	-0.437048	Endothelial cell	Down
Mef2a	0.55	0.688	6.98577e-21	2.16929e-16	-0.400556	Endothelial cell	Down
Tnfaip3	0.271	0.134	7.49252e-21	2.32665e-16	0.603179	Endothelial cell	Up
Rsl1d1	0.35	0.19	7.59073e-21	2.35715e-16	0.413704	Endothelial cell	Up
Flna	0.363	0.205	7.7584e-21	2.40922e-16	0.58222	Endothelial cell	Up
Arhgef2	0.183	0.337	8.41516e-21	2.61316e-16	-0.525623	Endothelial cell	Down
Igf1r	0.195	0.353	8.62597e-21	2.67862e-16	-0.578288	Endothelial cell	Down
Id3	0.66	0.782	1.01073e-20	3.13863e-16	-0.465162	Endothelial cell	Down
Btg1	0.391	0.553	1.01769e-20	3.16023e-16	-0.442834	Endothelial cell	Down
Cyp1a1	0.008	0.106	1.03579e-20	3.21645e-16	-0.555823	Endothelial cell	Down
Ak3	0.095	0.234	1.06827e-20	3.31729e-16	-0.536245	Endothelial cell	Down
Ccdc184	0.115	0.03	1.27555e-20	3.96095e-16	0.351684	Endothelial cell	Up
Gadd45gip1	0.282	0.136	1.28912e-20	4.00311e-16	0.319531	Endothelial cell	Up
Lrrc58	0.45	0.581	1.2927e-20	4.01421e-16	-0.461886	Endothelial cell	Down
Hnrnph2	0.182	0.33	1.30383e-20	4.04877e-16	-0.584115	Endothelial cell	Down
Mphosph6	0.233	0.103	1.32637e-20	4.11876e-16	0.354596	Endothelial cell	Up
Prkd2	0.175	0.325	1.36087e-20	4.22592e-16	-0.527904	Endothelial cell	Down
Pcmtd2	0.055	0.182	1.36861e-20	4.24993e-16	-0.461303	Endothelial cell	Down
Cops6	0.358	0.2	1.3827e-20	4.2937e-16	0.411809	Endothelial cell	Up
Lgals1	0.174	0.065	1.4408e-20	4.47411e-16	0.541735	Endothelial cell	Up
Id2	0.214	0.371	1.49445e-20	4.64072e-16	-0.559031	Endothelial cell	Down
Guk1	0.186	0.333	1.49859e-20	4.65357e-16	-0.589873	Endothelial cell	Down
Agap1	0.15	0.303	1.65842e-20	5.14989e-16	-0.52746	Endothelial cell	Down
Mbtd1	0.071	0.202	1.71437e-20	5.32364e-16	-0.521177	Endothelial cell	Down
Fkbp10	0.162	0.057	1.76904e-20	5.49338e-16	0.254321	Endothelial cell	Up
Bag3	0.316	0.452	1.86105e-20	5.77911e-16	-0.651964	Endothelial cell	Down
Rtp3	0.033	0.15	1.94464e-20	6.0387e-16	-0.420033	Endothelial cell	Down
Enpp2	0.014	0.118	1.95968e-20	6.08538e-16	-0.355814	Endothelial cell	Down
Ppp1r11	0.508	0.341	1.98715e-20	6.17069e-16	0.501117	Endothelial cell	Up
Hsd17b11	0.104	0.243	2.10398e-20	6.53349e-16	-0.509314	Endothelial cell	Down
Cirbp	0.361	0.203	2.2903e-20	7.11205e-16	0.483365	Endothelial cell	Up
Il17rd	0.122	0.266	2.52919e-20	7.8539e-16	-0.548228	Endothelial cell	Down
Mgll	0.13	0.277	2.73432e-20	8.49088e-16	-0.63542	Endothelial cell	Down
Cct7	0.517	0.355	2.97784e-20	9.24708e-16	0.498861	Endothelial cell	Up
Vdac1	0.419	0.252	3.10847e-20	9.65272e-16	0.404761	Endothelial cell	Up
Efnb1	0.417	0.576	3.20131e-20	9.94103e-16	-0.484888	Endothelial cell	Down
Kat2b	0.131	0.276	3.20639e-20	9.9568e-16	-0.501943	Endothelial cell	Down
Ddx21	0.49	0.317	3.22548e-20	1.00161e-15	0.493847	Endothelial cell	Up
Bak1	0.258	0.121	3.40842e-20	1.05842e-15	0.310189	Endothelial cell	Up
Rnaseh2c	0.089	0.227	3.63624e-20	1.12916e-15	-0.444502	Endothelial cell	Down
Prr7	0.123	0.036	3.64844e-20	1.13295e-15	0.35438	Endothelial cell	Up
Ube2j2	0.333	0.177	3.98765e-20	1.23829e-15	0.37341	Endothelial cell	Up
Nob1	0.16	0.057	4.19536e-20	1.30278e-15	0.317861	Endothelial cell	Up
Eva1c	0.106	0.027	4.35868e-20	1.3535e-15	0.2661	Endothelial cell	Up
Smco4	0.123	0.264	4.87685e-20	1.51441e-15	-0.544429	Endothelial cell	Down
Sh3tc2	0.017	0.119	4.88931e-20	1.51828e-15	-0.355656	Endothelial cell	Down
Psmd2	0.423	0.259	4.91346e-20	1.52578e-15	0.470548	Endothelial cell	Up
Actr10	0.415	0.242	4.95365e-20	1.53826e-15	0.35197	Endothelial cell	Up
Oaz1	0.663	0.765	5.14732e-20	1.5984e-15	-0.397121	Endothelial cell	Down
Trafd1	0.373	0.215	5.50996e-20	1.71101e-15	0.533471	Endothelial cell	Up
Nbr1	0.103	0.242	5.61582e-20	1.74388e-15	-0.439449	Endothelial cell	Down
Ola1	0.254	0.12	5.81816e-20	1.80671e-15	0.336546	Endothelial cell	Up
Ston2	0.008	0.102	6.25648e-20	1.94283e-15	-0.360248	Endothelial cell	Down
Glmp	0.132	0.275	6.59347e-20	2.04747e-15	-0.510071	Endothelial cell	Down
Hspb1	0.793	0.698	6.66245e-20	2.06889e-15	0.708777	Endothelial cell	Up
Nck1	0.247	0.398	6.87411e-20	2.13462e-15	-0.528023	Endothelial cell	Down
Eif3b	0.405	0.24	6.92372e-20	2.15002e-15	0.381128	Endothelial cell	Up
Plxnd1	0.174	0.329	7.18183e-20	2.23017e-15	-0.440828	Endothelial cell	Down
Fzd6	0.053	0.175	7.65892e-20	2.37832e-15	-0.431666	Endothelial cell	Down
Selenof	0.739	0.682	8.75698e-20	2.71931e-15	0.435905	Endothelial cell	Up
Psmd1	0.417	0.252	8.95606e-20	2.78113e-15	0.464769	Endothelial cell	Up
Thoc2	0.207	0.359	9.61838e-20	2.9868e-15	-0.549499	Endothelial cell	Down
Sp1	0.174	0.324	9.70311e-20	3.01311e-15	-0.473488	Endothelial cell	Down
H3f3b	0.944	0.964	9.81335e-20	3.04734e-15	0.280721	Endothelial cell	Up
Gabarap	0.558	0.678	1.00981e-19	3.13576e-15	-0.426024	Endothelial cell	Down
Hdac5	0.039	0.154	1.02998e-19	3.1984e-15	-0.400271	Endothelial cell	Down
Zfand5	0.515	0.63	1.03036e-19	3.19959e-15	-0.477437	Endothelial cell	Down
Nbeal1	0.186	0.334	1.05831e-19	3.28637e-15	-0.561153	Endothelial cell	Down
Fam49b	0.249	0.116	1.11102e-19	3.45004e-15	0.369277	Endothelial cell	Up
1110008P14Rik	0.172	0.066	1.11435e-19	3.4604e-15	0.384754	Endothelial cell	Up
Ndst1	0.089	0.223	1.17093e-19	3.63608e-15	-0.467267	Endothelial cell	Down
Gimap8	0.142	0.287	1.28674e-19	3.99572e-15	-0.500397	Endothelial cell	Down
Pdgfb	0.395	0.534	1.39082e-19	4.31892e-15	-0.542262	Endothelial cell	Down
Efemp2	0.174	0.066	1.40332e-19	4.35773e-15	0.29669	Endothelial cell	Up
Synpo	0.165	0.061	1.48254e-19	4.60374e-15	0.329791	Endothelial cell	Up
Nifk	0.208	0.089	1.5159e-19	4.70733e-15	0.323638	Endothelial cell	Up
Atp5g2	0.658	0.543	1.54725e-19	4.80467e-15	0.491141	Endothelial cell	Up
Calr	0.612	0.74	1.63016e-19	5.06213e-15	-0.383156	Endothelial cell	Down
Bach1	0.215	0.362	1.65493e-19	5.13905e-15	-0.547018	Endothelial cell	Down
Ssbp3	0.121	0.26	1.73415e-19	5.38505e-15	-0.533005	Endothelial cell	Down
Rbm17	0.29	0.147	1.73507e-19	5.38791e-15	0.36859	Endothelial cell	Up
Hoga1	0.184	0.074	1.78144e-19	5.53192e-15	0.395152	Endothelial cell	Up
Cfap43	0.215	0.093	1.91111e-19	5.93457e-15	0.335734	Endothelial cell	Up
Scarb2	0.219	0.371	1.92484e-19	5.9772e-15	-0.443822	Endothelial cell	Down
Fgf1	0.021	0.125	1.98027e-19	6.14934e-15	-0.332488	Endothelial cell	Down
Stard4	0.099	0.234	2.13008e-19	6.61453e-15	-0.522215	Endothelial cell	Down
Hsd11b1	0.116	0.033	2.3595e-19	7.32697e-15	0.491909	Endothelial cell	Up
Mrpl52	0.535	0.375	2.38511e-19	7.40647e-15	0.469104	Endothelial cell	Up
Baiap2	0.142	0.288	2.69505e-19	8.36894e-15	-0.46125	Endothelial cell	Down
Mgat2	0.358	0.201	2.70266e-19	8.39256e-15	0.372648	Endothelial cell	Up
Akap13	0.354	0.493	2.72147e-19	8.45097e-15	-0.469401	Endothelial cell	Down
Sys1	0.391	0.238	2.88532e-19	8.95979e-15	0.450298	Endothelial cell	Up
Ino80c	0.178	0.069	3.07774e-19	9.55732e-15	0.283427	Endothelial cell	Up
Lasp1	0.48	0.322	3.40193e-19	1.0564e-14	0.479108	Endothelial cell	Up
Eif2b2	0.247	0.118	3.5798e-19	1.11163e-14	0.384946	Endothelial cell	Up
S100a16	0.56	0.676	3.58488e-19	1.11321e-14	-0.441072	Endothelial cell	Down
Usp14	0.301	0.157	3.94616e-19	1.2254e-14	0.406481	Endothelial cell	Up
Nufip2	0.421	0.545	4.07474e-19	1.26533e-14	-0.532063	Endothelial cell	Down
Slc6a6	0.267	0.404	4.15945e-19	1.29163e-14	-0.825793	Endothelial cell	Down
Msn	0.86	0.834	4.16506e-19	1.29338e-14	0.431184	Endothelial cell	Up
Psmb5	0.458	0.303	4.25241e-19	1.3205e-14	0.478712	Endothelial cell	Up
Syt7	0.023	0.126	4.32199e-19	1.34211e-14	-0.358467	Endothelial cell	Down
Itm2c	0.152	0.294	4.72268e-19	1.46653e-14	-0.46971	Endothelial cell	Down
Lyn	0.233	0.377	4.81476e-19	1.49513e-14	-0.558955	Endothelial cell	Down
Manbal	0.248	0.117	4.93106e-19	1.53124e-14	0.342862	Endothelial cell	Up
Zfp532	0.022	0.126	5.09977e-19	1.58363e-14	-0.373244	Endothelial cell	Down
Hbp1	0.114	0.248	5.25907e-19	1.6331e-14	-0.539117	Endothelial cell	Down
Ngdn	0.314	0.167	5.28118e-19	1.63996e-14	0.366826	Endothelial cell	Up
Riok3	0.438	0.273	5.2881e-19	1.64211e-14	0.428204	Endothelial cell	Up
Rpf2	0.141	0.047	5.51899e-19	1.71381e-14	0.278205	Endothelial cell	Up
Plaa	0.219	0.098	6.12824e-19	1.903e-14	0.291982	Endothelial cell	Up
Srgap2	0.123	0.265	6.32937e-19	1.96546e-14	-0.40553	Endothelial cell	Down
Mllt6	0.063	0.187	6.37149e-19	1.97854e-14	-0.36617	Endothelial cell	Down
Wdr37	0.135	0.271	6.39192e-19	1.98488e-14	-0.559851	Endothelial cell	Down
Gng2	0.074	0.199	6.40981e-19	1.99044e-14	-0.478729	Endothelial cell	Down
Itga2	0.151	0.296	6.53083e-19	2.02802e-14	-0.505019	Endothelial cell	Down
Nfya	0.063	0.184	6.58148e-19	2.04375e-14	-0.447282	Endothelial cell	Down
Card10	0.095	0.228	6.78396e-19	2.10662e-14	-0.410166	Endothelial cell	Down
Knop1	0.284	0.148	6.96449e-19	2.16268e-14	0.479965	Endothelial cell	Up
Tomm5	0.364	0.211	7.07979e-19	2.19849e-14	0.430077	Endothelial cell	Up
Nav1	0.359	0.496	7.13838e-19	2.21668e-14	-0.475071	Endothelial cell	Down
Mrpl21	0.291	0.149	8.52904e-19	2.64852e-14	0.329529	Endothelial cell	Up
Chd4	0.369	0.499	9.84793e-19	3.05808e-14	-0.489885	Endothelial cell	Down
Ndufb8	0.494	0.328	1.13406e-18	3.52161e-14	0.446968	Endothelial cell	Up
Serf2	0.707	0.792	1.2091e-18	3.75462e-14	-0.311158	Endothelial cell	Down
Amigo2	0.022	0.121	1.21912e-18	3.78573e-14	-0.503885	Endothelial cell	Down
Vegfc	0.065	0.182	1.24168e-18	3.8558e-14	-0.68831	Endothelial cell	Down
Pnn	0.397	0.247	1.24402e-18	3.86306e-14	0.570954	Endothelial cell	Up
Kcnq1	0.018	0.115	1.28955e-18	4.00444e-14	-0.362342	Endothelial cell	Down
Ralgds	0.036	0.146	1.29749e-18	4.02909e-14	-0.393793	Endothelial cell	Down
Gramd4	0.148	0.053	1.33644e-18	4.15004e-14	0.3465	Endothelial cell	Up
Serinc1	0.445	0.562	1.35128e-18	4.19612e-14	-0.439008	Endothelial cell	Down
Nipal2	0.028	0.132	1.49507e-18	4.64263e-14	-0.381004	Endothelial cell	Down
Rbm39	0.81	0.889	1.57385e-18	4.88728e-14	-0.319275	Endothelial cell	Down
Mill2	0.022	0.122	1.58078e-18	4.90879e-14	-0.35287	Endothelial cell	Down
Zbtb10	0.069	0.195	1.6468e-18	5.11381e-14	-0.441785	Endothelial cell	Down
Zcchc24	0.061	0.181	1.67338e-18	5.19634e-14	-0.343833	Endothelial cell	Down
Kif26a	0.051	0.167	1.71978e-18	5.34044e-14	-0.410938	Endothelial cell	Down
Mrps10	0.204	0.089	2.00017e-18	6.21112e-14	0.311521	Endothelial cell	Up
Bloc1s2	0.235	0.112	2.03522e-18	6.31997e-14	0.35238	Endothelial cell	Up
Fam71a	0.032	0.138	2.088e-18	6.48388e-14	-0.451103	Endothelial cell	Down
Pus1	0.144	0.05	2.11888e-18	6.57977e-14	0.264701	Endothelial cell	Up
Dazap2	0.445	0.559	2.15492e-18	6.69166e-14	-0.453232	Endothelial cell	Down
Ubn2	0.17	0.315	2.16131e-18	6.71153e-14	-0.471822	Endothelial cell	Down
Tmem30a	0.406	0.528	2.23671e-18	6.94566e-14	-0.460148	Endothelial cell	Down
Cnksr3	0.203	0.088	2.46338e-18	7.64955e-14	0.362202	Endothelial cell	Up
Anapc5	0.218	0.36	2.57772e-18	8.0046e-14	-0.504007	Endothelial cell	Down
Sec61g	0.632	0.509	2.6091e-18	8.10205e-14	0.486184	Endothelial cell	Up
Cxcl12	0.47	0.645	2.61443e-18	8.1186e-14	-0.547392	Endothelial cell	Down
Glg1	0.24	0.382	2.68178e-18	8.32773e-14	-0.513978	Endothelial cell	Down
Cfl2	0.417	0.258	2.76467e-18	8.58514e-14	0.459494	Endothelial cell	Up
Gsk3b	0.443	0.556	2.93289e-18	9.1075e-14	-0.464388	Endothelial cell	Down
Ogfr	0.287	0.148	2.9708e-18	9.22521e-14	0.348654	Endothelial cell	Up
Jmjd1c	0.294	0.437	3.02809e-18	9.40313e-14	-0.434441	Endothelial cell	Down
Agrn	0.089	0.216	3.037e-18	9.43078e-14	-0.470556	Endothelial cell	Down
Lpcat1	0.11	0.24	3.06166e-18	9.50739e-14	-0.520903	Endothelial cell	Down
Bzw1	0.604	0.467	3.56054e-18	1.10565e-13	0.46019	Endothelial cell	Up
Pink1	0.073	0.196	3.77811e-18	1.17322e-13	-0.428051	Endothelial cell	Down
Uqcrq	0.607	0.459	3.96104e-18	1.23002e-13	0.439286	Endothelial cell	Up
Snn	0.018	0.114	4.12171e-18	1.27991e-13	-0.325554	Endothelial cell	Down
Cd151	0.593	0.447	4.14074e-18	1.28582e-13	0.469925	Endothelial cell	Up
Mtss1l	0.033	0.137	4.25405e-18	1.32101e-13	-0.404335	Endothelial cell	Down
Gna14	0.056	0.171	4.26048e-18	1.32301e-13	-0.462556	Endothelial cell	Down
Stab1	0.137	0.273	4.2899e-18	1.33214e-13	-0.505541	Endothelial cell	Down
Amotl1	0.282	0.42	4.7703e-18	1.48132e-13	-0.493003	Endothelial cell	Down
Phf21a	0.055	0.171	4.78341e-18	1.48539e-13	-0.436431	Endothelial cell	Down
St6galnac2	0.051	0.164	4.83391e-18	1.50107e-13	-0.394521	Endothelial cell	Down
Ppdpf	0.147	0.281	5.57665e-18	1.73172e-13	-0.506923	Endothelial cell	Down
Ceacam1	0.136	0.273	5.63145e-18	1.74873e-13	-0.48652	Endothelial cell	Down
Son	0.768	0.833	5.71929e-18	1.77601e-13	-0.268879	Endothelial cell	Down
Sh3bp5	0.503	0.341	5.8901e-18	1.82905e-13	0.476674	Endothelial cell	Up
Isg15	0.437	0.294	6.26243e-18	1.94467e-13	0.844999	Endothelial cell	Up
Gm26802	0.042	0.152	7.0909e-18	2.20194e-13	-0.466299	Endothelial cell	Down
Hist3h2a	0.065	0.181	7.24377e-18	2.24941e-13	-0.489495	Endothelial cell	Down
Creb1	0.137	0.272	7.27319e-18	2.25854e-13	-0.455314	Endothelial cell	Down
Dennd6a	0.087	0.212	7.28567e-18	2.26242e-13	-0.412384	Endothelial cell	Down
Xpnpep1	0.275	0.14	7.28911e-18	2.26349e-13	0.293383	Endothelial cell	Up
Tmem176b	0.475	0.611	7.48055e-18	2.32294e-13	-0.417772	Endothelial cell	Down
Tmem50b	0.061	0.176	7.76881e-18	2.41245e-13	-0.432347	Endothelial cell	Down
Ndufa11	0.47	0.309	7.83716e-18	2.43367e-13	0.437487	Endothelial cell	Up
Capzb	0.605	0.462	7.85778e-18	2.44008e-13	0.453399	Endothelial cell	Up
Erg	0.064	0.181	7.91566e-18	2.45805e-13	-0.406096	Endothelial cell	Down
Mapre2	0.114	0.242	8.22567e-18	2.55432e-13	-0.479833	Endothelial cell	Down
Trpv4	0.118	0.037	8.40355e-18	2.60955e-13	0.364939	Endothelial cell	Up
Arhgef7	0.301	0.433	8.42096e-18	2.61496e-13	-0.448162	Endothelial cell	Down
Zfp148	0.218	0.359	8.45708e-18	2.62618e-13	-0.468135	Endothelial cell	Down
Plekhg1	0.074	0.198	8.4584e-18	2.62659e-13	-0.376764	Endothelial cell	Down
Eif4ebp2	0.146	0.279	9.84775e-18	3.05802e-13	-0.473993	Endothelial cell	Down
Mydgf	0.398	0.238	9.89536e-18	3.07281e-13	0.347792	Endothelial cell	Up
Fam107b	0.12	0.038	1.06003e-17	3.29172e-13	0.255489	Endothelial cell	Up
Ankrd12	0.163	0.304	1.06247e-17	3.29929e-13	-0.518202	Endothelial cell	Down
Ctcf	0.251	0.386	1.10381e-17	3.42768e-13	-0.530666	Endothelial cell	Down
Pbrm1	0.284	0.414	1.14764e-17	3.56376e-13	-0.53012	Endothelial cell	Down
Smad6	0.441	0.577	1.30916e-17	4.06532e-13	-0.523793	Endothelial cell	Down
Zeb1	0.307	0.445	1.342e-17	4.16731e-13	-0.432963	Endothelial cell	Down
Adamts10	0.025	0.124	1.34408e-17	4.17378e-13	-0.329797	Endothelial cell	Down
Ccdc115	0.255	0.126	1.37213e-17	4.26088e-13	0.311933	Endothelial cell	Up
Snrpd3	0.441	0.282	1.47087e-17	4.5675e-13	0.404734	Endothelial cell	Up
Rpl23a	0.813	0.785	1.51279e-17	4.69766e-13	0.419048	Endothelial cell	Up
Hras	0.409	0.255	1.53228e-17	4.75819e-13	0.432104	Endothelial cell	Up
Sirt1	0.107	0.24	1.56008e-17	4.84452e-13	-0.360365	Endothelial cell	Down
Bvht	0.201	0.342	1.65592e-17	5.14213e-13	-0.509654	Endothelial cell	Down
Mepce	0.117	0.244	1.75517e-17	5.45033e-13	-0.51819	Endothelial cell	Down
Rab6b	0.056	0.169	1.76089e-17	5.46809e-13	-0.420219	Endothelial cell	Down
Urm1	0.248	0.122	1.78777e-17	5.55155e-13	0.322646	Endothelial cell	Up
Mllt10	0.141	0.276	1.81733e-17	5.64335e-13	-0.451484	Endothelial cell	Down
Zmym2	0.095	0.221	1.85473e-17	5.75949e-13	-0.391739	Endothelial cell	Down
Arid4a	0.208	0.344	2.00943e-17	6.23987e-13	-0.502186	Endothelial cell	Down
Rbm8a	0.613	0.461	2.01238e-17	6.24904e-13	0.432009	Endothelial cell	Up
Ripor1	0.303	0.437	2.03009e-17	6.30404e-13	-0.494847	Endothelial cell	Down
Tsr3	0.144	0.053	2.43286e-17	7.55477e-13	0.263863	Endothelial cell	Up
B4galt4	0.096	0.219	2.56072e-17	7.95181e-13	-0.496935	Endothelial cell	Down
Clcn4	0.087	0.209	2.73801e-17	8.50234e-13	-0.44502	Endothelial cell	Down
H2-M3	0.331	0.186	2.74779e-17	8.53272e-13	0.345078	Endothelial cell	Up
Rapgef1	0.378	0.226	2.84524e-17	8.83534e-13	0.392427	Endothelial cell	Up
Sppl3	0.16	0.293	2.91804e-17	9.06138e-13	-0.506972	Endothelial cell	Down
Txnl1	0.517	0.356	2.91909e-17	9.06466e-13	0.417159	Endothelial cell	Up
Vamp5	0.137	0.269	3.10296e-17	9.63563e-13	-0.502838	Endothelial cell	Down
Preb	0.264	0.138	3.25173e-17	1.00976e-12	0.379667	Endothelial cell	Up
Ndufaf4	0.209	0.097	3.48395e-17	1.08187e-12	0.332804	Endothelial cell	Up
Ddi2	0.189	0.326	3.51375e-17	1.09112e-12	-0.453903	Endothelial cell	Down
Rpl7l1	0.341	0.195	3.63163e-17	1.12773e-12	0.346955	Endothelial cell	Up
Erf	0.118	0.244	3.85911e-17	1.19837e-12	-0.509813	Endothelial cell	Down
Zfp652	0.12	0.249	4.18604e-17	1.29989e-12	-0.481377	Endothelial cell	Down
Rbm5	0.236	0.376	4.27486e-17	1.32747e-12	-0.444179	Endothelial cell	Down
Purb	0.54	0.629	4.34284e-17	1.34858e-12	-0.418634	Endothelial cell	Down
Megf6	0.024	0.119	4.38118e-17	1.36049e-12	-0.371839	Endothelial cell	Down
Eif1ax	0.408	0.26	4.52458e-17	1.40502e-12	0.42972	Endothelial cell	Up
Fam193b	0.056	0.168	4.67754e-17	1.45252e-12	-0.403037	Endothelial cell	Down
Tram2	0.226	0.109	4.78744e-17	1.48664e-12	0.34385	Endothelial cell	Up
Jade1	0.039	0.142	5.22157e-17	1.62146e-12	-0.379434	Endothelial cell	Down
Ndufb9	0.569	0.427	5.22955e-17	1.62393e-12	0.439289	Endothelial cell	Up
2310033P09Rik	0.077	0.197	5.38555e-17	1.67238e-12	-0.43748	Endothelial cell	Down
Tmem120a	0.111	0.034	5.50772e-17	1.71031e-12	0.287415	Endothelial cell	Up
Msl1	0.183	0.32	5.58989e-17	1.73583e-12	-0.450504	Endothelial cell	Down
Med8	0.311	0.17	6.63843e-17	2.06143e-12	0.318374	Endothelial cell	Up
Med10	0.336	0.192	6.66575e-17	2.06991e-12	0.389723	Endothelial cell	Up
Dnmt3a	0.068	0.185	7.50898e-17	2.33176e-12	-0.393712	Endothelial cell	Down
Rab5c	0.585	0.459	8.13653e-17	2.52664e-12	0.430483	Endothelial cell	Up
Ak2	0.233	0.114	8.37632e-17	2.6011e-12	0.257838	Endothelial cell	Up
Rpl18a	0.897	0.928	8.45245e-17	2.62474e-12	0.305275	Endothelial cell	Up
Leprot	0.27	0.401	9.00199e-17	2.79539e-12	-0.4976	Endothelial cell	Down
Serbp1	0.752	0.694	9.21527e-17	2.86162e-12	0.430816	Endothelial cell	Up
Pik3c2a	0.385	0.242	9.3205e-17	2.89429e-12	0.518975	Endothelial cell	Up
Ndufb7	0.573	0.428	9.54085e-17	2.96272e-12	0.465819	Endothelial cell	Up
Yif1a	0.228	0.11	1.01173e-16	3.14173e-12	0.292337	Endothelial cell	Up
Smc1a	0.313	0.44	1.01183e-16	3.14203e-12	-0.45535	Endothelial cell	Down
Tuba1a	0.679	0.572	1.02778e-16	3.19156e-12	0.461674	Endothelial cell	Up
Slco3a1	0.432	0.289	1.04249e-16	3.23725e-12	0.563115	Endothelial cell	Up
Cpne8	0.144	0.271	1.05607e-16	3.27941e-12	-0.542787	Endothelial cell	Down
Slc3a2	0.641	0.75	1.17422e-16	3.64632e-12	-0.364511	Endothelial cell	Down
Phb2	0.393	0.248	1.24852e-16	3.87703e-12	0.400564	Endothelial cell	Up
Dyrk2	0.1	0.226	1.31293e-16	4.07705e-12	-0.405506	Endothelial cell	Down
Ilk	0.395	0.244	1.36374e-16	4.23482e-12	0.43221	Endothelial cell	Up
Myo18a	0.144	0.277	1.36903e-16	4.25126e-12	-0.430257	Endothelial cell	Down
Ccng2	0.025	0.119	1.39661e-16	4.3369e-12	-0.346656	Endothelial cell	Down
Pik3r1	0.247	0.386	1.40769e-16	4.3713e-12	-0.411281	Endothelial cell	Down
3222401L13Rik	0.017	0.104	1.46882e-16	4.56114e-12	-0.392785	Endothelial cell	Down
Pik3r3	0.021	0.112	1.46904e-16	4.5618e-12	-0.337556	Endothelial cell	Down
Ints8	0.044	0.148	1.47507e-16	4.58054e-12	-0.388436	Endothelial cell	Down
Ndufc2	0.559	0.421	1.48174e-16	4.60125e-12	0.483179	Endothelial cell	Up
Pde9a	0.079	0.196	1.49774e-16	4.65093e-12	-0.453684	Endothelial cell	Down
Pdlim5	0.544	0.409	1.552e-16	4.81941e-12	0.559458	Endothelial cell	Up
Wsb1	0.453	0.552	1.55693e-16	4.83475e-12	-0.564364	Endothelial cell	Down
Ftsj3	0.179	0.076	1.78707e-16	5.54938e-12	0.273395	Endothelial cell	Up
Nkd2	0.025	0.118	1.80074e-16	5.59184e-12	-0.336843	Endothelial cell	Down
Pros1	0.147	0.277	1.82421e-16	5.66472e-12	-0.412811	Endothelial cell	Down
S1pr4	0.052	0.159	1.82635e-16	5.67137e-12	-0.392475	Endothelial cell	Down
Cbx1	0.217	0.345	1.88705e-16	5.85985e-12	-0.485979	Endothelial cell	Down
Ints6l	0.044	0.149	1.89062e-16	5.87093e-12	-0.284116	Endothelial cell	Down
Traf7	0.141	0.269	1.95056e-16	6.05708e-12	-0.469695	Endothelial cell	Down
Mfsd6	0.055	0.163	1.9751e-16	6.13328e-12	-0.401653	Endothelial cell	Down
Ctso	0.068	0.181	2.32607e-16	7.22313e-12	-0.425062	Endothelial cell	Down
Gls	0.374	0.506	2.36762e-16	7.35216e-12	-0.369688	Endothelial cell	Down
Ppp3ca	0.41	0.523	2.58073e-16	8.01395e-12	-0.468759	Endothelial cell	Down
Ppp1r12a	0.373	0.491	2.65735e-16	8.25186e-12	-0.510376	Endothelial cell	Down
Tmem238	0.195	0.09	2.79994e-16	8.69467e-12	0.296612	Endothelial cell	Up
1700020I14Rik	0.279	0.41	2.89038e-16	8.9755e-12	-0.484459	Endothelial cell	Down
Ptpn1	0.473	0.323	2.9759e-16	9.24105e-12	0.426506	Endothelial cell	Up
Ier5	0.544	0.64	2.99409e-16	9.29756e-12	-0.447107	Endothelial cell	Down
Sdad1	0.163	0.068	3.26887e-16	1.01508e-11	0.290997	Endothelial cell	Up
Msx1	0.02	0.107	3.33942e-16	1.03699e-11	-0.384223	Endothelial cell	Down
Rflnb	0.243	0.124	3.47237e-16	1.07828e-11	0.338213	Endothelial cell	Up
Bod1l	0.229	0.364	3.52139e-16	1.0935e-11	-0.44293	Endothelial cell	Down
Nucb1	0.28	0.412	3.54977e-16	1.10231e-11	-0.458394	Endothelial cell	Down
Eif3m	0.483	0.33	3.61231e-16	1.12173e-11	0.400053	Endothelial cell	Up
Jdp2	0.249	0.128	3.66464e-16	1.13798e-11	0.38135	Endothelial cell	Up
Ptbp3	0.454	0.563	3.80429e-16	1.18135e-11	-0.433449	Endothelial cell	Down
Bcl9l	0.123	0.249	3.89639e-16	1.20995e-11	-0.423615	Endothelial cell	Down
Ndufb6	0.407	0.257	3.9578e-16	1.22902e-11	0.348232	Endothelial cell	Up
Itpkb	0.362	0.493	4.0521e-16	1.2583e-11	-0.430513	Endothelial cell	Down
Tmsb10	0.794	0.723	4.06587e-16	1.26258e-11	0.486503	Endothelial cell	Up
Hnrnph3	0.078	0.193	4.12656e-16	1.28142e-11	-0.357029	Endothelial cell	Down
Fam181b	0.029	0.121	4.3956e-16	1.36496e-11	-0.355039	Endothelial cell	Down
Higd1a	0.496	0.339	4.6794e-16	1.45309e-11	0.412307	Endothelial cell	Up
Setd1b	0.086	0.201	4.76102e-16	1.47844e-11	-0.42962	Endothelial cell	Down
Cpne3	0.151	0.281	5.12954e-16	1.59287e-11	-0.398729	Endothelial cell	Down
Irf2	0.352	0.476	5.27555e-16	1.63822e-11	-0.429764	Endothelial cell	Down
Bptf	0.369	0.484	5.39231e-16	1.67447e-11	-0.455441	Endothelial cell	Down
Btbd3	0.08	0.195	5.64833e-16	1.75398e-11	-0.438981	Endothelial cell	Down
Trp53inp2	0.052	0.156	5.73033e-16	1.77944e-11	-0.378066	Endothelial cell	Down
Tspan14	0.121	0.246	6.32131e-16	1.96296e-11	-0.428419	Endothelial cell	Down
Helz2	0.169	0.304	6.36104e-16	1.97529e-11	-0.406688	Endothelial cell	Down
Ctsd	0.471	0.592	6.36992e-16	1.97805e-11	-0.393886	Endothelial cell	Down
Rnf126	0.191	0.087	6.5221e-16	2.02531e-11	0.295565	Endothelial cell	Up
Ppp1r18	0.413	0.265	6.93619e-16	2.1539e-11	0.458799	Endothelial cell	Up
Mrpl57	0.322	0.185	7.00343e-16	2.17478e-11	0.32641	Endothelial cell	Up
Mxi1	0.026	0.117	7.06496e-16	2.19388e-11	-0.347794	Endothelial cell	Down
Caskin2	0.29	0.419	7.40614e-16	2.29983e-11	-0.452056	Endothelial cell	Down
Ikbkb	0.375	0.232	7.51806e-16	2.33458e-11	0.383655	Endothelial cell	Up
Epb41	0.241	0.377	7.5902e-16	2.35699e-11	-0.405442	Endothelial cell	Down
Rpl31	0.77	0.728	7.72802e-16	2.39978e-11	0.382995	Endothelial cell	Up
Ankhd1	0.125	0.25	7.7628e-16	2.41058e-11	-0.388982	Endothelial cell	Down
Lima1	0.338	0.462	7.8234e-16	2.4294e-11	-0.499758	Endothelial cell	Down
Fmo5	0.02	0.106	7.94073e-16	2.46583e-11	-0.322959	Endothelial cell	Down
H2-Aa	0.688	0.553	8.26754e-16	2.56732e-11	0.373888	Endothelial cell	Up
Abhd2	0.505	0.351	8.485e-16	2.63485e-11	0.469648	Endothelial cell	Up
Srp19	0.375	0.229	8.53965e-16	2.65182e-11	0.373107	Endothelial cell	Up
Nop56	0.369	0.226	8.83111e-16	2.74232e-11	0.374675	Endothelial cell	Up
Rcor1	0.166	0.294	8.88627e-16	2.75945e-11	-0.441958	Endothelial cell	Down
Baz1b	0.202	0.333	9.11525e-16	2.83056e-11	-0.464838	Endothelial cell	Down
Ubap2l	0.314	0.432	1.00071e-15	3.1075e-11	-0.514725	Endothelial cell	Down
Prrc2b	0.26	0.391	1.07093e-15	3.32556e-11	-0.443391	Endothelial cell	Down
Calcoco1	0.017	0.1	1.10535e-15	3.43246e-11	-0.259858	Endothelial cell	Down
Wls	0.174	0.305	1.13254e-15	3.51687e-11	-0.446388	Endothelial cell	Down
Slc39a10	0.092	0.208	1.15131e-15	3.57517e-11	-0.399269	Endothelial cell	Down
Abhd17a	0.169	0.295	1.152e-15	3.57731e-11	-0.483468	Endothelial cell	Down
Dach1	0.152	0.272	1.17702e-15	3.65501e-11	-0.547502	Endothelial cell	Down
Mtmr3	0.116	0.239	1.2307e-15	3.8217e-11	-0.398951	Endothelial cell	Down
Taf10	0.4	0.258	1.26625e-15	3.93208e-11	0.422615	Endothelial cell	Up
Tmbim4	0.542	0.392	1.27026e-15	3.94455e-11	0.416848	Endothelial cell	Up
Prkch	0.387	0.508	1.31179e-15	4.07352e-11	-0.428766	Endothelial cell	Down
Ufm1	0.319	0.185	1.35177e-15	4.19766e-11	0.329144	Endothelial cell	Up
Kif2a	0.193	0.32	1.3546e-15	4.20645e-11	-0.497686	Endothelial cell	Down
Atp5o.1	0.507	0.356	1.36164e-15	4.22829e-11	0.411155	Endothelial cell	Up
Rasgrp2	0.069	0.179	1.43959e-15	4.47036e-11	-0.410519	Endothelial cell	Down
Man2a1	0.288	0.419	1.51879e-15	4.7163e-11	-0.474443	Endothelial cell	Down
Insr	0.09	0.206	1.55926e-15	4.84198e-11	-0.418115	Endothelial cell	Down
Tpp1	0.165	0.287	1.63713e-15	5.08378e-11	-0.492898	Endothelial cell	Down
Psmd13	0.375	0.228	1.69958e-15	5.27769e-11	0.310812	Endothelial cell	Up
Adgra3	0.139	0.263	1.88467e-15	5.85246e-11	-0.467121	Endothelial cell	Down
Pdcd4	0.05	0.151	1.92952e-15	5.99173e-11	-0.303781	Endothelial cell	Down
Galk1	0.126	0.046	1.94793e-15	6.0489e-11	0.252528	Endothelial cell	Up
Cct4	0.46	0.309	2.08785e-15	6.48339e-11	0.351663	Endothelial cell	Up
Polr2h	0.18	0.08	2.19944e-15	6.82993e-11	0.253656	Endothelial cell	Up
Per1	0.232	0.117	2.26234e-15	7.02525e-11	0.315435	Endothelial cell	Up
Spata13	0.104	0.033	2.32948e-15	7.23372e-11	0.250624	Endothelial cell	Up
Tfdp2	0.05	0.151	2.39625e-15	7.44108e-11	-0.33793	Endothelial cell	Down
Cdc42bpa	0.258	0.385	2.4102e-15	7.48441e-11	-0.455746	Endothelial cell	Down
Asxl2	0.077	0.186	2.41144e-15	7.48825e-11	-0.431542	Endothelial cell	Down
Vim	0.874	0.921	2.41149e-15	7.4884e-11	0.502324	Endothelial cell	Up
Mbd5	0.031	0.121	2.53896e-15	7.88422e-11	-0.383843	Endothelial cell	Down
Mrpl46	0.197	0.091	2.59528e-15	8.05913e-11	0.263644	Endothelial cell	Up
Ndufv2	0.422	0.278	2.70609e-15	8.40322e-11	0.370048	Endothelial cell	Up
Rtn3	0.336	0.44	2.73569e-15	8.49514e-11	-0.535046	Endothelial cell	Down
Uqcrh	0.541	0.631	2.7621e-15	8.57716e-11	-0.404862	Endothelial cell	Down
Kcnh1	0.021	0.105	3.00745e-15	9.33905e-11	-0.352396	Endothelial cell	Down
Cep68	0.037	0.131	3.1076e-15	9.65003e-11	-0.367317	Endothelial cell	Down
Ndufa12	0.477	0.327	3.14744e-15	9.77375e-11	0.408136	Endothelial cell	Up
Rps11	0.87	0.879	3.16855e-15	9.8393e-11	0.351016	Endothelial cell	Up
Cntln	0.057	0.159	3.18474e-15	9.88958e-11	-0.417977	Endothelial cell	Down
Rabggtb	0.291	0.164	3.19645e-15	9.92593e-11	0.330926	Endothelial cell	Up
Ppp1r9b	0.13	0.251	3.20889e-15	9.96457e-11	-0.402947	Endothelial cell	Down
Chchd4	0.147	0.059	3.27987e-15	1.0185e-10	0.270724	Endothelial cell	Up
Rpl37	0.907	0.903	3.39621e-15	1.05463e-10	0.310239	Endothelial cell	Up
Fbxl20	0.033	0.124	3.46682e-15	1.07655e-10	-0.376297	Endothelial cell	Down
Rwdd1	0.463	0.312	3.62136e-15	1.12454e-10	0.362072	Endothelial cell	Up
Slc38a2	0.736	0.648	3.92409e-15	1.21855e-10	0.650324	Endothelial cell	Up
Atp11c	0.073	0.183	4.05602e-15	1.25952e-10	-0.329732	Endothelial cell	Down
Zfp950	0.031	0.121	4.14565e-15	1.28735e-10	-0.311685	Endothelial cell	Down
Fli1	0.254	0.383	4.18166e-15	1.29853e-10	-0.446524	Endothelial cell	Down
Herc1	0.164	0.288	4.21938e-15	1.31024e-10	-0.438588	Endothelial cell	Down
Prex1	0.053	0.153	4.24718e-15	1.31888e-10	-0.371055	Endothelial cell	Down
Thumpd1	0.18	0.082	4.51181e-15	1.40105e-10	0.263319	Endothelial cell	Up
Atp1b3	0.39	0.503	4.55847e-15	1.41554e-10	-0.484194	Endothelial cell	Down
Hmgb1	0.691	0.761	4.75736e-15	1.4773e-10	-0.343315	Endothelial cell	Down
Taf7	0.275	0.399	4.77405e-15	1.48249e-10	-0.529124	Endothelial cell	Down
Papola	0.243	0.364	5.00989e-15	1.55572e-10	-0.52989	Endothelial cell	Down
9930021J03Rik	0.106	0.219	5.38873e-15	1.67336e-10	-0.459934	Endothelial cell	Down
Plekhg5	0.041	0.136	5.57016e-15	1.7297e-10	-0.312996	Endothelial cell	Down
Chst11	0.097	0.21	5.76199e-15	1.78927e-10	-0.429843	Endothelial cell	Down
Rpl7	0.845	0.85	5.82129e-15	1.80768e-10	0.305026	Endothelial cell	Up
Topors	0.179	0.303	5.84872e-15	1.8162e-10	-0.467196	Endothelial cell	Down
Filip1	0.033	0.123	6.34546e-15	1.97046e-10	-0.35694	Endothelial cell	Down
Yy1	0.319	0.435	6.42819e-15	1.99615e-10	-0.477422	Endothelial cell	Down
Pex6	0.024	0.11	6.44512e-15	2.0014e-10	-0.27984	Endothelial cell	Down
Slc25a4	0.591	0.461	7.02743e-15	2.18223e-10	0.399248	Endothelial cell	Up
Arhgap5	0.294	0.416	7.17363e-15	2.22763e-10	-0.450203	Endothelial cell	Down
Tshz1	0.084	0.193	7.31018e-15	2.27003e-10	-0.406505	Endothelial cell	Down
Pde5a	0.03	0.117	8.15511e-15	2.53241e-10	-0.34495	Endothelial cell	Down
Arid4b	0.286	0.404	8.18704e-15	2.54232e-10	-0.468572	Endothelial cell	Down
Selenos	0.399	0.257	8.2803e-15	2.57128e-10	0.395997	Endothelial cell	Up
Kdm7a	0.082	0.193	8.29679e-15	2.5764e-10	-0.357929	Endothelial cell	Down
Dtnbp1	0.179	0.083	8.33771e-15	2.58911e-10	0.295309	Endothelial cell	Up
Phf23	0.138	0.253	8.41308e-15	2.61251e-10	-0.511108	Endothelial cell	Down
Eef2	0.816	0.781	9.14656e-15	2.84028e-10	0.32691	Endothelial cell	Up
Ezh1	0.065	0.169	9.46824e-15	2.94017e-10	-0.363588	Endothelial cell	Down
D8Ertd738e	0.62	0.49	1.00937e-14	3.13438e-10	0.436983	Endothelial cell	Up
Gbp8	0.147	0.061	1.06448e-14	3.30552e-10	0.362729	Endothelial cell	Up
Brms1	0.217	0.109	1.09358e-14	3.39589e-10	0.285937	Endothelial cell	Up
Timeless	0.067	0.17	1.11199e-14	3.45306e-10	-0.395548	Endothelial cell	Down
Adrb2	0.455	0.307	1.14498e-14	3.5555e-10	0.434872	Endothelial cell	Up
Gulp1	0.034	0.125	1.15568e-14	3.58873e-10	-0.301554	Endothelial cell	Down
Rgs9	0.034	0.123	1.18343e-14	3.67491e-10	-0.37877	Endothelial cell	Down
AY036118	0.94	0.923	1.19992e-14	3.72611e-10	0.349565	Endothelial cell	Up
Nckap5l	0.03	0.117	1.20456e-14	3.74052e-10	-0.275048	Endothelial cell	Down
Arf6	0.381	0.24	1.21377e-14	3.76913e-10	0.390703	Endothelial cell	Up
Cog5	0.045	0.14	1.24562e-14	3.86801e-10	-0.34194	Endothelial cell	Down
Dync1h1	0.415	0.52	1.30535e-14	4.05349e-10	-0.431011	Endothelial cell	Down
Pa2g4	0.343	0.211	1.33599e-14	4.14866e-10	0.31926	Endothelial cell	Up
Atp2c1	0.133	0.254	1.34118e-14	4.16478e-10	-0.37425	Endothelial cell	Down
Bbx	0.083	0.19	1.37022e-14	4.25494e-10	-0.384295	Endothelial cell	Down
Ctdp1	0.176	0.08	1.42903e-14	4.43757e-10	0.262049	Endothelial cell	Up
Sigirr	0.03	0.116	1.50214e-14	4.66461e-10	-0.313009	Endothelial cell	Down
Id1	0.712	0.624	1.56165e-14	4.84939e-10	0.590474	Endothelial cell	Up
Lamb2	0.127	0.242	1.56403e-14	4.8568e-10	-0.456012	Endothelial cell	Down
Pura	0.337	0.452	1.68733e-14	5.23967e-10	-0.441155	Endothelial cell	Down
Setd2	0.227	0.349	1.72201e-14	5.34736e-10	-0.47188	Endothelial cell	Down
Arhgef10	0.058	0.159	1.77584e-14	5.51451e-10	-0.310632	Endothelial cell	Down
Mospd2	0.19	0.306	1.85423e-14	5.75795e-10	-0.52104	Endothelial cell	Down
Ccnt1	0.206	0.334	1.88596e-14	5.85648e-10	-0.361498	Endothelial cell	Down
Nfkb1	0.252	0.385	1.95274e-14	6.06383e-10	-0.34487	Endothelial cell	Down
Mrps18c	0.359	0.222	2.08283e-14	6.4678e-10	0.3291	Endothelial cell	Up
Dido1	0.141	0.256	2.30129e-14	7.1462e-10	-0.473185	Endothelial cell	Down
Armcx4	0.051	0.146	2.30917e-14	7.17067e-10	-0.366619	Endothelial cell	Down
Ints3	0.046	0.138	2.40638e-14	7.47254e-10	-0.402311	Endothelial cell	Down
Fyco1	0.034	0.122	2.43498e-14	7.56134e-10	-0.315308	Endothelial cell	Down
Pim1	0.413	0.272	2.51742e-14	7.81733e-10	0.486707	Endothelial cell	Up
Cdc42se2	0.365	0.232	2.56229e-14	7.95668e-10	0.417422	Endothelial cell	Up
Rsl24d1	0.244	0.13	2.59319e-14	8.05265e-10	0.292091	Endothelial cell	Up
Mrpl30	0.346	0.213	2.65981e-14	8.25951e-10	0.393506	Endothelial cell	Up
Anapc11	0.135	0.25	2.77774e-14	8.6257e-10	-0.413293	Endothelial cell	Down
Nudc	0.458	0.308	2.78121e-14	8.63648e-10	0.303152	Endothelial cell	Up
Ppp2r5c	0.212	0.331	2.82066e-14	8.75899e-10	-0.497832	Endothelial cell	Down
Fry	0.056	0.155	2.89418e-14	8.98729e-10	-0.346977	Endothelial cell	Down
Prpf4b	0.344	0.467	3.02565e-14	9.39554e-10	-0.385128	Endothelial cell	Down
Lsm7	0.25	0.134	3.0316e-14	9.41403e-10	0.302749	Endothelial cell	Up
Wdfy3	0.104	0.216	3.24167e-14	1.00664e-09	-0.353554	Endothelial cell	Down
Sod2	0.396	0.257	3.84746e-14	1.19475e-09	0.35093	Endothelial cell	Up
Gpr146	0.288	0.402	3.94555e-14	1.22521e-09	-0.476639	Endothelial cell	Down
Rrp1b	0.152	0.066	3.95164e-14	1.2271e-09	0.304765	Endothelial cell	Up
Ap1s1	0.212	0.106	4.14584e-14	1.28741e-09	0.262631	Endothelial cell	Up
Tgfb2	0.14	0.058	4.1874e-14	1.30031e-09	0.401487	Endothelial cell	Up
Mrpl20	0.421	0.28	4.24594e-14	1.31849e-09	0.354499	Endothelial cell	Up
Tug1	0.153	0.27	4.32041e-14	1.34162e-09	-0.40542	Endothelial cell	Down
Ptov1	0.1	0.209	4.32889e-14	1.34425e-09	-0.362282	Endothelial cell	Down
Epha2	0.442	0.297	4.52028e-14	1.40368e-09	0.388443	Endothelial cell	Up
Ddx27	0.239	0.128	4.56361e-14	1.41714e-09	0.308921	Endothelial cell	Up
Dhcr24	0.072	0.173	4.67647e-14	1.45218e-09	-0.37985	Endothelial cell	Down
Arf2	0.245	0.133	4.96192e-14	1.54083e-09	0.327088	Endothelial cell	Up
Shc1	0.216	0.11	5.15389e-14	1.60044e-09	0.265638	Endothelial cell	Up
Hmg20b	0.2	0.32	5.17208e-14	1.60609e-09	-0.454942	Endothelial cell	Down
Slc12a4	0.226	0.118	5.22827e-14	1.62354e-09	0.302179	Endothelial cell	Up
Dkc1	0.213	0.109	5.24263e-14	1.62799e-09	0.317501	Endothelial cell	Up
Herc2	0.135	0.25	5.34243e-14	1.65898e-09	-0.402757	Endothelial cell	Down
Itpr1	0.064	0.164	5.35033e-14	1.66144e-09	-0.331208	Endothelial cell	Down
Oxct1	0.044	0.135	5.40611e-14	1.67876e-09	-0.331843	Endothelial cell	Down
Pea15a	0.315	0.424	5.50606e-14	1.7098e-09	-0.44764	Endothelial cell	Down
H2-DMb1	0.309	0.184	5.70204e-14	1.77065e-09	0.370419	Endothelial cell	Up
Hnrnpul2	0.215	0.334	5.71119e-14	1.77349e-09	-0.423189	Endothelial cell	Down
Nfic	0.451	0.556	6.16451e-14	1.91426e-09	-0.399665	Endothelial cell	Down
Xist	0.365	0.531	6.20787e-14	1.92773e-09	-0.305631	Endothelial cell	Down
Mfge8	0.438	0.299	6.28275e-14	1.95098e-09	0.365811	Endothelial cell	Up
Mplkip	0.08	0.184	6.61125e-14	2.05299e-09	-0.382759	Endothelial cell	Down
Plscr1	0.355	0.459	7.1088e-14	2.2075e-09	-0.51119	Endothelial cell	Down
Gdpd1	0.075	0.176	7.11912e-14	2.2107e-09	-0.40323	Endothelial cell	Down
Rbm34	0.181	0.086	7.15436e-14	2.22164e-09	0.257512	Endothelial cell	Up
Ino80d	0.165	0.282	7.57065e-14	2.35091e-09	-0.422158	Endothelial cell	Down
Zcchc11	0.208	0.327	7.7347e-14	2.40186e-09	-0.437073	Endothelial cell	Down
Csde1	0.509	0.587	7.99008e-14	2.48116e-09	-0.361601	Endothelial cell	Down
Fat4	0.037	0.125	8.00867e-14	2.48693e-09	-0.335902	Endothelial cell	Down
Prelid1	0.373	0.238	8.07386e-14	2.50718e-09	0.348236	Endothelial cell	Up
Sqor	0.06	0.156	8.14865e-14	2.5304e-09	-0.295662	Endothelial cell	Down
Prrc2a	0.239	0.356	8.38009e-14	2.60227e-09	-0.413184	Endothelial cell	Down
Txn1	0.802	0.768	8.58758e-14	2.6667e-09	0.378482	Endothelial cell	Up
Nfu1	0.275	0.156	8.64811e-14	2.6855e-09	0.261625	Endothelial cell	Up
Mbtps1	0.09	0.195	9.02573e-14	2.80276e-09	-0.382368	Endothelial cell	Down
Sf3b6	0.455	0.312	9.54498e-14	2.964e-09	0.376272	Endothelial cell	Up
Map3k3	0.17	0.287	9.9905e-14	3.10235e-09	-0.40809	Endothelial cell	Down
Ncoa3	0.126	0.237	1.00363e-13	3.11657e-09	-0.395085	Endothelial cell	Down
Kdm6a	0.151	0.269	1.02235e-13	3.1747e-09	-0.354641	Endothelial cell	Down
Ppie	0.217	0.112	1.04175e-13	3.23495e-09	0.269819	Endothelial cell	Up
Nsun6	0.055	0.149	1.04991e-13	3.26027e-09	-0.390723	Endothelial cell	Down
Ccrl2	0.227	0.354	1.05547e-13	3.27754e-09	-0.374498	Endothelial cell	Down
Tmpo	0.318	0.43	1.0782e-13	3.34813e-09	-0.4306	Endothelial cell	Down
Ep300	0.202	0.319	1.0945e-13	3.39875e-09	-0.415957	Endothelial cell	Down
Itgav	0.209	0.108	1.10228e-13	3.42291e-09	0.304064	Endothelial cell	Up
Car4	0.161	0.277	1.10607e-13	3.43468e-09	-0.698291	Endothelial cell	Down
1110004E09Rik	0.157	0.069	1.11919e-13	3.47542e-09	0.254536	Endothelial cell	Up
Mib1	0.141	0.254	1.18136e-13	3.66847e-09	-0.427251	Endothelial cell	Down
Slc29a1	0.17	0.284	1.22548e-13	3.80547e-09	-0.436155	Endothelial cell	Down
Nploc4	0.153	0.068	1.27994e-13	3.97459e-09	0.253043	Endothelial cell	Up
Mbd2	0.561	0.421	1.31115e-13	4.07151e-09	0.395325	Endothelial cell	Up
Fdx1	0.272	0.155	1.34205e-13	4.16747e-09	0.381428	Endothelial cell	Up
Sp4	0.047	0.139	1.34415e-13	4.17399e-09	-0.339572	Endothelial cell	Down
Slc7a1	0.187	0.092	1.35196e-13	4.19823e-09	0.308459	Endothelial cell	Up
Olfr56	0.15	0.065	1.41096e-13	4.38146e-09	0.254045	Endothelial cell	Up
Ifi44	0.257	0.142	1.4162e-13	4.39774e-09	0.322559	Endothelial cell	Up
Myo9a	0.116	0.228	1.43142e-13	4.445e-09	-0.35841	Endothelial cell	Down
Sgk3	0.051	0.143	1.46235e-13	4.54104e-09	-0.338402	Endothelial cell	Down
Csnk1g2	0.126	0.238	1.50512e-13	4.67384e-09	-0.354447	Endothelial cell	Down
Usp34	0.265	0.387	1.54719e-13	4.80448e-09	-0.318219	Endothelial cell	Down
Usp18	0.185	0.09	1.5558e-13	4.83121e-09	0.301504	Endothelial cell	Up
Nsfl1c	0.314	0.186	1.5665e-13	4.86445e-09	0.285026	Endothelial cell	Up
Nxf1	0.268	0.379	1.58839e-13	4.93242e-09	-0.408259	Endothelial cell	Down
Entpd1	0.509	0.382	1.58863e-13	4.93316e-09	0.477396	Endothelial cell	Up
Ece1	0.728	0.823	1.60225e-13	4.97546e-09	-0.275711	Endothelial cell	Down
Snrpe	0.552	0.42	1.65876e-13	5.15094e-09	0.429161	Endothelial cell	Up
Map7d1	0.439	0.534	1.67868e-13	5.2128e-09	-0.385614	Endothelial cell	Down
Rnps1	0.337	0.207	1.71363e-13	5.32133e-09	0.309698	Endothelial cell	Up
Ncor2	0.324	0.201	1.84535e-13	5.73037e-09	0.38661	Endothelial cell	Up
Arl2bp	0.289	0.397	1.99602e-13	6.19825e-09	-0.432157	Endothelial cell	Down
Hsph1	0.203	0.321	1.99963e-13	6.20947e-09	-0.512528	Endothelial cell	Down
Cox4i1	0.805	0.769	2.06991e-13	6.42771e-09	0.344638	Endothelial cell	Up
Tmem243	0.179	0.296	2.10209e-13	6.52762e-09	-0.391242	Endothelial cell	Down
Ranbp2	0.295	0.414	2.28828e-13	7.10579e-09	-0.36718	Endothelial cell	Down
Cic	0.094	0.197	2.35201e-13	7.30368e-09	-0.393401	Endothelial cell	Down
Ulk2	0.095	0.198	2.37485e-13	7.37463e-09	-0.346741	Endothelial cell	Down
Ccdc124	0.312	0.187	2.38076e-13	7.39297e-09	0.266446	Endothelial cell	Up
Hnrnpm	0.292	0.416	2.41595e-13	7.50226e-09	-0.348417	Endothelial cell	Down
Fam117b	0.245	0.361	2.57553e-13	7.99778e-09	-0.450014	Endothelial cell	Down
Nod1	0.189	0.305	2.6765e-13	8.31133e-09	-0.391042	Endothelial cell	Down
Kansl1	0.201	0.318	2.72123e-13	8.45023e-09	-0.429856	Endothelial cell	Down
Dnajc2	0.225	0.119	2.82346e-13	8.7677e-09	0.277515	Endothelial cell	Up
Luc7l2	0.502	0.598	2.89848e-13	9.00064e-09	-0.285195	Endothelial cell	Down
Shank3	0.318	0.442	2.97866e-13	9.24962e-09	-0.296846	Endothelial cell	Down
Pcbd2	0.049	0.137	3.0348e-13	9.42396e-09	-0.338165	Endothelial cell	Down
Tgfbr3	0.163	0.278	3.0494e-13	9.46931e-09	-0.34381	Endothelial cell	Down
Rsu1	0.27	0.38	3.06011e-13	9.50256e-09	-0.454782	Endothelial cell	Down
Akap8l	0.105	0.212	3.15058e-13	9.7835e-09	-0.320897	Endothelial cell	Down
Ednrb	0.025	0.102	3.19737e-13	9.92879e-09	-0.69199	Endothelial cell	Down
Cryab	0.215	0.117	3.19814e-13	9.93118e-09	0.691252	Endothelial cell	Up
Nhlrc2	0.117	0.221	3.50303e-13	1.0878e-08	-0.447322	Endothelial cell	Down
Sumo3	0.343	0.213	3.55859e-13	1.10505e-08	0.303796	Endothelial cell	Up
Vps13c	0.053	0.145	3.70067e-13	1.14917e-08	-0.29406	Endothelial cell	Down
Rad23b	0.433	0.299	3.87227e-13	1.20245e-08	0.324239	Endothelial cell	Up
Dgkh	0.326	0.449	3.87432e-13	1.20309e-08	-0.376938	Endothelial cell	Down
Rnf145	0.057	0.151	4.13094e-13	1.28278e-08	-0.334235	Endothelial cell	Down
Herpud1	0.157	0.27	4.50787e-13	1.39983e-08	-0.400412	Endothelial cell	Down
Fcgrt	0.043	0.129	5.00405e-13	1.55391e-08	-0.251461	Endothelial cell	Down
2900026A02Rik	0.249	0.366	5.01129e-13	1.55616e-08	-0.417726	Endothelial cell	Down
Phlpp1	0.217	0.333	5.04229e-13	1.56578e-08	-0.393615	Endothelial cell	Down
Smim14	0.154	0.267	5.18896e-13	1.61133e-08	-0.374591	Endothelial cell	Down
Exosc8	0.202	0.104	5.19929e-13	1.61454e-08	0.256259	Endothelial cell	Up
Daxx	0.233	0.128	5.25211e-13	1.63094e-08	0.36217	Endothelial cell	Up
Fam114a2	0.14	0.247	5.35048e-13	1.66149e-08	-0.439819	Endothelial cell	Down
Fam204a	0.292	0.172	5.40069e-13	1.67708e-08	0.257622	Endothelial cell	Up
Rel	0.127	0.236	5.92767e-13	1.84072e-08	-0.409422	Endothelial cell	Down
Ypel2	0.05	0.138	6.06028e-13	1.8819e-08	-0.302444	Endothelial cell	Down
Kcnk6	0.033	0.114	6.10754e-13	1.89658e-08	-0.312898	Endothelial cell	Down
Notch1	0.504	0.611	6.33827e-13	1.96822e-08	-0.349653	Endothelial cell	Down
Gtf3c2	0.074	0.172	6.49268e-13	2.01617e-08	-0.294797	Endothelial cell	Down
H2afj	0.386	0.259	6.63545e-13	2.06051e-08	0.403802	Endothelial cell	Up
Cux1	0.164	0.274	6.82645e-13	2.11982e-08	-0.438822	Endothelial cell	Down
March6	0.171	0.281	6.82719e-13	2.12005e-08	-0.441751	Endothelial cell	Down
Tmem252	0.095	0.201	6.87039e-13	2.13346e-08	-0.341356	Endothelial cell	Down
Rnf144b	0.236	0.13	7.01446e-13	2.1782e-08	0.326175	Endothelial cell	Up
Sec14l1	0.228	0.34	7.26054e-13	2.25462e-08	-0.424413	Endothelial cell	Down
Ing4	0.062	0.155	7.39678e-13	2.29692e-08	-0.308885	Endothelial cell	Down
Fbxl18	0.029	0.106	7.47278e-13	2.32052e-08	-0.377411	Endothelial cell	Down
Ubxn4	0.525	0.382	7.47716e-13	2.32188e-08	0.341714	Endothelial cell	Up
Irgm1	0.58	0.429	8.0975e-13	2.51452e-08	0.334266	Endothelial cell	Up
Triobp	0.297	0.176	8.11307e-13	2.51935e-08	0.269231	Endothelial cell	Up
Ptp4a3	0.12	0.222	8.23857e-13	2.55832e-08	-0.512748	Endothelial cell	Down
Exosc4	0.201	0.102	8.47578e-13	2.63198e-08	0.254747	Endothelial cell	Up
Rock1	0.423	0.526	9.01338e-13	2.79893e-08	-0.319897	Endothelial cell	Down
Tor3a	0.137	0.247	9.11084e-13	2.82919e-08	-0.400361	Endothelial cell	Down
Lmo7	0.3	0.185	9.23388e-13	2.8674e-08	0.446778	Endothelial cell	Up
Plcb3	0.044	0.129	9.88866e-13	3.07072e-08	-0.306041	Endothelial cell	Down
St3gal4	0.085	0.182	1.00735e-12	3.12813e-08	-0.393548	Endothelial cell	Down
Magt1	0.169	0.282	1.01968e-12	3.16642e-08	-0.430645	Endothelial cell	Down
Mbd6	0.058	0.149	1.02197e-12	3.17353e-08	-0.342632	Endothelial cell	Down
Klf11	0.051	0.139	1.06325e-12	3.30172e-08	-0.296891	Endothelial cell	Down
Eid1	0.276	0.381	1.08214e-12	3.36037e-08	-0.480788	Endothelial cell	Down
Nr2c2	0.11	0.215	1.08342e-12	3.36433e-08	-0.372678	Endothelial cell	Down
Uqcrc1	0.359	0.227	1.1575e-12	3.59438e-08	0.26886	Endothelial cell	Up
Rps14	0.913	0.953	1.20845e-12	3.75262e-08	0.262659	Endothelial cell	Up
Coro2b	0.096	0.198	1.22734e-12	3.81125e-08	-0.338551	Endothelial cell	Down
Drap1	0.462	0.328	1.25425e-12	3.89483e-08	0.368366	Endothelial cell	Up
Zfp516	0.063	0.154	1.26055e-12	3.91439e-08	-0.348938	Endothelial cell	Down
Atf7	0.109	0.21	1.26378e-12	3.92441e-08	-0.399611	Endothelial cell	Down
Trim37	0.063	0.153	1.30101e-12	4.04001e-08	-0.360833	Endothelial cell	Down
Csad	0.026	0.102	1.35977e-12	4.2225e-08	-0.281522	Endothelial cell	Down
Ankrd40	0.178	0.288	1.36606e-12	4.24203e-08	-0.398361	Endothelial cell	Down
mt-Nd1	0.948	0.954	1.38038e-12	4.28649e-08	0.455931	Endothelial cell	Up
Ifi35	0.432	0.297	1.53616e-12	4.77023e-08	0.368762	Endothelial cell	Up
Marf1	0.065	0.158	1.55598e-12	4.83177e-08	-0.251674	Endothelial cell	Down
Denr	0.348	0.222	1.74206e-12	5.40963e-08	0.303006	Endothelial cell	Up
Mycbp2	0.251	0.371	1.75882e-12	5.46165e-08	-0.343675	Endothelial cell	Down
Lbr	0.233	0.344	1.81173e-12	5.62598e-08	-0.448247	Endothelial cell	Down
Vps13b	0.049	0.133	1.85295e-12	5.75396e-08	-0.3025	Endothelial cell	Down
Xrn1	0.125	0.229	1.85633e-12	5.76447e-08	-0.332548	Endothelial cell	Down
Polr1d	0.541	0.403	1.93137e-12	5.99747e-08	0.393748	Endothelial cell	Up
Arfrp1	0.25	0.143	1.96061e-12	6.08828e-08	0.318802	Endothelial cell	Up
Ivns1abp	0.17	0.276	2.00648e-12	6.23071e-08	-0.527561	Endothelial cell	Down
Gm37494	0.05	0.136	2.0369e-12	6.32517e-08	-0.265692	Endothelial cell	Down
Tsc2	0.047	0.132	2.15899e-12	6.70432e-08	-0.3229	Endothelial cell	Down
Alg14	0.062	0.151	2.27457e-12	7.06323e-08	-0.347691	Endothelial cell	Down
Cisd1	0.267	0.156	2.39472e-12	7.43633e-08	0.27504	Endothelial cell	Up
Kansl1l	0.049	0.135	2.39668e-12	7.44242e-08	-0.279724	Endothelial cell	Down
C3	0.114	0.045	2.43918e-12	7.5744e-08	0.62483	Endothelial cell	Up
Kdm5a	0.216	0.334	2.4509e-12	7.61079e-08	-0.360719	Endothelial cell	Down
Gtf2a1	0.099	0.197	2.8755e-12	8.9293e-08	-0.406511	Endothelial cell	Down
Fbxl7	0.075	0.168	3.01261e-12	9.35505e-08	-0.350672	Endothelial cell	Down
Cds2	0.168	0.28	3.07109e-12	9.53666e-08	-0.289838	Endothelial cell	Down
Rbbp6	0.448	0.531	3.07199e-12	9.53945e-08	-0.411422	Endothelial cell	Down
2310001H17Rik	0.057	0.144	3.10669e-12	9.64722e-08	-0.376279	Endothelial cell	Down
Gna11	0.308	0.403	3.17595e-12	9.86229e-08	-0.483878	Endothelial cell	Down
Osbpl8	0.172	0.281	3.17762e-12	9.86745e-08	-0.364465	Endothelial cell	Down
Ube2h	0.258	0.373	3.19583e-12	9.92401e-08	-0.368578	Endothelial cell	Down
Cyc1	0.334	0.214	3.22925e-12	1.00278e-07	0.267672	Endothelial cell	Up
Pcm1	0.225	0.341	3.33125e-12	1.03445e-07	-0.344629	Endothelial cell	Down
Retreg3	0.055	0.142	3.37098e-12	1.04679e-07	-0.323295	Endothelial cell	Down
Rtp4	0.451	0.31	3.47649e-12	1.07955e-07	0.348635	Endothelial cell	Up
Pttg1	0.205	0.313	3.49379e-12	1.08493e-07	-0.322857	Endothelial cell	Down
Mtmr14	0.173	0.085	3.63894e-12	1.13e-07	0.299621	Endothelial cell	Up
Ppib	0.679	0.583	3.69845e-12	1.14848e-07	0.317523	Endothelial cell	Up
Vcp	0.622	0.51	4.01078e-12	1.24547e-07	0.389172	Endothelial cell	Up
Kdm5b	0.126	0.23	4.01392e-12	1.24644e-07	-0.382314	Endothelial cell	Down
Arid2	0.132	0.234	4.1479e-12	1.28805e-07	-0.441946	Endothelial cell	Down
Mvp	0.308	0.19	4.16186e-12	1.29238e-07	0.326681	Endothelial cell	Up
Btbd2	0.039	0.117	4.1867e-12	1.30009e-07	-0.307397	Endothelial cell	Down
Mgea5	0.175	0.283	4.37759e-12	1.35937e-07	-0.425865	Endothelial cell	Down
Brwd1	0.107	0.208	4.52952e-12	1.40655e-07	-0.307582	Endothelial cell	Down
Bsdc1	0.131	0.235	4.65865e-12	1.44665e-07	-0.37275	Endothelial cell	Down
Map3k1	0.071	0.162	4.81797e-12	1.49612e-07	-0.333236	Endothelial cell	Down
Vav3	0.053	0.137	5.24245e-12	1.62794e-07	-0.312501	Endothelial cell	Down
Tgfbr2	0.195	0.307	5.34674e-12	1.66032e-07	-0.382433	Endothelial cell	Down
Xpr1	0.111	0.214	5.53744e-12	1.71954e-07	-0.318777	Endothelial cell	Down
Glrx5	0.32	0.204	5.76163e-12	1.78916e-07	0.349101	Endothelial cell	Up
Arhgdia	0.676	0.59	5.98907e-12	1.85978e-07	0.374703	Endothelial cell	Up
Akap2	0.332	0.21	6.00628e-12	1.86513e-07	0.342064	Endothelial cell	Up
1810022K09Rik	0.383	0.252	6.19854e-12	1.92483e-07	0.329463	Endothelial cell	Up
Mmadhc	0.232	0.128	6.35163e-12	1.97237e-07	0.271369	Endothelial cell	Up
Capns1	0.593	0.478	6.43451e-12	1.99811e-07	0.429073	Endothelial cell	Up
Brd3	0.105	0.204	6.51934e-12	2.02445e-07	-0.370607	Endothelial cell	Down
Zfp638	0.233	0.345	6.53401e-12	2.02901e-07	-0.35866	Endothelial cell	Down
Gnl2	0.226	0.126	6.58598e-12	2.04514e-07	0.269066	Endothelial cell	Up
Axin2	0.034	0.11	6.81628e-12	2.11666e-07	-0.298899	Endothelial cell	Down
Dll1	0.325	0.211	7.51985e-12	2.33514e-07	0.443213	Endothelial cell	Up
Prr14	0.119	0.219	7.60985e-12	2.36309e-07	-0.392815	Endothelial cell	Down
Mpv17	0.061	0.148	7.8081e-12	2.42465e-07	-0.312587	Endothelial cell	Down
Ost4	0.359	0.461	7.86277e-12	2.44162e-07	-0.35831	Endothelial cell	Down
Taok1	0.393	0.491	7.90402e-12	2.45444e-07	-0.354348	Endothelial cell	Down
Tmem5	0.256	0.149	7.90579e-12	2.45499e-07	0.260452	Endothelial cell	Up
Gstm2	0.119	0.22	8.00484e-12	2.48574e-07	-0.358849	Endothelial cell	Down
Med13	0.244	0.356	8.17425e-12	2.53835e-07	-0.309143	Endothelial cell	Down
H2-Eb1	0.61	0.486	8.21408e-12	2.55072e-07	0.39264	Endothelial cell	Up
Mylk	0.204	0.313	8.50358e-12	2.64062e-07	-0.327957	Endothelial cell	Down
Gclm	0.308	0.192	8.65341e-12	2.68714e-07	0.329878	Endothelial cell	Up
Vezf1	0.311	0.415	8.83144e-12	2.74243e-07	-0.368395	Endothelial cell	Down
Rtraf	0.461	0.329	9.25127e-12	2.8728e-07	0.336394	Endothelial cell	Up
Wac	0.325	0.422	9.41989e-12	2.92516e-07	-0.426704	Endothelial cell	Down
Lmf2	0.115	0.212	9.44834e-12	2.93399e-07	-0.348212	Endothelial cell	Down
Polr3d	0.196	0.105	9.46545e-12	2.93931e-07	0.289855	Endothelial cell	Up
Bcl10	0.453	0.326	9.7334e-12	3.02251e-07	0.373273	Endothelial cell	Up
Cited2	0.117	0.214	9.88398e-12	3.06927e-07	-0.473525	Endothelial cell	Down
Trim25	0.401	0.27	1.01179e-11	3.1419e-07	0.442992	Endothelial cell	Up
Mrps16	0.305	0.189	1.03002e-11	3.19852e-07	0.276705	Endothelial cell	Up
D16Ertd472e	0.118	0.218	1.03801e-11	3.22334e-07	-0.388952	Endothelial cell	Down
Sbno1	0.249	0.356	1.07045e-11	3.32408e-07	-0.356109	Endothelial cell	Down
Prdm2	0.19	0.303	1.18182e-11	3.66991e-07	-0.287238	Endothelial cell	Down
Lsm4	0.331	0.209	1.20159e-11	3.73131e-07	0.283457	Endothelial cell	Up
Als2cl	0.132	0.235	1.28815e-11	4.00009e-07	-0.352076	Endothelial cell	Down
1810013L24Rik	0.14	0.242	1.29206e-11	4.01223e-07	-0.38954	Endothelial cell	Down
Gatad2a	0.493	0.354	1.30457e-11	4.05109e-07	0.347693	Endothelial cell	Up
Chd7	0.331	0.21	1.31177e-11	4.07343e-07	0.377689	Endothelial cell	Up
Bola3	0.289	0.178	1.32366e-11	4.11038e-07	0.313039	Endothelial cell	Up
Pkn1	0.201	0.308	1.34305e-11	4.17058e-07	-0.352225	Endothelial cell	Down
Jarid2	0.06	0.145	1.34486e-11	4.17621e-07	-0.285105	Endothelial cell	Down
Aff4	0.321	0.431	1.35354e-11	4.20316e-07	-0.311518	Endothelial cell	Down
4932438A13Rik	0.209	0.316	1.37823e-11	4.27983e-07	-0.318936	Endothelial cell	Down
Ccni	0.15	0.253	1.40338e-11	4.35792e-07	-0.366585	Endothelial cell	Down
Akap9	0.283	0.39	1.45139e-11	4.50699e-07	-0.381397	Endothelial cell	Down
Ocln	0.062	0.147	1.49446e-11	4.64076e-07	-0.311249	Endothelial cell	Down
2510009E07Rik	0.128	0.23	1.49655e-11	4.64724e-07	-0.322844	Endothelial cell	Down
Smarcc2	0.123	0.222	1.49918e-11	4.6554e-07	-0.347182	Endothelial cell	Down
Pds5a	0.169	0.278	1.72242e-11	5.34864e-07	-0.373344	Endothelial cell	Down
Tanc1	0.233	0.337	1.81472e-11	5.63524e-07	-0.392637	Endothelial cell	Down
Ctbp2	0.217	0.32	1.82454e-11	5.66575e-07	-0.437073	Endothelial cell	Down
Pnrc2	0.174	0.278	1.85201e-11	5.75105e-07	-0.369885	Endothelial cell	Down
Tns2	0.207	0.315	1.88349e-11	5.8488e-07	-0.324439	Endothelial cell	Down
Hjurp	0.096	0.188	1.89685e-11	5.8903e-07	-0.398122	Endothelial cell	Down
Abcc5	0.056	0.14	1.94617e-11	6.04344e-07	-0.253553	Endothelial cell	Down
1500011K16Rik	0.304	0.196	1.96399e-11	6.09878e-07	0.398321	Endothelial cell	Up
Zfp710	0.05	0.13	2.17818e-11	6.76389e-07	-0.28874	Endothelial cell	Down
Ifnar1	0.128	0.226	2.32021e-11	7.20495e-07	-0.420314	Endothelial cell	Down
Il2rg	0.394	0.271	2.33134e-11	7.23951e-07	0.339464	Endothelial cell	Up
Ing1	0.173	0.276	2.3329e-11	7.24437e-07	-0.359338	Endothelial cell	Down
Stat5b	0.061	0.145	2.51686e-11	7.8156e-07	-0.264819	Endothelial cell	Down
Ywhah	0.503	0.375	2.59966e-11	8.07273e-07	0.388083	Endothelial cell	Up
Gem	0.12	0.223	2.66381e-11	8.27194e-07	-0.300871	Endothelial cell	Down
Zpr1	0.178	0.093	2.85899e-11	8.87801e-07	0.308805	Endothelial cell	Up
9930111J21Rik2	0.497	0.573	3.10778e-11	9.65059e-07	-0.534731	Endothelial cell	Down
Nmt1	0.356	0.235	3.15296e-11	9.7909e-07	0.256788	Endothelial cell	Up
Rnf216	0.119	0.216	3.25781e-11	1.01165e-06	-0.34365	Endothelial cell	Down
Tpcn1	0.068	0.155	3.35843e-11	1.04289e-06	-0.29649	Endothelial cell	Down
Ptk2	0.332	0.428	3.38012e-11	1.04963e-06	-0.38231	Endothelial cell	Down
Prdx2	0.547	0.44	3.43959e-11	1.0681e-06	0.394558	Endothelial cell	Up
Uhrf2	0.158	0.262	3.45965e-11	1.07432e-06	-0.294943	Endothelial cell	Down
Klhl9	0.166	0.265	3.4768e-11	1.07965e-06	-0.39383	Endothelial cell	Down
Zfp62	0.097	0.19	3.5053e-11	1.0885e-06	-0.342284	Endothelial cell	Down
Cox7c	0.765	0.704	3.69863e-11	1.14853e-06	0.32321	Endothelial cell	Up
Eif3c	0.615	0.498	3.69973e-11	1.14888e-06	0.339898	Endothelial cell	Up
Epha4	0.213	0.315	3.7351e-11	1.15986e-06	-0.530874	Endothelial cell	Down
Fam96b	0.367	0.247	3.81521e-11	1.18474e-06	0.265942	Endothelial cell	Up
Crybg3	0.213	0.324	3.87802e-11	1.20424e-06	-0.281092	Endothelial cell	Down
Mxra7	0.31	0.407	3.93435e-11	1.22173e-06	-0.406347	Endothelial cell	Down
Furin	0.379	0.254	3.94496e-11	1.22503e-06	0.301006	Endothelial cell	Up
Ip6k1	0.101	0.196	4.04407e-11	1.2558e-06	-0.323212	Endothelial cell	Down
Pole4	0.184	0.097	4.06177e-11	1.2613e-06	0.268557	Endothelial cell	Up
Cpeb4	0.241	0.349	4.07424e-11	1.26517e-06	-0.329115	Endothelial cell	Down
Cdc37l1	0.171	0.273	4.17342e-11	1.29597e-06	-0.397978	Endothelial cell	Down
Rer1	0.486	0.354	4.2748e-11	1.32745e-06	0.362688	Endothelial cell	Up
Xpo7	0.092	0.181	4.51701e-11	1.40267e-06	-0.375108	Endothelial cell	Down
Tbc1d9b	0.069	0.155	4.68929e-11	1.45616e-06	-0.302778	Endothelial cell	Down
Hnrnpa3	0.668	0.596	4.71134e-11	1.46301e-06	0.462624	Endothelial cell	Up
Homer3	0.084	0.172	4.81232e-11	1.49437e-06	-0.335994	Endothelial cell	Down
Irf2bp2	0.271	0.384	4.86017e-11	1.50923e-06	-0.269423	Endothelial cell	Down
Ythdc1	0.364	0.455	4.86413e-11	1.51046e-06	-0.358385	Endothelial cell	Down
Napa	0.326	0.209	4.87013e-11	1.51232e-06	0.260285	Endothelial cell	Up
C2cd2	0.103	0.195	4.87667e-11	1.51435e-06	-0.346647	Endothelial cell	Down
Zfand6	0.209	0.311	4.89606e-11	1.52037e-06	-0.378822	Endothelial cell	Down
Stxbp1	0.141	0.238	5.0695e-11	1.57423e-06	-0.372053	Endothelial cell	Down
Meis2	0.386	0.494	5.06976e-11	1.57431e-06	-0.359017	Endothelial cell	Down
Lpar6	0.08	0.17	5.25526e-11	1.63192e-06	-0.316215	Endothelial cell	Down
Far1	0.153	0.252	5.27555e-11	1.63822e-06	-0.365149	Endothelial cell	Down
Pfdn2	0.401	0.277	5.33395e-11	1.65635e-06	0.297685	Endothelial cell	Up
Atad3a	0.132	0.061	5.5645e-11	1.72795e-06	0.259818	Endothelial cell	Up
Tcaf1	0.116	0.209	5.5874e-11	1.73506e-06	-0.393637	Endothelial cell	Down
Grpel1	0.361	0.237	5.61986e-11	1.74513e-06	0.308192	Endothelial cell	Up
Dync1li2	0.164	0.265	5.86271e-11	1.82055e-06	-0.331895	Endothelial cell	Down
Ripk1	0.257	0.355	5.87468e-11	1.82426e-06	-0.439559	Endothelial cell	Down
Anp32b	0.441	0.326	5.9111e-11	1.83557e-06	0.401612	Endothelial cell	Up
Kcmf1	0.428	0.302	5.93042e-11	1.84157e-06	0.272915	Endothelial cell	Up
Nectin3	0.1	0.192	5.99329e-11	1.8611e-06	-0.342056	Endothelial cell	Down
Scube1	0.049	0.125	6.42842e-11	1.99622e-06	-0.29067	Endothelial cell	Down
Rbpms	0.593	0.683	6.82623e-11	2.11975e-06	-0.297193	Endothelial cell	Down
Csgalnact1	0.153	0.254	7.28047e-11	2.26081e-06	-0.371652	Endothelial cell	Down
S100a1	0.228	0.328	7.62111e-11	2.36658e-06	-0.446441	Endothelial cell	Down
Zzz3	0.136	0.235	7.87684e-11	2.44599e-06	-0.272951	Endothelial cell	Down
3830406C13Rik	0.044	0.119	7.93646e-11	2.46451e-06	-0.267598	Endothelial cell	Down
Enpp4	0.215	0.315	8.09051e-11	2.51234e-06	-0.391036	Endothelial cell	Down
Dcun1d5	0.329	0.215	8.13994e-11	2.52769e-06	0.329005	Endothelial cell	Up
Oser1	0.211	0.31	8.52042e-11	2.64585e-06	-0.448246	Endothelial cell	Down
Kif13b	0.084	0.174	8.55851e-11	2.65768e-06	-0.274638	Endothelial cell	Down
Manf	0.524	0.41	8.8632e-11	2.75229e-06	0.43204	Endothelial cell	Up
Trib2	0.162	0.265	8.95405e-11	2.7805e-06	-0.330845	Endothelial cell	Down
Nt5c	0.269	0.163	9.13719e-11	2.83737e-06	0.254431	Endothelial cell	Up
Mras	0.056	0.134	9.16407e-11	2.84572e-06	-0.322996	Endothelial cell	Down
Ccdc28b	0.056	0.134	9.51673e-11	2.95523e-06	-0.322191	Endothelial cell	Down
Ubl3	0.407	0.493	1.04127e-10	3.23345e-06	-0.367796	Endothelial cell	Down
Atf7ip	0.187	0.295	1.04243e-10	3.23707e-06	-0.26923	Endothelial cell	Down
Map1b	0.162	0.083	1.04985e-10	3.26011e-06	0.313113	Endothelial cell	Up
Chst7	0.032	0.1	1.06216e-10	3.29832e-06	-0.300929	Endothelial cell	Down
Nup210	0.039	0.111	1.07899e-10	3.3506e-06	-0.262891	Endothelial cell	Down
Pwwp2b	0.238	0.142	1.11751e-10	3.47021e-06	0.306092	Endothelial cell	Up
Riok1	0.273	0.169	1.1283e-10	3.50373e-06	0.275374	Endothelial cell	Up
Pfkl	0.076	0.159	1.13678e-10	3.53005e-06	-0.337184	Endothelial cell	Down
Rin3	0.35	0.235	1.17612e-10	3.6522e-06	0.30194	Endothelial cell	Up
Smad5	0.123	0.218	1.17655e-10	3.65355e-06	-0.374411	Endothelial cell	Down
0610009O20Rik	0.077	0.163	1.18115e-10	3.66783e-06	-0.276096	Endothelial cell	Down
Stx5a	0.15	0.245	1.23881e-10	3.84689e-06	-0.39972	Endothelial cell	Down
Rpl5	0.797	0.803	1.26767e-10	3.93651e-06	0.281343	Endothelial cell	Up
Rsbn1	0.187	0.288	1.2791e-10	3.972e-06	-0.412171	Endothelial cell	Down
Taf1d	0.428	0.303	1.29716e-10	4.02807e-06	0.409127	Endothelial cell	Up
Arpc5	0.58	0.457	1.3091e-10	4.06516e-06	0.33283	Endothelial cell	Up
Med21	0.316	0.204	1.31045e-10	4.06934e-06	0.267529	Endothelial cell	Up
Rheb	0.541	0.416	1.32357e-10	4.11009e-06	0.306019	Endothelial cell	Up
Camk2d	0.506	0.39	1.34463e-10	4.17549e-06	0.455512	Endothelial cell	Up
Cox8a	0.761	0.71	1.37338e-10	4.26477e-06	0.30449	Endothelial cell	Up
Stx7	0.259	0.355	1.42549e-10	4.42659e-06	-0.429055	Endothelial cell	Down
Yipf4	0.198	0.295	1.44378e-10	4.48336e-06	-0.379957	Endothelial cell	Down
Pdgfd	0.08	0.166	1.48416e-10	4.60875e-06	-0.320947	Endothelial cell	Down
Emsy	0.108	0.199	1.48462e-10	4.61019e-06	-0.327478	Endothelial cell	Down
Sacs	0.179	0.096	1.5632e-10	4.8542e-06	0.282428	Endothelial cell	Up
Tgfb1	0.224	0.325	1.71114e-10	5.31361e-06	-0.339923	Endothelial cell	Down
Adam10	0.175	0.277	1.71154e-10	5.31486e-06	-0.322568	Endothelial cell	Down
Rad21	0.232	0.33	1.74269e-10	5.41157e-06	-0.393771	Endothelial cell	Down
Ago3	0.064	0.145	1.80978e-10	5.6199e-06	-0.27204	Endothelial cell	Down
Spns2	0.266	0.359	1.82463e-10	5.66603e-06	-0.446294	Endothelial cell	Down
Ppp6r3	0.202	0.299	1.8247e-10	5.66623e-06	-0.361357	Endothelial cell	Down
Cnot6	0.223	0.324	1.92686e-10	5.98347e-06	-0.297919	Endothelial cell	Down
Mrps21	0.213	0.316	1.99034e-10	6.18061e-06	-0.334892	Endothelial cell	Down
Zfr	0.264	0.364	2.11169e-10	6.55742e-06	-0.386127	Endothelial cell	Down
[truncated: 407 more rows]

## Sheet: EPC_AT1-genes
SYMBOL	pct.1	pct.2	p_value	adjusted p_value	log2FC	Celltype	Up/Down-regulatio
Irf7	0.842	0.029	4.90814e-11	1.52413e-06	1.86849	EPC_AT1	Up
Hspa8	0.789	1	1.73666e-10	5.39284e-06	-1.8555	EPC_AT1	Down
Hsp90ab1	0.921	1	6.06783e-09	0.000188424	-1.17061	EPC_AT1	Down
Ccdc47	0.342	0.853	1.34892e-08	0.000418879	-1.46498	EPC_AT1	Down
Selenbp1	0.974	0.941	1.75673e-08	0.000545516	1.86047	EPC_AT1	Up
Tppp3	0.184	0.853	1.92025e-08	0.000596295	-2.20151	EPC_AT1	Down
Spop	0.395	0.941	2.52649e-08	0.000784552	-1.31746	EPC_AT1	Down
Apbb1	0.079	0.706	4.22228e-08	0.00131114	-1.11188	EPC_AT1	Down
Sptbn1	0.684	0.971	6.19066e-08	0.00192239	-1.85196	EPC_AT1	Down
Npc2	0.921	0.941	6.32042e-08	0.00196268	1.99427	EPC_AT1	Up
Myo9a	0.079	0.706	6.53703e-08	0.00202994	-0.934756	EPC_AT1	Down
Arhgef12	0.526	0.912	1.2731e-07	0.00395336	-1.32393	EPC_AT1	Down
Pnrc1	0.658	1	1.39324e-07	0.00432642	-1.09379	EPC_AT1	Down
Fnbp1l	0.395	0.882	1.57094e-07	0.00487825	-1.24163	EPC_AT1	Down
Alcam	0.895	1	1.7083e-07	0.00530478	-1.59467	EPC_AT1	Down
Matn4	0.079	0.647	1.75127e-07	0.0054382	-1.20587	EPC_AT1	Down
Nceh1	0.368	0.912	1.78088e-07	0.00553016	-1.25657	EPC_AT1	Down
Sox4	0.105	0.735	2.20587e-07	0.00684989	-1.09257	EPC_AT1	Down
Gata6	0.316	0.824	2.23675e-07	0.00694579	-1.18022	EPC_AT1	Down
Tmco1	0.395	0.882	2.28509e-07	0.0070959	-1.05372	EPC_AT1	Down
Ndst1	0.237	0.765	2.60157e-07	0.00807866	-1.71247	EPC_AT1	Down
Gls	0.289	0.853	2.7891e-07	0.00866099	-0.906369	EPC_AT1	Down
Lama3	0.211	0.765	2.81553e-07	0.00874305	-1.73637	EPC_AT1	Down
Canx	0.526	0.941	2.97024e-07	0.00922348	-1.18543	EPC_AT1	Down
Thbs3	0.053	0.618	3.56571e-07	0.0110726	-1.24641	EPC_AT1	Down
Gm42418	1	1	3.74448e-07	0.0116277	-0.909395	EPC_AT1	Down
Bnip2	0.342	0.882	3.75556e-07	0.0116621	-0.916553	EPC_AT1	Down
Plod2	0.105	0.676	3.79196e-07	0.0117752	-1.37184	EPC_AT1	Down
Slc9a3r2	0.368	0.853	3.99321e-07	0.0124001	-1.39936	EPC_AT1	Down
Nipa1	0.132	0.706	4.04844e-07	0.0125716	-0.882502	EPC_AT1	Down
Tmem106b	0.289	0.794	4.28103e-07	0.0132939	-1.15547	EPC_AT1	Down
Hsp90b1	0.789	0.941	4.31793e-07	0.0134085	-1.51846	EPC_AT1	Down
Vamp7	0.026	0.559	4.57816e-07	0.0142166	-0.687696	EPC_AT1	Down
Calr	0.737	1	4.58087e-07	0.014225	-1.2117	EPC_AT1	Down
Gtf2i	0.289	0.824	5.03979e-07	0.0156501	-0.891772	EPC_AT1	Down
Cav2	0.447	0.912	5.08751e-07	0.0157982	-1.41567	EPC_AT1	Down
Tnpo3	0.132	0.706	5.64174e-07	0.0175193	-0.644845	EPC_AT1	Down
Mt1	0.895	0.294	6.68537e-07	0.0207601	2.6938	EPC_AT1	Up
Mrpl14	0.447	0.941	7.05497e-07	0.0219078	-1.02364	EPC_AT1	Down
Nbeal1	0.447	0.941	7.93706e-07	0.024647	-1.28691	EPC_AT1	Down
Kmt2c	0.342	0.794	7.95758e-07	0.0247107	-1.06248	EPC_AT1	Down
Clic5	0.711	0.941	8.36079e-07	0.0259628	-1.91482	EPC_AT1	Down
Lamp1	0.763	0.971	8.45806e-07	0.0262648	-1.1666	EPC_AT1	Down
Ctnnb1	0.684	0.912	8.51194e-07	0.0264321	-1.16785	EPC_AT1	Down
Rtkn2	0.237	0.706	8.95282e-07	0.0278012	-2.53737	EPC_AT1	Down
Zfp638	0.158	0.735	1.00666e-06	0.0312597	-0.818986	EPC_AT1	Down
Serf2	0.868	1	1.09551e-06	0.0340188	-1.11456	EPC_AT1	Down
Tcn2	0.158	0.647	1.10249e-06	0.0342357	-1.09771	EPC_AT1	Down
Stag2	0.316	0.824	1.10781e-06	0.0344008	-0.927616	EPC_AT1	Down
Sec63	0.368	0.853	1.17816e-06	0.0365853	-0.94119	EPC_AT1	Down
Grem2	0.026	0.529	1.22465e-06	0.038029	-0.76839	EPC_AT1	Down
Dpysl2	0.237	0.794	1.25138e-06	0.0388592	-1.31125	EPC_AT1	Down
Tm9sf3	0.605	0.971	1.27904e-06	0.039718	-1.03371	EPC_AT1	Down
Ccnd2	0.421	0.853	1.3087e-06	0.0406391	-1.33428	EPC_AT1	Down
Ttc3	0.237	0.735	1.32354e-06	0.0410999	-1.04296	EPC_AT1	Down
Ano1	0.211	0.765	1.36478e-06	0.0423806	-1.41736	EPC_AT1	Down
Arid5b	0.447	0.941	1.41962e-06	0.0440834	-0.784253	EPC_AT1	Down
Fzd2	0.053	0.588	1.43663e-06	0.0446116	-0.951966	EPC_AT1	Down
Phactr2	0.316	0.853	1.47182e-06	0.0457045	-1.13928	EPC_AT1	Down
Ndnf	0.289	0.706	1.50532e-06	0.0467448	-2.90138	EPC_AT1	Down
Mettl7a1	0.763	0.941	1.52427e-06	0.0473331	-1.34766	EPC_AT1	Down
Mmp11	0.053	0.559	1.6062e-06	0.0498772	-0.679239	EPC_AT1	Down

## Sheet: EPC_AT2-genes
SYMBOL	pct.1	pct.2	p_value	adjusted p_value	log2FC	Celltype	Up/Down-regulatio
H2-K1	1	0.986	1.31961e-25	4.09778e-21	2.64159	EPC_AT2	Up
Rgcc	1	0.671	2.61506e-25	8.12055e-21	2.84505	EPC_AT2	Up
H2-D1	1	0.929	6.08032e-25	1.88812e-20	2.53083	EPC_AT2	Up
Prdx6	1	0.986	4.4153e-24	1.37108e-19	2.01609	EPC_AT2	Up
B2m	1	0.943	9.27373e-24	2.87977e-19	2.50888	EPC_AT2	Up
H2-Q7	0.974	0.314	8.75139e-23	2.71757e-18	2.42371	EPC_AT2	Up
Ifi27l2a	0.923	0.171	2.02533e-22	6.28927e-18	3.51328	EPC_AT2	Up
Ctsh	1	1	1.87314e-20	5.81666e-16	1.70207	EPC_AT2	Up
H2-Q6	0.897	0.171	2.22066e-20	6.89582e-16	1.51293	EPC_AT2	Up
Rbm3	0.987	0.886	4.08255e-20	1.26775e-15	1.52319	EPC_AT2	Up
H2-T23	0.949	0.614	3.4486e-19	1.07089e-14	2.29054	EPC_AT2	Up
Bst2	0.962	0.571	1.9336e-18	6.00442e-14	2.46601	EPC_AT2	Up
Ly6e	1	0.986	2.04666e-18	6.35548e-14	1.44886	EPC_AT2	Up
Selenbp1	1	0.971	1.06671e-17	3.31245e-13	1.52704	EPC_AT2	Up
Scnn1a	0.974	0.7	1.33915e-17	4.15845e-13	1.36846	EPC_AT2	Up
H2-Q4	0.872	0.386	5.59512e-16	1.73745e-11	1.43671	EPC_AT2	Up
Nrp1	0.487	0.986	1.1053e-15	3.43228e-11	-1.32029	EPC_AT2	Down
Atp1b1	1	1	1.26366e-15	3.92405e-11	1.04209	EPC_AT2	Up
Mgst1	1	0.971	1.47652e-15	4.58505e-11	1.13924	EPC_AT2	Up
Psmb8	0.897	0.529	2.92141e-15	9.07185e-11	1.71644	EPC_AT2	Up
S100g	0.769	0.971	1.6254e-14	5.04735e-10	-1.78838	EPC_AT2	Down
Ctnnb1	0.885	1	4.4975e-14	1.39661e-09	-0.929962	EPC_AT2	Down
Atp6v1g1	0.974	0.986	6.2528e-14	1.94168e-09	1.08112	EPC_AT2	Up
Lcn2	0.987	0.914	6.42103e-14	1.99392e-09	2.13776	EPC_AT2	Up
Gm42418	1	1	1.05748e-13	3.28378e-09	-0.898345	EPC_AT2	Down
Ppp1r14c	0.91	1	2.23315e-13	6.93459e-09	-0.931126	EPC_AT2	Down
Errfi1	1	0.971	4.83097e-13	1.50016e-08	0.965941	EPC_AT2	Up
Cirbp	0.923	0.657	9.28758e-13	2.88407e-08	1.02564	EPC_AT2	Up
Hc	0.769	0.971	1.59649e-12	4.95757e-08	-1.55373	EPC_AT2	Down
Sox4	0.359	0.886	1.69292e-12	5.25702e-08	-0.809565	EPC_AT2	Down
Vamp8	1	0.986	2.4312e-12	7.5496e-08	0.817654	EPC_AT2	Up
Soat1	0.731	0.943	2.47185e-12	7.67583e-08	-1.05833	EPC_AT2	Down
Fth1	1	1	2.86556e-12	8.89841e-08	0.754532	EPC_AT2	Up
Npc2	1	1	3.46904e-12	1.07724e-07	0.770207	EPC_AT2	Up
Glul	0.949	0.771	6.78864e-12	2.10808e-07	0.970936	EPC_AT2	Up
Slco4c1	0.397	0.914	8.86164e-12	2.75181e-07	-0.866756	EPC_AT2	Down
Rnase4	0.91	1	9.39164e-12	2.91639e-07	-1.05458	EPC_AT2	Down
Acot1	0.987	0.829	1.05887e-11	3.2881e-07	0.980619	EPC_AT2	Up
Enpep	0.577	0.9	1.07456e-11	3.33684e-07	-0.963353	EPC_AT2	Down
Herpud1	0.897	0.9	1.48309e-11	4.60545e-07	1.29286	EPC_AT2	Up
H2-T22	0.731	0.243	1.56601e-11	4.86292e-07	1.02047	EPC_AT2	Up
Lars2	1	1	1.97797e-11	6.14219e-07	-0.855183	EPC_AT2	Down
Atp8a1	0.91	1	2.43449e-11	7.55981e-07	-0.839364	EPC_AT2	Down
Tppp3	0.09	0.614	2.9001e-11	9.00567e-07	-0.720536	EPC_AT2	Down
Nkd1	0.949	0.843	3.6189e-11	1.12378e-06	1.03148	EPC_AT2	Up
Tinagl1	0.859	0.586	3.64814e-11	1.13286e-06	1.23151	EPC_AT2	Up
Scd2	0.654	1	3.77883e-11	1.17344e-06	-1.15581	EPC_AT2	Down
Capza2	0.885	0.771	4.20149e-11	1.30469e-06	1.00834	EPC_AT2	Up
Col6a1	0.821	0.5	5.01117e-11	1.55612e-06	1.02692	EPC_AT2	Up
Cpm	0.795	0.986	7.18749e-11	2.23193e-06	-0.908929	EPC_AT2	Down
Antxr1	0.333	0.829	8.48895e-11	2.63607e-06	-0.811232	EPC_AT2	Down
Cyp2b10	0.667	0.157	8.55717e-11	2.65726e-06	1.23914	EPC_AT2	Up
Gsap	0.359	0.843	1.18098e-10	3.66731e-06	-0.752031	EPC_AT2	Down
Cd74	1	1	1.58927e-10	4.93515e-06	0.906404	EPC_AT2	Up
Arhgef38	0.436	0.871	1.96772e-10	6.11036e-06	-0.83299	EPC_AT2	Down
Arg2	0.744	0.386	4.52747e-10	1.40592e-05	0.828496	EPC_AT2	Up
Tap1	0.667	0.2	5.09404e-10	1.58185e-05	0.985674	EPC_AT2	Up
Fmo2	0.833	0.443	5.36293e-10	1.66535e-05	1.85642	EPC_AT2	Up
Napsa	1	1	6.35052e-10	1.97203e-05	0.730528	EPC_AT2	Up
Cmtm8	0.654	0.971	6.65869e-10	2.06772e-05	-0.779695	EPC_AT2	Down
Vgll4	0.321	0.814	7.11913e-10	2.2107e-05	-0.685783	EPC_AT2	Down
Psme1	0.987	0.929	7.79585e-10	2.42085e-05	0.861125	EPC_AT2	Up
Cbr2	1	1	8.49516e-10	2.638e-05	0.958522	EPC_AT2	Up
Actb	1	1	8.70284e-10	2.70249e-05	0.840805	EPC_AT2	Up
Tspo	1	0.986	9.81781e-10	3.04872e-05	0.86719	EPC_AT2	Up
Ank3	0.859	0.986	1.08297e-09	3.36295e-05	-0.776973	EPC_AT2	Down
Gpx4	0.987	1	1.34092e-09	4.16395e-05	0.715571	EPC_AT2	Up
Cxcl15	1	1	1.74235e-09	5.41051e-05	-0.917839	EPC_AT2	Down
Il33	0.449	0.886	1.81144e-09	5.62505e-05	-0.971187	EPC_AT2	Down
Etv5	0.859	0.986	1.96548e-09	6.1034e-05	-0.76328	EPC_AT2	Down
Pdlim1	0.295	0.786	2.68102e-09	8.32537e-05	-0.711901	EPC_AT2	Down
Ubb	1	1	2.99567e-09	9.30246e-05	0.612843	EPC_AT2	Up
Irf7	0.564	0.143	3.38777e-09	0.0001052	1.17732	EPC_AT2	Up
Hspa8	0.974	1	3.5274e-09	0.000109536	-0.864148	EPC_AT2	Down
Ptgfrn	0.346	0.786	3.86556e-09	0.000120037	-0.727785	EPC_AT2	Down
Mpeg1	0.487	0.057	4.25149e-09	0.000132021	0.77776	EPC_AT2	Up
Ifitm3	0.859	0.457	4.34973e-09	0.000135072	1.84843	EPC_AT2	Up
Pnpla2	0.859	0.729	5.25034e-09	0.000163039	0.946842	EPC_AT2	Up
Lgals3bp	0.603	0.2	5.48355e-09	0.000170281	1.09013	EPC_AT2	Up
Alcam	0.974	1	5.86849e-09	0.000182234	-0.622852	EPC_AT2	Down
F3	0.603	0.143	6.55779e-09	0.000203639	0.888185	EPC_AT2	Up
Slc39a8	0.577	0.9	6.9776e-09	0.000216675	-0.857373	EPC_AT2	Down
Vapa	0.962	0.929	7.61622e-09	0.000236506	0.839988	EPC_AT2	Up
Scgb1a1	0.962	0.8	9.0312e-09	0.000280446	1.07796	EPC_AT2	Up
Mpc1	0.936	0.8	9.14498e-09	0.000283979	0.720878	EPC_AT2	Up
Inpp4b	0.179	0.629	1.55251e-08	0.000482101	-0.758461	EPC_AT2	Down
Acoxl	0.462	0.814	1.58185e-08	0.00049121	-1.06643	EPC_AT2	Down
Ftl1	1	1	1.81861e-08	0.000564733	0.594999	EPC_AT2	Up
Txnip	0.936	0.843	2.15212e-08	0.000668297	1.09118	EPC_AT2	Up
Wls	0.756	0.957	2.22621e-08	0.000691306	-0.59445	EPC_AT2	Down
Chd3	0.449	0.843	2.25615e-08	0.000700601	-0.725149	EPC_AT2	Down
Tmem37	0.795	0.414	2.65142e-08	0.000823346	0.801986	EPC_AT2	Up
Cxcl17	0.603	0.2	2.68625e-08	0.000834161	0.893688	EPC_AT2	Up
Chordc1	0.141	0.586	2.80006e-08	0.000869504	-0.491334	EPC_AT2	Down
mt-Nd3	0.949	1	2.82961e-08	0.000878678	-0.685081	EPC_AT2	Down
Lamp3	1	1	3.4474e-08	0.00107052	-0.610811	EPC_AT2	Down
Lpin2	0.923	0.943	4.65224e-08	0.00144466	0.828882	EPC_AT2	Up
Cd63	1	1	4.88082e-08	0.00151564	0.614404	EPC_AT2	Up
Tsc22d1	0.782	0.971	5.15196e-08	0.00159984	-0.641038	EPC_AT2	Down
Herc1	0.256	0.743	5.15347e-08	0.00160031	-0.543077	EPC_AT2	Down
Klhl24	0.474	0.843	7.30537e-08	0.00226854	-0.561799	EPC_AT2	Down
Smim1	0.795	0.5	8.0147e-08	0.00248881	0.674323	EPC_AT2	Up
Hnrnpa2b1	0.949	0.971	9.66717e-08	0.00300195	-0.546281	EPC_AT2	Down
B230219D22Rik	0.41	0.843	1.0056e-07	0.00312269	-0.509971	EPC_AT2	Down
Tardbp	0.282	0.7	1.02523e-07	0.00318366	-0.626934	EPC_AT2	Down
Oxct1	0.423	0.843	1.13563e-07	0.00352648	-0.590905	EPC_AT2	Down
Iigp1	0.538	0.171	1.2355e-07	0.00383659	1.8922	EPC_AT2	Up
Fam111a	0.064	0.443	1.3607e-07	0.00422538	-0.452766	EPC_AT2	Down
Sftpd	1	1	1.44269e-07	0.00448	0.566636	EPC_AT2	Up
Egfl6	0.833	1	1.55326e-07	0.00482332	-0.646275	EPC_AT2	Down
Hnrnpul2	0.462	0.871	1.69933e-07	0.00527694	-0.57924	EPC_AT2	Down
Acly	0.718	0.886	1.71585e-07	0.00532821	-0.634694	EPC_AT2	Down
Ndufa7	0.974	0.971	1.73958e-07	0.00540191	0.572265	EPC_AT2	Up
Tspan12	0.192	0.586	2.0024e-07	0.00621805	-0.503761	EPC_AT2	Down
Isg15	0.513	0.157	2.20483e-07	0.00684667	1.17232	EPC_AT2	Up
Nrep	0.051	0.414	2.23154e-07	0.00692961	-0.401132	EPC_AT2	Down
Xpo1	0.205	0.6	2.32287e-07	0.00721322	-0.539481	EPC_AT2	Down
Zbtb20	0.641	0.914	2.56666e-07	0.00797024	-0.84355	EPC_AT2	Down
Plekhd1	0.026	0.357	2.56952e-07	0.00797914	-0.370952	EPC_AT2	Down
Eif4a2	0.756	0.986	2.72933e-07	0.00847538	-0.697093	EPC_AT2	Down
Slc15a2	0.821	0.671	2.82404e-07	0.0087695	0.836252	EPC_AT2	Up
Zbp1	0.41	0.057	2.89482e-07	0.0089893	0.81437	EPC_AT2	Up
H3f3b	1	1	3.86728e-07	0.0120091	0.595576	EPC_AT2	Up
Cbx1	0.295	0.743	4.14177e-07	0.0128615	-0.482894	EPC_AT2	Down
Ddx17	0.474	0.857	4.25935e-07	0.0132266	-0.584954	EPC_AT2	Down
Grb14	0.679	0.971	4.27773e-07	0.0132836	-0.560093	EPC_AT2	Down
Tinag	0.244	0.643	4.48146e-07	0.0139163	-0.585727	EPC_AT2	Down
Smim6	0.603	0.829	4.61805e-07	0.0143404	-0.691763	EPC_AT2	Down
Maml3	0.333	0.771	4.80867e-07	0.0149324	-0.470801	EPC_AT2	Down
Ly6c1	0.833	0.643	4.86133e-07	0.0150959	1.32723	EPC_AT2	Up
H2-Aa	0.987	0.986	4.97229e-07	0.0154405	0.901701	EPC_AT2	Up
Pds5b	0.141	0.543	5.0013e-07	0.0155306	-0.452898	EPC_AT2	Down
Pdk4	0.308	0	5.06342e-07	0.0157234	0.44221	EPC_AT2	Up
Lpcat1	0.987	1	5.44055e-07	0.0168945	-0.610885	EPC_AT2	Down
Pygb	0.038	0.371	5.51351e-07	0.0171211	-0.344473	EPC_AT2	Down
Tmem243	0.962	0.943	5.7681e-07	0.0179117	0.758902	EPC_AT2	Up
Luc7l3	0.397	0.786	6.11441e-07	0.0189871	-0.59855	EPC_AT2	Down
Cftr	0.154	0.557	6.15305e-07	0.0191071	-0.522412	EPC_AT2	Down
Ppa1	0.59	0.243	6.20818e-07	0.0192782	0.804794	EPC_AT2	Up
Dhrs3	0.5	0.871	7.0845e-07	0.0219995	-0.545753	EPC_AT2	Down
Aplp2	0.936	1	7.32383e-07	0.0227427	-0.513133	EPC_AT2	Down
Hist1h2bc	0.295	0.714	8.00474e-07	0.0248571	-0.560661	EPC_AT2	Down
Gapdh	0.936	0.929	8.46088e-07	0.0262736	0.616327	EPC_AT2	Up
Kcnc3	0.526	0.857	8.46175e-07	0.0262763	-0.551542	EPC_AT2	Down
Fkbp5	0.385	0.057	9.74909e-07	0.0302738	0.438639	EPC_AT2	Up
Rassf3	0.487	0.829	1.02505e-06	0.0318309	-0.538777	EPC_AT2	Down
Txn1	0.987	1	1.043e-06	0.0323884	0.539336	EPC_AT2	Up
Hnrnpdl	0.897	0.814	1.08843e-06	0.0337991	0.589514	EPC_AT2	Up
Sptbn1	0.872	0.986	1.12178e-06	0.0348348	-0.781567	EPC_AT2	Down
Por	0.91	0.9	1.12668e-06	0.0349869	0.843525	EPC_AT2	Up
Sms	0.41	0.771	1.16275e-06	0.036107	-0.522002	EPC_AT2	Down
Slpi	0.667	0.386	1.17636e-06	0.0365294	1.06046	EPC_AT2	Up
St6galnac6	0.026	0.329	1.1883e-06	0.0369004	-0.269168	EPC_AT2	Down
Synm	0.013	0.3	1.21433e-06	0.0377087	-0.271941	EPC_AT2	Down
2610028H24Rik	0.051	0.386	1.26023e-06	0.0391338	-0.320641	EPC_AT2	Down
Angptl4	0.462	0.143	1.27048e-06	0.0394523	0.928618	EPC_AT2	Up
Zfp608	0.192	0.6	1.40495e-06	0.043628	-0.372956	EPC_AT2	Down
Ppp1r9a	0.564	0.857	1.43322e-06	0.0445057	-0.549866	EPC_AT2	Down
Cd200	0.885	0.857	1.44061e-06	0.0447353	0.693775	EPC_AT2	Up
Prrc2b	0.487	0.871	1.5997e-06	0.0496756	-0.505443	EPC_AT2	Down

## Sheet: Fibroblast-genes
SYMBOL	pct.1	pct.2	p_value	adjusted p_value	log2FC	Celltype	Up/Down-regulatio
Apod	0.99	0.141	1.07666e-108	3.34336e-104	6.09197	Fibroblast	Up
H2-D1	0.997	0.966	3.93379e-96	1.22156e-91	2.39407	Fibroblast	Up
Irf7	0.931	0.147	2.26191e-95	7.02391e-91	2.79733	Fibroblast	Up
Mt1	0.99	0.402	4.93398e-94	1.53215e-89	4.40064	Fibroblast	Up
B2m	0.997	0.979	4.00545e-91	1.24381e-86	2.3004	Fibroblast	Up
Lgals3bp	0.976	0.525	6.4584e-91	2.00553e-86	2.76562	Fibroblast	Up
H2-T23	0.983	0.684	9.10352e-89	2.82692e-84	2.5006	Fibroblast	Up
Serpina3n	0.979	0.644	5.23672e-88	1.62616e-83	3.39705	Fibroblast	Up
Mt2	0.931	0.236	1.50566e-86	4.67554e-82	4.2104	Fibroblast	Up
H2-K1	0.99	0.933	8.64457e-82	2.6844e-77	1.88235	Fibroblast	Up
Ifitm3	0.99	0.994	1.09216e-80	3.39148e-76	2.00677	Fibroblast	Up
Col4a1	0.986	0.92	6.63282e-79	2.05969e-74	2.15115	Fibroblast	Up
Bst2	0.969	0.663	1.0621e-75	3.29815e-71	2.42961	Fibroblast	Up
Pla1a	0.73	0.074	1.45394e-66	4.51491e-62	1.85493	Fibroblast	Up
Serping1	0.986	0.975	2.51264e-65	7.8025e-61	1.37273	Fibroblast	Up
Glul	0.931	0.574	7.72654e-63	2.39932e-58	1.7456	Fibroblast	Up
Lox	0.931	0.66	1.40029e-61	4.34833e-57	2.15264	Fibroblast	Up
Errfi1	0.907	0.558	3.06954e-61	9.53185e-57	2.24977	Fibroblast	Up
Pcolce2	0.754	0.969	4.27297e-61	1.32689e-56	-1.86358	Fibroblast	Down
C2	0.834	0.285	4.55819e-60	1.41546e-55	1.91233	Fibroblast	Up
Ly6e	0.965	0.712	6.59994e-60	2.04948e-55	1.79011	Fibroblast	Up
Spon2	0.097	0.742	9.49457e-60	2.94835e-55	-1.98349	Fibroblast	Down
Thbd	0.197	0.837	1.97239e-59	6.12487e-55	-1.8552	Fibroblast	Down
Cebpd	0.983	0.853	3.1524e-59	9.78914e-55	1.68221	Fibroblast	Up
Sphk1	0.685	0.077	5.02421e-59	1.56017e-54	1.56217	Fibroblast	Up
Fmo2	0.997	0.982	1.01645e-56	3.15639e-52	1.4374	Fibroblast	Up
Iigp1	0.907	0.494	1.0425e-56	3.23726e-52	2.47605	Fibroblast	Up
mt-Co3	1	1	4.15936e-56	1.29161e-51	-0.948853	Fibroblast	Down
Col6a3	0.439	0.939	4.70124e-55	1.45988e-50	-1.66459	Fibroblast	Down
Ifi27l2a	0.927	0.592	1.06511e-54	3.30748e-50	2.05305	Fibroblast	Up
Prdx6	0.958	0.89	1.07137e-54	3.32693e-50	1.85336	Fibroblast	Up
Serpina3m	0.619	0.043	2.13525e-54	6.63061e-50	1.85451	Fibroblast	Up
Fth1	0.997	1	2.24434e-54	6.96935e-50	1.41446	Fibroblast	Up
Sgk1	0.9	0.525	3.3829e-54	1.05049e-49	2.01662	Fibroblast	Up
Ifi27	0.249	0.831	6.07723e-52	1.88716e-47	-1.27331	Fibroblast	Down
mt-Nd4	0.969	0.991	1.13292e-51	3.51807e-47	-1.05662	Fibroblast	Down
Rbm3	0.917	0.779	1.54989e-51	4.81287e-47	1.37492	Fibroblast	Up
Zbp1	0.678	0.117	4.90126e-51	1.52199e-46	1.4224	Fibroblast	Up
Ifit3	0.709	0.175	5.40023e-51	1.67693e-46	2.25711	Fibroblast	Up
Ifitm2	0.979	0.982	5.5554e-51	1.72512e-46	1.19087	Fibroblast	Up
Nfib	0.855	0.982	1.01715e-50	3.15857e-46	-1.1586	Fibroblast	Down
mt-Nd3	0.595	0.957	1.17324e-50	3.64327e-46	-1.15048	Fibroblast	Down
Ifi205	0.619	0.058	1.41441e-50	4.39217e-46	1.60166	Fibroblast	Up
Col4a2	0.941	0.767	1.83649e-50	5.70285e-46	1.61685	Fibroblast	Up
Sdc4	0.965	0.847	1.79422e-49	5.5716e-45	1.83748	Fibroblast	Up
Plxdc2	0.813	0.96	3.39672e-49	1.05478e-44	-1.35691	Fibroblast	Down
Mpeg1	0.644	0.067	4.10397e-49	1.27441e-44	1.33613	Fibroblast	Up
Alpl	0.547	0.021	9.36786e-49	2.909e-44	1.43217	Fibroblast	Up
Gm42418	1	1	9.65347e-49	2.99769e-44	-0.91892	Fibroblast	Down
Dpysl2	0.426	0.896	2.45731e-48	7.63067e-44	-1.18203	Fibroblast	Down
Tmem176b	0.969	0.905	3.29736e-47	1.02393e-42	1.3404	Fibroblast	Up
Angptl4	0.903	0.531	4.27051e-47	1.32612e-42	1.60168	Fibroblast	Up
Zbtb20	0.841	0.994	6.55338e-47	2.03502e-42	-1.08888	Fibroblast	Down
Pdk4	0.602	0.08	8.17338e-47	2.53808e-42	1.37146	Fibroblast	Up
Twsg1	0.481	0.914	1.06949e-46	3.32107e-42	-1.21783	Fibroblast	Down
C4b	0.917	0.454	1.60384e-46	4.9804e-42	1.79367	Fibroblast	Up
Tmem100	0.052	0.601	1.89006e-46	5.86922e-42	-1.85158	Fibroblast	Down
Lrat	0.128	0.666	3.01451e-45	9.36096e-41	-1.92457	Fibroblast	Down
C1ra	0.92	0.635	3.61203e-45	1.12164e-40	1.24938	Fibroblast	Up
Antxr1	0.232	0.782	1.93577e-44	6.01114e-40	-1.12228	Fibroblast	Down
Irgm1	0.751	0.261	4.63789e-44	1.4402e-39	1.61297	Fibroblast	Up
Gpx3	0.972	0.926	2.46652e-43	7.6593e-39	1.59742	Fibroblast	Up
Cebpb	0.983	0.929	5.12726e-43	1.59217e-38	1.32969	Fibroblast	Up
Scn3a	0.149	0.681	1.22467e-42	3.80295e-38	-1.4832	Fibroblast	Down
Timp1	0.758	0.258	1.25732e-42	3.90436e-38	1.6084	Fibroblast	Up
Ddx17	0.19	0.73	2.09377e-42	6.50178e-38	-0.954927	Fibroblast	Down
Nampt	0.747	0.319	3.18784e-42	9.89919e-38	1.49081	Fibroblast	Up
F3	0.699	0.233	6.82883e-42	2.12056e-37	1.89193	Fibroblast	Up
Tmem176a	0.962	0.896	1.24341e-41	3.86116e-37	1.20791	Fibroblast	Up
Ifrd1	0.955	0.81	3.31287e-41	1.02875e-36	1.41254	Fibroblast	Up
Lars2	0.886	0.975	3.75638e-41	1.16647e-36	-0.954074	Fibroblast	Down
Smarca2	0.235	0.724	8.58573e-41	2.66613e-36	-1.20673	Fibroblast	Down
Npc2	0.945	0.856	1.69822e-40	5.27349e-36	1.16767	Fibroblast	Up
mt-Nd2	0.969	1	3.4842e-40	1.08195e-35	-0.787187	Fibroblast	Down
mt-Cytb	0.986	1	3.8754e-40	1.20343e-35	-0.782039	Fibroblast	Down
Ckb	0.208	0.724	4.04597e-40	1.2564e-35	-1.28795	Fibroblast	Down
Lcn2	0.474	0.025	6.62635e-40	2.05768e-35	3.05081	Fibroblast	Up
Zbtb16	0.716	0.248	1.11657e-39	3.4673e-35	1.18775	Fibroblast	Up
C3	0.969	0.819	2.46957e-39	7.66874e-35	1.32237	Fibroblast	Up
Gfra2	0.031	0.518	2.63695e-39	8.18853e-35	-0.948471	Fibroblast	Down
Tapbp	0.893	0.715	3.32705e-39	1.03315e-34	1.10641	Fibroblast	Up
Tspan4	0.74	0.316	1.56754e-38	4.86769e-34	1.17487	Fibroblast	Up
Atp1a2	0.471	0.874	5.70013e-38	1.77006e-33	-1.26584	Fibroblast	Down
Tsc22d3	0.837	0.558	1.37549e-37	4.27131e-33	1.39361	Fibroblast	Up
Mrc2	0.242	0.739	3.7468e-37	1.16349e-32	-1.12205	Fibroblast	Down
Tppp3	0.042	0.503	1.75648e-36	5.4544e-32	-1.28116	Fibroblast	Down
Nedd4	0.803	0.975	2.19966e-36	6.8306e-32	-0.857912	Fibroblast	Down
Ifngr1	0.934	0.85	4.42948e-36	1.37549e-31	1.1368	Fibroblast	Up
mt-Co2	0.997	1	8.41941e-36	2.61448e-31	-0.606932	Fibroblast	Down
Dpep1	0.948	0.804	1.57679e-35	4.89639e-31	1.2258	Fibroblast	Up
mt-Atp6	1	1	2.00241e-35	6.21807e-31	-0.624095	Fibroblast	Down
Gng11	0.606	0.896	2.35018e-35	7.298e-31	-1.21637	Fibroblast	Down
Galnt15	0.73	0.319	2.76199e-35	8.57681e-31	1.32539	Fibroblast	Up
Synm	0.066	0.521	4.28695e-35	1.33123e-30	-0.989731	Fibroblast	Down
Crip1	0.398	0.816	7.12808e-35	2.21348e-30	-1.56031	Fibroblast	Down
Hsd11b1	0.965	0.856	7.22688e-35	2.24416e-30	1.25194	Fibroblast	Up
Samhd1	0.824	0.531	7.80228e-35	2.42284e-30	1.25741	Fibroblast	Up
Slc10a6	0.664	0.227	7.89729e-35	2.45235e-30	1.05441	Fibroblast	Up
mt-Nd4l	0.488	0.871	1.07452e-34	3.33671e-30	-0.920627	Fibroblast	Down
Rbp1	0.657	0.951	2.257e-34	7.00866e-30	-1.01966	Fibroblast	Down
Igsf10	0.166	0.632	4.19452e-34	1.30252e-29	-0.981304	Fibroblast	Down
Cp	0.958	0.88	1.06958e-33	3.32136e-29	1.05978	Fibroblast	Up
Xaf1	0.675	0.288	1.96141e-33	6.09077e-29	1.23967	Fibroblast	Up
Scube2	0.201	0.629	7.81098e-33	2.42554e-28	-1.42293	Fibroblast	Down
Plac8	0.696	0.273	9.45192e-33	2.9351e-28	1.65329	Fibroblast	Up
Ifit1	0.522	0.107	1.30323e-32	4.04692e-28	1.65599	Fibroblast	Up
Cd302	0.907	0.813	1.44572e-31	4.48939e-27	1.1085	Fibroblast	Up
Adamts15	0.806	0.485	2.57552e-31	7.99775e-27	1.3357	Fibroblast	Up
Hmcn1	0.304	0.727	3.40223e-31	1.05649e-26	-0.970405	Fibroblast	Down
Scd2	0.163	0.629	3.62765e-31	1.12649e-26	-0.965415	Fibroblast	Down
Nfic	0.519	0.865	6.77498e-31	2.10383e-26	-0.900531	Fibroblast	Down
Lamp2	0.979	0.96	1.03505e-30	3.21413e-26	0.725351	Fibroblast	Up
Tnxb	0.291	0.761	1.3059e-30	4.05521e-26	-0.87107	Fibroblast	Down
Slc38a5	0.152	0.601	1.46146e-30	4.53827e-26	-0.957292	Fibroblast	Down
Tap1	0.654	0.264	1.46731e-30	4.55644e-26	1.12781	Fibroblast	Up
Plekha6	0.052	0.463	1.57946e-30	4.9047e-26	-0.79031	Fibroblast	Down
Igf1	0.194	0.641	1.7245e-30	5.3551e-26	-0.990891	Fibroblast	Down
Hmox1	0.654	0.27	2.35944e-30	7.32677e-26	1.45054	Fibroblast	Up
1810010H24Rik	0.221	0.672	2.84733e-30	8.84181e-26	-1.01991	Fibroblast	Down
Anxa5	0.796	0.96	1.01031e-29	3.13731e-25	-0.845037	Fibroblast	Down
Col13a1	0.346	0.748	1.18803e-29	3.6892e-25	-1.10008	Fibroblast	Down
Sod2	0.813	0.521	1.25675e-29	3.90257e-25	1.2246	Fibroblast	Up
Adamts10	0.163	0.604	1.5507e-29	4.81539e-25	-0.841171	Fibroblast	Down
Vegfd	0.862	0.672	2.61736e-29	8.12768e-25	1.29113	Fibroblast	Up
Macf1	0.91	0.975	6.27241e-29	1.94777e-24	-1.30547	Fibroblast	Down
Slc43a3	0.941	0.837	6.6858e-29	2.07614e-24	1.00914	Fibroblast	Up
Tcf4	0.775	0.951	1.08658e-28	3.37415e-24	-0.864373	Fibroblast	Down
Cstb	0.841	0.601	1.67702e-28	5.20765e-24	1.15428	Fibroblast	Up
Ptprs	0.204	0.644	1.88077e-28	5.84035e-24	-0.78578	Fibroblast	Down
Cd81	0.9	0.991	1.95633e-28	6.075e-24	-0.842934	Fibroblast	Down
Mamdc2	0.429	0.776	2.19277e-28	6.80921e-24	-1.06627	Fibroblast	Down
Cdo1	0.872	0.73	2.22045e-28	6.89516e-24	1.41227	Fibroblast	Up
Calcrl	0.073	0.457	2.38085e-28	7.39326e-24	-2.0608	Fibroblast	Down
Tmsb4x	0.993	1	3.14327e-28	9.7608e-24	0.810522	Fibroblast	Up
Tmcc3	0.277	0.684	4.6749e-28	1.4517e-23	-0.885482	Fibroblast	Down
Ifi44	0.426	0.064	4.91127e-28	1.5251e-23	1.16658	Fibroblast	Up
Adm	0.837	0.638	5.78516e-28	1.79646e-23	1.65571	Fibroblast	Up
Ltbp4	0.862	0.991	7.41011e-28	2.30106e-23	-0.760793	Fibroblast	Down
Sfrp1	0.713	0.34	9.60377e-28	2.98226e-23	1.33833	Fibroblast	Up
Dhrs3	0.128	0.546	1.08051e-27	3.35529e-23	-0.75657	Fibroblast	Down
Actb	1	1	1.21391e-27	3.76957e-23	0.655501	Fibroblast	Up
Ddx5	0.969	0.994	1.58481e-27	4.92132e-23	-0.603896	Fibroblast	Down
Mxra8	0.824	0.954	1.78883e-27	5.55486e-23	-1.09457	Fibroblast	Down
Xdh	0.747	0.454	2.17786e-27	6.76292e-23	0.98343	Fibroblast	Up
Cav1	0.27	0.656	3.00694e-27	9.33746e-23	-1.29109	Fibroblast	Down
Sort1	0.246	0.66	4.33514e-27	1.34619e-22	-0.942491	Fibroblast	Down
Angptl2	0.045	0.414	5.50351e-27	1.709e-22	-0.76066	Fibroblast	Down
Nr3c1	0.54	0.853	6.83999e-27	2.12402e-22	-0.799047	Fibroblast	Down
Serpina3f	0.325	0.009	7.07838e-27	2.19805e-22	1.1224	Fibroblast	Up
Clec14a	0.038	0.396	8.02028e-27	2.49054e-22	-1.27429	Fibroblast	Down
Stim1	0.734	0.469	8.69337e-27	2.69955e-22	1.16318	Fibroblast	Up
Emp2	0.547	0.822	8.72332e-27	2.70885e-22	-1.35192	Fibroblast	Down
Hspb7	0.346	0.021	1.04752e-26	3.25286e-22	0.844772	Fibroblast	Up
Isg15	0.606	0.267	1.20939e-26	3.75551e-22	1.60231	Fibroblast	Up
Saa3	0.322	0.009	1.29642e-26	4.02576e-22	3.97645	Fibroblast	Up
Sox4	0.197	0.607	1.60123e-26	4.9723e-22	-0.92123	Fibroblast	Down
Tmem119	0.284	0.709	1.78267e-26	5.53574e-22	-0.898718	Fibroblast	Down
Thbs1	0.865	0.739	2.60396e-26	8.08608e-22	1.92082	Fibroblast	Up
Tril	0.028	0.387	2.72846e-26	8.47268e-22	-0.635669	Fibroblast	Down
Aldh1a1	0.948	0.84	3.28511e-26	1.02012e-21	1.17691	Fibroblast	Up
Plscr4	0.152	0.564	3.34513e-26	1.03876e-21	-0.709442	Fibroblast	Down
Rgcc	0.668	0.307	5.08483e-26	1.57899e-21	1.10122	Fibroblast	Up
Cbfa2t3	0.083	0.466	5.87241e-26	1.82356e-21	-0.853395	Fibroblast	Down
Antxr2	0.263	0.656	8.49743e-26	2.63871e-21	-0.801296	Fibroblast	Down
Tspo	0.92	0.859	1.70434e-25	5.2925e-21	0.929835	Fibroblast	Up
Arhgef12	0.471	0.81	2.10406e-25	6.53373e-21	-0.883269	Fibroblast	Down
Gbp2	0.644	0.334	2.19355e-25	6.81162e-21	1.76746	Fibroblast	Up
Ppp1r2	0.934	0.899	2.23616e-25	6.94395e-21	1.20409	Fibroblast	Up
Ifi211	0.412	0.067	2.25045e-25	6.98831e-21	0.761841	Fibroblast	Up
Stmn1	0.09	0.466	2.69643e-25	8.37323e-21	-0.790809	Fibroblast	Down
Nfix	0.727	0.933	2.89033e-25	8.97535e-21	-0.778314	Fibroblast	Down
Igtp	0.585	0.221	2.93019e-25	9.09913e-21	1.06172	Fibroblast	Up
H2-T22	0.668	0.374	3.18635e-25	9.89456e-21	0.996004	Fibroblast	Up
Ctps	0.471	0.117	3.66197e-25	1.13715e-20	0.848882	Fibroblast	Up
Pcsk5	0.671	0.344	5.5444e-25	1.7217e-20	1.03306	Fibroblast	Up
Ptgfrn	0.304	0.678	6.63075e-25	2.05905e-20	-0.733661	Fibroblast	Down
Tspan13	0.042	0.38	8.92607e-25	2.77181e-20	-1.07726	Fibroblast	Down
Cavin1	0.478	0.831	9.27771e-25	2.88101e-20	-0.81327	Fibroblast	Down
Id3	0.969	0.945	1.49318e-24	4.63677e-20	1.08955	Fibroblast	Up
Psme1	0.83	0.663	1.61654e-24	5.01985e-20	0.949844	Fibroblast	Up
Serf2	0.806	0.942	1.81475e-24	5.63533e-20	-0.710496	Fibroblast	Down
Pnkd	0.104	0.488	1.87925e-24	5.83562e-20	-0.624918	Fibroblast	Down
C1s1	0.927	0.773	2.12311e-24	6.5929e-20	0.957837	Fibroblast	Up
Apol6	0.308	0.012	2.37853e-24	7.38604e-20	0.721763	Fibroblast	Up
Sh3bp5	0.433	0.788	3.22908e-24	1.00273e-19	-0.847147	Fibroblast	Down
Slc39a14	0.547	0.196	3.42144e-24	1.06246e-19	1.05458	Fibroblast	Up
Mxra7	0.263	0.669	4.58543e-24	1.42391e-19	-0.768997	Fibroblast	Down
Cxcl10	0.561	0.209	5.01869e-24	1.55845e-19	3.26494	Fibroblast	Up
Pam	0.561	0.847	5.05761e-24	1.57054e-19	-0.831516	Fibroblast	Down
Dusp1	0.983	0.988	5.05849e-24	1.57081e-19	0.869902	Fibroblast	Up
Gas1	0.235	0.632	5.97805e-24	1.85637e-19	-1.02601	Fibroblast	Down
Dock4	0.516	0.813	6.95655e-24	2.16022e-19	-1.00538	Fibroblast	Down
Tgfbr2	0.948	0.902	6.98325e-24	2.16851e-19	0.809484	Fibroblast	Up
Trib1	0.671	0.377	8.87308e-24	2.75536e-19	1.37436	Fibroblast	Up
H3f3b	0.997	1	1.00322e-23	3.11531e-19	0.841281	Fibroblast	Up
Phf11d	0.522	0.181	1.15776e-23	3.59521e-19	0.865291	Fibroblast	Up
Ifi204	0.394	0.067	1.40543e-23	4.36429e-19	0.937499	Fibroblast	Up
Tmco1	0.363	0.745	1.42273e-23	4.41802e-19	-0.746379	Fibroblast	Down
Ccl2	0.457	0.117	2.00265e-23	6.21882e-19	2.8395	Fibroblast	Up
Ism1	0.837	0.644	2.2839e-23	7.0922e-19	0.903519	Fibroblast	Up
Adgre5	0.187	0.543	3.7851e-23	1.17539e-18	-1.06159	Fibroblast	Down
Cdkn1a	0.817	0.552	4.21586e-23	1.30915e-18	1.00397	Fibroblast	Up
mt-Nd1	0.972	1	4.73165e-23	1.46932e-18	-0.485106	Fibroblast	Down
Fkbp5	0.45	0.117	5.32646e-23	1.65403e-18	0.735577	Fibroblast	Up
Cyb5a	0.913	0.883	5.39355e-23	1.67486e-18	0.768959	Fibroblast	Up
BC028528	0.048	0.374	5.70663e-23	1.77208e-18	-0.91226	Fibroblast	Down
C1qtnf2	0.145	0.528	5.91147e-23	1.83569e-18	-0.752236	Fibroblast	Down
Sned1	0.152	0.537	8.16819e-23	2.53647e-18	-0.749404	Fibroblast	Down
Cfb	0.384	0.067	8.85551e-23	2.7499e-18	0.829036	Fibroblast	Up
Npnt	0.813	0.856	8.86233e-23	2.75202e-18	-1.25555	Fibroblast	Down
Ampd3	0.381	0.067	9.72399e-23	3.01959e-18	0.82685	Fibroblast	Up
Rsad2	0.325	0.034	1.29978e-22	4.03619e-18	1.61085	Fibroblast	Up
Slc7a6	0.457	0.126	1.70767e-22	5.30283e-18	0.771482	Fibroblast	Up
Bcl2l1	0.554	0.236	1.91513e-22	5.94705e-18	0.897249	Fibroblast	Up
Aqp1	0.045	0.359	2.05486e-22	6.38096e-18	-1.36274	Fibroblast	Down
Pim1	0.837	0.647	2.22989e-22	6.92449e-18	1.09257	Fibroblast	Up
Tgfbr3	0.896	0.755	2.41347e-22	7.49454e-18	0.853606	Fibroblast	Up
Rnaseh2c	0.149	0.515	3.41089e-22	1.05918e-17	-0.628892	Fibroblast	Down
Ifi203	0.657	0.359	3.42377e-22	1.06318e-17	1.25487	Fibroblast	Up
H2-Q4	0.685	0.383	5.59379e-22	1.73704e-17	0.909991	Fibroblast	Up
Fam171a1	0.17	0.537	7.72064e-22	2.39749e-17	-0.645326	Fibroblast	Down
Myl12b	0.505	0.798	8.086e-22	2.51095e-17	-0.736558	Fibroblast	Down
Eif4a2	0.661	0.911	9.7915e-22	3.04055e-17	-0.589394	Fibroblast	Down
Colq	0.028	0.325	1.21755e-21	3.78086e-17	-0.867591	Fibroblast	Down
Tmem109	0.356	0.709	1.77209e-21	5.50286e-17	-0.767351	Fibroblast	Down
Anapc13	0.218	0.601	1.82501e-21	5.66721e-17	-0.643845	Fibroblast	Down
Cdh11	0.671	0.856	1.93133e-21	5.99737e-17	-0.993766	Fibroblast	Down
AC149090.1	0.066	0.387	2.29065e-21	7.11314e-17	-0.651577	Fibroblast	Down
Ccl7	0.332	0.043	2.40907e-21	7.48087e-17	1.85783	Fibroblast	Up
Nav1	0.194	0.552	2.41985e-21	7.51436e-17	-0.738932	Fibroblast	Down
Cyyr1	0.024	0.313	2.5629e-21	7.95857e-17	-1.13512	Fibroblast	Down
Aplp2	0.796	0.936	2.6691e-21	8.28837e-17	-0.686461	Fibroblast	Down
Slc36a2	0.26	0.613	3.03107e-21	9.41237e-17	-0.831506	Fibroblast	Down
Ddah2	0.215	0.586	3.48468e-21	1.0821e-16	-0.6558	Fibroblast	Down
Ifit3b	0.332	0.046	4.27994e-21	1.32905e-16	0.798414	Fibroblast	Up
Tmem132c	0.145	0.5	4.39935e-21	1.36613e-16	-0.656261	Fibroblast	Down
Hspb1	0.979	0.917	7.08544e-21	2.20024e-16	0.890944	Fibroblast	Up
Anxa1	0.848	0.718	1.15631e-20	3.59069e-16	1.08109	Fibroblast	Up
Ift20	0.294	0.66	1.1715e-20	3.63786e-16	-0.629128	Fibroblast	Down
Kdelc2	0.301	0.66	1.21814e-20	3.78271e-16	-0.716641	Fibroblast	Down
Smarcc2	0.125	0.466	1.55578e-20	4.83117e-16	-0.512163	Fibroblast	Down
Ctcf	0.208	0.567	2.06438e-20	6.41052e-16	-0.663951	Fibroblast	Down
Plxnd1	0.166	0.512	2.22418e-20	6.90674e-16	-0.657852	Fibroblast	Down
Csad	0.125	0.482	2.22894e-20	6.92154e-16	-0.600622	Fibroblast	Down
Mylk	0.792	0.887	3.18628e-20	9.89435e-16	-0.852481	Fibroblast	Down
Tspan7	0.066	0.362	4.27157e-20	1.32645e-15	-1.45577	Fibroblast	Down
Sh3pxd2a	0.218	0.561	4.33173e-20	1.34513e-15	-0.698002	Fibroblast	Down
Clec3b	0.495	0.877	4.99928e-20	1.55243e-15	-0.691973	Fibroblast	Down
Ror1	0.363	0.071	5.3394e-20	1.65804e-15	0.692812	Fibroblast	Up
Ldb2	0.069	0.377	5.53696e-20	1.71939e-15	-0.620253	Fibroblast	Down
Serpinh1	0.844	0.945	7.67458e-20	2.38319e-15	-0.736984	Fibroblast	Down
Gtf3c1	0.204	0.552	8.00213e-20	2.4849e-15	-0.719213	Fibroblast	Down
Mapt	0.114	0.439	1.01813e-19	3.1616e-15	-0.752384	Fibroblast	Down
Fgfr4	0.045	0.344	1.02572e-19	3.18517e-15	-0.663357	Fibroblast	Down
Sh3bgrl	0.73	0.92	1.26524e-19	3.92894e-15	-0.736033	Fibroblast	Down
Ralbp1	0.505	0.801	1.27553e-19	3.96089e-15	-0.687087	Fibroblast	Down
Gtf2i	0.111	0.448	1.34118e-19	4.16477e-15	-0.5471	Fibroblast	Down
Pgm5	0.052	0.353	1.39534e-19	4.33296e-15	-0.478046	Fibroblast	Down
Palld	0.484	0.801	1.39753e-19	4.33974e-15	-0.801648	Fibroblast	Down
Itga1	0.118	0.423	1.49458e-19	4.6411e-15	-1.31631	Fibroblast	Down
Rnf144a	0.204	0.54	1.63195e-19	5.06771e-15	-0.74051	Fibroblast	Down
Tead1	0.734	0.531	1.64575e-19	5.11053e-15	0.889917	Fibroblast	Up
Kdr	0.045	0.328	1.66026e-19	5.15561e-15	-1.23378	Fibroblast	Down
Zranb2	0.197	0.555	1.76788e-19	5.48979e-15	-0.597479	Fibroblast	Down
Ctsl	0.958	0.969	1.81943e-19	5.64988e-15	0.674061	Fibroblast	Up
Robo2	0.273	0.623	2.04937e-19	6.36392e-15	-0.761928	Fibroblast	Down
Mx1	0.273	0.021	2.15036e-19	6.6775e-15	0.936839	Fibroblast	Up
Wisp2	0.772	0.534	2.30242e-19	7.1497e-15	1.11692	Fibroblast	Up
Nol7	0.242	0.613	2.41899e-19	7.51169e-15	-0.609626	Fibroblast	Down
Sh3d19	0.1	0.426	2.67395e-19	8.3034e-15	-0.48415	Fibroblast	Down
Pltp	0.256	0.571	2.75165e-19	8.5447e-15	-1.09245	Fibroblast	Down
Tnfaip2	0.657	0.368	2.93672e-19	9.11941e-15	1.19176	Fibroblast	Up
Ptprb	0.055	0.334	3.16051e-19	9.81433e-15	-1.96195	Fibroblast	Down
Lpl	0.156	0.497	3.241e-19	1.00643e-14	-0.816617	Fibroblast	Down
Tspan18	0.031	0.304	3.26633e-19	1.01429e-14	-0.675287	Fibroblast	Down
Col27a1	0.048	0.34	3.6594e-19	1.13635e-14	-0.549902	Fibroblast	Down
Thra	0.408	0.764	3.7373e-19	1.16054e-14	-0.592251	Fibroblast	Down
Pcmtd1	0.263	0.632	3.76461e-19	1.16902e-14	-0.575926	Fibroblast	Down
Cped1	0.391	0.706	4.0953e-19	1.27171e-14	-0.714836	Fibroblast	Down
Ttc3	0.246	0.595	4.60299e-19	1.42937e-14	-0.751278	Fibroblast	Down
Porcn	0.353	0.074	4.8601e-19	1.50921e-14	0.922294	Fibroblast	Up
Flt1	0.059	0.344	4.98043e-19	1.54657e-14	-1.14293	Fibroblast	Down
Prex2	0.723	0.865	5.11542e-19	1.58849e-14	-0.866695	Fibroblast	Down
Casc4	0.415	0.712	5.42338e-19	1.68412e-14	-0.700896	Fibroblast	Down
Fabp4	0.284	0.028	5.67732e-19	1.76298e-14	0.965313	Fibroblast	Up
Tnfrsf19	0.145	0.485	6.79287e-19	2.10939e-14	-0.668008	Fibroblast	Down
Cav2	0.125	0.429	7.40287e-19	2.29881e-14	-0.855352	Fibroblast	Down
Rps21	0.969	0.994	1.06415e-18	3.30452e-14	-0.504521	Fibroblast	Down
Ms4a4d	0.824	0.699	1.0686e-18	3.31831e-14	0.83867	Fibroblast	Up
Dpysl3	0.36	0.678	1.10885e-18	3.44333e-14	-0.737967	Fibroblast	Down
Syne1	0.346	0.663	1.11108e-18	3.45023e-14	-0.660489	Fibroblast	Down
Gclm	0.626	0.362	1.32234e-18	4.10627e-14	0.768132	Fibroblast	Up
mt-Nd5	0.796	0.939	1.666e-18	5.17344e-14	-0.55605	Fibroblast	Down
Ubb	0.993	0.988	1.74848e-18	5.42957e-14	0.503321	Fibroblast	Up
Anp32a	0.201	0.534	1.79747e-18	5.58168e-14	-0.722799	Fibroblast	Down
Ifi47	0.516	0.227	2.26008e-18	7.01824e-14	0.963965	Fibroblast	Up
Bmp3	0.329	0.669	2.38542e-18	7.40744e-14	-0.842805	Fibroblast	Down
Rps2	0.972	0.966	2.5305e-18	7.85798e-14	0.680197	Fibroblast	Up
Scarf2	0.574	0.819	2.82852e-18	8.78339e-14	-0.809259	Fibroblast	Down
Add3	0.239	0.564	3.29143e-18	1.02209e-13	-0.730999	Fibroblast	Down
Arap2	0.17	0.488	3.64709e-18	1.13253e-13	-0.722616	Fibroblast	Down
Lepr	0.128	0.454	3.7495e-18	1.16433e-13	-0.619401	Fibroblast	Down
Epb41l2	0.464	0.794	3.78182e-18	1.17437e-13	-0.633285	Fibroblast	Down
Hadh	0.37	0.684	3.87527e-18	1.20339e-13	-0.643807	Fibroblast	Down
Sema3c	0.118	0.405	4.01295e-18	1.24614e-13	-1.42795	Fibroblast	Down
Adgrf5	0.08	0.362	4.48106e-18	1.3915e-13	-1.6181	Fibroblast	Down
Fam46a	0.512	0.19	5.17676e-18	1.60754e-13	0.793147	Fibroblast	Up
Jup	0.218	0.525	5.37872e-18	1.67026e-13	-0.837038	Fibroblast	Down
Fat3	0.024	0.282	5.81406e-18	1.80544e-13	-0.537656	Fibroblast	Down
Egfl7	0.08	0.371	6.32922e-18	1.96541e-13	-1.2525	Fibroblast	Down
Smim11	0.26	0.604	6.37258e-18	1.97888e-13	-0.566988	Fibroblast	Down
Nbeal1	0.426	0.73	6.46117e-18	2.00639e-13	-0.699242	Fibroblast	Down
Map3k6	0.363	0.089	6.73928e-18	2.09275e-13	0.543818	Fibroblast	Up
Mettl24	0.093	0.396	7.00122e-18	2.17409e-13	-0.578439	Fibroblast	Down
Gyg	0.637	0.834	7.04707e-18	2.18833e-13	-0.891576	Fibroblast	Down
Nbl1	0.678	0.859	7.2386e-18	2.2478e-13	-1.13923	Fibroblast	Down
Lipa	0.284	0.623	7.67095e-18	2.38206e-13	-0.63732	Fibroblast	Down
Stmn2	0.007	0.239	1.09338e-17	3.39526e-13	-0.613262	Fibroblast	Down
Grn	0.782	0.669	1.21461e-17	3.77171e-13	0.846494	Fibroblast	Up
Sptbn1	0.948	0.985	1.25547e-17	3.89863e-13	-0.544276	Fibroblast	Down
H3f3a	0.896	0.969	1.42533e-17	4.42606e-13	-0.525257	Fibroblast	Down
Kitl	0.405	0.693	1.48515e-17	4.61185e-13	-0.879744	Fibroblast	Down
Csgalnact1	0.014	0.252	1.64233e-17	5.09992e-13	-0.383485	Fibroblast	Down
Selenop	0.91	0.899	1.70967e-17	5.30904e-13	0.777635	Fibroblast	Up
Stard9	0.159	0.472	1.75571e-17	5.452e-13	-0.615428	Fibroblast	Down
Svep1	0.83	0.69	1.76088e-17	5.46807e-13	0.841303	Fibroblast	Up
Irs2	0.685	0.423	1.92245e-17	5.96979e-13	0.932472	Fibroblast	Up
Rad50	0.204	0.534	1.99566e-17	6.19713e-13	-0.653521	Fibroblast	Down
Clec1a	0.01	0.242	2.00108e-17	6.21397e-13	-0.779965	Fibroblast	Down
Inmt	0.938	0.939	2.15888e-17	6.70396e-13	-0.839642	Fibroblast	Down
1190002N15Rik	0.336	0.638	2.17136e-17	6.74273e-13	-0.802859	Fibroblast	Down
Calm3	0.315	0.66	2.28159e-17	7.08501e-13	-0.557368	Fibroblast	Down
Usp18	0.349	0.083	2.36263e-17	7.33668e-13	0.643644	Fibroblast	Up
Mgll	0.073	0.35	2.51141e-17	7.79868e-13	-0.610821	Fibroblast	Down
Gpihbp1	0.038	0.298	2.83248e-17	8.7957e-13	-0.977536	Fibroblast	Down
S100a6	0.962	0.911	3.45525e-17	1.07296e-12	0.81887	Fibroblast	Up
Efcc1	0.014	0.255	3.47527e-17	1.07918e-12	-0.419707	Fibroblast	Down
Nrp2	0.391	0.721	3.48133e-17	1.08106e-12	-0.67192	Fibroblast	Down
Maff	0.657	0.387	4.32292e-17	1.3424e-12	0.839923	Fibroblast	Up
Ramp2	0.173	0.463	4.58497e-17	1.42377e-12	-1.322	Fibroblast	Down
Ifit2	0.457	0.184	5.27203e-17	1.63712e-12	1.56633	Fibroblast	Up
Rasgef1a	0.017	0.255	5.60889e-17	1.74173e-12	-0.483164	Fibroblast	Down
Utrn	0.346	0.647	6.1956e-17	1.92392e-12	-0.690433	Fibroblast	Down
Abi3bp	0.581	0.859	6.9131e-17	2.14673e-12	-0.642959	Fibroblast	Down
Ifitm1	0.633	0.426	7.08868e-17	2.20125e-12	1.55585	Fibroblast	Up
Ftl1	1	1	7.17684e-17	2.22862e-12	0.564272	Fibroblast	Up
Cd36	0.125	0.399	7.51425e-17	2.3334e-12	-1.60642	Fibroblast	Down
Cyp4b1	0.055	0.313	7.56703e-17	2.34979e-12	-1.07143	Fibroblast	Down
Il18bp	0.287	0.046	8.37563e-17	2.60088e-12	0.565998	Fibroblast	Up
2510009E07Rik	0.1	0.393	9.42139e-17	2.92562e-12	-0.45334	Fibroblast	Down
Wnt2	0.173	0.463	1.08199e-16	3.35989e-12	-0.733555	Fibroblast	Down
Igf2r	0.232	0.561	1.09588e-16	3.40304e-12	-0.594806	Fibroblast	Down
Plin2	0.74	0.574	1.17932e-16	3.66215e-12	0.996814	Fibroblast	Up
Adamts1	0.9	0.822	1.18227e-16	3.67132e-12	1.1756	Fibroblast	Up
Cd63	0.941	0.929	1.37887e-16	4.2818e-12	0.65775	Fibroblast	Up
Klhdc8b	0.055	0.322	1.5801e-16	4.90667e-12	-0.449622	Fibroblast	Down
Lipg	0.273	0.04	1.68314e-16	5.22664e-12	0.846134	Fibroblast	Up
Fam105a	0.367	0.104	1.6923e-16	5.25509e-12	0.62068	Fibroblast	Up
Ptms	0.82	0.936	1.72504e-16	5.35676e-12	-0.563402	Fibroblast	Down
Zfp950	0.073	0.353	1.83368e-16	5.69413e-12	-0.426804	Fibroblast	Down
Sema6a	0.052	0.304	1.87971e-16	5.83706e-12	-0.588034	Fibroblast	Down
Map1lc3b	0.92	0.936	1.98406e-16	6.16109e-12	0.575746	Fibroblast	Up
Slc9a3r2	0.18	0.482	2.02703e-16	6.29453e-12	-0.757631	Fibroblast	Down
Vgll3	0.758	0.592	2.06346e-16	6.40767e-12	0.903299	Fibroblast	Up
Klf9	0.948	0.905	2.08454e-16	6.47312e-12	0.617703	Fibroblast	Up
Mafb	0.163	0.482	2.08575e-16	6.47687e-12	-0.698813	Fibroblast	Down
Hpgd	0.131	0.402	2.09358e-16	6.5012e-12	-1.65469	Fibroblast	Down
Mettl7a1	0.664	0.844	2.14851e-16	6.67177e-12	-1.17869	Fibroblast	Down
Naaa	0.163	0.466	2.15915e-16	6.70482e-12	-0.60031	Fibroblast	Down
Ushbp1	0.007	0.224	2.16965e-16	6.73741e-12	-0.407784	Fibroblast	Down
Nrp1	0.682	0.89	2.31128e-16	7.17723e-12	-0.739917	Fibroblast	Down
Cdh5	0.083	0.353	2.59306e-16	8.05223e-12	-1.44187	Fibroblast	Down
Tek	0.069	0.331	2.68555e-16	8.33944e-12	-0.718477	Fibroblast	Down
mt-Co1	1	1	2.68881e-16	8.34957e-12	-0.333707	Fibroblast	Down
Uqcr11	0.529	0.798	2.7585e-16	8.56596e-12	-0.61356	Fibroblast	Down
Psmb8	0.699	0.457	2.80537e-16	8.71152e-12	0.841995	Fibroblast	Up
Rpl35a	0.965	0.985	2.92017e-16	9.06801e-12	-0.432718	Fibroblast	Down
Irf1	0.699	0.491	3.32078e-16	1.0312e-11	1.35726	Fibroblast	Up
Esam	0.052	0.307	3.33317e-16	1.03505e-11	-0.776587	Fibroblast	Down
Arpc1b	0.837	0.715	3.39514e-16	1.05429e-11	0.580869	Fibroblast	Up
Gbp3	0.439	0.175	3.58898e-16	1.11449e-11	0.771591	Fibroblast	Up
Tecr	0.349	0.669	3.72009e-16	1.1552e-11	-0.599215	Fibroblast	Down
Ranbp9	0.633	0.402	3.73204e-16	1.15891e-11	0.769432	Fibroblast	Up
Slc7a10	0.093	0.368	3.80725e-16	1.18227e-11	-0.706539	Fibroblast	Down
Rhoc	0.772	0.617	4.09134e-16	1.27048e-11	0.832713	Fibroblast	Up
Adgrl4	0.038	0.279	4.22009e-16	1.31046e-11	-0.717544	Fibroblast	Down
Daam1	0.273	0.592	4.53908e-16	1.40952e-11	-0.551102	Fibroblast	Down
Podxl	0.055	0.31	5.39623e-16	1.67569e-11	-0.789073	Fibroblast	Down
Raver2	0.097	0.387	5.46195e-16	1.6961e-11	-0.415383	Fibroblast	Down
Pcolce	0.657	0.877	5.46696e-16	1.69765e-11	-0.664851	Fibroblast	Down
Pygm	0.038	0.282	5.61705e-16	1.74426e-11	-0.422669	Fibroblast	Down
Cxcl9	0.208	0.009	5.76522e-16	1.79027e-11	1.82718	Fibroblast	Up
Plvap	0.066	0.331	7.71018e-16	2.39424e-11	-0.954991	Fibroblast	Down
Smurf2	0.291	0.61	8.4201e-16	2.61469e-11	-0.559965	Fibroblast	Down
Gpr153	0.062	0.325	8.45204e-16	2.62461e-11	-0.411965	Fibroblast	Down
Smad6	0.038	0.279	8.52426e-16	2.64704e-11	-0.486876	Fibroblast	Down
Galnt18	0.01	0.224	8.54762e-16	2.65429e-11	-0.383113	Fibroblast	Down
Gng12	0.744	0.583	8.82284e-16	2.73976e-11	0.825199	Fibroblast	Up
Steap3	0.19	0.506	9.04417e-16	2.80849e-11	-0.548341	Fibroblast	Down
Mcee	0.138	0.442	9.15437e-16	2.84271e-11	-0.478318	Fibroblast	Down
Tmem2	0.062	0.316	9.94464e-16	3.08811e-11	-0.692216	Fibroblast	Down
Vps13c	0.287	0.601	1.08659e-15	3.37418e-11	-0.558327	Fibroblast	Down
Fam173a	0.187	0.506	1.28185e-15	3.98052e-11	-0.484474	Fibroblast	Down
Tnrc18	0.145	0.448	1.28792e-15	3.99937e-11	-0.465188	Fibroblast	Down
Ppp1r16b	0.031	0.258	1.35637e-15	4.21194e-11	-0.45297	Fibroblast	Down
Tvp23b	0.135	0.429	1.43227e-15	4.44762e-11	-0.459192	Fibroblast	Down
Cd34	0.287	0.626	1.437e-15	4.46232e-11	-0.754117	Fibroblast	Down
Pcbd2	0.097	0.383	1.51203e-15	4.6953e-11	-0.399575	Fibroblast	Down
Junb	0.979	0.985	1.53946e-15	4.78049e-11	0.682798	Fibroblast	Up
Cldn5	0.104	0.368	1.57307e-15	4.88487e-11	-1.60644	Fibroblast	Down
Heg1	0.664	0.883	1.59789e-15	4.96192e-11	-0.598766	Fibroblast	Down
Elk3	0.059	0.313	1.68807e-15	5.24197e-11	-0.426455	Fibroblast	Down
Bmp6	0.017	0.233	1.7099e-15	5.30976e-11	-0.539486	Fibroblast	Down
Sox18	0.01	0.221	1.73288e-15	5.38112e-11	-0.574379	Fibroblast	Down
Golim4	0.273	0.564	1.74941e-15	5.43244e-11	-0.597978	Fibroblast	Down
Myzap	0.021	0.242	1.81488e-15	5.63576e-11	-0.497676	Fibroblast	Down
Tjp1	0.277	0.552	1.84858e-15	5.74041e-11	-0.793655	Fibroblast	Down
Kcnq1ot1	0.343	0.647	1.86453e-15	5.78991e-11	-0.692992	Fibroblast	Down
Mfap4	0.796	0.887	1.87936e-15	5.83599e-11	-1.14965	Fibroblast	Down
Selenow	0.931	0.911	1.89916e-15	5.89745e-11	0.646428	Fibroblast	Up
Cyp26b1	0.017	0.233	2.03668e-15	6.3245e-11	-1.2065	Fibroblast	Down
Gfpt2	0.581	0.301	2.18303e-15	6.77896e-11	0.740415	Fibroblast	Up
Egfr	0.606	0.328	2.51831e-15	7.82011e-11	0.75185	Fibroblast	Up
Pbx1	0.792	0.929	2.84589e-15	8.83733e-11	-0.562158	Fibroblast	Down
Tagln2	0.851	0.954	2.85705e-15	8.872e-11	-0.548472	Fibroblast	Down
Kit	0.031	0.258	2.88032e-15	8.94426e-11	-0.534163	Fibroblast	Down
Gata2	0.028	0.255	2.98012e-15	9.25415e-11	-0.493206	Fibroblast	Down
Fam168a	0.183	0.485	3.00965e-15	9.34587e-11	-0.491584	Fibroblast	Down
Fam162a	0.135	0.436	3.2152e-15	9.98415e-11	-0.492016	Fibroblast	Down
Pecam1	0.097	0.368	3.51274e-15	1.09081e-10	-1.02001	Fibroblast	Down
Rras2	0.664	0.439	3.56692e-15	1.10764e-10	0.675871	Fibroblast	Up
Art4	0.149	0.442	3.66568e-15	1.1383e-10	-0.585599	Fibroblast	Down
Pitpnc1	0.073	0.316	3.74449e-15	1.16278e-10	-0.781877	Fibroblast	Down
Ar	0.273	0.571	3.95591e-15	1.22843e-10	-0.765161	Fibroblast	Down
Lmo4	0.83	0.745	3.9805e-15	1.23606e-10	0.774962	Fibroblast	Up
Gpsm2	0.097	0.368	4.15142e-15	1.28914e-10	-0.426761	Fibroblast	Down
Zbtb4	0.273	0.574	4.21075e-15	1.30756e-10	-0.514168	Fibroblast	Down
Eml1	0.097	0.38	4.4136e-15	1.37055e-10	-0.401237	Fibroblast	Down
Rtp4	0.457	0.19	4.46413e-15	1.38625e-10	0.730741	Fibroblast	Up
Lamtor2	0.318	0.638	4.59044e-15	1.42547e-10	-0.486274	Fibroblast	Down
Rasgrp3	0.003	0.199	4.67403e-15	1.45143e-10	-0.397874	Fibroblast	Down
Oxct1	0.228	0.54	4.68355e-15	1.45438e-10	-0.517261	Fibroblast	Down
Kazald1	0.048	0.294	5.05345e-15	1.56925e-10	-0.381852	Fibroblast	Down
Rcn3	0.536	0.801	6.78202e-15	2.10602e-10	-0.640867	Fibroblast	Down
H2-Q7	0.72	0.451	8.03411e-15	2.49483e-10	0.90971	Fibroblast	Up
Rab20	0.374	0.123	8.35825e-15	2.59549e-10	0.638918	Fibroblast	Up
Gsta3	0.82	0.696	8.90892e-15	2.76649e-10	0.916766	Fibroblast	Up
Homer3	0.035	0.261	9.17293e-15	2.84847e-10	-0.322777	Fibroblast	Down
Slc39a10	0.066	0.316	9.2544e-15	2.87377e-10	-0.454988	Fibroblast	Down
Arap3	0.031	0.252	9.40405e-15	2.92024e-10	-0.469434	Fibroblast	Down
Etl4	0.01	0.212	9.86102e-15	3.06214e-10	-0.28239	Fibroblast	Down
Pdlim1	0.069	0.322	9.9041e-15	3.07552e-10	-0.446351	Fibroblast	Down
Gse1	0.104	0.377	9.9488e-15	3.0894e-10	-0.42728	Fibroblast	Down
Kmt2e	0.609	0.847	1.04882e-14	3.2569e-10	-0.537923	Fibroblast	Down
Gm13305	0.183	0.006	1.19909e-14	3.72353e-10	0.435759	Fibroblast	Up
Anapc11	0.235	0.54	1.20231e-14	3.73354e-10	-0.463614	Fibroblast	Down
Chd6	0.239	0.549	1.22576e-14	3.80636e-10	-0.471739	Fibroblast	Down
Serf1	0.021	0.236	1.255e-14	3.89715e-10	-0.316264	Fibroblast	Down
Uqcrh	0.782	0.917	1.32714e-14	4.12117e-10	-0.461119	Fibroblast	Down
Calr	0.858	0.96	1.34776e-14	4.18521e-10	-0.457757	Fibroblast	Down
Efnb2	0.035	0.255	1.45586e-14	4.52089e-10	-0.720337	Fibroblast	Down
Vcl	0.606	0.822	1.48501e-14	4.6114e-10	-0.644615	Fibroblast	Down
Ehd4	0.218	0.482	1.57308e-14	4.8849e-10	-1.3279	Fibroblast	Down
Meis2	0.249	0.555	1.6149e-14	5.01475e-10	-0.557473	Fibroblast	Down
Sema3g	0.01	0.209	1.81076e-14	5.62295e-10	-0.519479	Fibroblast	Down
Dst	0.46	0.73	1.83636e-14	5.70244e-10	-0.588975	Fibroblast	Down
Tnfrsf12a	0.651	0.423	1.84989e-14	5.74446e-10	0.854585	Fibroblast	Up
Cbx1	0.173	0.466	1.90594e-14	5.91853e-10	-0.485296	Fibroblast	Down
Rps29	0.979	0.988	1.90972e-14	5.93024e-10	-0.409619	Fibroblast	Down
Cdk18	0.273	0.052	1.92536e-14	5.97883e-10	0.502799	Fibroblast	Up
Vkorc1	0.239	0.546	1.97708e-14	6.13943e-10	-0.494478	Fibroblast	Down
Luc7l3	0.232	0.528	1.97981e-14	6.14791e-10	-0.470438	Fibroblast	Down
Nrep	0.055	0.291	1.98659e-14	6.16895e-10	-0.487369	Fibroblast	Down
Ablim3	0.187	0.485	2.01098e-14	6.24468e-10	-0.556225	Fibroblast	Down
Il3ra	0.446	0.199	2.03183e-14	6.30945e-10	0.613764	Fibroblast	Up
Myh10	0.623	0.84	2.12026e-14	6.58404e-10	-0.599518	Fibroblast	Down
Vgll4	0.256	0.552	2.17343e-14	6.74916e-10	-0.522207	Fibroblast	Down
Pcyox1	0.111	0.383	2.1923e-14	6.80774e-10	-0.398843	Fibroblast	Down
Fam189a2	0.073	0.325	2.3251e-14	7.22013e-10	-0.503851	Fibroblast	Down
Reps2	0.097	0.359	2.37454e-14	7.37367e-10	-0.486101	Fibroblast	Down
Ptp4a2	0.571	0.813	2.49169e-14	7.73745e-10	-0.559279	Fibroblast	Down
Tie1	0.028	0.239	2.56651e-14	7.96978e-10	-0.470864	Fibroblast	Down
Dguok	0.152	0.451	2.56714e-14	7.97173e-10	-0.382009	Fibroblast	Down
Acer2	0.045	0.27	2.58499e-14	8.02718e-10	-0.640093	Fibroblast	Down
Spon1	0.9	0.813	2.98676e-14	9.27478e-10	0.614968	Fibroblast	Up
Mmp11	0.059	0.294	3.04899e-14	9.46803e-10	-0.552197	Fibroblast	Down
Rcn1	0.391	0.669	3.06021e-14	9.50286e-10	-0.558627	Fibroblast	Down
Arl6ip1	0.426	0.727	3.17271e-14	9.85222e-10	-0.53413	Fibroblast	Down
Tpcn1	0.069	0.322	3.30208e-14	1.02539e-09	-0.337508	Fibroblast	Down
Atpif1	0.433	0.712	3.46191e-14	1.07503e-09	-0.561256	Fibroblast	Down
Hnrnpu	0.671	0.85	3.60265e-14	1.11873e-09	-0.492654	Fibroblast	Down
Isoc1	0.152	0.439	3.7764e-14	1.17269e-09	-0.422115	Fibroblast	Down
Cd93	0.087	0.34	3.87576e-14	1.20354e-09	-1.0061	Fibroblast	Down
St8sia4	0.035	0.252	4.03934e-14	1.25434e-09	-0.365028	Fibroblast	Down
Fgd5	0.031	0.239	4.2693e-14	1.32575e-09	-0.392261	Fibroblast	Down
Klc1	0.152	0.439	4.36051e-14	1.35407e-09	-0.431792	Fibroblast	Down
Fblim1	0.727	0.485	4.60067e-14	1.42865e-09	0.666381	Fibroblast	Up
Ripply3	0.028	0.236	4.6069e-14	1.43058e-09	-0.430941	Fibroblast	Down
Pxdn	0.069	0.31	4.64883e-14	1.4436e-09	-0.419264	Fibroblast	Down
Limch1	0.83	0.874	4.71104e-14	1.46292e-09	-0.680486	Fibroblast	Down
Icam2	0.069	0.307	4.71392e-14	1.46381e-09	-0.802111	Fibroblast	Down
Afap1l1	0.055	0.285	4.82325e-14	1.49776e-09	-0.583208	Fibroblast	Down
Cox6b2	0.194	0.475	4.95853e-14	1.53977e-09	-0.657419	Fibroblast	Down
Ost4	0.55	0.798	5.25646e-14	1.63229e-09	-0.503835	Fibroblast	Down
Ltbp1	0.82	0.687	5.35168e-14	1.66186e-09	0.635209	Fibroblast	Up
Syne2	0.298	0.577	5.46398e-14	1.69673e-09	-0.682707	Fibroblast	Down
Tnrc6b	0.453	0.739	5.85389e-14	1.81781e-09	-0.538907	Fibroblast	Down
Aaed1	0.266	0.552	6.33868e-14	1.96835e-09	-0.459286	Fibroblast	Down
Mef2c	0.159	0.439	6.40749e-14	1.98972e-09	-0.550539	Fibroblast	Down
Prdx5	0.785	0.696	6.66945e-14	2.07106e-09	0.691785	Fibroblast	Up
Chpf	0.131	0.408	6.75578e-14	2.09787e-09	-0.441734	Fibroblast	Down
Kcnb1	0.045	0.273	6.78996e-14	2.10849e-09	-0.35234	Fibroblast	Down
Glg1	0.509	0.798	7.54889e-14	2.34416e-09	-0.501403	Fibroblast	Down
Stbd1	0.118	0.371	7.68735e-14	2.38715e-09	-0.586043	Fibroblast	Down
Oasl1	0.201	0.018	7.82233e-14	2.42907e-09	0.456224	Fibroblast	Up
Dock9	0.087	0.34	7.94749e-14	2.46793e-09	-0.460684	Fibroblast	Down
Efna1	0.01	0.199	7.9658e-14	2.47362e-09	-0.332879	Fibroblast	Down
Smco4	0.066	0.307	8.97324e-14	2.78646e-09	-0.313313	Fibroblast	Down
Fkbp4	0.173	0.46	9.48173e-14	2.94436e-09	-0.440172	Fibroblast	Down
Pds5b	0.142	0.417	9.82145e-14	3.04986e-09	-0.464358	Fibroblast	Down
Ap1s2	0.121	0.39	1.04366e-13	3.24087e-09	-0.387442	Fibroblast	Down
Slco2a1	0.111	0.368	1.05912e-13	3.2889e-09	-0.796917	Fibroblast	Down
Ppp1r10	0.464	0.702	1.07329e-13	3.33289e-09	-0.653056	Fibroblast	Down
Tagln	0.616	0.46	1.08105e-13	3.35699e-09	2.09899	Fibroblast	Up
Sox7	0.031	0.236	1.105e-13	3.43136e-09	-0.543415	Fibroblast	Down
mt-Atp8	0.443	0.702	1.11164e-13	3.45199e-09	-0.543947	Fibroblast	Down
Crip2	0.616	0.822	1.11606e-13	3.4657e-09	-0.608847	Fibroblast	Down
Stat2	0.491	0.245	1.21948e-13	3.78686e-09	0.608413	Fibroblast	Up
Cnpy2	0.422	0.709	1.25696e-13	3.90324e-09	-0.535904	Fibroblast	Down
Sox11	0.003	0.181	1.29008e-13	4.00609e-09	-0.419072	Fibroblast	Down
Lamb2	0.287	0.595	1.35817e-13	4.21752e-09	-0.466622	Fibroblast	Down
Clic5	0.087	0.331	1.37348e-13	4.26507e-09	-0.917704	Fibroblast	Down
Myct1	0.042	0.258	1.38458e-13	4.29952e-09	-0.505916	Fibroblast	Down
Chst15	0.533	0.291	1.48452e-13	4.6099e-09	0.872234	Fibroblast	Up
Sox17	0.007	0.19	1.48688e-13	4.61721e-09	-0.383596	Fibroblast	Down
Gbp5	0.291	0.074	1.5334e-13	4.76168e-09	0.674061	Fibroblast	Up
Magt1	0.308	0.601	1.54251e-13	4.78996e-09	-0.530231	Fibroblast	Down
Csnk1g2	0.239	0.528	1.55675e-13	4.83419e-09	-0.416757	Fibroblast	Down
Snhg18	0.453	0.715	1.69859e-13	5.27463e-09	-0.595217	Fibroblast	Down
Pde5a	0.204	0.488	1.74764e-13	5.42696e-09	-0.666702	Fibroblast	Down
Rassf3	0.042	0.255	1.95507e-13	6.07109e-09	-0.378257	Fibroblast	Down
Mlec	0.225	0.506	2.15431e-13	6.68977e-09	-0.483639	Fibroblast	Down
Arhgef15	0.014	0.199	2.25455e-13	7.00106e-09	-0.377093	Fibroblast	Down
Adh1	0.464	0.748	2.45353e-13	7.61894e-09	-0.606265	Fibroblast	Down
Zeb2	0.768	0.917	2.70934e-13	8.41332e-09	-0.538886	Fibroblast	Down
Kank2	0.284	0.574	3.0259e-13	9.39633e-09	-0.505541	Fibroblast	Down
Drap1	0.817	0.767	3.07082e-13	9.53581e-09	0.659343	Fibroblast	Up
Retreg1	0.429	0.206	3.07692e-13	9.55477e-09	1.14036	Fibroblast	Up
Hip1	0.242	0.531	4.04996e-13	1.25763e-08	-0.493492	Fibroblast	Down
Tomm7	0.571	0.813	4.15275e-13	1.28955e-08	-0.478794	Fibroblast	Down
H6pd	0.81	0.684	4.24862e-13	1.31933e-08	0.628779	Fibroblast	Up
Oaz1	0.882	0.96	4.3811e-13	1.36046e-08	-0.38656	Fibroblast	Down
Lgals9	0.685	0.5	4.42275e-13	1.3734e-08	0.769069	Fibroblast	Up
Itpr2	0.104	0.356	4.69536e-13	1.45805e-08	-0.463416	Fibroblast	Down
Pnisr	0.377	0.672	4.81907e-13	1.49647e-08	-0.57652	Fibroblast	Down
Itpr1	0.249	0.534	5.00511e-13	1.55424e-08	-0.513396	Fibroblast	Down
Slc16a9	0.339	0.613	5.02818e-13	1.5614e-08	-0.572423	Fibroblast	Down
Rrs1	0.512	0.279	5.04617e-13	1.56699e-08	0.778231	Fibroblast	Up
Zmynd11	0.415	0.693	5.48984e-13	1.70476e-08	-0.504932	Fibroblast	Down
Zeb1	0.298	0.564	5.59513e-13	1.73746e-08	-0.54077	Fibroblast	Down
Enpp2	0.142	0.402	5.66025e-13	1.75768e-08	-0.822882	Fibroblast	Down
Olfm1	0.083	0.328	5.75253e-13	1.78633e-08	-0.348137	Fibroblast	Down
Col5a3	0.017	0.206	6.04694e-13	1.87776e-08	-0.394504	Fibroblast	Down
Rftn2	0.142	0.402	6.22338e-13	1.93255e-08	-0.396276	Fibroblast	Down
Txndc15	0.201	0.488	6.30952e-13	1.9593e-08	-0.423671	Fibroblast	Down
S100a9	0.291	0.077	6.83285e-13	2.1218e-08	0.882551	Fibroblast	Up
B230219D22Rik	0.398	0.678	7.1641e-13	2.22467e-08	-0.504428	Fibroblast	Down
Slc27a3	0.118	0.371	7.68323e-13	2.38587e-08	-0.379341	Fibroblast	Down
Txnrd1	0.657	0.472	8.14707e-13	2.52991e-08	0.697833	Fibroblast	Up
Rpl37a	0.962	0.991	8.25486e-13	2.56338e-08	-0.382429	Fibroblast	Down
Eid1	0.533	0.755	8.2884e-13	2.5738e-08	-0.566087	Fibroblast	Down
Pdgfra	0.958	0.948	8.28965e-13	2.57418e-08	0.667853	Fibroblast	Up
Eif3a	0.529	0.773	8.34194e-13	2.59042e-08	-0.516928	Fibroblast	Down
Btg2	0.983	0.963	8.43264e-13	2.61859e-08	0.78459	Fibroblast	Up
Snhg6	0.516	0.294	8.51686e-13	2.64474e-08	0.584143	Fibroblast	Up
Kcna2	0.093	0.334	8.75644e-13	2.71914e-08	-0.508535	Fibroblast	Down
Ctsc	0.588	0.377	8.84728e-13	2.74735e-08	0.819469	Fibroblast	Up
Atp2a3	0.028	0.221	9.01609e-13	2.79977e-08	-0.33068	Fibroblast	Down
Ppp3ca	0.363	0.626	9.2896e-13	2.8847e-08	-0.533243	Fibroblast	Down
Myl12a	0.941	0.914	9.347e-13	2.90253e-08	0.538501	Fibroblast	Up
Faim2	0.069	0.301	9.78347e-13	3.03806e-08	-0.501593	Fibroblast	Down
Psmb3	0.775	0.638	1.033e-12	3.20778e-08	0.590989	Fibroblast	Up
Cenpx	0.166	0.436	1.05973e-12	3.29079e-08	-0.449285	Fibroblast	Down
Cd274	0.284	0.08	1.06155e-12	3.29644e-08	0.735731	Fibroblast	Up
Atp2b1	0.519	0.801	1.09076e-12	3.38714e-08	-0.541561	Fibroblast	Down
Ctnnb1	0.522	0.755	1.09903e-12	3.41282e-08	-0.548799	Fibroblast	Down
Atp5j2	0.692	0.862	1.12066e-12	3.47999e-08	-0.422787	Fibroblast	Down
Gpc3	0.599	0.831	1.134e-12	3.5214e-08	-0.645975	Fibroblast	Down
Gm4951	0.36	0.129	1.13427e-12	3.52226e-08	0.587738	Fibroblast	Up
Rasip1	0.048	0.258	1.13963e-12	3.53888e-08	-0.574493	Fibroblast	Down
Adam17	0.204	0.469	1.14893e-12	3.56777e-08	-0.466716	Fibroblast	Down
Tmem205	0.298	0.586	1.19594e-12	3.71375e-08	-0.494422	Fibroblast	Down
Ppdpf	0.159	0.417	1.2251e-12	3.80432e-08	-0.392682	Fibroblast	Down
Sav1	0.616	0.405	1.27341e-12	3.95432e-08	0.702472	Fibroblast	Up
Prom1	0.021	0.209	1.27885e-12	3.97123e-08	-0.365146	Fibroblast	Down
Ralgapa1	0.128	0.39	1.31921e-12	4.09655e-08	-0.363476	Fibroblast	Down
A730049H05Rik	0.239	0.043	1.48415e-12	4.60872e-08	0.394982	Fibroblast	Up
Serpine1	0.699	0.509	1.55738e-12	4.83612e-08	1.05421	Fibroblast	Up
Mapk3	0.429	0.69	1.56424e-12	4.85744e-08	-0.485506	Fibroblast	Down
Crispld2	0.938	0.862	1.61532e-12	5.01606e-08	0.646247	Fibroblast	Up
Birc2	0.606	0.423	1.64432e-12	5.1061e-08	0.844807	Fibroblast	Up
P3h4	0.128	0.38	1.68607e-12	5.23575e-08	-0.363314	Fibroblast	Down
Gja4	0.014	0.19	1.70485e-12	5.29408e-08	-0.452191	Fibroblast	Down
Raph1	0.405	0.702	1.73343e-12	5.38282e-08	-0.519156	Fibroblast	Down
Xist	0.536	0.709	1.75401e-12	5.44671e-08	-0.859025	Fibroblast	Down
Adgrg6	0.26	0.531	1.82224e-12	5.6586e-08	-0.581244	Fibroblast	Down
Tmsb10	0.952	0.972	1.86494e-12	5.7912e-08	0.577842	Fibroblast	Up
Mmp2	0.491	0.73	1.88734e-12	5.86077e-08	-0.799365	Fibroblast	Down
Adrb1	0.014	0.19	1.89057e-12	5.87079e-08	-0.357675	Fibroblast	Down
Ndufv3	0.339	0.629	1.89592e-12	5.88741e-08	-0.468575	Fibroblast	Down
Samd12	0.003	0.166	1.897e-12	5.89074e-08	-0.294637	Fibroblast	Down
Sult1a1	0.381	0.156	1.97556e-12	6.1347e-08	0.562056	Fibroblast	Up
Mrpl28	0.1	0.344	1.98528e-12	6.16489e-08	-0.345793	Fibroblast	Down
Dpt	0.657	0.837	2.01159e-12	6.2466e-08	-0.874254	Fibroblast	Down
Shisa2	0.007	0.175	2.12498e-12	6.5987e-08	-0.335746	Fibroblast	Down
Fgf1	0.014	0.19	2.13457e-12	6.62847e-08	-0.317935	Fibroblast	Down
Tiam1	0.052	0.264	2.14378e-12	6.65707e-08	-0.29584	Fibroblast	Down
Dhrs7	0.322	0.601	2.14616e-12	6.66447e-08	-0.464271	Fibroblast	Down
Amotl1	0.176	0.454	2.15921e-12	6.70499e-08	-0.403711	Fibroblast	Down
Rplp0	0.965	0.951	2.17962e-12	6.76837e-08	0.565687	Fibroblast	Up
Hspb8	0.574	0.35	2.2392e-12	6.95338e-08	0.614806	Fibroblast	Up
Maf	0.433	0.702	2.24053e-12	6.95751e-08	-0.561013	Fibroblast	Down
Myo6	0.194	0.46	2.29277e-12	7.11974e-08	-0.476554	Fibroblast	Down
Pura	0.516	0.748	2.44516e-12	7.59296e-08	-0.50775	Fibroblast	Down
Sft2d2	0.055	0.27	2.46394e-12	7.65127e-08	-0.304656	Fibroblast	Down
Egr3	0.09	0.328	2.65134e-12	8.23322e-08	-0.435275	Fibroblast	Down
Mfap2	0.228	0.491	2.82721e-12	8.77934e-08	-0.472603	Fibroblast	Down
Ptprm	0.055	0.267	2.85606e-12	8.86893e-08	-0.401797	Fibroblast	Down
Gbp6	0.208	0.031	2.98676e-12	9.27479e-08	0.387979	Fibroblast	Up
Park7	0.505	0.77	3.03029e-12	9.40996e-08	-0.464943	Fibroblast	Down
Col5a1	0.374	0.632	3.06365e-12	9.51356e-08	-0.530104	Fibroblast	Down
Lgals3	0.585	0.337	3.19473e-12	9.92059e-08	0.812723	Fibroblast	Up
Col6a2	0.716	0.88	3.32405e-12	1.03222e-07	-0.642606	Fibroblast	Down
Aes	0.626	0.828	3.3626e-12	1.04419e-07	-0.442017	Fibroblast	Down
Srrm2	0.817	0.926	3.42644e-12	1.06401e-07	-0.402015	Fibroblast	Down
Gadd45b	0.934	0.933	3.42929e-12	1.0649e-07	0.91306	Fibroblast	Up
Gamt	0.017	0.196	3.45969e-12	1.07434e-07	-0.282561	Fibroblast	Down
Phactr2	0.325	0.577	3.61623e-12	1.12295e-07	-0.565549	Fibroblast	Down
Plpp1	0.381	0.638	3.69408e-12	1.14712e-07	-0.529031	Fibroblast	Down
Ogn	0.886	0.954	4.00473e-12	1.24359e-07	-0.649983	Fibroblast	Down
Lrp1	0.972	0.969	4.02326e-12	1.24934e-07	0.557174	Fibroblast	Up
Shank3	0.031	0.221	4.19342e-12	1.30218e-07	-0.296787	Fibroblast	Down
Meox2	0.273	0.543	4.33937e-12	1.34751e-07	-0.60367	Fibroblast	Down
Epas1	0.318	0.518	4.50601e-12	1.39925e-07	-1.87038	Fibroblast	Down
Tnfsf10	0.062	0.273	4.54555e-12	1.41153e-07	-0.526278	Fibroblast	Down
Mgst3	0.066	0.282	4.57802e-12	1.42161e-07	-0.347403	Fibroblast	Down
Cacna1d	0.363	0.632	4.74007e-12	1.47193e-07	-0.525781	Fibroblast	Down
Baz2b	0.332	0.62	4.75364e-12	1.47615e-07	-0.375799	Fibroblast	Down
Ptprd	0.661	0.859	4.82889e-12	1.49951e-07	-0.63564	Fibroblast	Down
Klhl2	0.377	0.147	4.88793e-12	1.51785e-07	0.486723	Fibroblast	Up
Iqgap1	0.54	0.755	4.89782e-12	1.52092e-07	-0.538787	Fibroblast	Down
D430019H16Rik	0.028	0.215	5.19057e-12	1.61183e-07	-0.276142	Fibroblast	Down
Cpm	0.052	0.255	5.19414e-12	1.61294e-07	-0.536279	Fibroblast	Down
Gucy1a1	0.125	0.362	5.31078e-12	1.64916e-07	-0.664899	Fibroblast	Down
Prrc2a	0.322	0.598	6.07447e-12	1.88631e-07	-0.396022	Fibroblast	Down
Mrps21	0.277	0.531	6.36149e-12	1.97543e-07	-0.458011	Fibroblast	Down
Ets1	0.311	0.558	6.41725e-12	1.99275e-07	-0.720779	Fibroblast	Down
Mmp8	0.201	0.028	6.62278e-12	2.05657e-07	0.495788	Fibroblast	Up
Akr7a5	0.052	0.258	6.646e-12	2.06378e-07	-0.28555	Fibroblast	Down
Aldoa	0.882	0.804	6.68494e-12	2.07587e-07	0.4976	Fibroblast	Up
Ece1	0.173	0.411	6.92997e-12	2.15196e-07	-0.636037	Fibroblast	Down
Fnbp1l	0.062	0.273	6.95793e-12	2.16064e-07	-0.388605	Fibroblast	Down
Gltp	0.093	0.316	6.99238e-12	2.17134e-07	-0.352927	Fibroblast	Down
Cd55	0.069	0.279	7.71064e-12	2.39439e-07	-0.526291	Fibroblast	Down
Mpv17	0.194	0.451	7.79711e-12	2.42124e-07	-0.44443	Fibroblast	Down
Ankrd26	0.021	0.196	7.83908e-12	2.43427e-07	-0.293705	Fibroblast	Down
Cbx5	0.391	0.641	7.87158e-12	2.44436e-07	-0.552147	Fibroblast	Down
Sptan1	0.668	0.85	8.03091e-12	2.49384e-07	-0.455418	Fibroblast	Down
Grina	0.609	0.387	8.1453e-12	2.52936e-07	0.581441	Fibroblast	Up
Itgb5	0.422	0.684	8.16711e-12	2.53613e-07	-0.480971	Fibroblast	Down
Ogt	0.225	0.5	8.5255e-12	2.64742e-07	-0.388043	Fibroblast	Down
Dad1	0.803	0.908	8.5866e-12	2.6664e-07	-0.433805	Fibroblast	Down
Cd74	0.218	0.512	8.64341e-12	2.68404e-07	-0.898139	Fibroblast	Down
Pcm1	0.318	0.592	9.17118e-12	2.84793e-07	-0.381726	Fibroblast	Down
Stat1	0.606	0.417	9.63873e-12	2.99312e-07	0.662004	Fibroblast	Up
Josd2	0.111	0.347	9.70198e-12	3.01276e-07	-0.390346	Fibroblast	Down
Phlpp1	0.087	0.31	9.7956e-12	3.04183e-07	-0.368114	Fibroblast	Down
Col16a1	0.159	0.408	1.07475e-11	3.33743e-07	-0.450151	Fibroblast	Down
Smchd1	0.246	0.518	1.09959e-11	3.41456e-07	-0.390308	Fibroblast	Down
Wnt4	0.021	0.196	1.10604e-11	3.43458e-07	-0.456639	Fibroblast	Down
Amph	0.093	0.322	1.1694e-11	3.63132e-07	-0.378026	Fibroblast	Down
Sin3b	0.619	0.429	1.20607e-11	3.74522e-07	0.482394	Fibroblast	Up
Rap2a	0.581	0.816	1.23892e-11	3.84721e-07	-0.535757	Fibroblast	Down
Car4	0.021	0.19	1.36328e-11	4.23339e-07	-0.672187	Fibroblast	Down
Adcy4	0.024	0.202	1.37884e-11	4.28171e-07	-0.336442	Fibroblast	Down
Coa3	0.284	0.552	1.3805e-11	4.28688e-07	-0.372484	Fibroblast	Down
Acvrl1	0.436	0.644	1.38605e-11	4.30409e-07	-0.837564	Fibroblast	Down
Cd9	0.253	0.515	1.43407e-11	4.45321e-07	-0.721913	Fibroblast	Down
Arglu1	0.391	0.653	1.47638e-11	4.5846e-07	-0.481249	Fibroblast	Down
Fam3c	0.183	0.429	1.54585e-11	4.80032e-07	-0.391032	Fibroblast	Down
Gm10600	0.322	0.113	1.56357e-11	4.85537e-07	0.535244	Fibroblast	Up
Tcaf1	0.17	0.429	1.5765e-11	4.89551e-07	-0.398456	Fibroblast	Down
Chd3	0.225	0.475	1.61572e-11	5.01731e-07	-0.442497	Fibroblast	Down
Sec62	0.792	0.917	1.63103e-11	5.06485e-07	-0.472504	Fibroblast	Down
Nkd1	0.19	0.429	1.71973e-11	5.34027e-07	-0.524925	Fibroblast	Down
Mga	0.239	0.506	1.76235e-11	5.47261e-07	-0.422939	Fibroblast	Down
Tmem184b	0.17	0.429	1.83709e-11	5.70471e-07	-0.393917	Fibroblast	Down
Dynll1	0.834	0.96	1.83816e-11	5.70804e-07	-0.438707	Fibroblast	Down
Klhl13	0.048	0.242	1.8402e-11	5.71436e-07	-0.346859	Fibroblast	Down
Vsir	0.114	0.347	1.84037e-11	5.7149e-07	-0.420968	Fibroblast	Down
Lrrc17	0.024	0.199	1.84143e-11	5.71818e-07	-0.292304	Fibroblast	Down
Son	0.941	0.951	1.9266e-11	5.98267e-07	-0.364542	Fibroblast	Down
Oasl2	0.408	0.193	2.08536e-11	6.47566e-07	0.551755	Fibroblast	Up
Flt3l	0.135	0.383	2.13597e-11	6.63284e-07	-0.357037	Fibroblast	Down
Negr1	0.021	0.193	2.17507e-11	6.75425e-07	-0.282611	Fibroblast	Down
Nexn	0.36	0.601	2.1787e-11	6.76551e-07	-0.562633	Fibroblast	Down
Ddr2	0.436	0.681	2.18593e-11	6.78797e-07	-0.520115	Fibroblast	Down
Rpl5	0.91	0.96	2.22151e-11	6.89844e-07	-0.403981	Fibroblast	Down
Ncor1	0.54	0.776	2.2659e-11	7.03629e-07	-0.458168	Fibroblast	Down
Arhgap31	0.18	0.429	2.29629e-11	7.13068e-07	-0.484869	Fibroblast	Down
Rbm5	0.322	0.58	2.35351e-11	7.30835e-07	-0.519371	Fibroblast	Down
Ago1	0.221	0.485	2.43809e-11	7.57101e-07	-0.469666	Fibroblast	Down
Gid4	0.087	0.307	2.60932e-11	8.10273e-07	-0.333963	Fibroblast	Down
Kctd12	0.145	0.393	2.79155e-11	8.66859e-07	-0.446363	Fibroblast	Down
Evi5	0.228	0.488	2.82492e-11	8.77223e-07	-0.433291	Fibroblast	Down
Cst3	0.99	0.988	3.09771e-11	9.61933e-07	0.521116	Fibroblast	Up
Psmc1	0.644	0.479	3.12869e-11	9.71553e-07	0.589001	Fibroblast	Up
Sh3kbp1	0.062	0.267	3.17986e-11	9.87441e-07	-0.271477	Fibroblast	Down
Zfp395	0.073	0.282	3.24973e-11	1.00914e-06	-0.286077	Fibroblast	Down
Pcdh1	0.035	0.215	3.32687e-11	1.03309e-06	-0.462045	Fibroblast	Down
Odc1	0.664	0.521	3.38112e-11	1.04994e-06	0.996558	Fibroblast	Up
Ace	0.183	0.405	3.42774e-11	1.06442e-06	-0.809621	Fibroblast	Down
Fancc	0.035	0.215	3.50682e-11	1.08897e-06	-0.305065	Fibroblast	Down
Nr1h3	0.183	0.442	3.53555e-11	1.09789e-06	-0.399305	Fibroblast	Down
Nop10	0.36	0.65	3.70444e-11	1.15034e-06	-0.429562	Fibroblast	Down
Dpp4	0.017	0.181	3.75342e-11	1.16555e-06	-0.32854	Fibroblast	Down
Zfp292	0.228	0.488	3.8677e-11	1.20104e-06	-0.420967	Fibroblast	Down
Serpina3i	0.221	0.046	3.90408e-11	1.21233e-06	0.338631	Fibroblast	Up
Pofut1	0.076	0.285	3.94188e-11	1.22407e-06	-0.307102	Fibroblast	Down
Adgrl2	0.145	0.368	4.01097e-11	1.24553e-06	-0.673708	Fibroblast	Down
Zfp697	0.356	0.147	4.05901e-11	1.26044e-06	0.555454	Fibroblast	Up
Dennd5b	0.08	0.288	4.09234e-11	1.2708e-06	-0.333462	Fibroblast	Down
Slit2	0.529	0.727	4.27155e-11	1.32644e-06	-0.513758	Fibroblast	Down
Hnrnpc	0.54	0.773	4.44651e-11	1.38078e-06	-0.464751	Fibroblast	Down
Fam13a	0.17	0.414	4.67719e-11	1.45241e-06	-0.479551	Fibroblast	Down
Prrg3	0.481	0.267	4.76703e-11	1.4803e-06	0.519925	Fibroblast	Up
Anks1	0.059	0.258	5.0019e-11	1.55324e-06	-0.291101	Fibroblast	Down
Herc1	0.266	0.518	5.03599e-11	1.56383e-06	-0.464485	Fibroblast	Down
Uqcc2	0.301	0.555	5.26902e-11	1.63619e-06	-0.40739	Fibroblast	Down
Nuak1	0.163	0.417	5.4818e-11	1.70226e-06	-0.395893	Fibroblast	Down
Pnp	0.848	0.81	5.60795e-11	1.74144e-06	0.694254	Fibroblast	Up
Mcc	0.166	0.408	5.65629e-11	1.75645e-06	-0.393418	Fibroblast	Down
Scaper	0.042	0.227	5.84516e-11	1.8151e-06	-0.296507	Fibroblast	Down
Rnf187	0.336	0.583	5.85928e-11	1.81948e-06	-0.439963	Fibroblast	Down
Cxcl12	0.336	0.586	6.03216e-11	1.87317e-06	-0.663583	Fibroblast	Down
Sae1	0.107	0.328	6.38228e-11	1.98189e-06	-0.290946	Fibroblast	Down
Palmd	0.031	0.206	6.40365e-11	1.98853e-06	-0.362161	Fibroblast	Down
Ctnnd1	0.246	0.503	7.07338e-11	2.1965e-06	-0.452768	Fibroblast	Down
Epha1	0.042	0.224	7.16487e-11	2.22491e-06	-0.363382	Fibroblast	Down
Ssr4	0.813	0.736	7.16541e-11	2.22507e-06	0.594071	Fibroblast	Up
Hspa5	0.976	0.994	7.20375e-11	2.23698e-06	-0.479352	Fibroblast	Down
Pbrm1	0.495	0.748	7.20724e-11	2.23806e-06	-0.46704	Fibroblast	Down
Hsd17b11	0.315	0.574	7.32723e-11	2.27532e-06	-0.430926	Fibroblast	Down
Rhob	0.889	0.883	7.48088e-11	2.32304e-06	0.669039	Fibroblast	Up
Pmepa1	0.723	0.844	7.48553e-11	2.32448e-06	-0.841204	Fibroblast	Down
Tpr	0.561	0.779	7.50238e-11	2.32972e-06	-0.438945	Fibroblast	Down
Osgep	0.121	0.353	7.82074e-11	2.42857e-06	-0.336055	Fibroblast	Down
Gimap6	0.107	0.322	7.92418e-11	2.4607e-06	-0.506747	Fibroblast	Down
Sorl1	0.304	0.561	7.9694e-11	2.47474e-06	-0.51843	Fibroblast	Down
Mplkip	0.1	0.325	7.9829e-11	2.47893e-06	-0.300158	Fibroblast	Down
Ccdc90b	0.073	0.27	8.07278e-11	2.50684e-06	-0.331948	Fibroblast	Down
Tmem88	0.038	0.215	8.1617e-11	2.53445e-06	-0.282251	Fibroblast	Down
Prpf4b	0.405	0.666	8.25763e-11	2.56424e-06	-0.376773	Fibroblast	Down
Fyn	0.291	0.555	8.56237e-11	2.65887e-06	-0.390628	Fibroblast	Down
BC005624	0.235	0.497	8.65278e-11	2.68695e-06	-0.407124	Fibroblast	Down
Bace1	0.138	0.38	8.67521e-11	2.69391e-06	-0.362516	Fibroblast	Down
Tmtc2	0.038	0.212	8.68742e-11	2.6977e-06	-0.368172	Fibroblast	Down
Stard13	0.363	0.626	8.69931e-11	2.7014e-06	-0.504514	Fibroblast	Down
Slc44a1	0.329	0.598	9.44832e-11	2.93399e-06	-0.398153	Fibroblast	Down
Cdc37	0.439	0.687	9.46035e-11	2.93772e-06	-0.446948	Fibroblast	Down
Rrbp1	0.851	0.945	9.54233e-11	2.96318e-06	-0.439654	Fibroblast	Down
Pdgfb	0.035	0.206	9.56969e-11	2.97167e-06	-0.405305	Fibroblast	Down
Kifap3	0.17	0.411	9.72549e-11	3.02006e-06	-0.367663	Fibroblast	Down
Tm9sf3	0.585	0.813	9.77223e-11	3.03457e-06	-0.418439	Fibroblast	Down
Nostrin	0.121	0.334	9.89631e-11	3.0731e-06	-0.471899	Fibroblast	Down
Cbx6	0.201	0.463	1.014e-10	3.14876e-06	-0.305542	Fibroblast	Down
Kat6b	0.18	0.429	1.03597e-10	3.217e-06	-0.333577	Fibroblast	Down
Zfp652	0.17	0.417	1.04198e-10	3.23567e-06	-0.355354	Fibroblast	Down
Plk2	0.457	0.696	1.04925e-10	3.25823e-06	-0.479613	Fibroblast	Down
Mapk14	0.27	0.518	1.05453e-10	3.27462e-06	-0.38613	Fibroblast	Down
Sgms1	0.318	0.583	1.08107e-10	3.35703e-06	-0.494774	Fibroblast	Down
Prdx2	0.543	0.782	1.1175e-10	3.47018e-06	-0.461309	Fibroblast	Down
Frmd4a	0.097	0.313	1.21554e-10	3.77462e-06	-0.327828	Fibroblast	Down
Tpp1	0.311	0.558	1.22526e-10	3.80481e-06	-0.432183	Fibroblast	Down
Csrnp1	0.702	0.512	1.24226e-10	3.8576e-06	0.624547	Fibroblast	Up
Itga8	0.668	0.837	1.25777e-10	3.90575e-06	-0.62372	Fibroblast	Down
Dkk3	0.422	0.678	1.31914e-10	4.09633e-06	-0.483454	Fibroblast	Down
Rnf19b	0.436	0.242	1.33254e-10	4.13795e-06	0.622203	Fibroblast	Up
Amotl2	0.765	0.623	1.34656e-10	4.18146e-06	0.661306	Fibroblast	Up
Fli1	0.062	0.252	1.3596e-10	4.22197e-06	-0.328858	Fibroblast	Down
Cnn3	0.723	0.592	1.39108e-10	4.31972e-06	0.632324	Fibroblast	Up
Map4k3	0.561	0.383	1.4085e-10	4.37382e-06	0.745416	Fibroblast	Up
Pdia6	0.651	0.856	1.43378e-10	4.45232e-06	-0.391219	Fibroblast	Down
Dnmt3a	0.121	0.344	1.43883e-10	4.468e-06	-0.363197	Fibroblast	Down
Hyal2	0.045	0.227	1.46584e-10	4.55188e-06	-0.280776	Fibroblast	Down
Pkd1	0.367	0.647	1.48575e-10	4.61369e-06	-0.417237	Fibroblast	Down
She	0.024	0.184	1.50117e-10	4.66159e-06	-0.313696	Fibroblast	Down
Fam210b	0.145	0.374	1.56995e-10	4.87516e-06	-0.42923	Fibroblast	Down
Ddx6	0.637	0.81	1.57508e-10	4.89111e-06	-0.44548	Fibroblast	Down
Atrx	0.547	0.755	1.62631e-10	5.05019e-06	-0.486921	Fibroblast	Down
Prcp	0.069	0.267	1.64653e-10	5.11296e-06	-0.297025	Fibroblast	Down
Nrcam	0.114	0.337	1.65655e-10	5.14409e-06	-0.465932	Fibroblast	Down
Col1a1	0.9	0.975	1.74807e-10	5.42827e-06	-0.573783	Fibroblast	Down
Klf15	0.339	0.135	1.76413e-10	5.47814e-06	0.522865	Fibroblast	Up
Rin2	0.298	0.543	1.79773e-10	5.58251e-06	-0.464074	Fibroblast	Down
Tubb4b	0.81	0.736	1.84849e-10	5.74011e-06	0.629915	Fibroblast	Up
Rap1b	0.855	0.764	1.86422e-10	5.78898e-06	0.485023	Fibroblast	Up
Tbc1d8b	0.052	0.236	1.89557e-10	5.8863e-06	-0.271833	Fibroblast	Down
Rcor1	0.235	0.485	1.95353e-10	6.0663e-06	-0.35791	Fibroblast	Down
Matn4	0.073	0.273	1.96239e-10	6.0938e-06	-0.314205	Fibroblast	Down
Tardbp	0.211	0.457	1.96835e-10	6.11231e-06	-0.374937	Fibroblast	Down
Impdh1	0.076	0.267	1.97039e-10	6.11867e-06	-0.385025	Fibroblast	Down
Cadm1	0.007	0.147	1.97047e-10	6.11891e-06	-0.336921	Fibroblast	Down
Ctnna1	0.526	0.699	1.98344e-10	6.15917e-06	-0.547283	Fibroblast	Down
Akap12	0.585	0.834	1.98691e-10	6.16997e-06	-0.294396	Fibroblast	Down
Il6	0.298	0.104	2.02955e-10	6.30235e-06	0.694636	Fibroblast	Up
Glt8d1	0.121	0.35	2.07718e-10	6.45026e-06	-0.304235	Fibroblast	Down
Sdc2	0.567	0.801	2.11003e-10	6.55229e-06	-0.480947	Fibroblast	Down
Cbr1	0.152	0.371	2.14171e-10	6.65065e-06	-0.405201	Fibroblast	Down
Ccdc47	0.308	0.546	2.21708e-10	6.88469e-06	-0.409194	Fibroblast	Down
Tial1	0.197	0.439	2.26992e-10	7.04878e-06	-0.333195	Fibroblast	Down
Serpina3c	0.367	0.16	2.27293e-10	7.05812e-06	0.462835	Fibroblast	Up
Fam213a	0.035	0.206	2.31048e-10	7.17472e-06	-0.298735	Fibroblast	Down
St3gal2	0.1	0.31	2.318e-10	7.19809e-06	-0.305206	Fibroblast	Down
Mlkl	0.201	0.043	2.36915e-10	7.35691e-06	0.352171	Fibroblast	Up
Atf5	0.318	0.561	2.3908e-10	7.42416e-06	-0.512733	Fibroblast	Down
Klhl5	0.183	0.405	2.42728e-10	7.53744e-06	-0.538597	Fibroblast	Down
Meis1	0.315	0.586	2.50374e-10	7.77485e-06	-0.375984	Fibroblast	Down
Ccl5	0.304	0.095	2.51886e-10	7.82183e-06	0.306688	Fibroblast	Up
Tspan12	0.035	0.202	2.68328e-10	8.33239e-06	-0.309481	Fibroblast	Down
Tspan9	0.284	0.531	2.69783e-10	8.37757e-06	-0.446041	Fibroblast	Down
Sesn3	0.114	0.334	2.70178e-10	8.38985e-06	-0.360306	Fibroblast	Down
Lmo2	0.066	0.255	2.78246e-10	8.64037e-06	-0.378511	Fibroblast	Down
Neo1	0.367	0.626	2.82469e-10	8.77151e-06	-0.4576	Fibroblast	Down
Ulk2	0.194	0.442	2.91273e-10	9.0449e-06	-0.363737	Fibroblast	Down
Cox7a2l	0.574	0.801	2.95802e-10	9.18553e-06	-0.369637	Fibroblast	Down
Atf7	0.197	0.439	3.00132e-10	9.32001e-06	-0.325547	Fibroblast	Down
Man2a2	0.183	0.433	3.01666e-10	9.36765e-06	-0.335525	Fibroblast	Down
Epb41	0.142	0.371	3.03965e-10	9.43903e-06	-0.341334	Fibroblast	Down
Tmem87b	0.564	0.377	3.0597e-10	9.50128e-06	0.552418	Fibroblast	Up
Tcof1	0.107	0.319	3.11171e-10	9.66278e-06	-0.332749	Fibroblast	Down
Angpt2	0.024	0.181	3.1596e-10	9.8115e-06	-0.286242	Fibroblast	Down
Twf2	0.059	0.242	3.17644e-10	9.8638e-06	-0.279759	Fibroblast	Down
Lztr1	0.09	0.298	3.24383e-10	1.00731e-05	-0.264864	Fibroblast	Down
Rexo2	0.329	0.574	3.28148e-10	1.019e-05	-0.396583	Fibroblast	Down
Txn1	0.907	0.856	3.28525e-10	1.02017e-05	0.512286	Fibroblast	Up
Plxnc1	0.138	0.359	3.33515e-10	1.03566e-05	-0.4018	Fibroblast	Down
Ash1l	0.488	0.718	3.36106e-10	1.04371e-05	-0.44152	Fibroblast	Down
Lbh	0.744	0.865	3.36477e-10	1.04486e-05	-0.55165	Fibroblast	Down
Glo1	0.273	0.525	3.40956e-10	1.05877e-05	-0.353425	Fibroblast	Down
Il17ra	0.339	0.135	3.44922e-10	1.07109e-05	0.452092	Fibroblast	Up
Siae	0.052	0.233	3.50559e-10	1.08859e-05	-0.265802	Fibroblast	Down
Lrrc58	0.837	0.794	3.52965e-10	1.09606e-05	0.593444	Fibroblast	Up
Afdn	0.273	0.509	3.68722e-10	1.14499e-05	-0.437519	Fibroblast	Down
Hint3	0.055	0.239	3.97924e-10	1.23567e-05	-0.278733	Fibroblast	Down
Nes	0.066	0.258	4.00952e-10	1.24508e-05	-0.43217	Fibroblast	Down
Tgfb3	0.17	0.405	4.07002e-10	1.26386e-05	-0.405608	Fibroblast	Down
Mfap5	0.564	0.727	4.14678e-10	1.2877e-05	-0.886314	Fibroblast	Down
Ednrb	0.003	0.135	4.35281e-10	1.35168e-05	-0.532361	Fibroblast	Down
Pdrg1	0.17	0.414	4.45408e-10	1.38312e-05	-0.307367	Fibroblast	Down
Dll4	0.014	0.156	4.54943e-10	1.41273e-05	-0.274715	Fibroblast	Down
Stab1	0.035	0.202	4.70752e-10	1.46183e-05	-0.274532	Fibroblast	Down
Psma2	0.806	0.788	4.72796e-10	1.46817e-05	0.472507	Fibroblast	Up
Htra3	0.221	0.463	4.76358e-10	1.47923e-05	-0.435926	Fibroblast	Down
Vapb	0.298	0.537	4.83705e-10	1.50205e-05	-0.352107	Fibroblast	Down
Hikeshi	0.125	0.344	4.92206e-10	1.52845e-05	-0.32243	Fibroblast	Down
Erlin2	0.062	0.252	4.92507e-10	1.52938e-05	-0.270019	Fibroblast	Down
Gngt2	0.093	0.294	4.93256e-10	1.53171e-05	-0.442981	Fibroblast	Down
Ppp2r5c	0.311	0.558	4.95268e-10	1.53795e-05	-0.375402	Fibroblast	Down
Tmem50b	0.073	0.267	4.97575e-10	1.54512e-05	-0.275478	Fibroblast	Down
Tcea3	0.073	0.264	5.32965e-10	1.65502e-05	-0.281694	Fibroblast	Down
Rgl2	0.048	0.224	5.4125e-10	1.68074e-05	-0.289943	Fibroblast	Down
Dact3	0.208	0.448	5.43497e-10	1.68772e-05	-0.387295	Fibroblast	Down
Snrk	0.263	0.491	5.64759e-10	1.75375e-05	-0.513311	Fibroblast	Down
Cdk19	0.076	0.267	5.7074e-10	1.77232e-05	-0.32279	Fibroblast	Down
Sik1	0.63	0.466	5.75408e-10	1.78681e-05	0.603693	Fibroblast	Up
Hnrnph3	0.17	0.399	5.9107e-10	1.83545e-05	-0.387835	Fibroblast	Down
Tns2	0.668	0.494	5.91314e-10	1.83621e-05	0.590786	Fibroblast	Up
Parvb	0.038	0.206	6.04402e-10	1.87685e-05	-0.267228	Fibroblast	Down
Txnip	0.907	0.868	6.3514e-10	1.9723e-05	0.864905	Fibroblast	Up
Smc1a	0.453	0.696	6.37281e-10	1.97895e-05	-0.506295	Fibroblast	Down
Asph	0.218	0.457	6.41384e-10	1.99169e-05	-0.314607	Fibroblast	Down
Herpud1	0.398	0.663	6.61376e-10	2.05377e-05	-0.377834	Fibroblast	Down
Arvcf	0.1	0.31	6.61936e-10	2.05551e-05	-0.295296	Fibroblast	Down
Gnai2	0.893	0.926	6.70214e-10	2.08121e-05	-0.426295	Fibroblast	Down
Etv1	0.138	0.368	6.71229e-10	2.08437e-05	-0.382251	Fibroblast	Down
Fam110a	0.055	0.236	6.72235e-10	2.08749e-05	-0.254269	Fibroblast	Down
S1pr1	0.111	0.328	7.05289e-10	2.19013e-05	-0.414556	Fibroblast	Down
Nucb1	0.602	0.791	7.65876e-10	2.37827e-05	-0.398271	Fibroblast	Down
Dpm3	0.394	0.644	7.75789e-10	2.40906e-05	-0.418536	Fibroblast	Down
Mrps25	0.104	0.31	7.77958e-10	2.41579e-05	-0.271236	Fibroblast	Down
Ssbp3	0.215	0.448	7.8022e-10	2.42282e-05	-0.342159	Fibroblast	Down
Pnpla2	0.46	0.273	7.86753e-10	2.4431e-05	0.59058	Fibroblast	Up
Rarg	0.163	0.387	7.94841e-10	2.46822e-05	-0.328389	Fibroblast	Down
Scarb1	0.031	0.187	7.97222e-10	2.47561e-05	-0.257819	Fibroblast	Down
Hnrnpa2b1	0.81	0.926	7.97413e-10	2.47621e-05	-0.400069	Fibroblast	Down
Wls	0.339	0.574	8.07585e-10	2.50779e-05	-0.425354	Fibroblast	Down
Numa1	0.249	0.515	8.09291e-10	2.51309e-05	-0.340234	Fibroblast	Down
Rpl22	0.889	0.96	8.68129e-10	2.6958e-05	-0.351035	Fibroblast	Down
Slc25a17	0.183	0.423	8.69725e-10	2.70076e-05	-0.321261	Fibroblast	Down
Sc5d	0.208	0.448	8.71575e-10	2.7065e-05	-0.411087	Fibroblast	Down
Lrrc8d	0.107	0.319	8.7431e-10	2.715e-05	-0.309722	Fibroblast	Down
Ccnd2	0.356	0.595	8.74434e-10	2.71538e-05	-0.545437	Fibroblast	Down
Akap8l	0.149	0.377	8.94228e-10	2.77685e-05	-0.353209	Fibroblast	Down
Creb3l2	0.246	0.5	9.09863e-10	2.8254e-05	-0.381107	Fibroblast	Down
Pla2g15	0.104	0.31	9.16452e-10	2.84586e-05	-0.291831	Fibroblast	Down
Klhl9	0.239	0.479	9.17951e-10	2.85051e-05	-0.400067	Fibroblast	Down
Vps13b	0.08	0.273	9.27428e-10	2.87994e-05	-0.322981	Fibroblast	Down
Ubc	0.986	0.997	9.32754e-10	2.89648e-05	0.434507	Fibroblast	Up
Hnrnpul2	0.343	0.586	9.34707e-10	2.90255e-05	-0.396139	Fibroblast	Down
Plcb1	0.055	0.23	9.48933e-10	2.94672e-05	-0.36483	Fibroblast	Down
Insig1	0.183	0.417	9.54526e-10	2.96409e-05	-0.407106	Fibroblast	Down
Rnf141	0.08	0.273	9.67587e-10	3.00465e-05	-0.284264	Fibroblast	Down
Glis2	0.107	0.316	9.95086e-10	3.09004e-05	-0.321697	Fibroblast	Down
Colgalt2	0.01	0.147	1.00021e-09	3.10596e-05	-0.281498	Fibroblast	Down
Mpzl1	0.149	0.362	1.00653e-09	3.12559e-05	-0.375793	Fibroblast	Down
Runx1t1	0.291	0.537	1.01246e-09	3.14399e-05	-0.39547	Fibroblast	Down
Ripor1	0.125	0.325	1.02232e-09	3.1746e-05	-0.376299	Fibroblast	Down
Fbxl18	0.048	0.218	1.02398e-09	3.17978e-05	-0.339085	Fibroblast	Down
Ccdc107	0.18	0.417	1.0296e-09	3.19722e-05	-0.314977	Fibroblast	Down
Nin	0.208	0.454	1.03198e-09	3.2046e-05	-0.308808	Fibroblast	Down
Hnrnpm	0.284	0.528	1.0734e-09	3.33323e-05	-0.444762	Fibroblast	Down
Prkd2	0.055	0.23	1.10232e-09	3.42304e-05	-0.262718	Fibroblast	Down
Xpo1	0.17	0.411	1.11504e-09	3.46254e-05	-0.292689	Fibroblast	Down
Pqlc3	0.021	0.169	1.12636e-09	3.49769e-05	-0.253052	Fibroblast	Down
Fibin	0.54	0.35	1.1885e-09	3.69066e-05	0.828599	Fibroblast	Up
Dusp3	0.159	0.377	1.19487e-09	3.71044e-05	-0.435836	Fibroblast	Down
Bmpr2	0.651	0.767	1.20037e-09	3.72751e-05	-0.880255	Fibroblast	Down
Armcx3	0.131	0.347	1.20433e-09	3.7398e-05	-0.322401	Fibroblast	Down
Bicd2	0.197	0.42	1.20612e-09	3.74537e-05	-0.418528	Fibroblast	Down
Zfp704	0.18	0.423	1.22664e-09	3.80909e-05	-0.305553	Fibroblast	Down
Enpep	0.391	0.632	1.27252e-09	3.95154e-05	-0.533275	Fibroblast	Down
Phldb2	0.322	0.561	1.2766e-09	3.96424e-05	-0.431013	Fibroblast	Down
Lrrc8b	0.045	0.209	1.31903e-09	4.09598e-05	-0.291546	Fibroblast	Down
Ankrd33b	0.052	0.224	1.33888e-09	4.15764e-05	-0.326253	Fibroblast	Down
Hsbp1	0.54	0.791	1.34076e-09	4.16345e-05	-0.354633	Fibroblast	Down
Ccl19	0.187	0.037	1.3426e-09	4.16916e-05	0.336155	Fibroblast	Up
Xpr1	0.26	0.503	1.36129e-09	4.22722e-05	-0.361287	Fibroblast	Down
Bfar	0.201	0.426	1.38089e-09	4.28807e-05	-0.444944	Fibroblast	Down
Il10rb	0.125	0.344	1.385e-09	4.30083e-05	-0.274862	Fibroblast	Down
AI504432	0.035	0.193	1.42195e-09	4.41558e-05	-0.26708	Fibroblast	Down
Gga2	0.066	0.248	1.51826e-09	4.71466e-05	-0.263651	Fibroblast	Down
Acin1	0.363	0.613	1.53753e-09	4.77449e-05	-0.355589	Fibroblast	Down
Zfp36l1	0.931	0.988	1.55008e-09	4.81346e-05	-0.354958	Fibroblast	Down
Caskin2	0.087	0.276	1.64002e-09	5.09275e-05	-0.30508	Fibroblast	Down
Col3a1	0.907	0.985	1.69598e-09	5.26652e-05	-0.644584	Fibroblast	Down
Bace2	0.093	0.294	1.73611e-09	5.39115e-05	-0.283499	Fibroblast	Down
Eloc	0.495	0.69	1.74647e-09	5.42331e-05	-0.444651	Fibroblast	Down
Emp3	0.696	0.883	1.74869e-09	5.43019e-05	-0.446245	Fibroblast	Down
Crym	0.228	0.061	1.7549e-09	5.4495e-05	0.323789	Fibroblast	Up
Igfbp7	0.976	0.988	1.75856e-09	5.46085e-05	0.444303	Fibroblast	Up
Srpk2	0.249	0.482	1.76281e-09	5.47407e-05	-0.426153	Fibroblast	Down
Cyb5b	0.173	0.408	1.78399e-09	5.53982e-05	-0.306376	Fibroblast	Down
Hspa8	0.958	0.979	1.84369e-09	5.72522e-05	-0.369984	Fibroblast	Down
Slc1a3	0.356	0.598	1.85892e-09	5.77251e-05	-0.419852	Fibroblast	Down
Tbx3	0.215	0.433	1.86119e-09	5.77955e-05	-0.496768	Fibroblast	Down
Efnb1	0.37	0.595	1.87221e-09	5.81378e-05	-0.488851	Fibroblast	Down
Socs3	0.848	0.742	1.92581e-09	5.98023e-05	0.697753	Fibroblast	Up
Itgb1	0.948	0.954	1.99101e-09	6.18268e-05	0.457847	Fibroblast	Up
Zmynd8	0.211	0.433	2.00477e-09	6.22542e-05	-0.449753	Fibroblast	Down
Rdx	0.727	0.865	2.01293e-09	6.25074e-05	-0.448566	Fibroblast	Down
Usf2	0.187	0.417	2.0376e-09	6.32736e-05	-0.320776	Fibroblast	Down
Fam193b	0.09	0.288	2.05627e-09	6.38532e-05	-0.252771	Fibroblast	Down
3830406C13Rik	0.08	0.264	2.05984e-09	6.39641e-05	-0.260493	Fibroblast	Down
Trio	0.159	0.374	2.06626e-09	6.41637e-05	-0.348945	Fibroblast	Down
Mmgt2	0.045	0.206	2.07429e-09	6.44129e-05	-0.25784	Fibroblast	Down
Dync2li1	0.083	0.27	2.0767e-09	6.44877e-05	-0.306339	Fibroblast	Down
Eif5a	0.9	0.85	2.08404e-09	6.47157e-05	0.39192	Fibroblast	Up
Sdf2	0.28	0.525	2.08676e-09	6.48e-05	-0.384361	Fibroblast	Down
Pgghg	0.062	0.239	2.12065e-09	6.58526e-05	-0.292087	Fibroblast	Down
Ski	0.536	0.742	2.12737e-09	6.60613e-05	-0.405232	Fibroblast	Down
Fbln5	0.28	0.543	2.13874e-09	6.64142e-05	-0.396153	Fibroblast	Down
Sept7	0.737	0.893	2.15932e-09	6.70533e-05	-0.395101	Fibroblast	Down
Nckap5	0.111	0.313	2.22463e-09	6.90813e-05	-0.40754	Fibroblast	Down
Krcc1	0.201	0.429	2.30629e-09	7.16172e-05	-0.358148	Fibroblast	Down
Psmb4	0.775	0.706	2.31126e-09	7.17716e-05	0.493938	Fibroblast	Up
Ttyh3	0.076	0.261	2.31487e-09	7.18838e-05	-0.271054	Fibroblast	Down
Lrrc8c	0.107	0.301	2.32017e-09	7.20483e-05	-0.366138	Fibroblast	Down
Klhl24	0.256	0.494	2.35332e-09	7.30777e-05	-0.375678	Fibroblast	Down
Smim14	0.467	0.721	2.37396e-09	7.37186e-05	-0.366137	Fibroblast	Down
Phactr1	0.298	0.54	2.38838e-09	7.41663e-05	-0.38556	Fibroblast	Down
Snx3	0.471	0.653	2.45425e-09	7.62117e-05	-0.473143	Fibroblast	Down
Ndufc1	0.415	0.663	2.54203e-09	7.89377e-05	-0.370822	Fibroblast	Down
Svil	0.394	0.623	2.55939e-09	7.94766e-05	-0.442536	Fibroblast	Down
Hspg2	0.298	0.528	2.58925e-09	8.04039e-05	-0.473862	Fibroblast	Down
Rps27	0.976	0.994	2.63343e-09	8.17759e-05	-0.333438	Fibroblast	Down
Fam208a	0.273	0.506	2.67601e-09	8.30981e-05	-0.46812	Fibroblast	Down
Mettl23	0.183	0.402	2.68584e-09	8.34033e-05	-0.327685	Fibroblast	Down
Sipa1	0.087	0.27	2.73603e-09	8.4962e-05	-0.295515	Fibroblast	Down
Rcan1	0.159	0.39	2.73635e-09	8.49718e-05	-0.328789	Fibroblast	Down
4930402H24Rik	0.163	0.387	2.91422e-09	9.04953e-05	-0.305014	Fibroblast	Down
Oard1	0.073	0.252	3.00466e-09	9.33038e-05	-0.311883	Fibroblast	Down
Krt10	0.048	0.215	3.06077e-09	9.50461e-05	-0.254611	Fibroblast	Down
Itpkb	0.149	0.353	3.1045e-09	9.6404e-05	-0.376511	Fibroblast	Down
Casz1	0.09	0.267	3.12644e-09	9.70852e-05	-0.481881	Fibroblast	Down
Map3k20	0.336	0.586	3.18304e-09	9.88428e-05	-0.407416	Fibroblast	Down
Cfl1	0.92	0.868	3.24624e-09	0.000100805	0.459361	Fibroblast	Up
Thoc2	0.325	0.552	3.4062e-09	0.000105773	-0.472739	Fibroblast	Down
Bod1l	0.374	0.601	3.43232e-09	0.000106584	-0.413741	Fibroblast	Down
Phf11b	0.215	0.058	3.50396e-09	0.000108808	0.363075	Fibroblast	Up
H2afv	0.37	0.632	3.55764e-09	0.000110475	-0.356639	Fibroblast	Down
Ganab	0.263	0.5	3.60051e-09	0.000111807	-0.352587	Fibroblast	Down
Jund	0.993	0.988	3.60563e-09	0.000111966	0.480587	Fibroblast	Up
B4galt4	0.073	0.255	3.61609e-09	0.00011229	-0.262561	Fibroblast	Down
Mettl26	0.087	0.27	3.6445e-09	0.000113173	-0.275938	Fibroblast	Down
Tcn2	0.266	0.509	3.67079e-09	0.000113989	-0.367124	Fibroblast	Down
Npas2	0.021	0.16	3.68071e-09	0.000114297	-0.260897	Fibroblast	Down
Ppp1r3c	0.059	0.227	3.73715e-09	0.00011605	-0.396732	Fibroblast	Down
Caprin1	0.363	0.583	3.76681e-09	0.000116971	-0.34084	Fibroblast	Down
Cpxm1	0.266	0.5	3.9357e-09	0.000122215	-0.513566	Fibroblast	Down
Exoc3	0.228	0.472	3.96009e-09	0.000122973	-0.264994	Fibroblast	Down
Yeats2	0.097	0.291	4.02705e-09	0.000125052	-0.30826	Fibroblast	Down
Col15a1	0.028	0.175	4.06456e-09	0.000126217	-0.475654	Fibroblast	Down
Plxna1	0.173	0.39	4.14286e-09	0.000128648	-0.375629	Fibroblast	Down
Cacna2d1	0.363	0.592	4.18304e-09	0.000129896	-0.484426	Fibroblast	Down
Ep400	0.273	0.497	4.20632e-09	0.000130619	-0.386553	Fibroblast	Down
Bcl9l	0.332	0.561	4.31495e-09	0.000133992	-0.381629	Fibroblast	Down
Slfn5	0.149	0.344	4.32463e-09	0.000134293	-0.669703	Fibroblast	Down
AW549877	0.19	0.423	4.39394e-09	0.000136445	-0.333998	Fibroblast	Down
Cep85l	0.18	0.396	4.5113e-09	0.000140089	-0.354281	Fibroblast	Down
Fgfr1	0.806	0.656	4.54709e-09	0.000141201	0.501991	Fibroblast	Up
Tspan8	0.045	0.202	4.61974e-09	0.000143457	-0.379797	Fibroblast	Down
Atp13a2	0.048	0.209	4.67437e-09	0.000145153	-0.260056	Fibroblast	Down
Fmo1	0.28	0.491	4.77894e-09	0.0001484	-0.69103	Fibroblast	Down
Pim3	0.675	0.506	4.88227e-09	0.000151609	0.538211	Fibroblast	Up
Ago3	0.152	0.38	4.95038e-09	0.000153724	-0.259296	Fibroblast	Down
Tcf12	0.45	0.653	5.20527e-09	0.000161639	-0.441089	Fibroblast	Down
Rps8	0.979	0.994	5.20725e-09	0.000161701	-0.279937	Fibroblast	Down
Cxcl13	0.125	0.009	5.29247e-09	0.000164347	1.07176	Fibroblast	Up
Zscan26	0.118	0.325	5.43305e-09	0.000168713	-0.265686	Fibroblast	Down
Rasgef1b	0.36	0.175	5.44996e-09	0.000169238	0.521697	Fibroblast	Up
2210016L21Rik	0.142	0.353	5.49646e-09	0.000170682	-0.303887	Fibroblast	Down
Arhgef17	0.183	0.411	5.64789e-09	0.000175384	-0.318428	Fibroblast	Down
Fam71a	0.031	0.178	5.70653e-09	0.000177205	-0.263677	Fibroblast	Down
Myc	0.28	0.101	5.84937e-09	0.00018164	0.44708	Fibroblast	Up
Psip1	0.235	0.463	6.06062e-09	0.0001882	-0.397809	Fibroblast	Down
Atp5e	0.83	0.926	6.18729e-09	0.000192134	-0.368588	Fibroblast	Down
Jun	0.983	0.979	6.19811e-09	0.00019247	0.573312	Fibroblast	Up
Nfya	0.069	0.242	6.35335e-09	0.00019729	-0.277482	Fibroblast	Down
Dbnl	0.176	0.39	6.41942e-09	0.000199342	-0.300193	Fibroblast	Down
Rnf150	0.145	0.356	6.42985e-09	0.000199666	-0.329002	Fibroblast	Down
Ankhd1	0.19	0.414	6.43408e-09	0.000199798	-0.331942	Fibroblast	Down
Ybx3	0.754	0.669	6.45925e-09	0.000200579	0.516145	Fibroblast	Up
Anapc5	0.394	0.638	6.50454e-09	0.000201985	-0.394465	Fibroblast	Down
Mkl2	0.062	0.23	6.58572e-09	0.000204506	-0.262668	Fibroblast	Down
Col4a5	0.291	0.534	6.88374e-09	0.000213761	-0.392973	Fibroblast	Down
Sema3f	0.083	0.258	7.04209e-09	0.000218678	-0.37386	Fibroblast	Down
Prkar2a	0.149	0.35	7.26509e-09	0.000225603	-0.33014	Fibroblast	Down
Cetn2	0.135	0.347	7.31188e-09	0.000227056	-0.250201	Fibroblast	Down
Trib2	0.038	0.19	7.3738e-09	0.000228979	-0.26594	Fibroblast	Down
Creb1	0.166	0.374	7.43565e-09	0.000230899	-0.346751	Fibroblast	Down
Tgm2	0.775	0.702	7.51023e-09	0.000233215	0.803256	Fibroblast	Up
Cdc42	0.837	0.899	7.54455e-09	0.000234281	-0.352507	Fibroblast	Down
Rsrp1	0.737	0.92	7.80365e-09	0.000242327	-0.401998	Fibroblast	Down
Nupr1	0.855	0.936	7.80713e-09	0.000242435	-0.501191	Fibroblast	Down
Slit3	0.737	0.65	8.11807e-09	0.00025209	0.578858	Fibroblast	Up
Eif1a	0.654	0.503	8.13602e-09	0.000252648	0.50971	Fibroblast	Up
Kdelr3	0.152	0.362	8.24926e-09	0.000256164	-0.341123	Fibroblast	Down
Prkch	0.048	0.206	8.45923e-09	0.000262685	-0.288426	Fibroblast	Down
Pbxip1	0.401	0.629	8.47748e-09	0.000263251	-0.401954	Fibroblast	Down
Hjurp	0.111	0.304	8.56987e-09	0.00026612	-0.254765	Fibroblast	Down
Arhgef25	0.197	0.426	8.66076e-09	0.000268943	-0.266116	Fibroblast	Down
H2afz	0.678	0.85	8.81924e-09	0.000273864	-0.402371	Fibroblast	Down
Brd3	0.232	0.448	8.8429e-09	0.000274599	-0.349415	Fibroblast	Down
Slc25a5	0.82	0.785	8.95421e-09	0.000278055	0.501991	Fibroblast	Up
Prr5l	0.08	0.258	8.96278e-09	0.000278321	-0.406943	Fibroblast	Down
Trafd1	0.522	0.362	9.10195e-09	0.000282643	0.53435	Fibroblast	Up
2900097C17Rik	0.519	0.696	9.22048e-09	0.000286324	-0.390235	Fibroblast	Down
Senp7	0.09	0.276	9.32327e-09	0.000289516	-0.280804	Fibroblast	Down
Hgf	0.173	0.38	9.47003e-09	0.000294073	-0.419738	Fibroblast	Down
Anxa6	0.488	0.699	9.7227e-09	0.000301919	-0.399099	Fibroblast	Down
Rtn3	0.488	0.681	9.76828e-09	0.000303334	-0.411172	Fibroblast	Down
Brd9	0.18	0.405	9.91673e-09	0.000307944	-0.309825	Fibroblast	Down
Eef1akmt1	0.087	0.264	1.02474e-08	0.000318211	-0.310623	Fibroblast	Down
Nck1	0.215	0.423	1.02901e-08	0.000319538	-0.379617	Fibroblast	Down
Dmpk	0.097	0.291	1.05495e-08	0.000327595	-0.296793	Fibroblast	Down
Cpt1a	0.204	0.429	1.06835e-08	0.000331754	-0.341613	Fibroblast	Down
Vamp5	0.211	0.433	1.07588e-08	0.000334092	-0.339269	Fibroblast	Down
Taf2	0.066	0.236	1.09181e-08	0.00033904	-0.276556	Fibroblast	Down
Rtl8a	0.166	0.377	1.11497e-08	0.000346233	-0.26954	Fibroblast	Down
Uqcr10	0.612	0.816	1.11797e-08	0.000347163	-0.354461	Fibroblast	Down
1200007C13Rik	0.394	0.209	1.12292e-08	0.000348702	0.586235	Fibroblast	Up
Chordc1	0.145	0.35	1.14339e-08	0.000355055	-0.316494	Fibroblast	Down
Selenom	0.623	0.822	1.16497e-08	0.000361758	-0.400704	Fibroblast	Down
Sdhaf4	0.09	0.267	1.16578e-08	0.000362008	-0.271685	Fibroblast	Down
Arid1a	0.36	0.571	1.18213e-08	0.000367087	-0.398923	Fibroblast	Down
Itsn2	0.19	0.408	1.18819e-08	0.00036897	-0.344917	Fibroblast	Down
Ahnak	0.924	0.966	1.19891e-08	0.000372298	-0.413578	Fibroblast	Down
Gcc2	0.28	0.497	1.20356e-08	0.000373743	-0.410869	Fibroblast	Down
Uba52	0.495	0.706	1.2209e-08	0.000379126	-0.463034	Fibroblast	Down
Tnfsf12	0.329	0.561	1.23233e-08	0.000382676	-0.331647	Fibroblast	Down
Ncbp2	0.104	0.288	1.26432e-08	0.00039261	-0.298497	Fibroblast	Down
Cdc42bpg	0.069	0.236	1.27795e-08	0.000396842	-0.315199	Fibroblast	Down
Ppa2	0.104	0.291	1.28442e-08	0.00039885	-0.265339	Fibroblast	Down
Prelp	0.848	0.957	1.33627e-08	0.000414952	-0.477833	Fibroblast	Down
Atp5k	0.474	0.699	1.34111e-08	0.000416455	-0.37069	Fibroblast	Down
Kank3	0.287	0.512	1.34346e-08	0.000417185	-0.352733	Fibroblast	Down
Pdzd2	0.349	0.577	1.35087e-08	0.000419485	-0.557029	Fibroblast	Down
Zfand6	0.353	0.589	1.39256e-08	0.000432432	-0.343649	Fibroblast	Down
Neurl3	0.066	0.233	1.39479e-08	0.000433125	-0.354694	Fibroblast	Down
Pald1	0.083	0.261	1.42611e-08	0.00044285	-0.262498	Fibroblast	Down
Frmd4b	0.28	0.521	1.43472e-08	0.000445523	-0.368886	Fibroblast	Down
Mapkap1	0.218	0.439	1.45832e-08	0.000452852	-0.366821	Fibroblast	Down
Synj2bp	0.125	0.322	1.47156e-08	0.000456963	-0.279475	Fibroblast	Down
Ttc14	0.232	0.454	1.48314e-08	0.00046056	-0.304719	Fibroblast	Down
Rbbp9	0.083	0.261	1.51998e-08	0.000471998	-0.257319	Fibroblast	Down
Exoc4	0.173	0.387	1.53565e-08	0.000476866	-0.311068	Fibroblast	Down
Colgalt1	0.377	0.635	1.5624e-08	0.000485172	-0.365894	Fibroblast	Down
Rad23a	0.298	0.549	1.56902e-08	0.000487229	-0.315924	Fibroblast	Down
Smagp	0.031	0.172	1.59482e-08	0.00049524	-0.291109	Fibroblast	Down
4931406C07Rik	0.076	0.245	1.59909e-08	0.000496565	-0.262127	Fibroblast	Down
Emp1	0.54	0.77	1.63752e-08	0.000508499	-0.28371	Fibroblast	Down
Cryzl1	0.118	0.313	1.69495e-08	0.000526333	-0.263581	Fibroblast	Down
Psma3	0.83	0.788	1.6978e-08	0.000527217	0.401213	Fibroblast	Up
Ehd2	0.471	0.69	1.72115e-08	0.000534469	-0.375275	Fibroblast	Down
Ccdc88a	0.266	0.472	1.77177e-08	0.000550189	-0.431299	Fibroblast	Down
Sash1	0.356	0.58	1.78867e-08	0.000555435	-0.382442	Fibroblast	Down
Clec11a	0.121	0.301	1.80647e-08	0.000560963	-0.528048	Fibroblast	Down
Tecpr1	0.138	0.331	1.8573e-08	0.000576747	-0.344477	Fibroblast	Down
Ankrd40	0.26	0.485	1.88735e-08	0.00058608	-0.331043	Fibroblast	Down
Ctla2a	0.166	0.371	1.94012e-08	0.000602466	-0.537128	Fibroblast	Down
Smim15	0.246	0.475	1.96032e-08	0.000608737	-0.330114	Fibroblast	Down
Fdps	0.059	0.218	1.96171e-08	0.000609171	-0.266277	Fibroblast	Down
Rpl10a	0.962	0.933	1.97001e-08	0.000611747	0.423529	Fibroblast	Up
Dhcr24	0.048	0.202	2.00153e-08	0.000621534	-0.269258	Fibroblast	Down
Fam114a1	0.183	0.393	2.01458e-08	0.000625589	-0.317138	Fibroblast	Down
Xxylt1	0.08	0.248	2.02595e-08	0.000629119	-0.277783	Fibroblast	Down
Ubr2	0.277	0.512	2.036e-08	0.00063224	-0.370897	Fibroblast	Down
Afap1	0.294	0.509	2.03887e-08	0.00063313	-0.417182	Fibroblast	Down
Helz	0.225	0.436	2.08475e-08	0.000647376	-0.317944	Fibroblast	Down
Sptssa	0.325	0.558	2.09045e-08	0.000649146	-0.323176	Fibroblast	Down
Nectin3	0.128	0.319	2.23306e-08	0.000693433	-0.336756	Fibroblast	Down
Wnk1	0.557	0.761	2.27138e-08	0.000705331	-0.352071	Fibroblast	Down
Hsp90ab1	0.972	0.991	2.31746e-08	0.000719642	-0.308728	Fibroblast	Down
Cavin2	0.612	0.798	2.31863e-08	0.000720003	-0.631759	Fibroblast	Down
Gstt1	0.408	0.629	2.3462e-08	0.000728564	-0.399339	Fibroblast	Down
Zfp354c	0.059	0.218	2.38125e-08	0.000739449	-0.290743	Fibroblast	Down
Mesd	0.332	0.54	2.39648e-08	0.000744178	-0.400233	Fibroblast	Down
Matr3	0.488	0.696	2.40967e-08	0.000748276	-0.301196	Fibroblast	Down
Arl3	0.187	0.396	2.4549e-08	0.00076232	-0.306889	Fibroblast	Down
Kmt5b	0.246	0.475	2.46102e-08	0.000764221	-0.295239	Fibroblast	Down
Hdac5	0.173	0.387	2.49337e-08	0.000774266	-0.272936	Fibroblast	Down
Pfdn5	0.81	0.926	2.57988e-08	0.000801131	-0.318698	Fibroblast	Down
Sept11	0.356	0.592	2.62014e-08	0.000813632	-0.371266	Fibroblast	Down
Parp9	0.332	0.156	2.63871e-08	0.000819399	0.420854	Fibroblast	Up
Syn2	0.118	0.304	2.6427e-08	0.000820638	-0.3828	Fibroblast	Down
S100a8	0.246	0.086	2.69449e-08	0.000836721	0.793704	Fibroblast	Up
Itga6	0.062	0.224	2.77745e-08	0.000862481	-0.440953	Fibroblast	Down
Kcns3	0.1	0.276	2.7938e-08	0.00086756	-0.337796	Fibroblast	Down
Smarcc1	0.152	0.356	2.79569e-08	0.000868147	-0.256853	Fibroblast	Down
Nfil3	0.474	0.294	2.81766e-08	0.000874968	0.524523	Fibroblast	Up
Sgsm2	0.052	0.202	2.82317e-08	0.000876678	-0.302479	Fibroblast	Down
Fam114a2	0.166	0.365	2.83395e-08	0.000880026	-0.31547	Fibroblast	Down
Ints6l	0.08	0.248	2.83596e-08	0.00088065	-0.275717	Fibroblast	Down
Mef2a	0.81	0.908	2.92621e-08	0.000908675	-0.33399	Fibroblast	Down
2010111I01Rik	0.484	0.69	2.94493e-08	0.000914488	-0.42771	Fibroblast	Down
Kdm6b	0.426	0.641	2.98848e-08	0.000928012	-0.395511	Fibroblast	Down
Pik3ca	0.284	0.5	2.99375e-08	0.000929649	-0.36629	Fibroblast	Down
Lims1	0.668	0.804	2.99414e-08	0.000929771	-0.461194	Fibroblast	Down
Acly	0.18	0.393	3.02249e-08	0.000938575	-0.329976	Fibroblast	Down
Mrps33	0.308	0.531	3.18208e-08	0.000988133	-0.33378	Fibroblast	Down
Ufsp2	0.118	0.304	3.25802e-08	0.00101171	-0.268301	Fibroblast	Down
Rasal2	0.1	0.279	3.32019e-08	0.00103102	-0.282646	Fibroblast	Down
Rock1	0.574	0.739	3.38331e-08	0.00105062	-0.402176	Fibroblast	Down
Spr	0.163	0.365	3.50746e-08	0.00108917	-0.292972	Fibroblast	Down
Eif6	0.609	0.497	3.52604e-08	0.00109494	0.563422	Fibroblast	Up
Sec14l1	0.128	0.316	3.64986e-08	0.00113339	-0.269598	Fibroblast	Down
Pcdh18	0.014	0.132	3.74895e-08	0.00116416	-0.251728	Fibroblast	Down
Hp	0.215	0.071	3.764e-08	0.00116883	2.08314	Fibroblast	Up
Ptprg	0.253	0.46	3.79416e-08	0.0011782	-0.392248	Fibroblast	Down
Hdac7	0.235	0.448	3.9227e-08	0.00121812	-0.336451	Fibroblast	Down
Ppp4r4	0.052	0.202	3.94585e-08	0.0012253	-0.3106	Fibroblast	Down
Cirbp	0.554	0.393	3.9751e-08	0.00123439	0.428032	Fibroblast	Up
Axin2	0.201	0.411	4.00679e-08	0.00124423	-0.415933	Fibroblast	Down
Pdgfa	0.093	0.267	4.09041e-08	0.0012702	-0.311393	Fibroblast	Down
Bcam	0.066	0.221	4.14393e-08	0.00128681	-0.377075	Fibroblast	Down
Hoxb4	0.197	0.411	4.18652e-08	0.00130004	-0.309885	Fibroblast	Down
P4ha1	0.301	0.534	4.22893e-08	0.00131321	-0.33451	Fibroblast	Down
Arid4a	0.298	0.488	4.23838e-08	0.00131614	-0.421813	Fibroblast	Down
Nxf1	0.391	0.623	4.26292e-08	0.00132377	-0.400081	Fibroblast	Down
Gja5	0.114	0.301	4.32421e-08	0.0013428	-0.331233	Fibroblast	Down
Ubtf	0.287	0.503	4.36813e-08	0.00135644	-0.390087	Fibroblast	Down
Copz2	0.221	0.457	4.38424e-08	0.00136144	-0.280719	Fibroblast	Down
Cep164	0.08	0.245	4.39763e-08	0.0013656	-0.285965	Fibroblast	Down
Aldh7a1	0.125	0.31	4.39822e-08	0.00136578	-0.252281	Fibroblast	Down
Tmem258	0.419	0.629	4.42411e-08	0.00137382	-0.388425	Fibroblast	Down
Acadm	0.291	0.512	4.44865e-08	0.00138144	-0.350196	Fibroblast	Down
Cat	0.138	0.331	4.45083e-08	0.00138212	-0.310911	Fibroblast	Down
Cuta	0.273	0.488	4.51149e-08	0.00140095	-0.322923	Fibroblast	Down
Hexim1	0.367	0.577	4.58688e-08	0.00142436	-0.435679	Fibroblast	Down
Inpp5a	0.166	0.374	4.63935e-08	0.00144066	-0.26553	Fibroblast	Down
Ppp2r5a	0.301	0.509	4.65063e-08	0.00144416	-0.383834	Fibroblast	Down
Ggh	0.256	0.482	4.65342e-08	0.00144503	-0.252416	Fibroblast	Down
Rfc1	0.221	0.426	4.65966e-08	0.00144696	-0.357165	Fibroblast	Down
Rpl18	0.976	0.969	4.68037e-08	0.00145339	0.400845	Fibroblast	Up
Chst2	0.066	0.224	4.68061e-08	0.00145347	-0.32491	Fibroblast	Down
Serpinb9	0.111	0.291	4.75831e-08	0.0014776	-0.281536	Fibroblast	Down
1500011K16Rik	0.163	0.368	4.80155e-08	0.00149103	-0.290473	Fibroblast	Down
Sqstm1	0.862	0.831	4.80779e-08	0.00149296	0.456322	Fibroblast	Up
Pea15a	0.284	0.488	4.8638e-08	0.00151036	-0.380279	Fibroblast	Down
Kcne4	0.318	0.153	4.8672e-08	0.00151141	0.713534	Fibroblast	Up
Ptch1	0.308	0.534	5.03029e-08	0.00156206	-0.452046	Fibroblast	Down
Cebpg	0.187	0.399	5.09324e-08	0.00158161	-0.28274	Fibroblast	Down
Gna11	0.332	0.555	5.12945e-08	0.00159285	-0.339932	Fibroblast	Down
Plin3	0.263	0.485	5.20206e-08	0.00161539	-0.312017	Fibroblast	Down
Cyp27a1	0.111	0.288	5.23523e-08	0.0016257	-0.281016	Fibroblast	Down
Srp14	0.571	0.755	5.24015e-08	0.00162722	-0.343108	Fibroblast	Down
Slc50a1	0.367	0.607	5.27218e-08	0.00163717	-0.348865	Fibroblast	Down
Cyr61	0.948	0.933	5.31645e-08	0.00165092	0.508957	Fibroblast	Up
Plxna2	0.131	0.328	5.45354e-08	0.00169349	-0.262361	Fibroblast	Down
Emcn	0.059	0.212	5.49305e-08	0.00170576	-0.321791	Fibroblast	Down
Osmr	0.599	0.475	5.55125e-08	0.00172383	0.55137	Fibroblast	Up
Spty2d1	0.443	0.666	5.57659e-08	0.0017317	-0.350123	Fibroblast	Down
Hmg20a	0.104	0.279	5.59811e-08	0.00173838	-0.277744	Fibroblast	Down
Pcf11	0.419	0.641	5.60805e-08	0.00174147	-0.385023	Fibroblast	Down
Golga4	0.235	0.445	5.73218e-08	0.00178001	-0.352319	Fibroblast	Down
Arhgap20	0.197	0.402	5.77167e-08	0.00179228	-0.320411	Fibroblast	Down
Prrc2b	0.526	0.724	5.90428e-08	0.00183346	-0.392468	Fibroblast	Down
Hk2	0.443	0.255	6.07839e-08	0.00188752	0.783693	Fibroblast	Up
Socs1	0.356	0.19	6.08797e-08	0.0018905	0.569725	Fibroblast	Up
G3bp1	0.363	0.577	6.22688e-08	0.00193363	-0.38176	Fibroblast	Down
Arhgef3	0.163	0.35	6.23298e-08	0.00193553	-0.352714	Fibroblast	Down
Hdlbp	0.644	0.791	6.27675e-08	0.00194912	-0.366987	Fibroblast	Down
Gprasp1	0.09	0.264	6.53521e-08	0.00202938	-0.270121	Fibroblast	Down
Wasf2	0.813	0.761	6.54841e-08	0.00203348	0.568859	Fibroblast	Up
Sipa1l2	0.1	0.27	6.55637e-08	0.00203595	-0.358373	Fibroblast	Down
Lima1	0.498	0.73	6.63074e-08	0.00205904	-0.280235	Fibroblast	Down
Ccdc42	0.031	0.163	6.69895e-08	0.00208023	-0.276509	Fibroblast	Down
Zfp266	0.135	0.331	6.7093e-08	0.00208344	-0.250796	Fibroblast	Down
Etfa	0.384	0.613	6.75943e-08	0.00209901	-0.366092	Fibroblast	Down
Zfp260	0.135	0.322	6.87252e-08	0.00213412	-0.278301	Fibroblast	Down
Gstk1	0.093	0.27	6.88409e-08	0.00213772	-0.281951	Fibroblast	Down
B3gnt9	0.163	0.356	6.92305e-08	0.00214982	-0.351554	Fibroblast	Down
Trim56	0.228	0.439	7.08897e-08	0.00220134	-0.336317	Fibroblast	Down
Enc1	0.284	0.123	7.21187e-08	0.0022395	0.513397	Fibroblast	Up
Ndufb3	0.46	0.696	7.27499e-08	0.0022591	-0.308433	Fibroblast	Down
Btf3	0.913	0.902	7.30479e-08	0.00226836	0.365967	Fibroblast	Up
D10Jhu81e	0.118	0.294	7.34672e-08	0.00228138	-0.257351	Fibroblast	Down
Ehmt1	0.156	0.353	7.47815e-08	0.00232219	-0.250785	Fibroblast	Down
Chmp4b	0.72	0.653	7.65844e-08	0.00237818	0.46304	Fibroblast	Up
Taok2	0.145	0.334	7.78648e-08	0.00241794	-0.290877	Fibroblast	Down
Csrp2	0.194	0.402	7.81165e-08	0.00242575	-0.506499	Fibroblast	Down
Maob	0.114	0.301	7.82991e-08	0.00243142	-0.26168	Fibroblast	Down
Gm26802	0.221	0.433	7.91288e-08	0.00245719	-0.467768	Fibroblast	Down
Sfr1	0.651	0.816	8.08864e-08	0.00251177	-0.362686	Fibroblast	Down
Vwf	0.01	0.12	8.12467e-08	0.00252295	-0.597536	Fibroblast	Down
F2r	0.799	0.761	8.28246e-08	0.00257195	0.605715	Fibroblast	Up
Mme	0.388	0.601	8.436e-08	0.00261963	-0.487153	Fibroblast	Down
Sept4	0.706	0.813	8.45819e-08	0.00262652	-0.486217	Fibroblast	Down
Taf1	0.187	0.387	8.49538e-08	0.00263807	-0.29578	Fibroblast	Down
Cfdp1	0.277	0.491	8.59048e-08	0.0026676	-0.320084	Fibroblast	Down
Synrg	0.156	0.359	8.60556e-08	0.00267229	-0.266976	Fibroblast	Down
Arhgap28	0.159	0.353	8.71326e-08	0.00270573	-0.299519	Fibroblast	Down
Tprgl	0.561	0.752	8.89051e-08	0.00276077	-0.312501	Fibroblast	Down
Mkln1	0.36	0.58	9.09858e-08	0.00282538	-0.32991	Fibroblast	Down
Tm4sf1	0.215	0.411	9.32876e-08	0.00289686	-0.493491	Fibroblast	Down
Thbs3	0.107	0.282	9.33428e-08	0.00289857	-0.292131	Fibroblast	Down
Tbc1d9b	0.19	0.393	9.46016e-08	0.00293766	-0.295425	Fibroblast	Down
Unc5c	0.246	0.463	9.93062e-08	0.00308376	-0.359733	Fibroblast	Down
Cast	0.606	0.794	9.93836e-08	0.00308616	-0.370892	Fibroblast	Down
Selenon	0.152	0.35	9.96791e-08	0.00309533	-0.272963	Fibroblast	Down
Nop58	0.391	0.632	9.98702e-08	0.00310127	-0.363288	Fibroblast	Down
Gzmb	0.156	0.031	9.99868e-08	0.00310489	0.405113	Fibroblast	Up
Ppp1r12a	0.488	0.663	1.0147e-07	0.00315095	-0.381101	Fibroblast	Down
Pdcd4	0.225	0.442	1.05663e-07	0.00328117	-0.27777	Fibroblast	Down
N6amt1	0.471	0.291	1.08776e-07	0.00337781	0.442853	Fibroblast	Up
Socs2	0.734	0.656	1.1225e-07	0.00348569	0.584383	Fibroblast	Up
Stim2	0.128	0.304	1.18221e-07	0.00367112	-0.275769	Fibroblast	Down
Cyb5r3	0.374	0.561	1.19533e-07	0.00371184	-0.409361	Fibroblast	Down
Serpine2	0.585	0.761	1.19963e-07	0.0037252	-0.51664	Fibroblast	Down
Srebf2	0.208	0.414	1.20598e-07	0.00374494	-0.323921	Fibroblast	Down
Copa	0.495	0.724	1.22976e-07	0.00381878	-0.345634	Fibroblast	Down
Prkca	0.619	0.469	1.25319e-07	0.00389154	0.422011	Fibroblast	Up
Cntln	0.093	0.261	1.29528e-07	0.00402223	-0.266507	Fibroblast	Down
Mr1	0.111	0.288	1.301e-07	0.00404	-0.254456	Fibroblast	Down
Cltb	0.595	0.509	1.3084e-07	0.00406298	0.523842	Fibroblast	Up
Wdr61	0.173	0.368	1.32075e-07	0.00410133	-0.29589	Fibroblast	Down
Add1	0.457	0.693	1.34926e-07	0.00418986	-0.311625	Fibroblast	Down
Igsf3	0.131	0.307	1.36194e-07	0.00422922	-0.291167	Fibroblast	Down
Pebp1	0.612	0.801	1.38879e-07	0.00431261	-0.29272	Fibroblast	Down
Ecm2	0.242	0.426	1.41028e-07	0.00437935	-0.472992	Fibroblast	Down
Smim27	0.118	0.288	1.42169e-07	0.00441476	-0.299849	Fibroblast	Down
Zfp148	0.315	0.546	1.44134e-07	0.00447579	-0.303845	Fibroblast	Down
1700020I14Rik	0.284	0.482	1.46812e-07	0.00455896	-0.358351	Fibroblast	Down
Ubl3	0.657	0.828	1.47924e-07	0.00459347	-0.396259	Fibroblast	Down
Srek1	0.266	0.485	1.48429e-07	0.00460918	-0.263723	Fibroblast	Down
Ahr	0.118	0.285	1.48499e-07	0.00461134	-0.348242	Fibroblast	Down
Tmpo	0.211	0.414	1.50538e-07	0.00467465	-0.301792	Fibroblast	Down
Slc12a2	0.142	0.322	1.54334e-07	0.00479253	-0.302572	Fibroblast	Down
Lpar1	0.668	0.549	1.55166e-07	0.00481838	0.487893	Fibroblast	Up
Foxo1	0.554	0.387	1.56077e-07	0.00484667	0.549621	Fibroblast	Up
Notch1	0.256	0.472	1.59768e-07	0.00496128	-0.347788	Fibroblast	Down
Ebpl	0.107	0.279	1.63855e-07	0.0050882	-0.262276	Fibroblast	Down
Gpm6b	0.657	0.837	1.64529e-07	0.00510913	-0.409651	Fibroblast	Down
Dync1li2	0.194	0.399	1.71068e-07	0.00531218	-0.283634	Fibroblast	Down
Acaa2	0.426	0.644	1.72226e-07	0.00534813	-0.311985	Fibroblast	Down
Cdc42ep1	0.215	0.42	1.72783e-07	0.00536543	-0.32065	Fibroblast	Down
Clstn1	0.294	0.485	1.72812e-07	0.00536633	-0.357625	Fibroblast	Down
Vstm4	0.478	0.316	1.73586e-07	0.00539037	0.487073	Fibroblast	Up
Sdf2l1	0.138	0.322	1.76163e-07	0.00547039	-0.280463	Fibroblast	Down
Scd1	0.09	0.255	1.80227e-07	0.00559658	-0.302396	Fibroblast	Down
F11r	0.104	0.273	1.84231e-07	0.00572092	-0.262556	Fibroblast	Down
Spats2l	0.138	0.316	1.85896e-07	0.00577264	-0.300812	Fibroblast	Down
Mpv17l2	0.291	0.132	1.8813e-07	0.00584201	0.331186	Fibroblast	Up
Tjp2	0.083	0.239	1.8911e-07	0.00587243	-0.2802	Fibroblast	Down
Cd40	0.156	0.35	1.90304e-07	0.0059095	-0.297406	Fibroblast	Down
Tmed1	0.149	0.334	1.91225e-07	0.0059381	-0.275678	Fibroblast	Down
Ube2z	0.163	0.353	1.93199e-07	0.00599941	-0.26754	Fibroblast	Down
Tmod2	0.048	0.184	1.99492e-07	0.00619483	-0.269116	Fibroblast	Down
Taldo1	0.388	0.629	2.06672e-07	0.0064178	-0.289496	Fibroblast	Down
Pid1	0.571	0.761	2.0724e-07	0.00643542	-0.432256	Fibroblast	Down
Atf7ip	0.26	0.488	2.09892e-07	0.00651777	-0.25786	Fibroblast	Down
Crebbp	0.509	0.693	2.11617e-07	0.00657134	-0.353965	Fibroblast	Down
Rapgef5	0.682	0.549	2.13043e-07	0.00661561	0.58229	Fibroblast	Up
Arrb1	0.26	0.488	2.13444e-07	0.00662806	-0.271613	Fibroblast	Down
Sem1	0.785	0.893	2.15103e-07	0.0066796	-0.299199	Fibroblast	Down
Lyrm2	0.083	0.236	2.15419e-07	0.00668941	-0.277915	Fibroblast	Down
Kansl1l	0.142	0.322	2.17271e-07	0.00674691	-0.285345	Fibroblast	Down
Fzd2	0.114	0.288	2.20927e-07	0.00686044	-0.320618	Fibroblast	Down
Msi2	0.201	0.387	2.21332e-07	0.00687303	-0.35048	Fibroblast	Down
Ivns1abp	0.183	0.377	2.22095e-07	0.00689672	-0.282737	Fibroblast	Down
Pla2g12a	0.439	0.288	2.25361e-07	0.00699814	0.557955	Fibroblast	Up
Msmo1	0.083	0.236	2.2584e-07	0.007013	-0.365025	Fibroblast	Down
Mmp19	0.471	0.316	2.3273e-07	0.00722695	0.475347	Fibroblast	Up
Sntb2	0.408	0.632	2.35351e-07	0.00730835	-0.323453	Fibroblast	Down
Pigp	0.311	0.537	2.38556e-07	0.00740788	-0.292953	Fibroblast	Down
Pank1	0.066	0.212	2.39428e-07	0.00743496	-0.25304	Fibroblast	Down
Smdt1	0.682	0.822	2.4458e-07	0.00759495	-0.339207	Fibroblast	Down
Acbd3	0.304	0.506	2.46053e-07	0.00764068	-0.332182	Fibroblast	Down
Rsrc2	0.526	0.736	2.46878e-07	0.00766632	-0.336444	Fibroblast	Down
Serp1	0.381	0.589	2.54655e-07	0.00790782	-0.39565	Fibroblast	Down
Kmt5a	0.107	0.273	2.57341e-07	0.00799121	-0.261983	Fibroblast	Down
Kpnb1	0.277	0.485	2.61904e-07	0.00813291	-0.283489	Fibroblast	Down
Clk1	0.654	0.822	2.6257e-07	0.00815359	-0.348693	Fibroblast	Down
Tmcc2	0.08	0.224	2.71206e-07	0.00842175	-0.39368	Fibroblast	Down
Bach2	0.076	0.227	2.72247e-07	0.00845409	-0.263218	Fibroblast	Down
Nabp1	0.197	0.396	2.7283e-07	0.0084722	-0.32174	Fibroblast	Down
Gm12840	0.208	0.071	2.74797e-07	0.00853328	0.558303	Fibroblast	Up
Baz1b	0.284	0.506	2.76922e-07	0.00859927	-0.261535	Fibroblast	Down
Per1	0.519	0.362	2.81265e-07	0.00873412	0.40219	Fibroblast	Up
Serinc5	0.121	0.294	2.82541e-07	0.00877376	-0.273835	Fibroblast	Down
Slco3a1	0.318	0.537	2.84884e-07	0.00884651	-0.34391	Fibroblast	Down
Rnf7	0.394	0.598	2.88287e-07	0.00895216	-0.313108	Fibroblast	Down
Axl	0.45	0.27	2.88293e-07	0.00895238	0.442834	Fibroblast	Up
Bet1	0.176	0.365	2.96972e-07	0.00922188	-0.284594	Fibroblast	Down
Taf7	0.246	0.442	3.01135e-07	0.00935116	-0.28414	Fibroblast	Down
Cdc16	0.159	0.353	3.03697e-07	0.00943069	-0.259562	Fibroblast	Down
Gm13889	0.734	0.736	3.04355e-07	0.00945112	1.33258	Fibroblast	Up
Ntn1	0.121	0.291	3.04976e-07	0.00947042	-0.283544	Fibroblast	Down
Marveld1	0.19	0.39	3.06713e-07	0.00952437	-0.294593	Fibroblast	Down
Npm3	0.429	0.261	3.08966e-07	0.00959433	0.447536	Fibroblast	Up
Ostc	0.446	0.647	3.14212e-07	0.00975722	-0.293425	Fibroblast	Down
Lgmn	0.737	0.69	3.1553e-07	0.00979816	0.513506	Fibroblast	Up
Rnh1	0.792	0.745	3.19723e-07	0.00992835	0.394519	Fibroblast	Up
Lsp1	0.242	0.414	3.27752e-07	0.0101777	-0.588555	Fibroblast	Down
Bcas3	0.142	0.313	3.32224e-07	0.0103166	-0.345004	Fibroblast	Down
Nfat5	0.512	0.736	3.3516e-07	0.0104077	-0.26617	Fibroblast	Down
Eif4b	0.298	0.509	3.37624e-07	0.0104842	-0.362322	Fibroblast	Down
Shprh	0.059	0.199	3.37846e-07	0.0104911	-0.267552	Fibroblast	Down
Rpl24	0.965	0.979	3.43026e-07	0.010652	0.340558	Fibroblast	Up
Fkbp1a	0.671	0.773	3.43182e-07	0.0106568	-0.259191	Fibroblast	Down
Marcks	0.81	0.957	3.44431e-07	0.0106956	-0.296761	Fibroblast	Down
Mrpl34	0.187	0.38	3.49671e-07	0.0108583	-0.273591	Fibroblast	Down
Pum1	0.415	0.617	3.53645e-07	0.0109817	-0.297212	Fibroblast	Down
Dusp22	0.118	0.282	3.54847e-07	0.0110191	-0.25736	Fibroblast	Down
Usp34	0.391	0.583	3.57071e-07	0.0110881	-0.361505	Fibroblast	Down
Adra1a	0.204	0.402	3.68525e-07	0.0114438	-0.318195	Fibroblast	Down
Cc2d2a	0.107	0.276	3.75438e-07	0.0116585	-0.273304	Fibroblast	Down
Plec	0.522	0.724	3.77814e-07	0.0117323	-0.283841	Fibroblast	Down
Txlna	0.17	0.356	3.7787e-07	0.011734	-0.272569	Fibroblast	Down
Zcchc17	0.187	0.374	3.78441e-07	0.0117517	-0.252757	Fibroblast	Down
Usp9x	0.481	0.687	3.78475e-07	0.0117528	-0.25051	Fibroblast	Down
Idh2	0.211	0.405	3.86397e-07	0.0119988	-0.304344	Fibroblast	Down
Alcam	0.498	0.669	3.87729e-07	0.0120401	-0.511091	Fibroblast	Down
H2-Eb1	0.118	0.279	3.98304e-07	0.0123685	-0.825499	Fibroblast	Down
Ntan1	0.284	0.485	3.99728e-07	0.0124128	-0.266224	Fibroblast	Down
Cdk14	0.363	0.558	4.06436e-07	0.0126211	-0.380539	Fibroblast	Down
Cyp51	0.055	0.193	4.07013e-07	0.012639	-0.250607	Fibroblast	Down
Klf3	0.419	0.617	4.09724e-07	0.0127231	-0.343588	Fibroblast	Down
Fxyd1	0.81	0.926	4.108e-07	0.0127566	-0.398516	Fibroblast	Down
Lrp6	0.415	0.629	4.15833e-07	0.0129129	-0.298309	Fibroblast	Down
Acadsb	0.533	0.773	4.18456e-07	0.0129943	-0.294826	Fibroblast	Down
Igf2bp2	0.225	0.086	4.23359e-07	0.0131466	0.311989	Fibroblast	Up
Btd	0.104	0.258	4.29977e-07	0.0133521	-0.275315	Fibroblast	Down
Foxn3	0.526	0.718	4.30924e-07	0.0133815	-0.371744	Fibroblast	Down
Clcn4	0.318	0.543	4.3893e-07	0.0136301	-0.30254	Fibroblast	Down
Dag1	0.536	0.721	4.42291e-07	0.0137345	-0.405738	Fibroblast	Down
Tmem128	0.419	0.252	4.42975e-07	0.0137557	0.366679	Fibroblast	Up
Rps6ka3	0.304	0.515	4.43662e-07	0.013777	-0.331278	Fibroblast	Down
Wwp2	0.09	0.242	4.43756e-07	0.01378	-0.298888	Fibroblast	Down
Tmod3	0.637	0.785	4.46184e-07	0.0138554	-0.334412	Fibroblast	Down
Slc22a3	0.076	0.221	4.52027e-07	0.0140368	-0.308712	Fibroblast	Down
Ctsb	0.931	0.905	4.56351e-07	0.0141711	0.338174	Fibroblast	Up
Mtus1	0.415	0.623	4.63e-07	0.0143775	-0.306882	Fibroblast	Down
Slc29a1	0.384	0.604	4.72126e-07	0.0146609	-0.31721	Fibroblast	Down
Hrct1	0.187	0.058	4.72898e-07	0.0146849	0.310379	Fibroblast	Up
Paip2	0.509	0.709	4.7526e-07	0.0147582	-0.361795	Fibroblast	Down
Srsf6	0.401	0.595	4.76075e-07	0.0147836	-0.344781	Fibroblast	Down
Rps27l	0.606	0.801	4.77194e-07	0.0148183	-0.257431	Fibroblast	Down
Stat3	0.817	0.758	4.8637e-07	0.0151032	0.370985	Fibroblast	Up
Trrap	0.163	0.35	4.88296e-07	0.0151631	-0.293818	Fibroblast	Down
Cers4	0.215	0.411	4.93269e-07	0.0153175	-0.303514	Fibroblast	Down
Adamts2	0.806	0.669	4.98064e-07	0.0154664	0.426916	Fibroblast	Up
Ccser2	0.353	0.571	5.01385e-07	0.0155695	-0.325794	Fibroblast	Down
Nipbl	0.505	0.69	5.0549e-07	0.015697	-0.38055	Fibroblast	Down
Fhod1	0.339	0.571	5.07195e-07	0.0157499	-0.337231	Fibroblast	Down
Nedd8	0.616	0.788	5.18612e-07	0.0161045	-0.283373	Fibroblast	Down
Gxylt1	0.159	0.34	5.23311e-07	0.0162504	-0.276211	Fibroblast	Down
Phex	0.062	0.199	5.42715e-07	0.0168529	-0.275496	Fibroblast	Down
Cox14	0.298	0.506	5.44782e-07	0.0169171	-0.288768	Fibroblast	Down
Anxa2	0.651	0.847	5.62021e-07	0.0174524	-0.343729	Fibroblast	Down
Erc1	0.118	0.279	5.73571e-07	0.0178111	-0.266788	Fibroblast	Down
Gadd45g	0.734	0.66	5.74854e-07	0.0178509	0.887275	Fibroblast	Up
Ier2	0.962	0.972	5.89234e-07	0.0182975	0.546186	Fibroblast	Up
Myo9a	0.215	0.411	5.89751e-07	0.0183135	-0.293867	Fibroblast	Down
Abcc5	0.166	0.344	5.93937e-07	0.0184435	-0.272888	Fibroblast	Down
Col14a1	0.242	0.405	6.07497e-07	0.0188646	-0.933667	Fibroblast	Down
Cers6	0.554	0.402	6.09724e-07	0.0189338	0.534367	Fibroblast	Up
Rreb1	0.183	0.374	6.30884e-07	0.0195908	-0.264402	Fibroblast	Down
Pnrc2	0.287	0.488	6.42072e-07	0.0199382	-0.293396	Fibroblast	Down
Fyco1	0.152	0.331	6.43572e-07	0.0199848	-0.266928	Fibroblast	Down
Lgals1	0.827	0.942	6.44265e-07	0.0200064	-0.409572	Fibroblast	Down
Kdm5b	0.294	0.494	6.48916e-07	0.0201508	-0.364261	Fibroblast	Down
Flot1	0.502	0.383	6.53765e-07	0.0203014	0.582399	Fibroblast	Up
Canx	0.692	0.834	6.58438e-07	0.0204465	-0.269956	Fibroblast	Down
Ecscr	0.149	0.313	6.59474e-07	0.0204787	-0.485914	Fibroblast	Down
Dync1i2	0.481	0.681	6.65981e-07	0.0206807	-0.303071	Fibroblast	Down
Cops9	0.405	0.632	6.743e-07	0.020939	-0.298996	Fibroblast	Down
Galnt4	0.055	0.187	6.9995e-07	0.0217356	-0.25878	Fibroblast	Down
Arhgef1	0.27	0.463	7.17945e-07	0.0222944	-0.268815	Fibroblast	Down
Nfkbia	0.858	0.856	7.39365e-07	0.0229595	0.687581	Fibroblast	Up
Ezh1	0.135	0.304	7.52962e-07	0.0233817	-0.287941	Fibroblast	Down
Lyn	0.19	0.371	7.59367e-07	0.0235806	-0.32123	Fibroblast	Down
Pitpnm2	0.093	0.242	7.67012e-07	0.023818	-0.264344	Fibroblast	Down
Rgs7bp	0.035	0.153	7.69367e-07	0.0238912	-0.288848	Fibroblast	Down
Ptgis	0.879	0.865	7.75497e-07	0.0240815	0.473429	Fibroblast	Up
Retnlg	0.121	0.021	7.76841e-07	0.0241232	1.15208	Fibroblast	Up
Wdfy1	0.228	0.086	8.18586e-07	0.0254195	0.25439	Fibroblast	Up
Ndufa7	0.668	0.859	8.22184e-07	0.0255313	-0.310226	Fibroblast	Down
Ifi35	0.526	0.399	8.25752e-07	0.0256421	0.48975	Fibroblast	Up
Dnajc1	0.408	0.62	8.41996e-07	0.0261465	-0.363579	Fibroblast	Down
9930021J03Rik	0.246	0.439	8.61329e-07	0.0267468	-0.303709	Fibroblast	Down
Malsu1	0.377	0.221	8.65808e-07	0.0268859	0.403244	Fibroblast	Up
Lysmd3	0.239	0.445	8.69606e-07	0.0270039	-0.281822	Fibroblast	Down
Ctgf	0.682	0.595	8.87868e-07	0.027571	1.08793	Fibroblast	Up
Ppig	0.429	0.623	8.90761e-07	0.0276608	-0.289156	Fibroblast	Down
Cacnb2	0.149	0.316	8.9705e-07	0.0278561	-0.272728	Fibroblast	Down
Sltm	0.298	0.509	8.97509e-07	0.0278704	-0.321255	Fibroblast	Down
Tsc22d1	0.526	0.721	9.09032e-07	0.0282282	-0.391269	Fibroblast	Down
Hspa4	0.405	0.601	9.12928e-07	0.0283492	-0.315187	Fibroblast	Down
Mical3	0.336	0.546	9.19961e-07	0.0285676	-0.345894	Fibroblast	Down
Gsk3b	0.602	0.785	9.20277e-07	0.0285774	-0.341563	Fibroblast	Down
Fads3	0.471	0.307	9.24669e-07	0.0287137	0.389125	Fibroblast	Up
Osgin1	0.315	0.153	9.70475e-07	0.0301362	0.35301	Fibroblast	Up
Tmem245	0.215	0.399	9.78262e-07	0.030378	-0.279742	Fibroblast	Down
Nrd1	0.329	0.54	9.82274e-07	0.0305025	-0.292834	Fibroblast	Down
Atg5	0.176	0.356	9.90012e-07	0.0307429	-0.25773	Fibroblast	Down
Sh3bgrl3	0.401	0.62	9.94202e-07	0.030873	-0.26013	Fibroblast	Down
Mocs1	0.18	0.058	1.00699e-06	0.0312701	0.254757	Fibroblast	Up
Gfpt1	0.176	0.365	1.02045e-06	0.0316879	-0.272832	Fibroblast	Down
Cdon	0.048	0.175	1.02603e-06	0.0318613	-0.272289	Fibroblast	Down
Prkce	0.142	0.307	1.0301e-06	0.0319878	-0.341616	Fibroblast	Down
Gan	0.159	0.331	1.03639e-06	0.0321832	-0.287562	Fibroblast	Down
Ptpra	0.377	0.598	1.04137e-06	0.0323377	-0.269224	Fibroblast	Down
Romo1	0.491	0.681	1.04254e-06	0.0323741	-0.339237	Fibroblast	Down
Fos	0.972	0.988	1.06178e-06	0.0329715	0.534451	Fibroblast	Up
Cmip	0.246	0.429	1.06179e-06	0.0329716	-0.308812	Fibroblast	Down
Pknox1	0.076	0.215	1.06255e-06	0.0329953	-0.256976	Fibroblast	Down
Ces2g	0.076	0.218	1.0779e-06	0.0334719	-0.257137	Fibroblast	Down
Dmxl1	0.294	0.497	1.1032e-06	0.0342576	-0.315826	Fibroblast	Down
Nav2	0.17	0.35	1.1097e-06	0.0344595	-0.307139	Fibroblast	Down
Serinc3	0.92	0.908	1.11085e-06	0.0344952	0.38002	Fibroblast	Up
Pum2	0.415	0.62	1.13322e-06	0.0351899	-0.313169	Fibroblast	Down
Mllt3	0.197	0.383	1.14399e-06	0.0355243	-0.267206	Fibroblast	Down
Fnta	0.18	0.359	1.17796e-06	0.0365792	-0.255035	Fibroblast	Down
Prkacb	0.26	0.454	1.17879e-06	0.0366049	-0.268536	Fibroblast	Down
Use1	0.398	0.61	1.18073e-06	0.0366652	-0.291405	Fibroblast	Down
Emc10	0.474	0.69	1.19551e-06	0.0371241	-0.2721	Fibroblast	Down
Cilp	0.024	0.132	1.20756e-06	0.0374985	-0.622454	Fibroblast	Down
Tm2d2	0.467	0.678	1.20808e-06	0.0375144	-0.275864	Fibroblast	Down
Psmb2	0.699	0.617	1.21657e-06	0.0377781	0.41028	Fibroblast	Up
Fut11	0.163	0.334	1.21726e-06	0.0377997	-0.267997	Fibroblast	Down
Diaph1	0.232	0.42	1.27589e-06	0.0396202	-0.273162	Fibroblast	Down
Aig1	0.194	0.38	1.27769e-06	0.0396761	-0.268865	Fibroblast	Down
Lamtor4	0.322	0.518	1.28808e-06	0.0399987	-0.293222	Fibroblast	Down
Cop1	0.249	0.436	1.28858e-06	0.0400144	-0.286829	Fibroblast	Down
Cacybp	0.28	0.485	1.2932e-06	0.0401577	-0.271547	Fibroblast	Down
Arhgap29	0.457	0.607	1.2935e-06	0.0401672	-0.457681	Fibroblast	Down
Stag2	0.304	0.5	1.35452e-06	0.0420619	-0.353105	Fibroblast	Down
Med28	0.298	0.497	1.37067e-06	0.0425635	-0.264442	Fibroblast	Down
Kmt2a	0.45	0.653	1.40034e-06	0.0434848	-0.250116	Fibroblast	Down
Ubn2	0.304	0.503	1.41539e-06	0.043952	-0.290432	Fibroblast	Down
Rpl19	0.983	0.988	1.43869e-06	0.0446757	0.333872	Fibroblast	Up
Mark1	0.187	0.064	1.44002e-06	0.0447169	0.25364	Fibroblast	Up
Csnk2a1	0.235	0.426	1.4699e-06	0.0456448	-0.266112	Fibroblast	Down
St8sia2	0.128	0.282	1.48896e-06	0.0462367	-0.333007	Fibroblast	Down
Mib1	0.266	0.457	1.4919e-06	0.0463278	-0.308951	Fibroblast	Down
Eng	0.367	0.525	1.54411e-06	0.0479492	-0.726321	Fibroblast	Down
Sri	0.516	0.709	1.55831e-06	0.0483901	-0.276502	Fibroblast	Down
Ap3m1	0.152	0.325	1.57885e-06	0.0490281	-0.264902	Fibroblast	Down

## Sheet: Macrophage-genes
SYMBOL	pct.1	pct.2	p_value	adjusted p_value	log2FC	Celltype	Up/Down-regulatio
Fcgr4	0.845	0.119	7.24565e-32	2.24999e-27	2.3048	Macrophage	Up
Ly6a	0.884	0.263	4.91598e-31	1.52656e-26	2.53879	Macrophage	Up
Tmem176b	0.271	0.881	4.67317e-30	1.45116e-25	-2.09924	Macrophage	Down
Irf7	0.884	0.237	1.24969e-29	3.88065e-25	1.83835	Macrophage	Up
Plin2	0.974	0.695	2.05588e-29	6.38412e-25	1.95908	Macrophage	Up
Cd83	0.387	0.907	1.54448e-27	4.79607e-23	-2.44685	Macrophage	Down
Ly6c2	0.832	0.153	2.32406e-27	7.2169e-23	2.58747	Macrophage	Up
Serpina3g	0.735	0.051	3.01535e-27	9.36356e-23	2.11195	Macrophage	Up
Oasl1	0.755	0.085	6.63752e-27	2.06115e-22	1.9987	Macrophage	Up
AW112010	0.852	0.314	3.13987e-26	9.75025e-22	2.47787	Macrophage	Up
Slfn1	0.729	0.076	5.24357e-26	1.62828e-21	1.34836	Macrophage	Up
Zbp1	0.819	0.237	1.06504e-25	3.30728e-21	1.7056	Macrophage	Up
Tmem176a	0.252	0.831	1.15716e-25	3.59334e-21	-1.87229	Macrophage	Down
Fkbp5	0.735	0.093	1.36141e-25	4.22757e-21	1.36653	Macrophage	Up
B2m	0.994	1	6.84891e-25	2.12679e-20	1.05669	Macrophage	Up
Acod1	0.645	0.034	2.22859e-24	6.92044e-20	2.98467	Macrophage	Up
H2-Aa	0.477	0.907	2.62354e-24	8.14686e-20	-2.57326	Macrophage	Down
Cd74	0.742	0.966	5.59617e-24	1.73778e-19	-2.53936	Macrophage	Down
Slfn2	0.974	0.831	6.09913e-24	1.89396e-19	1.35334	Macrophage	Up
Txn1	0.923	0.754	2.21438e-23	6.87633e-19	1.77643	Macrophage	Up
Psmb10	0.884	0.525	7.09671e-23	2.20374e-18	1.36187	Macrophage	Up
H2-Ab1	0.542	0.915	1.08084e-22	3.35635e-18	-2.32387	Macrophage	Down
H2-T22	0.832	0.339	1.25864e-22	3.90844e-18	1.19429	Macrophage	Up
Ifi204	0.877	0.373	1.85961e-22	5.77465e-18	1.49161	Macrophage	Up
Tspo	0.929	0.729	4.1613e-22	1.29221e-17	1.28647	Macrophage	Up
Cd274	0.8	0.254	6.11436e-22	1.89869e-17	1.5746	Macrophage	Up
Fbxl5	0.781	0.237	6.46615e-22	2.00793e-17	1.56231	Macrophage	Up
Irgm1	0.697	0.11	1.13269e-21	3.51733e-17	1.21462	Macrophage	Up
H2-K1	0.987	0.958	1.18588e-21	3.6825e-17	0.957526	Macrophage	Up
Pkm	0.916	0.814	1.31763e-21	4.09163e-17	1.33407	Macrophage	Up
Pla2g7	0.884	0.407	1.70002e-21	5.27908e-17	1.61205	Macrophage	Up
Ifi27l2a	0.961	0.805	2.26321e-21	7.02793e-17	1.7121	Macrophage	Up
Rbm3	0.935	0.847	2.84283e-21	8.82784e-17	1.13991	Macrophage	Up
Nav1	0.129	0.636	5.05347e-21	1.56925e-16	-1.30963	Macrophage	Down
Gbp2	0.723	0.161	5.20341e-21	1.61582e-16	1.93106	Macrophage	Up
Ifi47	0.69	0.11	5.60168e-21	1.73949e-16	1.27376	Macrophage	Up
H2-Eb1	0.439	0.847	7.58566e-21	2.35558e-16	-2.4094	Macrophage	Down
Gapdh	0.935	0.856	8.01484e-21	2.48885e-16	1.23772	Macrophage	Up
Gm42418	1	1	8.61369e-21	2.67481e-16	-0.879344	Macrophage	Down
H2-DMa	0.626	0.847	1.86545e-20	5.79277e-16	-1.71138	Macrophage	Down
Isg15	0.794	0.263	3.82206e-20	1.18687e-15	1.77375	Macrophage	Up
Rsad2	0.645	0.093	7.74353e-20	2.4046e-15	1.98535	Macrophage	Up
Iigp1	0.548	0.017	1.19385e-19	3.70726e-15	1.54889	Macrophage	Up
Rtp4	0.735	0.161	2.02229e-19	6.27983e-15	0.957526	Macrophage	Up
Bst2	0.91	0.636	2.2446e-19	6.97014e-15	1.45287	Macrophage	Up
Lgals3	0.981	0.839	2.58439e-19	8.02531e-15	1.18881	Macrophage	Up
Fpr2	0.568	0.051	2.76446e-19	8.58447e-15	1.6696	Macrophage	Up
Hp	0.677	0.153	2.99726e-19	9.30739e-15	2.6399	Macrophage	Up
Glrx	0.742	0.263	5.25201e-19	1.63091e-14	1.33545	Macrophage	Up
Lcn2	0.523	0.017	7.25154e-19	2.25182e-14	2.41063	Macrophage	Up
H2-D1	1	1	7.90822e-19	2.45574e-14	0.66102	Macrophage	Up
Mgl2	0.077	0.551	1.02843e-18	3.19357e-14	-2.4459	Macrophage	Down
Pycard	0.884	0.61	1.06732e-18	3.31435e-14	1.32927	Macrophage	Up
Mef2c	0.213	0.661	1.4214e-18	4.41386e-14	-1.46861	Macrophage	Down
Cndp2	0.852	0.424	2.00006e-18	6.21079e-14	1.22869	Macrophage	Up
Saa3	0.619	0.085	2.09711e-18	6.51216e-14	3.73449	Macrophage	Up
Rnh1	0.903	0.678	2.98087e-18	9.25648e-14	1.1869	Macrophage	Up
Esd	0.884	0.602	3.66312e-18	1.13751e-13	1.3072	Macrophage	Up
Fosb	0.503	0.847	3.97906e-18	1.23562e-13	-1.62062	Macrophage	Down
Sod2	0.897	0.576	4.01618e-18	1.24714e-13	1.90142	Macrophage	Up
Psmc1	0.742	0.237	4.33667e-18	1.34667e-13	1.01294	Macrophage	Up
Gsr	0.781	0.347	4.95979e-18	1.54016e-13	1.40893	Macrophage	Up
Ifi205	0.632	0.093	6.78876e-18	2.10811e-13	1.41191	Macrophage	Up
mt-Nd3	0.768	0.941	7.47802e-18	2.32215e-13	-1.03601	Macrophage	Down
Fam26f	0.542	0.051	1.73203e-17	5.37846e-13	1.26865	Macrophage	Up
Msrb1	0.903	0.5	2.24435e-17	6.96937e-13	1.17458	Macrophage	Up
Cfl1	0.968	0.941	2.24757e-17	6.97938e-13	0.796377	Macrophage	Up
Gbp5	0.555	0.059	2.87546e-17	8.92915e-13	1.39441	Macrophage	Up
Lgals3bp	0.813	0.331	3.09646e-17	9.61543e-13	1.37635	Macrophage	Up
Psmb8	0.942	0.788	3.97223e-17	1.2335e-12	0.936113	Macrophage	Up
Prdx5	0.929	0.78	4.18683e-17	1.30014e-12	1.74101	Macrophage	Up
Trf	0.206	0.653	4.21189e-17	1.30792e-12	-1.65905	Macrophage	Down
Ms4a4c	0.794	0.322	4.23494e-17	1.31508e-12	1.49402	Macrophage	Up
Cd300lf	0.716	0.22	4.29673e-17	1.33427e-12	1.18322	Macrophage	Up
Cyba	0.961	0.966	6.18246e-17	1.91984e-12	0.890378	Macrophage	Up
Scand1	0.91	0.695	6.30682e-17	1.95846e-12	1.06745	Macrophage	Up
S100a6	0.961	0.771	6.89935e-17	2.14246e-12	1.39243	Macrophage	Up
Ptpn1	0.916	0.686	1.56463e-16	4.85865e-12	1.24398	Macrophage	Up
Pnp	0.877	0.602	2.72132e-16	8.45051e-12	1.04001	Macrophage	Up
Stat1	0.787	0.339	2.763e-16	8.57995e-12	1.0953	Macrophage	Up
Psmb4	0.916	0.72	3.60303e-16	1.11885e-11	0.839427	Macrophage	Up
Cd38	0.632	0.144	3.684e-16	1.14399e-11	1.07378	Macrophage	Up
Rsrp1	0.91	0.525	3.81977e-16	1.18615e-11	1.05392	Macrophage	Up
H2-T23	0.916	0.661	3.93207e-16	1.22103e-11	1.03888	Macrophage	Up
Cst3	0.961	0.992	4.25791e-16	1.32221e-11	-1.34132	Macrophage	Down
Plac8	0.897	0.381	5.12089e-16	1.59019e-11	1.29962	Macrophage	Up
S100a8	0.529	0.059	5.68152e-16	1.76428e-11	3.33527	Macrophage	Up
Trafd1	0.8	0.364	6.43201e-16	1.99733e-11	0.903029	Macrophage	Up
Irf1	0.845	0.424	7.2018e-16	2.23637e-11	1.33844	Macrophage	Up
Ccl5	0.697	0.186	7.98949e-16	2.48098e-11	1.45825	Macrophage	Up
Rps29	0.987	0.992	9.01097e-16	2.79818e-11	-0.523038	Macrophage	Down
Xaf1	0.619	0.119	1.01025e-15	3.13713e-11	0.690768	Macrophage	Up
Psmd8	0.91	0.636	1.09394e-15	3.39703e-11	0.892302	Macrophage	Up
H2-DMb1	0.452	0.78	1.11569e-15	3.46456e-11	-1.35773	Macrophage	Down
mt-Nd2	0.968	0.983	1.18837e-15	3.69026e-11	-0.818249	Macrophage	Down
Tap1	0.852	0.483	1.60585e-15	4.98664e-11	0.913931	Macrophage	Up
Slc31a2	0.69	0.212	1.72204e-15	5.34745e-11	0.88521	Macrophage	Up
Hmox1	0.845	0.441	2.23419e-15	6.93783e-11	2.65413	Macrophage	Up
Clec4e	0.781	0.322	2.46391e-15	7.65119e-11	1.66157	Macrophage	Up
Il18bp	0.49	0.042	2.95473e-15	9.17533e-11	0.811147	Macrophage	Up
Rpl37a	0.968	0.975	3.06872e-15	9.52928e-11	-0.603018	Macrophage	Down
Samhd1	0.929	0.661	3.12367e-15	9.69993e-11	1.11595	Macrophage	Up
Tpt1	0.987	1	4.03175e-15	1.25198e-10	-0.563245	Macrophage	Down
Hck	0.845	0.483	4.07372e-15	1.26501e-10	1.16	Macrophage	Up
Psmb6	0.89	0.669	5.53044e-15	1.71737e-10	0.911345	Macrophage	Up
H2-Q7	0.916	0.686	6.35606e-15	1.97375e-10	1.12701	Macrophage	Up
Psmb5	0.819	0.5	7.00431e-15	2.17505e-10	0.832753	Macrophage	Up
Ifit2	0.439	0.017	7.80571e-15	2.42391e-10	1.23573	Macrophage	Up
Rpl35a	0.974	0.992	9.86407e-15	3.06309e-10	-0.57652	Macrophage	Down
Mxd1	0.742	0.28	1.22369e-14	3.79992e-10	1.09558	Macrophage	Up
Cfb	0.445	0.025	1.33454e-14	4.14414e-10	0.714068	Macrophage	Up
Fcgr1	0.832	0.347	1.52309e-14	4.72966e-10	0.948629	Macrophage	Up
Acp5	0.639	0.212	1.70548e-14	5.29603e-10	1.39534	Macrophage	Up
Ms4a6d	0.819	0.458	1.81492e-14	5.63587e-10	1.25394	Macrophage	Up
Ifi213	0.484	0.051	1.832e-14	5.6889e-10	0.603966	Macrophage	Up
Gbp4	0.51	0.076	1.96718e-14	6.10867e-10	0.804642	Macrophage	Up
Chmp4b	0.897	0.602	2.15449e-14	6.69035e-10	0.774173	Macrophage	Up
Kctd12	0.626	0.856	2.74483e-14	8.52351e-10	-1.11963	Macrophage	Down
Psma6	0.839	0.602	2.8611e-14	8.88457e-10	0.921554	Macrophage	Up
Psmb2	0.871	0.525	4.08271e-14	1.2678e-09	0.860438	Macrophage	Up
Lgals1	0.877	0.678	4.42255e-14	1.37333e-09	1.52144	Macrophage	Up
Cx3cr1	0.116	0.517	4.6034e-14	1.42949e-09	-1.61299	Macrophage	Down
Cstb	0.897	0.754	4.88225e-14	1.51609e-09	1.05997	Macrophage	Up
Cox5b	0.916	0.78	5.10829e-14	1.58628e-09	0.839668	Macrophage	Up
Cebpb	0.981	0.856	7.51156e-14	2.33257e-09	1.16344	Macrophage	Up
Rel	0.748	0.898	9.81228e-14	3.04701e-09	-1.19736	Macrophage	Down
Tnfaip2	0.768	0.356	1.05112e-13	3.26404e-09	1.40459	Macrophage	Up
Pirb	0.903	0.661	1.11011e-13	3.44722e-09	0.989293	Macrophage	Up
Hpgd	0.084	0.466	1.19937e-13	3.7244e-09	-1.14052	Macrophage	Down
Pfn1	0.974	0.966	1.23462e-13	3.83385e-09	0.685467	Macrophage	Up
Pgam1	0.832	0.585	1.29642e-13	4.02578e-09	0.946911	Macrophage	Up
Ctsb	0.994	0.949	1.31674e-13	4.08886e-09	0.867323	Macrophage	Up
Batf2	0.419	0.025	1.33555e-13	4.14728e-09	0.644915	Macrophage	Up
Lrrc25	0.826	0.441	1.48313e-13	4.60557e-09	0.818567	Macrophage	Up
Ak2	0.774	0.373	1.82715e-13	5.67386e-09	0.875211	Macrophage	Up
Aprt	0.845	0.508	1.85913e-13	5.77315e-09	0.980056	Macrophage	Up
Ifi209	0.684	0.22	1.88625e-13	5.85737e-09	0.768617	Macrophage	Up
Ikbke	0.465	0.059	2.85356e-13	8.86115e-09	0.697438	Macrophage	Up
Parp14	0.787	0.381	3.37149e-13	1.04695e-08	0.965985	Macrophage	Up
Gbp7	0.665	0.195	3.74848e-13	1.16401e-08	0.859038	Macrophage	Up
Nupr1	0.813	0.347	3.97725e-13	1.23506e-08	1.09687	Macrophage	Up
F10	0.645	0.237	3.99e-13	1.23902e-08	1.91246	Macrophage	Up
Klhl6	0.632	0.22	4.21904e-13	1.31014e-08	0.819931	Macrophage	Up
Ms4a6c	0.89	0.669	4.86255e-13	1.50997e-08	1.11269	Macrophage	Up
2810474O19Rik	0.897	0.619	5.09481e-13	1.58209e-08	1.13048	Macrophage	Up
Psma5	0.826	0.576	6.37047e-13	1.97822e-08	0.800579	Macrophage	Up
Spi1	0.955	0.89	7.38248e-13	2.29248e-08	0.838079	Macrophage	Up
Spon1	0.394	0.017	8.05217e-13	2.50044e-08	0.554288	Macrophage	Up
Upp1	0.394	0.025	9.26275e-13	2.87636e-08	1.02809	Macrophage	Up
Slfn4	0.452	0.051	9.47831e-13	2.9433e-08	0.989416	Macrophage	Up
Noct	0.665	0.195	1.05719e-12	3.28288e-08	0.781665	Macrophage	Up
Ass1	0.497	0.093	1.11277e-12	3.45549e-08	0.654857	Macrophage	Up
Ifi211	0.619	0.212	1.12463e-12	3.49231e-08	0.857761	Macrophage	Up
Oasl2	0.542	0.11	1.14949e-12	3.56951e-08	0.824469	Macrophage	Up
Cfh	0.194	0.551	1.18191e-12	3.6702e-08	-1.44996	Macrophage	Down
Psme2	0.865	0.61	1.33109e-12	4.13343e-08	0.810693	Macrophage	Up
Ctsd	0.961	0.746	1.56944e-12	4.87358e-08	0.851095	Macrophage	Up
Tax1bp1	0.91	0.771	1.65023e-12	5.12446e-08	0.861556	Macrophage	Up
Uqcrq	0.916	0.729	1.88656e-12	5.85833e-08	0.744072	Macrophage	Up
Psme1	0.916	0.763	1.90744e-12	5.92317e-08	0.703385	Macrophage	Up
Igtp	0.574	0.161	2.1665e-12	6.72763e-08	0.727844	Macrophage	Up
Psma2	0.871	0.653	3.15473e-12	9.79638e-08	0.701263	Macrophage	Up
Psma7	0.916	0.78	5.17371e-12	1.60659e-07	0.748549	Macrophage	Up
Elob	0.955	0.78	5.29152e-12	1.64318e-07	0.733045	Macrophage	Up
Ftl1	0.987	0.992	5.70608e-12	1.77191e-07	0.975675	Macrophage	Up
Batf	0.677	0.246	7.19412e-12	2.23399e-07	0.728002	Macrophage	Up
Magohb	0.555	0.153	7.53847e-12	2.34092e-07	0.707654	Macrophage	Up
Chil3	0.645	0.297	8.67981e-12	2.69534e-07	3.6563	Macrophage	Up
Ctsz	0.974	0.958	9.17841e-12	2.85017e-07	0.736127	Macrophage	Up
Psmb3	0.865	0.712	1.15161e-11	3.57608e-07	0.792527	Macrophage	Up
Gm21188	0.542	0.127	1.21476e-11	3.77221e-07	0.595189	Macrophage	Up
Mkrn1	0.845	0.551	1.3327e-11	4.13842e-07	0.83701	Macrophage	Up
Gpr141	0.594	0.195	1.71552e-11	5.3272e-07	0.88999	Macrophage	Up
March1	0.652	0.229	1.76929e-11	5.49418e-07	0.616121	Macrophage	Up
Dtx3l	0.6	0.178	1.85345e-11	5.7555e-07	0.463155	Macrophage	Up
Fcer1g	0.968	0.932	1.99883e-11	6.20695e-07	0.847276	Macrophage	Up
Ndufb7	0.884	0.695	2.34247e-11	7.27407e-07	0.730288	Macrophage	Up
Rps27	0.974	0.958	2.39659e-11	7.44213e-07	-0.705964	Macrophage	Down
Cxcl10	0.684	0.254	2.45458e-11	7.62219e-07	1.39131	Macrophage	Up
Pnpla2	0.665	0.254	2.46487e-11	7.65415e-07	0.767433	Macrophage	Up
Ifit1	0.432	0.059	2.82681e-11	8.77809e-07	0.620187	Macrophage	Up
Rps15	0.961	0.983	3.11899e-11	9.68541e-07	-0.553197	Macrophage	Down
Tcf7l2	0.652	0.254	3.28768e-11	1.02092e-06	1.09364	Macrophage	Up
Gm4951	0.381	0.034	3.31234e-11	1.02858e-06	0.542165	Macrophage	Up
Ddx3x	0.671	0.847	3.86371e-11	1.1998e-06	-0.868033	Macrophage	Down
Atf3	0.819	0.907	4.1959e-11	1.30295e-06	-1.59503	Macrophage	Down
Fam129a	0.316	0.61	4.56705e-11	1.41821e-06	-1.08872	Macrophage	Down
Ifi206	0.394	0.042	4.58342e-11	1.42329e-06	0.464269	Macrophage	Up
Psmb1	0.877	0.771	4.61007e-11	1.43156e-06	0.706128	Macrophage	Up
Pltp	0.29	0.661	4.65616e-11	1.44588e-06	-1.09559	Macrophage	Down
Bst1	0.581	0.161	4.66041e-11	1.4472e-06	0.651119	Macrophage	Up
St8sia4	0.206	0.559	4.70425e-11	1.46081e-06	-0.734712	Macrophage	Down
Nod1	0.523	0.136	4.98281e-11	1.54731e-06	0.641294	Macrophage	Up
Slc28a2	0.51	0.127	6.86759e-11	2.13259e-06	0.756172	Macrophage	Up
Ap2s1	0.865	0.602	7.70244e-11	2.39184e-06	0.553251	Macrophage	Up
Ifitm3	0.974	0.822	7.82206e-11	2.42898e-06	0.784517	Macrophage	Up
Mvp	0.755	0.381	7.98232e-11	2.47875e-06	0.776504	Macrophage	Up
Rhov	0.316	0.008	8.91006e-11	2.76684e-06	0.560628	Macrophage	Up
Cycs	0.813	0.534	9.28521e-11	2.88334e-06	0.77782	Macrophage	Up
Daxx	0.548	0.153	1.06444e-10	3.3054e-06	0.566438	Macrophage	Up
Gns	0.845	0.508	1.0828e-10	3.36242e-06	0.777982	Macrophage	Up
Alas1	0.606	0.195	1.20119e-10	3.73005e-06	0.591713	Macrophage	Up
Ube2l3	0.897	0.678	1.20866e-10	3.75326e-06	0.651129	Macrophage	Up
Lair1	0.755	0.314	1.33163e-10	4.13513e-06	0.605596	Macrophage	Up
Sys1	0.774	0.458	1.6639e-10	5.1669e-06	0.700045	Macrophage	Up
Grn	0.942	0.797	1.69804e-10	5.27293e-06	0.904785	Macrophage	Up
Vamp8	0.897	0.797	1.71797e-10	5.3348e-06	0.642647	Macrophage	Up
1110008P14Rik	0.568	0.178	1.74713e-10	5.42535e-06	0.577744	Macrophage	Up
N4bp1	0.813	0.458	1.7833e-10	5.53768e-06	0.779557	Macrophage	Up
Mdm2	0.826	0.508	1.80383e-10	5.60144e-06	1.1241	Macrophage	Up
Cd209a	0	0.237	1.81578e-10	5.63855e-06	-1.68396	Macrophage	Down
Cdc42ep2	0.529	0.169	1.81717e-10	5.64287e-06	0.773489	Macrophage	Up
Gm19951	0.355	0.034	1.9769e-10	6.13887e-06	0.679234	Macrophage	Up
Sec61g	0.91	0.814	2.10801e-10	6.54601e-06	0.73916	Macrophage	Up
Fcrls	0.019	0.28	2.20452e-10	6.8457e-06	-1.11304	Macrophage	Down
Aurkaip1	0.806	0.441	2.2995e-10	7.14065e-06	0.643156	Macrophage	Up
Tnip1	0.697	0.339	2.52762e-10	7.84903e-06	0.809663	Macrophage	Up
Elof1	0.639	0.271	3.02409e-10	9.39071e-06	0.579153	Macrophage	Up
Dapk1	0.097	0.398	3.48317e-10	1.08163e-05	-0.728355	Macrophage	Down
Atp5g3	0.832	0.593	3.60533e-10	1.11956e-05	0.728342	Macrophage	Up
mt-Nd1	0.968	0.992	3.67864e-10	1.14233e-05	-0.547746	Macrophage	Down
Clec4a2	0.723	0.339	3.84269e-10	1.19327e-05	0.972222	Macrophage	Up
0610012G03Rik	0.697	0.331	4.24848e-10	1.31928e-05	0.744847	Macrophage	Up
Cd9	0.419	0.644	4.52879e-10	1.40632e-05	-1.73026	Macrophage	Down
Psmd3	0.652	0.246	4.66603e-10	1.44894e-05	0.595001	Macrophage	Up
Ciita	0.123	0.441	4.8338e-10	1.50104e-05	-0.877252	Macrophage	Down
Ly6e	0.955	0.788	5.03854e-10	1.56462e-05	0.720612	Macrophage	Up
Cd81	0.361	0.669	5.35473e-10	1.66281e-05	-1.14941	Macrophage	Down
Pla2g16	0.645	0.237	5.48775e-10	1.70411e-05	0.497453	Macrophage	Up
Atp5g1	0.865	0.72	5.51607e-10	1.71291e-05	0.773796	Macrophage	Up
Eno1	0.845	0.576	5.56683e-10	1.72867e-05	0.62573	Macrophage	Up
Ccdc71l	0.561	0.169	5.7194e-10	1.77605e-05	0.626492	Macrophage	Up
Ddx5	0.955	0.975	6.61071e-10	2.05282e-05	-0.587719	Macrophage	Down
Ms4a6b	0.806	0.458	6.66414e-10	2.06941e-05	0.833741	Macrophage	Up
Ehd1	0.877	0.636	6.85347e-10	2.12821e-05	0.716967	Macrophage	Up
Zfhx3	0.271	0.559	7.31575e-10	2.27176e-05	-1.03286	Macrophage	Down
Edf1	0.858	0.644	7.31722e-10	2.27221e-05	0.594531	Macrophage	Up
Chmp2a	0.884	0.653	7.72932e-10	2.40019e-05	0.610632	Macrophage	Up
Rps4x	0.955	0.975	7.72989e-10	2.40036e-05	-0.551431	Macrophage	Down
Pdcd6	0.735	0.381	7.82176e-10	2.42889e-05	0.540137	Macrophage	Up
Casp1	0.626	0.229	8.03985e-10	2.49661e-05	0.625163	Macrophage	Up
Rps21	0.955	0.975	8.23575e-10	2.55745e-05	-0.572149	Macrophage	Down
Mmp8	0.335	0.034	8.60189e-10	2.67115e-05	0.82179	Macrophage	Up
Tmem192	0.477	0.119	8.61261e-10	2.67447e-05	0.401794	Macrophage	Up
Plbd1	0.497	0.678	9.42832e-10	2.92778e-05	-1.4343	Macrophage	Down
Prdx1	0.916	0.915	9.5677e-10	2.97106e-05	1.5157	Macrophage	Up
Phf11d	0.484	0.11	1.00278e-09	3.11394e-05	0.443724	Macrophage	Up
Tarm1	0.271	0	1.01982e-09	3.16686e-05	0.455652	Macrophage	Up
Zfp36l1	0.626	0.831	1.07962e-09	3.35254e-05	-0.902711	Macrophage	Down
Rbpj	0.626	0.746	1.08148e-09	3.35832e-05	-1.01093	Macrophage	Down
Eif4ebp1	0.69	0.339	1.10209e-09	3.42231e-05	0.745146	Macrophage	Up
Hexa	0.671	0.805	1.17632e-09	3.65283e-05	-0.900143	Macrophage	Down
Parp9	0.548	0.161	1.18955e-09	3.6939e-05	0.516032	Macrophage	Up
Mrc1	0.245	0.559	1.28514e-09	3.99074e-05	-1.58175	Macrophage	Down
Mpdu1	0.555	0.195	1.3291e-09	4.12727e-05	0.489858	Macrophage	Up
Abca9	0.019	0.263	1.33562e-09	4.1475e-05	-0.574424	Macrophage	Down
Usp18	0.348	0.042	1.36976e-09	4.25353e-05	0.417016	Macrophage	Up
Il15ra	0.335	0.034	1.38993e-09	4.31615e-05	0.341436	Macrophage	Up
Ripk3	0.445	0.11	1.48076e-09	4.59822e-05	0.549501	Macrophage	Up
Blvrb	0.787	0.551	1.49354e-09	4.63788e-05	0.980168	Macrophage	Up
Gzma	0.374	0.051	1.57506e-09	4.89102e-05	2.37432	Macrophage	Up
Lars2	0.903	0.924	1.59289e-09	4.94641e-05	-0.539429	Macrophage	Down
Serpina3f	0.265	0	1.72785e-09	5.36549e-05	0.505755	Macrophage	Up
Hint1	0.923	0.814	1.729e-09	5.36907e-05	0.688668	Macrophage	Up
Rps3a1	0.968	0.983	1.74937e-09	5.43231e-05	-0.524927	Macrophage	Down
Lap3	0.503	0.136	1.85061e-09	5.74671e-05	0.527908	Macrophage	Up
Csnk2b	0.794	0.458	1.96719e-09	6.10872e-05	0.55667	Macrophage	Up
Psmd7	0.781	0.475	2.02553e-09	6.28987e-05	0.662922	Macrophage	Up
Nampt	0.697	0.347	2.1652e-09	6.72359e-05	0.856915	Macrophage	Up
Lcp2	0.858	0.619	2.19601e-09	6.81926e-05	0.688467	Macrophage	Up
H2-DMb2	0.026	0.271	2.29667e-09	7.13184e-05	-0.810068	Macrophage	Down
Trps1	0.439	0.653	2.80645e-09	8.71485e-05	-0.928034	Macrophage	Down
Gbp3	0.606	0.229	2.81201e-09	8.73212e-05	0.641029	Macrophage	Up
Vdac2	0.839	0.678	2.89084e-09	8.97694e-05	0.651115	Macrophage	Up
Psmb9	0.819	0.475	2.98349e-09	9.26464e-05	0.642082	Macrophage	Up
Vcan	0.355	0.051	2.98525e-09	9.27008e-05	0.894305	Macrophage	Up
Igfbp4	0.058	0.322	3.17246e-09	9.85145e-05	-0.664584	Macrophage	Down
Lyz2	0.903	0.983	3.3986e-09	0.000105537	-1.48736	Macrophage	Down
Rps14	0.961	0.992	3.4445e-09	0.000106962	-0.494492	Macrophage	Down
Cept1	0.574	0.195	3.49863e-09	0.000108643	0.532177	Macrophage	Up
Rps24	0.981	0.983	3.61068e-09	0.000112122	-0.505909	Macrophage	Down
S100a9	0.465	0.127	3.62458e-09	0.000112554	3.1441	Macrophage	Up
Dram1	0.439	0.119	3.68831e-09	0.000114533	0.570431	Macrophage	Up
Eif4e2	0.735	0.441	3.95534e-09	0.000122825	0.608368	Macrophage	Up
Rpl7	0.942	0.983	3.96117e-09	0.000123006	-0.526242	Macrophage	Down
Ddhd1	0.606	0.246	4.29356e-09	0.000133328	0.924393	Macrophage	Up
Atp6v1b2	0.839	0.483	4.34357e-09	0.000134881	0.668624	Macrophage	Up
Ly6i	0.335	0.042	4.35325e-09	0.000135181	0.527562	Macrophage	Up
Ifit3	0.329	0.034	4.36289e-09	0.000135481	0.654491	Macrophage	Up
Pros1	0.058	0.314	4.60212e-09	0.00014291	-0.595443	Macrophage	Down
Timp2	0.374	0.686	4.67469e-09	0.000145163	-0.918525	Macrophage	Down
Cops5	0.645	0.297	4.71874e-09	0.000146531	0.611635	Macrophage	Up
Slc9a3r1	0.748	0.398	4.8568e-09	0.000150818	0.487462	Macrophage	Up
Nt5c	0.742	0.407	4.88026e-09	0.000151547	0.660801	Macrophage	Up
Acadl	0.677	0.297	5.15029e-09	0.000159932	0.618759	Macrophage	Up
Ptpn6	0.845	0.627	5.53445e-09	0.000171861	0.64928	Macrophage	Up
Arhgap18	0.258	0.551	5.81227e-09	0.000180488	-0.688061	Macrophage	Down
Stat2	0.535	0.178	5.96804e-09	0.000185326	0.597307	Macrophage	Up
Psma3	0.877	0.686	6.09825e-09	0.000189369	0.575253	Macrophage	Up
Oas3	0.426	0.093	6.24738e-09	0.000194	0.414823	Macrophage	Up
H2-Ob	0.026	0.263	6.44647e-09	0.000200182	-0.594833	Macrophage	Down
Rpl5	0.929	0.975	6.68802e-09	0.000207683	-0.538773	Macrophage	Down
Rnf149	0.871	0.602	6.71655e-09	0.000208569	0.811557	Macrophage	Up
Rnf115	0.594	0.254	6.75813e-09	0.00020986	0.555475	Macrophage	Up
Ccl4	0.794	0.449	6.79947e-09	0.000211144	1.50319	Macrophage	Up
Wfdc17	0.897	0.695	6.92648e-09	0.000215088	1.37532	Macrophage	Up
mt-Nd4l	0.574	0.797	6.94508e-09	0.000215666	-0.656176	Macrophage	Down
Prelid1	0.781	0.568	7.19271e-09	0.000223355	0.66577	Macrophage	Up
Mrpl27	0.561	0.186	7.21567e-09	0.000224068	0.449195	Macrophage	Up
Il1rn	0.542	0.186	7.83034e-09	0.000243155	0.967592	Macrophage	Up
Rpl36a	0.877	0.958	8.41602e-09	0.000261343	-0.60704	Macrophage	Down
Mrpl57	0.697	0.398	8.89698e-09	0.000276278	0.660829	Macrophage	Up
Sell	0.484	0.153	9.41684e-09	0.000292421	0.601326	Macrophage	Up
Trem3	0.361	0.059	9.47038e-09	0.000294084	0.420741	Macrophage	Up
Dynlrb1	0.852	0.534	9.63454e-09	0.000299181	0.573545	Macrophage	Up
Ndufs8	0.819	0.449	9.81291e-09	0.00030472	0.526278	Macrophage	Up
Atp6v1g1	0.89	0.797	9.83062e-09	0.00030527	0.657093	Macrophage	Up
Hepacam2	0	0.195	1.03863e-08	0.000322526	-0.503169	Macrophage	Down
Cxcl9	0.31	0.034	1.06984e-08	0.000332219	1.63407	Macrophage	Up
1110008F13Rik	0.794	0.5	1.07897e-08	0.000335053	0.609054	Macrophage	Up
Acp2	0.613	0.254	1.1165e-08	0.000346708	0.616636	Macrophage	Up
Bax	0.806	0.636	1.16204e-08	0.00036085	0.737928	Macrophage	Up
Nr1h3	0.387	0.085	1.22877e-08	0.000381569	0.681825	Macrophage	Up
Ucp2	0.955	0.898	1.23034e-08	0.000382056	0.851246	Macrophage	Up
Htatip2	0.497	0.153	1.23978e-08	0.000384987	0.470628	Macrophage	Up
Il1r2	0.413	0.093	1.25323e-08	0.000389165	0.68625	Macrophage	Up
Trem1	0.335	0.051	1.2938e-08	0.000401763	0.43874	Macrophage	Up
Gzmb	0.323	0.042	1.30522e-08	0.000405311	2.10742	Macrophage	Up
Ggct	0.51	0.169	1.31078e-08	0.000407038	0.551448	Macrophage	Up
Aldoa	0.877	0.771	1.33281e-08	0.000413879	0.652758	Macrophage	Up
Pqlc2	0.329	0.042	1.44107e-08	0.000447496	0.34375	Macrophage	Up
Hk3	0.413	0.093	1.46374e-08	0.000454534	0.447799	Macrophage	Up
Capg	0.877	0.61	1.46551e-08	0.000455085	0.732716	Macrophage	Up
Tmem167	0.781	0.483	1.5463e-08	0.000480173	0.553349	Macrophage	Up
Med8	0.542	0.203	1.56533e-08	0.00048608	0.440421	Macrophage	Up
Grina	0.774	0.407	1.62474e-08	0.000504529	0.511312	Macrophage	Up
Irs2	0.206	0.483	1.70921e-08	0.000530761	-0.688363	Macrophage	Down
Mlkl	0.303	0.034	1.75959e-08	0.000546406	0.273617	Macrophage	Up
Rps28	0.948	0.983	1.79763e-08	0.000558217	-0.453704	Macrophage	Down
Eif6	0.8	0.559	1.82405e-08	0.000566422	0.567706	Macrophage	Up
Psen2	0.639	0.28	1.88948e-08	0.000586739	0.62018	Macrophage	Up
Znfx1	0.529	0.186	1.95805e-08	0.000608033	0.48506	Macrophage	Up
Skil	0.6	0.746	2.15341e-08	0.000668697	-0.873344	Macrophage	Down
Clic1	0.923	0.932	2.15721e-08	0.000669879	0.503799	Macrophage	Up
Hivep2	0.4	0.636	2.18166e-08	0.00067747	-0.603153	Macrophage	Down
Prcp	0.477	0.661	2.23126e-08	0.000692872	-0.833412	Macrophage	Down
Met	0.252	0.008	2.25098e-08	0.000698996	0.36478	Macrophage	Up
Ndufb9	0.806	0.678	2.25941e-08	0.000701616	0.607714	Macrophage	Up
Psmd4	0.852	0.593	2.29231e-08	0.000711832	0.612509	Macrophage	Up
Ighm	0.226	0.5	2.36254e-08	0.000733638	-1.0662	Macrophage	Down
Atp1b3	0.832	0.669	2.77711e-08	0.000862377	0.879958	Macrophage	Up
Slfn8	0.535	0.178	2.79757e-08	0.00086873	0.496955	Macrophage	Up
Gbp6	0.265	0.017	2.9199e-08	0.000906717	0.348071	Macrophage	Up
Mrpl54	0.742	0.441	3.06054e-08	0.000950389	0.580107	Macrophage	Up
Anxa2	0.884	0.661	3.06382e-08	0.000951408	0.685	Macrophage	Up
Bak1	0.645	0.314	3.12778e-08	0.000971271	0.589855	Macrophage	Up
Ralgds	0.471	0.144	3.30154e-08	0.00102523	0.435897	Macrophage	Up
Tmem38b	0.355	0.059	3.58853e-08	0.00111435	0.34381	Macrophage	Up
Lilr4b	0.903	0.644	3.92009e-08	0.00121731	0.873251	Macrophage	Up
Mx1	0.316	0.042	4.07822e-08	0.00126641	0.476622	Macrophage	Up
Cd86	0.529	0.746	4.1205e-08	0.00127954	-0.656501	Macrophage	Down
Ndufs7	0.723	0.441	4.15178e-08	0.00128925	0.61147	Macrophage	Up
Gm14005	0.4	0.093	4.38274e-08	0.00136097	0.376262	Macrophage	Up
Ifih1	0.587	0.263	4.39338e-08	0.00136428	0.886015	Macrophage	Up
Sdhb	0.748	0.475	4.41084e-08	0.0013697	0.587981	Macrophage	Up
Egr3	0.013	0.212	4.58465e-08	0.00142367	-0.427336	Macrophage	Down
Brms1	0.555	0.203	4.69178e-08	0.00145694	0.415106	Macrophage	Up
Il27	0.239	0.008	4.96579e-08	0.00154203	0.444997	Macrophage	Up
Pid1	0.587	0.763	4.96784e-08	0.00154266	-0.795784	Macrophage	Down
Selenow	0.89	0.729	5.00613e-08	0.00155455	0.62663	Macrophage	Up
Ndufa11	0.794	0.576	5.01246e-08	0.00155652	0.614329	Macrophage	Up
Foxp1	0.606	0.763	5.07921e-08	0.00157725	-0.794855	Macrophage	Down
Snx10	0.703	0.398	5.17748e-08	0.00160776	0.688914	Macrophage	Up
Ssr2	0.716	0.441	5.1911e-08	0.00161199	0.646548	Macrophage	Up
Gtf2f1	0.632	0.297	5.3979e-08	0.00167621	0.52618	Macrophage	Up
Arhgdib	0.916	0.864	6.27779e-08	0.00194944	0.552878	Macrophage	Up
Ube2i	0.845	0.669	6.85005e-08	0.00212715	0.5304	Macrophage	Up
Mycbp2	0.632	0.78	6.88926e-08	0.00213932	-0.748175	Macrophage	Down
Tpgs1	0.439	0.119	6.89798e-08	0.00214203	0.372945	Macrophage	Up
Ywhag	0.781	0.483	7.0484e-08	0.00218874	0.688341	Macrophage	Up
Fas	0.452	0.144	7.1359e-08	0.00221591	0.419476	Macrophage	Up
Mrpl35	0.503	0.195	7.4696e-08	0.00231953	0.524635	Macrophage	Up
Ube2j2	0.665	0.322	7.7864e-08	0.00241791	0.510965	Macrophage	Up
1600014C10Rik	0.361	0.068	7.80104e-08	0.00242246	0.287067	Macrophage	Up
Cope	0.768	0.441	7.87964e-08	0.00244686	0.561083	Macrophage	Up
Ube2m	0.768	0.492	7.97855e-08	0.00247758	0.544	Macrophage	Up
Canx	0.703	0.89	8.02688e-08	0.00249259	-0.618506	Macrophage	Down
Psmb7	0.8	0.559	8.13032e-08	0.00252471	0.533358	Macrophage	Up
Arpc1b	0.948	0.898	8.15616e-08	0.00253273	0.475422	Macrophage	Up
Mrps24	0.735	0.432	8.46275e-08	0.00262794	0.537583	Macrophage	Up
Psma4	0.845	0.678	8.76234e-08	0.00272097	0.546349	Macrophage	Up
Psmc2	0.697	0.381	9.90362e-08	0.00307537	0.542556	Macrophage	Up
Znhit1	0.652	0.288	1.0215e-07	0.00317206	0.426317	Macrophage	Up
Tbcb	0.768	0.475	1.02443e-07	0.00318116	0.570598	Macrophage	Up
Fcf1	0.574	0.246	1.06724e-07	0.00331409	0.503714	Macrophage	Up
Rps8	0.974	0.992	1.12458e-07	0.00349215	-0.413319	Macrophage	Down
Camk2d	0.761	0.398	1.13137e-07	0.00351324	0.546396	Macrophage	Up
Slc36a3os	0.303	0.042	1.13459e-07	0.00352326	0.349164	Macrophage	Up
Ldha	0.845	0.686	1.15212e-07	0.00357769	0.611848	Macrophage	Up
Rgs10	0.548	0.712	1.16346e-07	0.0036129	-0.836196	Macrophage	Down
Tmem128	0.658	0.347	1.16703e-07	0.00362399	0.52608	Macrophage	Up
Fpr1	0.277	0.034	1.17946e-07	0.00366257	0.508436	Macrophage	Up
Herc6	0.368	0.076	1.1961e-07	0.00371425	0.4754	Macrophage	Up
mt-Nd4	0.961	0.983	1.20313e-07	0.00373609	-0.515304	Macrophage	Down
H2-Oa	0.026	0.229	1.22606e-07	0.00380729	-0.324445	Macrophage	Down
Lgals9	0.677	0.373	1.23393e-07	0.00383171	0.568125	Macrophage	Up
Tapbpl	0.452	0.136	1.32319e-07	0.00410889	0.417321	Macrophage	Up
Clec4a1	0.735	0.39	1.34287e-07	0.00417001	0.671593	Macrophage	Up
Rae1	0.432	0.136	1.36899e-07	0.00425111	0.414343	Macrophage	Up
Tnfrsf1b	0.787	0.542	1.38317e-07	0.00429516	0.854005	Macrophage	Up
Taldo1	0.89	0.763	1.47854e-07	0.00459132	0.558547	Macrophage	Up
Flot1	0.503	0.178	1.54631e-07	0.00480175	0.362355	Macrophage	Up
Ric1	0.394	0.102	1.70096e-07	0.00528198	0.386425	Macrophage	Up
Mrpl22	0.329	0.068	1.75123e-07	0.00543811	0.305067	Macrophage	Up
Aplp2	0.503	0.669	1.78745e-07	0.00555057	-0.759998	Macrophage	Down
Spic	0.355	0.085	1.82444e-07	0.00566542	1.05959	Macrophage	Up
Cnbp	0.806	0.915	1.8742e-07	0.00581995	-0.546973	Macrophage	Down
Dok3	0.613	0.28	1.89576e-07	0.0058869	0.601394	Macrophage	Up
Tmsb10	0.929	0.856	1.95374e-07	0.00606694	0.718128	Macrophage	Up
Uba52	0.832	0.864	2.02318e-07	0.0062826	-0.586981	Macrophage	Down
Mefv	0.503	0.186	2.05187e-07	0.00637167	0.5887	Macrophage	Up
Sulf2	0.084	0.314	2.07181e-07	0.0064336	-0.648634	Macrophage	Down
Cyfip2	0.523	0.212	2.10672e-07	0.00654199	0.427633	Macrophage	Up
Tmem140	0.413	0.127	2.11577e-07	0.00657011	0.413436	Macrophage	Up
Exosc4	0.419	0.127	2.11654e-07	0.00657249	0.436518	Macrophage	Up
Arl8a	0.658	0.305	2.26041e-07	0.00701926	0.448775	Macrophage	Up
Mrpl42	0.613	0.305	2.26996e-07	0.0070489	0.601169	Macrophage	Up
Mmp14	0.406	0.119	2.28634e-07	0.00709978	0.655473	Macrophage	Up
Rit1	0.471	0.153	2.33427e-07	0.00724862	0.372002	Macrophage	Up
Oas1a	0.465	0.144	2.34039e-07	0.0072676	0.353276	Macrophage	Up
Clta	0.91	0.898	2.38203e-07	0.00739692	0.466063	Macrophage	Up
Plxdc2	0.103	0.347	2.38354e-07	0.00740161	-0.887983	Macrophage	Down
Fam207a	0.458	0.144	2.4702e-07	0.00767072	0.391485	Macrophage	Up
Tbk1	0.6	0.254	2.49179e-07	0.00773776	0.52077	Macrophage	Up
Akr1a1	0.903	0.78	2.49892e-07	0.0077599	0.518679	Macrophage	Up
Sp140	0.703	0.415	2.51315e-07	0.0078041	0.605536	Macrophage	Up
Hras	0.561	0.246	2.568e-07	0.00797441	0.454058	Macrophage	Up
Txndc17	0.871	0.678	2.66219e-07	0.0082669	0.540331	Macrophage	Up
H2-Q4	0.716	0.475	2.68917e-07	0.00835069	0.658842	Macrophage	Up
F830016B08Rik	0.239	0.017	2.81165e-07	0.008731	0.313314	Macrophage	Up
Cox7a2l	0.832	0.898	2.83192e-07	0.00879396	-0.560438	Macrophage	Down
C3	0.658	0.331	2.87749e-07	0.00893547	0.749917	Macrophage	Up
Rbm8a	0.839	0.636	2.93322e-07	0.00910853	0.480667	Macrophage	Up
Pomp	0.865	0.729	2.93461e-07	0.00911284	0.516853	Macrophage	Up
Aoah	0.484	0.178	2.95602e-07	0.00917934	0.526378	Macrophage	Up
Eif5a	0.942	0.831	2.98708e-07	0.00927577	0.486619	Macrophage	Up
Smim4	0.497	0.178	3.00406e-07	0.00932849	0.423479	Macrophage	Up
Gpr34	0.026	0.22	3.0053e-07	0.00933236	-0.518751	Macrophage	Down
Mrpl30	0.729	0.466	3.01006e-07	0.00934715	0.523989	Macrophage	Up
Irf4	0.071	0.297	3.16488e-07	0.00982791	-0.630335	Macrophage	Down
Preb	0.561	0.237	3.20591e-07	0.00995532	0.435991	Macrophage	Up
Dusp2	0.703	0.398	3.33737e-07	0.0103635	1.04142	Macrophage	Up
Pex16	0.4	0.11	3.36018e-07	0.0104344	0.331888	Macrophage	Up
Il10	0.258	0.025	3.38273e-07	0.0105044	0.761219	Macrophage	Up
Pmvk	0.458	0.161	3.58757e-07	0.0111405	0.47796	Macrophage	Up
Dtx2	0.394	0.11	3.66384e-07	0.0113773	0.483602	Macrophage	Up
Creb3	0.51	0.195	3.69048e-07	0.0114601	0.366061	Macrophage	Up
B430306N03Rik	0.284	0.042	3.69902e-07	0.0114866	0.3036	Macrophage	Up
Fam241a	0.452	0.153	3.70537e-07	0.0115063	0.437398	Macrophage	Up
Reep5	0.865	0.72	3.84152e-07	0.0119291	0.517375	Macrophage	Up
Acads	0.426	0.136	3.87249e-07	0.0120252	0.415152	Macrophage	Up
Egln2	0.581	0.254	3.89376e-07	0.0120913	0.487168	Macrophage	Up
Alcam	0.381	0.576	3.94173e-07	0.0122402	-0.792889	Macrophage	Down
Ccdc32	0.348	0.085	4.07728e-07	0.0126612	0.322942	Macrophage	Up
Mrpl40	0.445	0.144	4.11971e-07	0.0127929	0.329268	Macrophage	Up
Rassf3	0.316	0.542	4.58407e-07	0.0142349	-0.688567	Macrophage	Down
Tlr13	0.465	0.169	4.70706e-07	0.0146168	0.438986	Macrophage	Up
Tmem160	0.839	0.627	4.73709e-07	0.0147101	0.613405	Macrophage	Up
Pgk1	0.742	0.551	4.79199e-07	0.0148806	0.680825	Macrophage	Up
Pou2f2	0.8	0.559	4.80836e-07	0.0149314	0.726566	Macrophage	Up
Rasa4	0.574	0.229	4.86798e-07	0.0151165	0.558063	Macrophage	Up
Ndufs4	0.716	0.407	4.88405e-07	0.0151665	0.501624	Macrophage	Up
Fxyd2	0.026	0.212	4.93909e-07	0.0153374	-0.64348	Macrophage	Down
Pex13	0.439	0.136	5.23503e-07	0.0162563	0.371405	Macrophage	Up
Myd88	0.697	0.381	5.26817e-07	0.0163592	0.430363	Macrophage	Up
Anapc16	0.568	0.288	5.32592e-07	0.0165386	0.43163	Macrophage	Up
Zbtb4	0.071	0.288	5.33691e-07	0.0165727	-0.508619	Macrophage	Down
H2-Q6	0.677	0.356	5.36883e-07	0.0166718	0.582867	Macrophage	Up
Ppp3ca	0.523	0.669	5.49962e-07	0.017078	-0.668888	Macrophage	Down
Mrpl20	0.748	0.517	5.55493e-07	0.0172497	0.534647	Macrophage	Up
Pira2	0.665	0.339	5.64874e-07	0.017541	0.618003	Macrophage	Up
Ifi44	0.265	0.034	5.96853e-07	0.0185341	0.290572	Macrophage	Up
Pmp22	0.129	0.364	5.99012e-07	0.0186011	-0.779538	Macrophage	Down
Fth1	1	1	6.09723e-07	0.0189337	0.856913	Macrophage	Up
Ahnak	0.89	0.949	6.09908e-07	0.0189395	-0.547215	Macrophage	Down
Alox5	0.071	0.28	6.25054e-07	0.0194098	-0.524941	Macrophage	Down
Grpel1	0.703	0.398	6.27965e-07	0.0195002	0.405374	Macrophage	Up
Rnf213	0.677	0.364	6.38006e-07	0.019812	0.628911	Macrophage	Up
Srsf5	0.858	0.975	6.59255e-07	0.0204718	-0.517107	Macrophage	Down
Mbd2	0.768	0.508	6.64431e-07	0.0206326	0.549035	Macrophage	Up
Isg20	0.394	0.127	6.83962e-07	0.0212391	0.486417	Macrophage	Up
Mbtd1	0.277	0.5	6.87401e-07	0.0213459	-0.712966	Macrophage	Down
Adora2b	0.381	0.11	6.91838e-07	0.0214836	0.464265	Macrophage	Up
Sem1	0.948	0.915	7.18394e-07	0.0223083	0.46083	Macrophage	Up
Ifi207	0.935	0.669	7.19469e-07	0.0223417	0.416864	Macrophage	Up
Nt5c3	0.394	0.119	7.21635e-07	0.0224089	0.38277	Macrophage	Up
Max	0.555	0.246	7.42982e-07	0.0230718	0.381892	Macrophage	Up
Timm13	0.832	0.585	7.45353e-07	0.0231454	0.543989	Macrophage	Up
Gsto1	0.613	0.288	7.53991e-07	0.0234137	0.461307	Macrophage	Up
Gk	0.335	0.076	7.54902e-07	0.023442	0.526434	Macrophage	Up
Xdh	0.535	0.212	7.71131e-07	0.0239459	0.431559	Macrophage	Up
Fgfr1	0.084	0.314	7.98094e-07	0.0247832	-0.471557	Macrophage	Down
Blnk	0.116	0.356	8.04938e-07	0.0249958	-0.457246	Macrophage	Down
Retnlg	0.206	0.008	8.09175e-07	0.0251273	1.87613	Macrophage	Up
Mif	0.794	0.551	8.22312e-07	0.0255353	0.815828	Macrophage	Up
Rpl21	0.968	0.992	8.61805e-07	0.0267616	-0.428851	Macrophage	Down
Rpl19	0.974	1	8.61882e-07	0.026764	0.331769	Macrophage	Up
2010111I01Rik	0.419	0.144	8.63018e-07	0.0267993	0.424057	Macrophage	Up
Ptk2b	0.71	0.364	8.761e-07	0.0272055	0.498697	Macrophage	Up
Akap13	0.69	0.822	8.7736e-07	0.0272447	-0.716313	Macrophage	Down
Tnf	0.735	0.483	9.42074e-07	0.0292542	1.5604	Macrophage	Up
Itga5	0.626	0.297	9.73528e-07	0.030231	0.540229	Macrophage	Up
Pstpip1	0.561	0.271	9.73625e-07	0.030234	0.46959	Macrophage	Up
Psmc4	0.665	0.39	1.00753e-06	0.0312867	0.519577	Macrophage	Up
Prelid3b	0.574	0.254	1.00804e-06	0.0313027	0.35815	Macrophage	Up
Gm17018	0.4	0.136	1.03677e-06	0.0321947	0.43408	Macrophage	Up
Rps2	0.961	0.966	1.0697e-06	0.0332173	0.513859	Macrophage	Up
Tle1	0.032	0.22	1.0715e-06	0.0332732	-0.357925	Macrophage	Down
Adrm1	0.535	0.212	1.08301e-06	0.0336308	0.383812	Macrophage	Up
Mrps23	0.542	0.22	1.08417e-06	0.0336666	0.317039	Macrophage	Up
Slc31a1	0.561	0.263	1.11729e-06	0.0346952	0.463299	Macrophage	Up
Dgkz	0.626	0.28	1.1423e-06	0.0354718	0.478101	Macrophage	Up
Mtss1	0.226	0.475	1.14316e-06	0.0354987	-0.637399	Macrophage	Down
Ccdc50	0.594	0.695	1.14978e-06	0.035704	-0.629402	Macrophage	Down
AI413582	0.51	0.212	1.15819e-06	0.0359653	0.40582	Macrophage	Up
Tap2	0.658	0.356	1.1779e-06	0.0365774	0.463082	Macrophage	Up
Uqcrc1	0.703	0.407	1.18192e-06	0.0367022	0.402731	Macrophage	Up
Etfb	0.69	0.398	1.18197e-06	0.0367036	0.486136	Macrophage	Up
Dcxr	0.419	0.136	1.21754e-06	0.0378083	0.436787	Macrophage	Up
Ninj1	0.819	0.619	1.2215e-06	0.0379312	0.688066	Macrophage	Up
Mdh2	0.806	0.551	1.23852e-06	0.0384597	0.451078	Macrophage	Up
Dennd4a	0.574	0.746	1.24304e-06	0.0386	-0.701537	Macrophage	Down
Psmc5	0.71	0.415	1.25464e-06	0.0389604	0.475202	Macrophage	Up
Uba5	0.452	0.161	1.25469e-06	0.0389618	0.276466	Macrophage	Up
Abr	0.561	0.254	1.27545e-06	0.0396066	0.44262	Macrophage	Up
Man2a1	0.665	0.356	1.29536e-06	0.0402249	0.553631	Macrophage	Up
Macf1	0.665	0.78	1.32004e-06	0.0409911	-0.588793	Macrophage	Down
Thyn1	0.361	0.093	1.32764e-06	0.0412274	0.253285	Macrophage	Up
Milr1	0.523	0.212	1.35809e-06	0.0421729	0.444406	Macrophage	Up
Hilpda	0.548	0.263	1.38136e-06	0.0428954	0.823113	Macrophage	Up
Utp3	0.658	0.356	1.38318e-06	0.042952	0.442738	Macrophage	Up
Ms4a4b	0.413	0.144	1.4002e-06	0.0434803	0.841441	Macrophage	Up
Sec61b	0.877	0.788	1.42819e-06	0.0443497	0.573214	Macrophage	Up
Ube2l6	0.348	0.085	1.45506e-06	0.0451841	0.301147	Macrophage	Up
Etv3	0.503	0.678	1.47892e-06	0.0459249	-1.17569	Macrophage	Down
Psmd11	0.71	0.407	1.50293e-06	0.0466705	0.481965	Macrophage	Up
Neurl3	0.497	0.653	1.53885e-06	0.0477861	-0.614056	Macrophage	Down
Gpi1	0.839	0.712	1.57125e-06	0.0487921	0.521669	Macrophage	Up

## Sheet: Mesothelial cell-genes
SYMBOL	pct.1	pct.2	p_value	adjusted p_value	log2FC	Celltype	Up/Down-regulatio
Irf7	0.961	0.208	5.9416e-31	1.84504e-26	2.9698	Mesothelial cell	Up
H2-K1	1	1	9.14004e-31	2.83826e-26	2.51325	Mesothelial cell	Up
H2-Q7	0.961	0.264	1.5436e-29	4.79334e-25	2.7435	Mesothelial cell	Up
H2-D1	1	0.991	3.12619e-29	9.70775e-25	2.21212	Mesothelial cell	Up
B2m	1	1	6.93569e-29	2.15374e-24	2.44051	Mesothelial cell	Up
Mt1	1	0.642	1.6533e-28	5.13399e-24	4.73043	Mesothelial cell	Up
H2-T23	0.974	0.651	2.42183e-27	7.52051e-23	2.88663	Mesothelial cell	Up
Lgals3bp	1	0.679	3.7663e-27	1.16955e-22	2.16472	Mesothelial cell	Up
H2-Q6	0.922	0.217	1.62456e-25	5.04476e-21	1.75843	Mesothelial cell	Up
Mt2	0.948	0.396	2.5609e-25	7.95237e-21	4.33564	Mesothelial cell	Up
Glul	0.987	0.755	5.98275e-25	1.85782e-20	1.94817	Mesothelial cell	Up
Bst2	0.948	0.736	1.83066e-24	5.68476e-20	2.9117	Mesothelial cell	Up
Ifitm3	1	1	4.20438e-24	1.30559e-19	1.90695	Mesothelial cell	Up
Tap1	0.831	0.179	1.31251e-23	4.07575e-19	1.79005	Mesothelial cell	Up
Ly6e	1	0.991	4.50383e-23	1.39858e-18	1.44359	Mesothelial cell	Up
Pkhd1l1	0.636	0.981	5.85659e-23	1.81865e-18	-1.6366	Mesothelial cell	Down
Zbp1	0.818	0.16	2.03238e-22	6.31114e-18	1.94666	Mesothelial cell	Up
Fkbp5	0.857	0.245	2.69126e-22	8.35717e-18	1.87473	Mesothelial cell	Up
Psmb8	0.896	0.415	3.15933e-22	9.81066e-18	2.10706	Mesothelial cell	Up
Hmgcs2	0.896	0.33	1.03971e-21	3.2286e-17	1.86697	Mesothelial cell	Up
Isg15	0.883	0.377	2.38602e-21	7.40931e-17	2.16176	Mesothelial cell	Up
Cav1	0.909	1	1.31192e-20	4.07391e-16	-1.36464	Mesothelial cell	Down
Ifit3	0.831	0.226	2.33228e-20	7.24244e-16	2.08796	Mesothelial cell	Up
Cmah	0.442	0.896	7.44218e-20	2.31102e-15	-1.79895	Mesothelial cell	Down
Iigp1	0.87	0.387	8.5612e-20	2.65851e-15	2.21385	Mesothelial cell	Up
Eln	0.403	0.925	9.56256e-20	2.96946e-15	-2.0029	Mesothelial cell	Down
H2-Q4	0.857	0.406	1.12139e-19	3.48226e-15	1.58658	Mesothelial cell	Up
Ltbp4	0.935	1	1.7158e-19	5.32808e-15	-1.26595	Mesothelial cell	Down
Aldh1a1	0.961	0.906	7.66601e-19	2.38052e-14	1.96299	Mesothelial cell	Up
Serpinh1	0.753	0.991	1.76477e-18	5.48013e-14	-1.31358	Mesothelial cell	Down
Col3a1	0.779	1	2.58824e-18	8.03726e-14	-1.95019	Mesothelial cell	Down
Iscu	0.948	0.877	3.85717e-18	1.19777e-13	1.30775	Mesothelial cell	Up
Ptprf	0.545	0.991	4.26408e-18	1.32412e-13	-1.21421	Mesothelial cell	Down
Lrrn4	0.87	1	4.36492e-18	1.35544e-13	-1.22337	Mesothelial cell	Down
Hspb1	0.987	0.991	5.98578e-18	1.85877e-13	1.45955	Mesothelial cell	Up
Syne2	0.805	0.991	8.6631e-18	2.69015e-13	-1.32581	Mesothelial cell	Down
Rnase4	0.974	1	1.39795e-17	4.34106e-13	-1.03825	Mesothelial cell	Down
Cdon	0.429	0.962	1.42035e-17	4.41061e-13	-1.03556	Mesothelial cell	Down
Sulf1	0.766	0.981	1.58105e-17	4.90964e-13	-1.42101	Mesothelial cell	Down
Ifi27	0.468	0.953	2.14589e-17	6.66364e-13	-1.20727	Mesothelial cell	Down
Upk3b	0.961	1	2.22114e-17	6.8973e-13	-0.99246	Mesothelial cell	Down
Ifi27l2a	0.974	0.981	4.47805e-17	1.39057e-12	1.56806	Mesothelial cell	Up
Gpm6a	0.974	1	4.58858e-17	1.42489e-12	-1.04457	Mesothelial cell	Down
H2-T22	0.883	0.547	4.91191e-17	1.52529e-12	1.41763	Mesothelial cell	Up
Rbm3	0.922	0.915	9.23252e-17	2.86698e-12	1.25523	Mesothelial cell	Up
Ifit1	0.766	0.226	1.00282e-16	3.11406e-12	1.85988	Mesothelial cell	Up
Irgm1	0.792	0.358	1.48347e-16	4.60662e-12	1.6604	Mesothelial cell	Up
Sparc	0.974	1	1.70324e-16	5.28907e-12	-1.15636	Mesothelial cell	Down
Calr	0.948	0.991	1.82713e-16	5.67378e-12	-0.935779	Mesothelial cell	Down
Sema3c	0.831	0.981	2.55474e-16	7.93325e-12	-1.22304	Mesothelial cell	Down
Cd74	0.792	0.321	3.11151e-16	9.66217e-12	2.66331	Mesothelial cell	Up
Xdh	0.831	0.462	4.89699e-16	1.52066e-11	1.50201	Mesothelial cell	Up
Nedd4	0.922	1	7.42203e-16	2.30476e-11	-0.802543	Mesothelial cell	Down
Tsc22d3	0.961	0.792	8.22075e-16	2.55279e-11	1.31319	Mesothelial cell	Up
Lcn2	0.623	0.075	1.13508e-15	3.52475e-11	2.07042	Mesothelial cell	Up
Lgals9	0.857	0.519	1.29073e-15	4.0081e-11	1.70047	Mesothelial cell	Up
Bsg	0.909	1	1.85941e-15	5.77403e-11	-1.09077	Mesothelial cell	Down
Fras1	0.325	0.877	1.96427e-15	6.09965e-11	-1.17418	Mesothelial cell	Down
Mfap2	0.429	0.877	2.25139e-15	6.99124e-11	-1.38839	Mesothelial cell	Down
Rsad2	0.558	0.057	8.25755e-15	2.56422e-10	1.74425	Mesothelial cell	Up
Gpc3	0.948	0.981	9.21848e-15	2.86261e-10	-1.16436	Mesothelial cell	Down
Serping1	1	0.991	9.86504e-15	3.06339e-10	0.803885	Mesothelial cell	Up
Ly6a	0.701	0.208	1.17576e-14	3.65108e-10	2.90607	Mesothelial cell	Up
Ifit3b	0.597	0.085	1.23062e-14	3.82146e-10	1.00208	Mesothelial cell	Up
Anxa1	0.987	0.972	1.24503e-14	3.86618e-10	1.1001	Mesothelial cell	Up
Fbln5	0.429	0.896	1.4482e-14	4.4971e-10	-1.22521	Mesothelial cell	Down
Sfrp1	0.364	0.849	1.55069e-14	4.81536e-10	-1.22044	Mesothelial cell	Down
Aqp1	0.844	0.981	1.849e-14	5.74171e-10	-1.18538	Mesothelial cell	Down
Xaf1	0.831	0.472	2.21437e-14	6.87629e-10	1.15267	Mesothelial cell	Up
Axl	0.766	0.302	2.7305e-14	8.47903e-10	1.26638	Mesothelial cell	Up
Pcolce	0.753	0.962	3.40996e-14	1.05889e-09	-1.10299	Mesothelial cell	Down
Gstp1	0.805	0.462	4.90468e-14	1.52305e-09	1.42173	Mesothelial cell	Up
Zbtb16	0.766	0.33	5.01406e-14	1.55702e-09	1.18331	Mesothelial cell	Up
H2-Ab1	0.727	0.283	5.44775e-14	1.69169e-09	1.83119	Mesothelial cell	Up
Selenop	0.636	0.953	7.4178e-14	2.30345e-09	-1.1373	Mesothelial cell	Down
Aldh1a2	0.831	0.991	2.87281e-13	8.92094e-09	-0.995535	Mesothelial cell	Down
Npnt	0.429	0.821	3.1877e-13	9.89877e-09	-1.28662	Mesothelial cell	Down
Rab6b	0.273	0.802	3.57518e-13	1.1102e-08	-0.999131	Mesothelial cell	Down
Dpp4	0.662	0.981	3.65391e-13	1.13465e-08	-0.938658	Mesothelial cell	Down
Sult1a1	0.688	0.217	5.22406e-13	1.62223e-08	1.09564	Mesothelial cell	Up
Thra	0.442	0.877	5.57818e-13	1.73219e-08	-0.86425	Mesothelial cell	Down
Psme1	0.948	0.962	7.64055e-13	2.37262e-08	0.948655	Mesothelial cell	Up
Ifi204	0.675	0.189	1.47845e-12	4.59103e-08	1.05655	Mesothelial cell	Up
Zbtb20	0.883	0.981	1.56071e-12	4.84648e-08	-0.93726	Mesothelial cell	Down
Rtp4	0.701	0.264	1.68404e-12	5.22946e-08	1.02513	Mesothelial cell	Up
Man1a	0.766	0.981	1.89887e-12	5.89656e-08	-0.926645	Mesothelial cell	Down
Ahnak2	0.558	0.943	2.08501e-12	6.4746e-08	-0.946321	Mesothelial cell	Down
Prelp	0.636	0.981	2.15087e-12	6.67908e-08	-0.85734	Mesothelial cell	Down
Col14a1	0.325	0.811	2.36888e-12	7.35607e-08	-1.26836	Mesothelial cell	Down
Mpp6	0.948	0.934	2.86537e-12	8.89782e-08	0.924974	Mesothelial cell	Up
Sfrp2	0.364	0.821	2.89874e-12	9.00147e-08	-1.41263	Mesothelial cell	Down
Slc16a1	0.727	0.962	3.24106e-12	1.00645e-07	-0.948133	Mesothelial cell	Down
Nfia	0.701	0.981	3.88284e-12	1.20574e-07	-0.836403	Mesothelial cell	Down
Plxdc2	0.792	0.991	3.97297e-12	1.23373e-07	-0.895738	Mesothelial cell	Down
Igtp	0.727	0.358	4.19087e-12	1.30139e-07	1.44901	Mesothelial cell	Up
Frmd4b	0.532	0.934	4.4839e-12	1.39239e-07	-0.85291	Mesothelial cell	Down
Nfib	0.857	1	4.54354e-12	1.41091e-07	-0.832513	Mesothelial cell	Down
Cfh	0.935	1	5.6829e-12	1.76471e-07	-0.83096	Mesothelial cell	Down
Gbp2	0.948	0.953	5.89915e-12	1.83186e-07	2.07099	Mesothelial cell	Up
H2-Aa	0.571	0.123	6.37263e-12	1.97889e-07	1.42823	Mesothelial cell	Up
Cxcl10	0.844	0.425	7.63636e-12	2.37132e-07	2.0265	Mesothelial cell	Up
Cldn15	0.753	1	7.98371e-12	2.47918e-07	-0.891914	Mesothelial cell	Down
C1qtnf2	0.13	0.623	8.26927e-12	2.56786e-07	-0.754106	Mesothelial cell	Down
Hsp90b1	0.935	1	1.13349e-11	3.51983e-07	-0.801348	Mesothelial cell	Down
Il18bp	0.649	0.255	1.45867e-11	4.52962e-07	1.05595	Mesothelial cell	Up
Pdia6	0.766	0.981	2.05181e-11	6.3715e-07	-0.798939	Mesothelial cell	Down
Slc43a3	0.896	0.698	2.45018e-11	7.60854e-07	1.22724	Mesothelial cell	Up
Prss23	0.961	0.962	2.66139e-11	8.2644e-07	0.976199	Mesothelial cell	Up
Hspa5	0.987	0.981	2.71622e-11	8.43469e-07	-0.848357	Mesothelial cell	Down
Eif4a1	0.961	0.981	2.76799e-11	8.59543e-07	0.747002	Mesothelial cell	Up
Tap2	0.857	0.575	3.26875e-11	1.01504e-06	0.873736	Mesothelial cell	Up
Phf11d	0.61	0.208	3.42382e-11	1.0632e-06	1.0319	Mesothelial cell	Up
Rgs4	0.104	0.585	3.45934e-11	1.07423e-06	-1.09538	Mesothelial cell	Down
Manf	0.61	0.943	3.76902e-11	1.17039e-06	-0.947608	Mesothelial cell	Down
Rapgef5	0.909	0.774	4.76065e-11	1.47833e-06	0.963783	Mesothelial cell	Up
Laptm4a	0.974	1	4.8205e-11	1.49691e-06	-0.595319	Mesothelial cell	Down
Pam	0.299	0.745	5.52318e-11	1.71511e-06	-0.807957	Mesothelial cell	Down
Gbp3	0.818	0.632	5.79366e-11	1.7991e-06	1.21985	Mesothelial cell	Up
Lamb2	0.494	0.896	6.75783e-11	2.09851e-06	-0.903139	Mesothelial cell	Down
Ifitm2	0.987	1	8.49454e-11	2.63781e-06	0.914411	Mesothelial cell	Up
Tmem119	0.74	0.321	9.23428e-11	2.86752e-06	1.25989	Mesothelial cell	Up
Nrep	0	0.425	9.29139e-11	2.88526e-06	-0.57257	Mesothelial cell	Down
Oxct1	0.208	0.726	9.31254e-11	2.89182e-06	-0.709607	Mesothelial cell	Down
Chd3	0.39	0.84	9.68692e-11	3.00808e-06	-0.781048	Mesothelial cell	Down
mt-Nd3	0.792	0.972	1.03834e-10	3.22436e-06	-0.84114	Mesothelial cell	Down
Eid1	0.455	0.858	1.21935e-10	3.78645e-06	-0.828428	Mesothelial cell	Down
Rassf3	0.13	0.642	1.39037e-10	4.31752e-06	-0.588264	Mesothelial cell	Down
Slco2a1	0.714	0.925	1.48655e-10	4.61617e-06	-1.07101	Mesothelial cell	Down
Rbm28	0.805	0.962	1.53492e-10	4.76638e-06	-0.936627	Mesothelial cell	Down
Mast4	0.597	0.934	1.61121e-10	5.0033e-06	-0.815618	Mesothelial cell	Down
Fxyd6	0.273	0.755	1.69112e-10	5.25144e-06	-0.797873	Mesothelial cell	Down
Ifi47	0.688	0.34	1.70298e-10	5.28825e-06	1.22794	Mesothelial cell	Up
Hnrnpdl	0.909	0.792	1.73969e-10	5.40225e-06	0.751329	Mesothelial cell	Up
Cobl	0.597	0.934	1.76791e-10	5.48988e-06	-0.787191	Mesothelial cell	Down
Id3	0.974	0.981	1.78791e-10	5.552e-06	1.04146	Mesothelial cell	Up
Ptgis	0.948	0.972	2.7251e-10	8.46225e-06	0.799199	Mesothelial cell	Up
Chpt1	0.442	0.858	2.76221e-10	8.57751e-06	-0.820328	Mesothelial cell	Down
Col6a2	0.636	0.962	2.77994e-10	8.63256e-06	-0.785894	Mesothelial cell	Down
Samhd1	0.753	0.5	3.7849e-10	1.17533e-05	1.35096	Mesothelial cell	Up
H3f3b	1	1	3.9257e-10	1.21905e-05	0.76588	Mesothelial cell	Up
Pbx1	0.766	0.943	4.57933e-10	1.42202e-05	-0.911704	Mesothelial cell	Down
Slc10a6	0.61	0.217	4.62987e-10	1.43771e-05	0.842338	Mesothelial cell	Up
Muc16	0.766	0.972	5.08644e-10	1.57949e-05	-0.829231	Mesothelial cell	Down
Abi3bp	0.506	0.896	6.0384e-10	1.8751e-05	-0.788085	Mesothelial cell	Down
Ywhae	0.857	1	6.70839e-10	2.08316e-05	-0.640545	Mesothelial cell	Down
Sparcl1	0.623	0.802	7.52401e-10	2.33643e-05	-1.54622	Mesothelial cell	Down
Kitl	0.506	0.887	7.73009e-10	2.40042e-05	-0.928548	Mesothelial cell	Down
Agap1	0.429	0.783	1.11725e-09	3.46939e-05	-0.684362	Mesothelial cell	Down
Creb3l2	0.429	0.811	1.28936e-09	4.00384e-05	-0.736605	Mesothelial cell	Down
Isoc1	0.208	0.632	1.31359e-09	4.0791e-05	-0.731095	Mesothelial cell	Down
Adamts2	0.286	0.698	1.51855e-09	4.71555e-05	-0.715733	Mesothelial cell	Down
1190002N15Rik	0.61	0.906	1.55664e-09	4.83384e-05	-0.878014	Mesothelial cell	Down
Irf1	0.805	0.566	1.63506e-09	5.07734e-05	1.01886	Mesothelial cell	Up
Tat	0.494	0.123	1.87494e-09	5.82224e-05	1.56955	Mesothelial cell	Up
Rap2a	0.221	0.642	1.9118e-09	5.93672e-05	-0.619995	Mesothelial cell	Down
Rbbp8	0.779	0.585	1.91891e-09	5.9588e-05	1.10909	Mesothelial cell	Up
Arhgap18	0.519	0.887	2.21683e-09	6.88391e-05	-0.812076	Mesothelial cell	Down
Mpeg1	0.338	0.019	2.2724e-09	7.05649e-05	0.56349	Mesothelial cell	Up
Eef1b2	0.961	0.981	2.39171e-09	7.42699e-05	0.767996	Mesothelial cell	Up
Tapbp	0.987	0.991	2.45544e-09	7.62488e-05	0.612213	Mesothelial cell	Up
Adamts5	0.416	0.821	2.70088e-09	8.38704e-05	-1.00025	Mesothelial cell	Down
Ifi44	0.532	0.151	2.80084e-09	8.69743e-05	1.08067	Mesothelial cell	Up
Cfb	0.831	0.509	2.96611e-09	9.21067e-05	0.926135	Mesothelial cell	Up
Tnxb	0.143	0.604	2.99176e-09	9.29032e-05	-0.749259	Mesothelial cell	Down
Hist1h2bc	0.649	0.925	3.18979e-09	9.90527e-05	-0.704681	Mesothelial cell	Down
Cd81	0.961	1	3.26359e-09	0.000101344	-0.591081	Mesothelial cell	Down
Magt1	0.377	0.755	3.41904e-09	0.000106171	-0.778389	Mesothelial cell	Down
Stat2	0.649	0.255	3.66795e-09	0.000113901	0.768349	Mesothelial cell	Up
Il18	0.351	0.821	3.83346e-09	0.00011904	-0.694138	Mesothelial cell	Down
Smco4	0.13	0.547	3.95782e-09	0.000122902	-0.560037	Mesothelial cell	Down
Bnip3l	0.545	0.915	4.04279e-09	0.000125541	-0.624374	Mesothelial cell	Down
Bace2	0.481	0.802	4.23104e-09	0.000131386	-0.911047	Mesothelial cell	Down
mt-Nd4	1	1	4.67388e-09	0.000145138	-0.560426	Mesothelial cell	Down
Ptgs1	0.675	0.962	4.74427e-09	0.000147324	-0.713764	Mesothelial cell	Down
Rasgrp3	0.026	0.396	4.87921e-09	0.000151514	-0.756341	Mesothelial cell	Down
Prr15	0.26	0.679	5.34674e-09	0.000166032	-0.722552	Mesothelial cell	Down
Gm12840	0.935	0.849	5.39461e-09	0.000167519	1.02105	Mesothelial cell	Up
Arhgap29	0.792	0.991	5.46189e-09	0.000169608	-0.727087	Mesothelial cell	Down
mt-Nd4l	0.753	0.991	5.64845e-09	0.000175401	-0.699773	Mesothelial cell	Down
Nr3c1	0.636	0.962	5.77735e-09	0.000179404	-0.638411	Mesothelial cell	Down
Rabgap1l	0.558	0.868	6.16906e-09	0.000191568	-0.772556	Mesothelial cell	Down
Podn	0.714	0.943	6.26876e-09	0.000194664	-0.901091	Mesothelial cell	Down
Fam84b	0.468	0.849	6.42077e-09	0.000199384	-0.740588	Mesothelial cell	Down
Smim1	0.753	0.943	6.71391e-09	0.000208487	-0.767081	Mesothelial cell	Down
Tspan7	0.117	0.538	7.03027e-09	0.000218311	-0.763181	Mesothelial cell	Down
Pamr1	0.286	0.726	7.26034e-09	0.000225455	-0.801779	Mesothelial cell	Down
Ddx17	0.325	0.736	7.34059e-09	0.000227947	-0.698565	Mesothelial cell	Down
Htra1	0.688	0.934	8.30485e-09	0.00025789	-0.792186	Mesothelial cell	Down
Dpysl2	0.506	0.868	8.51044e-09	0.000264275	-0.691797	Mesothelial cell	Down
Adh1	0.156	0.566	8.65571e-09	0.000268786	-0.666416	Mesothelial cell	Down
Eml1	0.117	0.538	9.23814e-09	0.000286872	-0.469489	Mesothelial cell	Down
C1ra	0.961	0.972	9.24648e-09	0.000287131	0.57018	Mesothelial cell	Up
Slc39a8	0.922	0.934	9.83089e-09	0.000305279	0.927976	Mesothelial cell	Up
Syt17	0.026	0.396	1.00101e-08	0.000310844	-0.472223	Mesothelial cell	Down
H2-Eb1	0.532	0.179	1.02606e-08	0.000318623	1.19142	Mesothelial cell	Up
Rnf145	0.182	0.585	1.09631e-08	0.000340437	-0.567016	Mesothelial cell	Down
Ptprd	0.623	0.906	1.12435e-08	0.000349145	-0.728945	Mesothelial cell	Down
Fkbp2	0.662	0.915	1.13795e-08	0.000353368	-0.647517	Mesothelial cell	Down
Crip1	0.987	1	1.1393e-08	0.000353786	-0.691256	Mesothelial cell	Down
Apol9a	0.649	0.321	1.23048e-08	0.0003821	0.740721	Mesothelial cell	Up
Prdx2	0.701	0.953	1.32035e-08	0.000410008	-0.516792	Mesothelial cell	Down
Art3	0.481	0.123	1.33974e-08	0.000416031	1.04069	Mesothelial cell	Up
Chst4	0.403	0.821	1.35529e-08	0.000420857	-0.745482	Mesothelial cell	Down
Cpne3	0.468	0.83	1.39171e-08	0.000432166	-0.63593	Mesothelial cell	Down
Dync1i2	0.727	0.906	1.41573e-08	0.000439626	-0.793347	Mesothelial cell	Down
Gbp7	0.883	0.689	1.64936e-08	0.000512176	0.876506	Mesothelial cell	Up
Tgfb2	0.597	0.849	1.6664e-08	0.000517466	-1.00991	Mesothelial cell	Down
Synpo2	0.065	0.472	1.72669e-08	0.000536189	-0.484696	Mesothelial cell	Down
Stom	0.584	0.896	1.80954e-08	0.000561915	-0.725582	Mesothelial cell	Down
Lrp2	0.494	0.849	1.89388e-08	0.000588106	-0.809437	Mesothelial cell	Down
Plxna4	0.468	0.849	1.92249e-08	0.000596989	-0.732581	Mesothelial cell	Down
Ndufc1	0.532	0.915	1.96828e-08	0.000611209	-0.619434	Mesothelial cell	Down
Rbms3	0.494	0.877	2.04809e-08	0.000635995	-0.699092	Mesothelial cell	Down
Tcf23	0.312	0.019	2.09696e-08	0.000651168	0.430674	Mesothelial cell	Up
Plac8	0.455	0.104	2.13534e-08	0.000663089	1.61426	Mesothelial cell	Up
Col1a1	0.338	0.717	2.17144e-08	0.000674297	-1.22713	Mesothelial cell	Down
Igfbp6	0.987	1	2.34787e-08	0.000729085	-0.684569	Mesothelial cell	Down
Atp1b1	0.727	0.962	2.44469e-08	0.00075915	-0.903252	Mesothelial cell	Down
Rps2	0.974	0.981	2.46479e-08	0.000765392	0.649383	Mesothelial cell	Up
Mgll	0.584	0.934	2.48281e-08	0.000770986	-0.730004	Mesothelial cell	Down
Oasl2	0.883	0.708	2.81661e-08	0.000874643	0.945859	Mesothelial cell	Up
Acp5	0.208	0.594	3.01954e-08	0.000937659	-0.591274	Mesothelial cell	Down
Cirbp	0.714	0.443	3.10092e-08	0.000962929	0.791686	Mesothelial cell	Up
Cebpd	0.662	0.396	3.13709e-08	0.000974162	1.44896	Mesothelial cell	Up
Smpdl3a	0.623	0.877	3.22698e-08	0.00100207	-0.786273	Mesothelial cell	Down
Tmed3	0.571	0.868	3.48396e-08	0.00108187	-0.683531	Mesothelial cell	Down
Serf2	0.883	0.972	3.82491e-08	0.00118775	-0.525596	Mesothelial cell	Down
Lyrm2	0.221	0.632	3.83563e-08	0.00119108	-0.494409	Mesothelial cell	Down
Prmt2	0.026	0.377	4.03125e-08	0.00125183	-0.375304	Mesothelial cell	Down
Fxyd3	0.675	0.896	4.20252e-08	0.00130501	-0.896386	Mesothelial cell	Down
Ptms	0.896	1	4.53802e-08	0.00140919	-0.501963	Mesothelial cell	Down
Lars2	0.987	1	4.61679e-08	0.00143365	-0.36773	Mesothelial cell	Down
Twsg1	0.805	0.972	4.88795e-08	0.00151785	-0.676298	Mesothelial cell	Down
Itpr1	0.312	0.736	4.9577e-08	0.00153952	-0.648866	Mesothelial cell	Down
Rpl13	0.987	1	5.07926e-08	0.00157726	0.486632	Mesothelial cell	Up
P3h4	0.701	0.962	5.15312e-08	0.0016002	-0.660275	Mesothelial cell	Down
Rpsa	0.987	1	5.24327e-08	0.00162819	0.475477	Mesothelial cell	Up
Adam33	0.442	0.858	5.29507e-08	0.00164428	-0.630074	Mesothelial cell	Down
Creb3l1	0.377	0.736	6.46646e-08	0.00200803	-0.618527	Mesothelial cell	Down
Rpl32	0.974	1	6.54311e-08	0.00203183	0.57415	Mesothelial cell	Up
Psmb9	0.714	0.528	7.08394e-08	0.00219978	0.951354	Mesothelial cell	Up
Cgnl1	0.545	0.849	7.10868e-08	0.00220746	-0.609675	Mesothelial cell	Down
Synj2bp	0.208	0.585	7.14561e-08	0.00221893	-0.519554	Mesothelial cell	Down
Sdf2l1	0.325	0.717	7.46576e-08	0.00231834	-0.550184	Mesothelial cell	Down
Abcb1b	0.649	0.377	8.03213e-08	0.00249422	1.21868	Mesothelial cell	Up
Timp2	1	1	8.34658e-08	0.00259186	-0.520111	Mesothelial cell	Down
Ifi211	0.442	0.094	8.45242e-08	0.00262473	0.500112	Mesothelial cell	Up
Tmem176b	0.987	0.991	8.47804e-08	0.00263268	0.724922	Mesothelial cell	Up
Angptl7	0	0.311	8.52134e-08	0.00264613	-0.486569	Mesothelial cell	Down
Gamt	0	0.311	8.52134e-08	0.00264613	-0.394119	Mesothelial cell	Down
Cd274	0.494	0.179	8.52547e-08	0.00264741	1.06301	Mesothelial cell	Up
Eif3b	0.805	0.66	8.5978e-08	0.00266987	0.755033	Mesothelial cell	Up
Rpl19	1	1	8.67943e-08	0.00269522	0.429749	Mesothelial cell	Up
Mettl23	0.143	0.538	8.73222e-08	0.00271162	-0.485233	Mesothelial cell	Down
Ccl5	0.442	0.113	9.05904e-08	0.0028131	0.572737	Mesothelial cell	Up
Fzd7	0.247	0.651	9.06377e-08	0.00281457	-0.578303	Mesothelial cell	Down
Galnt15	0.753	0.528	9.33841e-08	0.00289986	1.05449	Mesothelial cell	Up
Col4a4	0.571	0.868	9.37528e-08	0.00291131	-0.801874	Mesothelial cell	Down
Pkd2	0.338	0.726	1.01627e-07	0.00315583	-0.652767	Mesothelial cell	Down
Aox3	0.078	0.453	1.02835e-07	0.00319334	-0.532	Mesothelial cell	Down
Arrb1	0.208	0.613	1.04412e-07	0.0032423	-0.58065	Mesothelial cell	Down
Parp9	0.584	0.283	1.07461e-07	0.003337	0.693821	Mesothelial cell	Up
Npc2	0.987	1	1.13077e-07	0.00351137	0.757472	Mesothelial cell	Up
Endod1	0.286	0.679	1.18383e-07	0.00367615	-0.534791	Mesothelial cell	Down
Rarres2	0.987	1	1.20299e-07	0.00373565	-0.641661	Mesothelial cell	Down
Ralbp1	0.649	0.962	1.23029e-07	0.00382041	-0.563587	Mesothelial cell	Down
Armcx2	0.195	0.594	1.28651e-07	0.003995	-0.541164	Mesothelial cell	Down
Igf1	0.026	0.358	1.32392e-07	0.00411117	-0.822521	Mesothelial cell	Down
Tsc22d1	0.623	0.934	1.41235e-07	0.00438576	-0.623753	Mesothelial cell	Down
Armcx3	0.273	0.689	1.4412e-07	0.00447537	-0.521252	Mesothelial cell	Down
Fstl1	0.597	0.896	1.44132e-07	0.00447574	-0.697406	Mesothelial cell	Down
Rpl27a	0.987	0.991	1.52737e-07	0.00474294	0.448785	Mesothelial cell	Up
Ndufa1	0.753	0.934	1.81719e-07	0.00564291	-0.597068	Mesothelial cell	Down
Ngb	0.13	0.5	1.88236e-07	0.00584529	-0.615551	Mesothelial cell	Down
Ddr2	0.468	0.774	1.91395e-07	0.00594339	-0.649537	Mesothelial cell	Down
Pds5b	0.13	0.5	1.9165e-07	0.00595131	-0.495156	Mesothelial cell	Down
Ephb1	0.065	0.415	2.08013e-07	0.00645942	-0.47257	Mesothelial cell	Down
Ptn	0.078	0.434	2.12291e-07	0.00659229	-0.501437	Mesothelial cell	Down
Limch1	0.494	0.84	2.18738e-07	0.00679247	-0.704652	Mesothelial cell	Down
Far1	0.182	0.566	2.29303e-07	0.00712056	-0.557884	Mesothelial cell	Down
Hexb	0.364	0.745	2.31395e-07	0.00718552	-0.586101	Mesothelial cell	Down
Basp1	0.701	0.943	2.55697e-07	0.00794015	-0.685459	Mesothelial cell	Down
Ablim1	0.299	0.679	2.65226e-07	0.00823605	-0.666827	Mesothelial cell	Down
Golm1	0.481	0.821	2.71142e-07	0.00841977	-0.605856	Mesothelial cell	Down
Efemp1	0.987	1	2.74158e-07	0.00851341	-0.552679	Mesothelial cell	Down
Pdk4	0.39	0.085	2.75323e-07	0.00854959	0.696337	Mesothelial cell	Up
Nfix	0.779	0.981	2.82468e-07	0.00877149	-0.582181	Mesothelial cell	Down
Dhx58	0.273	0.019	2.94631e-07	0.00914917	0.375406	Mesothelial cell	Up
Hnrnph1	0.662	0.915	3.07573e-07	0.00955108	-0.555118	Mesothelial cell	Down
Aplp1	0.273	0.689	3.07663e-07	0.00955387	-0.545247	Mesothelial cell	Down
Eif4g2	0.857	0.972	3.14264e-07	0.00975883	-0.47033	Mesothelial cell	Down
Fzd4	0.468	0.821	3.20257e-07	0.00994494	-0.540612	Mesothelial cell	Down
Eif1	0.961	1	3.23327e-07	0.0100403	-0.46898	Mesothelial cell	Down
Serpinb1a	0.519	0.868	3.25007e-07	0.0100924	-0.582534	Mesothelial cell	Down
Sema6a	0.455	0.83	3.27657e-07	0.0101747	-0.722865	Mesothelial cell	Down
Pbrm1	0.584	0.849	3.46696e-07	0.0107659	-0.61305	Mesothelial cell	Down
Dcbld2	0.39	0.764	3.4713e-07	0.0107794	-0.638064	Mesothelial cell	Down
Cops9	0.455	0.811	3.5169e-07	0.010921	-0.591557	Mesothelial cell	Down
Zfp395	0.234	0.613	3.65335e-07	0.0113447	-0.471998	Mesothelial cell	Down
Bnc1	0.442	0.792	3.65633e-07	0.011354	-0.574407	Mesothelial cell	Down
Rnf11	0.649	0.934	3.68337e-07	0.011438	-0.612589	Mesothelial cell	Down
Mndal	0.662	0.387	3.74636e-07	0.0116336	0.961344	Mesothelial cell	Up
Dstn	0.857	0.981	3.79192e-07	0.0117751	-0.546874	Mesothelial cell	Down
Plscr4	0.325	0.764	3.91761e-07	0.0121654	-0.527597	Mesothelial cell	Down
Ndufb10	0.597	0.906	4.03725e-07	0.0125369	-0.554641	Mesothelial cell	Down
Gstt1	0.584	0.906	4.17452e-07	0.0129631	-0.514781	Mesothelial cell	Down
Ezr	0.935	0.991	4.19415e-07	0.0130241	-0.559347	Mesothelial cell	Down
Mapk13	0.039	0.377	4.25766e-07	0.0132213	-0.396773	Mesothelial cell	Down
Bri3	0.922	0.915	4.65489e-07	0.0144548	0.696832	Mesothelial cell	Up
Cbx5	0.623	0.906	4.71358e-07	0.0146371	-0.581345	Mesothelial cell	Down
Mgp	0.987	1	4.79353e-07	0.0148853	-0.648743	Mesothelial cell	Down
Dnajb14	0.208	0.557	4.82949e-07	0.014997	-0.471724	Mesothelial cell	Down
Reep3	0.416	0.755	5.0723e-07	0.015751	-0.594794	Mesothelial cell	Down
Glt8d2	0.026	0.33	5.15795e-07	0.016017	-0.422162	Mesothelial cell	Down
Flrt2	0.727	0.953	5.55043e-07	0.0172357	-0.638911	Mesothelial cell	Down
Add1	0.545	0.868	5.92955e-07	0.018413	-0.524331	Mesothelial cell	Down
Klf15	0.312	0.038	5.93656e-07	0.0184348	0.466067	Mesothelial cell	Up
Smim11	0.351	0.717	6.17375e-07	0.0191714	-0.648283	Mesothelial cell	Down
Usp9x	0.545	0.858	6.23793e-07	0.0193706	-0.513919	Mesothelial cell	Down
Sec61b	0.662	0.887	6.29873e-07	0.0195594	-0.615176	Mesothelial cell	Down
Rpl23	0.987	1	6.38231e-07	0.019819	0.458641	Mesothelial cell	Up
Bmp4	0.169	0.557	6.38992e-07	0.0198426	-0.418971	Mesothelial cell	Down
Sat1	0.883	0.745	6.45636e-07	0.0200489	0.866682	Mesothelial cell	Up
Arl4d	0.766	0.67	6.52343e-07	0.0202572	0.876006	Mesothelial cell	Up
Slc4a8	0.039	0.358	6.67913e-07	0.0207407	-0.381004	Mesothelial cell	Down
Lgals2	0.351	0.764	6.91442e-07	0.0214714	-1.12117	Mesothelial cell	Down
Wnt5a	0.13	0.5	6.91476e-07	0.0214724	-0.460809	Mesothelial cell	Down
Flrt1	0.13	0.491	7.04938e-07	0.0218904	-0.513981	Mesothelial cell	Down
Olfml1	0.065	0.415	7.05282e-07	0.0219011	-0.371174	Mesothelial cell	Down
Ptma	1	1	7.06794e-07	0.0219481	0.413253	Mesothelial cell	Up
Anxa5	0.844	0.981	7.07909e-07	0.0219827	-0.484749	Mesothelial cell	Down
Klf9	0.948	0.877	7.09877e-07	0.0220438	0.750123	Mesothelial cell	Up
Btg2	0.961	0.991	7.65496e-07	0.023771	0.821671	Mesothelial cell	Up
Scd1	0.286	0.679	7.99875e-07	0.0248385	-0.507814	Mesothelial cell	Down
Ogn	0.74	0.972	8.20386e-07	0.0254755	-0.672189	Mesothelial cell	Down
Ncoa4	0.844	0.774	8.45561e-07	0.0262572	1.13567	Mesothelial cell	Up
Lamtor2	0.481	0.83	8.73182e-07	0.0271149	-0.522536	Mesothelial cell	Down
Igfbp5	0.935	1	9.30342e-07	0.0288899	-0.765883	Mesothelial cell	Down
Vim	0.935	1	9.30342e-07	0.0288899	-0.732417	Mesothelial cell	Down
Ptpra	0.597	0.906	9.47133e-07	0.0294113	-0.484304	Mesothelial cell	Down
Vwa5a	0.545	0.858	9.96594e-07	0.0309472	-0.555385	Mesothelial cell	Down
Arhgef12	0.974	0.934	9.98502e-07	0.0310065	0.978057	Mesothelial cell	Up
Daglb	0.623	0.868	1.08641e-06	0.0337364	-0.524258	Mesothelial cell	Down
Megf6	0.169	0.528	1.11092e-06	0.0344973	-0.479669	Mesothelial cell	Down
Dock9	0.078	0.387	1.11273e-06	0.0345536	-0.434117	Mesothelial cell	Down
Gbp4	0.429	0.132	1.12312e-06	0.0348763	0.647426	Mesothelial cell	Up
Ndufa2	0.766	0.934	1.13448e-06	0.0352291	-0.504851	Mesothelial cell	Down
Atp5k	0.649	0.943	1.13679e-06	0.0353008	-0.575923	Mesothelial cell	Down
Txn1	0.922	0.972	1.15231e-06	0.0357826	0.686942	Mesothelial cell	Up
Cavin1	0.948	1	1.15385e-06	0.0358305	-0.508635	Mesothelial cell	Down
Cxadr	0.766	0.962	1.19609e-06	0.0371422	-0.520779	Mesothelial cell	Down
Rpl18a	0.987	1	1.23931e-06	0.0384842	0.415608	Mesothelial cell	Up
Dab2	0.857	0.972	1.24139e-06	0.0385489	-0.590494	Mesothelial cell	Down
Mfge8	0.403	0.745	1.26082e-06	0.0391521	-0.502371	Mesothelial cell	Down
Gm4951	0.481	0.17	1.32635e-06	0.0411873	0.535058	Mesothelial cell	Up
Nkain4	0.883	0.991	1.33757e-06	0.0415356	-0.544557	Mesothelial cell	Down
Meis2	0.416	0.774	1.3411e-06	0.0416452	-0.553307	Mesothelial cell	Down
Nfic	0.649	0.943	1.38844e-06	0.0431151	-0.616196	Mesothelial cell	Down
Lynx1	0.195	0.566	1.46665e-06	0.0455439	-0.471175	Mesothelial cell	Down
Anxa6	0.221	0.566	1.49405e-06	0.0463948	-0.500269	Mesothelial cell	Down
Dnajc3	0.883	1	1.50965e-06	0.0468793	-0.520064	Mesothelial cell	Down
Ap3d1	0.13	0.462	1.54425e-06	0.0479537	-0.440793	Mesothelial cell	Down
Serpina3n	0.286	0.038	1.56361e-06	0.0485548	0.639316	Mesothelial cell	Up
Slc25a28	0.558	0.264	1.5943e-06	0.0495078	0.632712	Mesothelial cell	Up

[truncated: 4 more sheets: Monocyte-genes, Neutrophil-genes, NK cell-genes, T cell-genes]
