# Supplementary material for: Comprehensive immune profiling reveals IFN-γ signaling in T cells mediates parasite phagocytosis in a rodent malaria model
Source: mBio. 2026 Mar 11;17(4):e03938-25. doi: 10.1128/mbio.03938-25 (PMC13059739; doi:10.1128/mbio.03938-25)
Supplement: Table S7 — Highly expressed genes and related pathways in different regions identified in spatial transcriptomics. [file mbio.03938-25-s0008.xlsx]

## Sheet: Region cluster 1-genes
TABLE S7. Highly expressed genes and related patways in different region clusters identified in spatial transcriptomics
SYMBOL	pct.1	pct.2	p_value	adjusted p_value	log2FC	Region cluster	Up/Down-regulatio
Ly6c1	0.917	0.805	0	0	0.338281	Region cluster 1	Up
Ly6a	0.978	0.915	0	0	0.287003	Region cluster 1	Up
Tmsb4x	1	1	7.25368e-303	1.61946e-298	0.184067	Region cluster 1	Up
B2m	0.996	0.978	5.42201e-278	1.21052e-273	0.249144	Region cluster 1	Up
Tmsb10	0.921	0.856	1.24701e-243	2.78408e-239	0.267122	Region cluster 1	Up
Ccl5	0.782	0.683	2.41201e-243	5.38505e-239	0.387795	Region cluster 1	Up
Ifitm3	0.901	0.825	5.83796e-207	1.30338e-202	0.261151	Region cluster 1	Up
Srgn	0.775	0.663	3.37457e-196	7.53407e-192	0.250012	Region cluster 1	Up
Lyve1	0.694	0.571	1.48021e-191	3.30472e-187	0.264115	Region cluster 1	Up
H2-D1	0.969	0.925	4.11705e-168	9.19174e-164	0.199589	Region cluster 1	Up
Plac8	0.802	0.735	1.56015e-164	3.48318e-160	0.272317	Region cluster 1	Up
Gbp2	0.717	0.622	2.06424e-148	4.60862e-144	0.235155	Region cluster 1	Up
Ly6c2	0.641	0.535	2.71551e-144	6.06265e-140	0.262645	Region cluster 1	Up
Ctla2a	0.653	0.547	3.32837e-132	7.43091e-128	0.194946	Region cluster 1	Up
Ctss	0.75	0.667	5.17533e-131	1.15544e-126	0.273985	Region cluster 1	Up
Gzmb	0.548	0.445	6.51889e-131	1.45541e-126	0.271081	Region cluster 1	Up
Cd93	0.617	0.51	6.93536e-125	1.54839e-120	0.195498	Region cluster 1	Up
Vim	0.876	0.812	6.99317e-123	1.56129e-118	0.189013	Region cluster 1	Up
Col4a1	0.782	0.696	2.14636e-119	4.79196e-115	0.181293	Region cluster 1	Up
Rap1a	0.677	0.584	2.80684e-118	6.26655e-114	0.190163	Region cluster 1	Up
S100a6	0.929	0.894	9.6838e-118	2.16201e-113	0.257239	Region cluster 1	Up
Chil3	0.652	0.574	2.29283e-114	5.11897e-110	0.304652	Region cluster 1	Up
Clic4	0.7	0.611	4.39969e-110	9.82275e-106	0.178426	Region cluster 1	Up
Gm9844	0.7	0.614	8.04822e-109	1.79685e-104	0.185045	Region cluster 1	Up
Coro1a	0.613	0.522	2.39428e-108	5.34547e-104	0.193792	Region cluster 1	Up
H2-Q7	0.679	0.585	2.67056e-108	5.9623e-104	0.186245	Region cluster 1	Up
Ager	0.747	0.675	2.51935e-107	5.62471e-103	0.253956	Region cluster 1	Up
Serinc3	0.913	0.865	9.70032e-106	2.16569e-101	0.169353	Region cluster 1	Up
AA467197	0.407	0.31	1.95998e-105	4.37585e-101	0.220368	Region cluster 1	Up
Fcer1g	0.527	0.428	1.4344e-104	3.20244e-100	0.191589	Region cluster 1	Up
Emp1	0.679	0.602	2.95586e-104	6.59925e-100	0.207894	Region cluster 1	Up
Gpx3	0.789	0.717	6.80215e-103	1.51865e-98	0.184457	Region cluster 1	Up
Adgrf5	0.664	0.576	7.13057e-102	1.59197e-97	0.192536	Region cluster 1	Up
Cldn5	0.592	0.495	1.54078e-100	3.43995e-96	0.167997	Region cluster 1	Up
Cdc42	0.768	0.696	2.77026e-98	6.18488e-94	0.164306	Region cluster 1	Up
Clic5	0.542	0.45	9.7531e-98	2.17748e-93	0.17603	Region cluster 1	Up
Sdcbp	0.739	0.663	2.18791e-96	4.88473e-92	0.168102	Region cluster 1	Up
Col4a2	0.596	0.504	3.99573e-96	8.92086e-92	0.16731	Region cluster 1	Up
Atp1b3	0.686	0.608	8.14188e-96	1.81776e-91	0.178026	Region cluster 1	Up
Txn1	0.78	0.724	2.09535e-95	4.67808e-91	0.181718	Region cluster 1	Up
Actg1	0.953	0.924	5.42082e-95	1.21025e-90	0.149035	Region cluster 1	Up
H2-K1	0.967	0.943	3.96344e-94	8.84878e-90	0.159255	Region cluster 1	Up
S1pr1	0.498	0.4	5.01265e-93	1.11912e-88	0.149936	Region cluster 1	Up
Ly6e	0.884	0.843	8.24489e-93	1.84076e-88	0.160201	Region cluster 1	Up
Msn	0.656	0.57	2.15939e-92	4.82105e-88	0.159736	Region cluster 1	Up
Tinagl1	0.475	0.383	8.1883e-92	1.82812e-87	0.170213	Region cluster 1	Up
AW112010	0.657	0.574	2.571e-91	5.74001e-87	0.184159	Region cluster 1	Up
Cfl1	0.754	0.682	1.22909e-89	2.74406e-85	0.160293	Region cluster 1	Up
Fkbp1a	0.639	0.557	1.43836e-89	3.21129e-85	0.158872	Region cluster 1	Up
S100a10	0.674	0.59	1.07778e-88	2.40624e-84	0.15971	Region cluster 1	Up
Cd52	0.57	0.487	2.46993e-87	5.51436e-83	0.180156	Region cluster 1	Up
Klf2	0.59	0.5	1.7702e-86	3.95216e-82	0.152119	Region cluster 1	Up
Thbd	0.563	0.48	6.55408e-85	1.46326e-80	0.188773	Region cluster 1	Up
Hopx	0.622	0.55	1.91944e-83	4.28533e-79	0.203455	Region cluster 1	Up
Cav1	0.688	0.62	3.29667e-83	7.36015e-79	0.192209	Region cluster 1	Up
Cdh5	0.586	0.497	3.78511e-83	8.45065e-79	0.157824	Region cluster 1	Up
Lgals9	0.471	0.384	3.24179e-82	7.23762e-78	0.154588	Region cluster 1	Up
Ramp2	0.568	0.491	3.65074e-82	8.15063e-78	0.185465	Region cluster 1	Up
Ptprc	0.447	0.36	1.84918e-81	4.12848e-77	0.156854	Region cluster 1	Up
Arpc1b	0.576	0.496	2.85745e-81	6.37955e-77	0.16111	Region cluster 1	Up
Tspan7	0.512	0.432	3.14853e-81	7.02941e-77	0.191075	Region cluster 1	Up
Gbp7	0.466	0.383	5.85485e-78	1.30715e-73	0.158711	Region cluster 1	Up
Tpm4	0.661	0.585	2.49724e-75	5.57535e-71	0.146643	Region cluster 1	Up
Hpgd	0.59	0.525	2.95598e-75	6.59951e-71	0.277042	Region cluster 1	Up
Egfl7	0.473	0.389	3.42052e-75	7.63664e-71	0.153642	Region cluster 1	Up
Gvin1	0.453	0.371	1.70608e-73	3.80899e-69	0.150259	Region cluster 1	Up
Actr3	0.566	0.485	1.72502e-72	3.85127e-68	0.145374	Region cluster 1	Up
Myl12a	0.739	0.677	2.02044e-71	4.51084e-67	0.139014	Region cluster 1	Up
Gbp4	0.49	0.409	3.34158e-70	7.46042e-66	0.148539	Region cluster 1	Up
Pecam1	0.549	0.471	3.92146e-69	8.75506e-65	0.143885	Region cluster 1	Up
Plek	0.391	0.313	7.38767e-69	1.64937e-64	0.1439	Region cluster 1	Up
Gbp3	0.416	0.334	1.36944e-68	3.05742e-64	0.134392	Region cluster 1	Up
Samhd1	0.525	0.444	2.12427e-68	4.74264e-64	0.138535	Region cluster 1	Up
Icam2	0.468	0.388	2.59813e-68	5.8006e-64	0.141164	Region cluster 1	Up
Tmem100	0.409	0.331	4.41819e-68	9.86404e-64	0.153657	Region cluster 1	Up
Gm4070	0.439	0.359	2.57946e-67	5.7589e-63	0.137443	Region cluster 1	Up
Slc9a3r2	0.412	0.336	3.13062e-67	6.98943e-63	0.142123	Region cluster 1	Up
Bst2	0.589	0.509	3.80553e-67	8.49622e-63	0.134553	Region cluster 1	Up
Rtl8a	0.463	0.388	6.63112e-67	1.48046e-62	0.154248	Region cluster 1	Up
Itgal	0.411	0.333	7.86303e-67	1.7555e-62	0.144084	Region cluster 1	Up
Tagln2	0.707	0.648	1.50188e-66	3.35309e-62	0.138378	Region cluster 1	Up
Itgb2	0.356	0.279	1.74491e-65	3.8957e-61	0.125913	Region cluster 1	Up
Vegfa	0.531	0.463	6.23528e-65	1.39209e-60	0.171785	Region cluster 1	Up
Fcgr4	0.388	0.313	9.98176e-65	2.22853e-60	0.147812	Region cluster 1	Up
Ccl4	0.317	0.246	1.5356e-64	3.42838e-60	0.186761	Region cluster 1	Up
Lilr4b	0.309	0.238	5.99987e-63	1.33953e-58	0.150521	Region cluster 1	Up
Iigp1	0.597	0.521	7.87969e-62	1.75922e-57	0.139013	Region cluster 1	Up
Tspan8	0.416	0.342	1.1032e-61	2.463e-57	0.141073	Region cluster 1	Up
Tpm3	0.587	0.516	1.73229e-60	3.86752e-56	0.126417	Region cluster 1	Up
Tyrobp	0.572	0.504	9.50048e-60	2.12108e-55	0.147887	Region cluster 1	Up
Rap1b	0.594	0.525	1.06146e-59	2.36982e-55	0.128064	Region cluster 1	Up
H2-Q6	0.374	0.301	8.73906e-59	1.95108e-54	0.121295	Region cluster 1	Up
Nsg1	0.233	0.168	9.4828e-59	2.11713e-54	0.102351	Region cluster 1	Up
Ms4a4b	0.351	0.28	1.21064e-57	2.70286e-53	0.129034	Region cluster 1	Up
Lrba	0.695	0.634	1.29028e-57	2.88067e-53	0.134285	Region cluster 1	Up
Calcrl	0.559	0.495	3.63606e-57	8.11787e-53	0.165185	Region cluster 1	Up
Rtp4	0.409	0.337	3.90294e-56	8.71371e-52	0.127372	Region cluster 1	Up
Podxl	0.407	0.335	4.0137e-55	8.96098e-51	0.12198	Region cluster 1	Up
Invs	0.565	0.5	6.6211e-55	1.47823e-50	0.12611	Region cluster 1	Up
Anxa2	0.696	0.642	8.73709e-55	1.95064e-50	0.129591	Region cluster 1	Up
Hnrnpf	0.636	0.574	7.50041e-54	1.67454e-49	0.127746	Region cluster 1	Up
Cyth3	0.379	0.31	1.79312e-53	4.00331e-49	0.116688	Region cluster 1	Up
Gimap4	0.36	0.292	4.342e-53	9.69395e-49	0.113482	Region cluster 1	Up
Hmgb2	0.366	0.299	5.33263e-53	1.19056e-48	0.1265	Region cluster 1	Up
Ifi47	0.499	0.429	5.80237e-53	1.29544e-48	0.126337	Region cluster 1	Up
Gngt2	0.334	0.267	2.52951e-52	5.6474e-48	0.11215	Region cluster 1	Up
Prx	0.317	0.25	6.01539e-52	1.34299e-47	0.103957	Region cluster 1	Up
Igtp	0.506	0.438	2.62775e-51	5.86671e-47	0.131453	Region cluster 1	Up
Cybb	0.336	0.268	3.1052e-51	6.93266e-47	0.108956	Region cluster 1	Up
Ostf1	0.477	0.41	3.16522e-51	7.06668e-47	0.120327	Region cluster 1	Up
Ucp2	0.619	0.559	3.97752e-51	8.8802e-47	0.122503	Region cluster 1	Up
Grn	0.656	0.597	9.44554e-51	2.10881e-46	0.130586	Region cluster 1	Up
Gnai2	0.578	0.513	1.46214e-50	3.26438e-46	0.116761	Region cluster 1	Up
Fpr2	0.266	0.204	1.90671e-50	4.25692e-46	0.107791	Region cluster 1	Up
Pla2g7	0.323	0.258	2.93354e-50	6.54941e-46	0.120498	Region cluster 1	Up
Clic1	0.504	0.437	4.44079e-50	9.91452e-46	0.122427	Region cluster 1	Up
Arpc5	0.562	0.495	5.7577e-50	1.28547e-45	0.117686	Region cluster 1	Up
Adgre5	0.445	0.377	7.23833e-50	1.61603e-45	0.117986	Region cluster 1	Up
Plaur	0.279	0.216	9.55047e-50	2.13224e-45	0.0993095	Region cluster 1	Up
Mpeg1	0.486	0.422	1.70757e-49	3.81232e-45	0.139682	Region cluster 1	Up
Rnf213	0.406	0.34	2.85476e-49	6.37354e-45	0.119365	Region cluster 1	Up
Tgm2	0.537	0.474	7.09623e-49	1.5843e-44	0.121998	Region cluster 1	Up
Ahnak	0.702	0.644	1.1953e-48	2.66862e-44	0.114878	Region cluster 1	Up
Ftl1	0.908	0.896	1.78046e-48	3.97506e-44	0.13213	Region cluster 1	Up
Plvap	0.352	0.286	2.12832e-48	4.75168e-44	0.109617	Region cluster 1	Up
Itga6	0.301	0.239	2.6933e-48	6.01307e-44	0.104324	Region cluster 1	Up
Fam49b	0.369	0.304	5.01822e-47	1.12037e-42	0.10748	Region cluster 1	Up
S100a4	0.495	0.432	5.8965e-47	1.31645e-42	0.126819	Region cluster 1	Up
Plat	0.335	0.273	6.42877e-47	1.43529e-42	0.150347	Region cluster 1	Up
Klhl5	0.339	0.276	2.20046e-46	4.91274e-42	0.103299	Region cluster 1	Up
Sparc	0.915	0.877	3.20439e-46	7.15412e-42	0.0861236	Region cluster 1	Up
Gbp6	0.351	0.287	4.37223e-46	9.76144e-42	0.10825	Region cluster 1	Up
Nkg7	0.306	0.245	9.64368e-46	2.15305e-41	0.106036	Region cluster 1	Up
Ms4a4c	0.269	0.21	1.92833e-45	4.3052e-41	0.10385	Region cluster 1	Up
Psmb9	0.335	0.271	2.0234e-45	4.51743e-41	0.103071	Region cluster 1	Up
Itpripl2	0.427	0.365	2.11923e-45	4.73139e-41	0.11518	Region cluster 1	Up
Eif4g2	0.775	0.731	3.25483e-45	7.26672e-41	0.110726	Region cluster 1	Up
Sept7	0.581	0.521	6.91057e-45	1.54285e-40	0.112054	Region cluster 1	Up
Rasip1	0.263	0.205	9.03163e-45	2.0164e-40	0.0924705	Region cluster 1	Up
Marcks	0.539	0.476	1.30555e-44	2.91477e-40	0.114433	Region cluster 1	Up
Gimap6	0.282	0.223	2.51326e-44	5.61109e-40	0.0926359	Region cluster 1	Up
Ido1	0.233	0.178	2.99827e-44	6.69395e-40	0.101841	Region cluster 1	Up
Krt80	0.318	0.256	6.96158e-44	1.55424e-39	0.0993705	Region cluster 1	Up
Rac1	0.52	0.457	9.23454e-44	2.0617e-39	0.105329	Region cluster 1	Up
Ackr3	0.232	0.176	1.22605e-43	2.73729e-39	0.0907288	Region cluster 1	Up
Rpl17	0.844	0.812	1.96616e-43	4.38965e-39	0.109689	Region cluster 1	Up
Ppia	0.752	0.709	2.96426e-43	6.618e-39	0.112517	Region cluster 1	Up
Il2rg	0.302	0.242	3.56932e-43	7.96887e-39	0.0931993	Region cluster 1	Up
Bmpr2	0.449	0.392	4.11089e-43	9.17796e-39	0.143955	Region cluster 1	Up
Cd47	0.563	0.501	4.99537e-43	1.11527e-38	0.106308	Region cluster 1	Up
Itga4	0.215	0.162	5.26445e-43	1.17534e-38	0.0882703	Region cluster 1	Up
Wars	0.559	0.498	6.65888e-43	1.48666e-38	0.11491	Region cluster 1	Up
Foxf1	0.335	0.273	1.2397e-42	2.76774e-38	0.0928188	Region cluster 1	Up
Psap	0.745	0.7	1.44559e-42	3.22743e-38	0.113497	Region cluster 1	Up
BC028528	0.209	0.156	3.17181e-42	7.08138e-38	0.0780226	Region cluster 1	Up
Hck	0.247	0.192	3.84301e-42	8.57991e-38	0.0932325	Region cluster 1	Up
Pxdc1	0.279	0.223	4.75948e-42	1.0626e-37	0.100352	Region cluster 1	Up
Adgrl4	0.38	0.321	5.47949e-42	1.22335e-37	0.115033	Region cluster 1	Up
Laptm5	0.43	0.367	7.24051e-42	1.61652e-37	0.105261	Region cluster 1	Up
Gzma	0.41	0.35	9.36718e-42	2.09132e-37	0.131561	Region cluster 1	Up
Actb	0.997	0.99	2.58042e-41	5.76104e-37	0.0784674	Region cluster 1	Up
Cxcl10	0.432	0.373	4.38703e-41	9.79449e-37	0.153616	Region cluster 1	Up
Timp3	0.624	0.57	6.37583e-41	1.42347e-36	0.118319	Region cluster 1	Up
Hspa8	0.765	0.724	6.64462e-41	1.48348e-36	0.115748	Region cluster 1	Up
Zbp1	0.3	0.241	1.36225e-40	3.04135e-36	0.0909315	Region cluster 1	Up
Slco2a1	0.377	0.318	1.73837e-40	3.88109e-36	0.112265	Region cluster 1	Up
Prss23	0.326	0.272	5.75788e-40	1.2855e-35	0.146964	Region cluster 1	Up
Isg15	0.326	0.267	6.23153e-40	1.39125e-35	0.108534	Region cluster 1	Up
Pakap	0.254	0.199	9.95698e-40	2.223e-35	0.0794355	Region cluster 1	Up
Cd53	0.307	0.249	1.8426e-39	4.11379e-35	0.0925387	Region cluster 1	Up
Irf1	0.419	0.359	2.66046e-39	5.93975e-35	0.0990374	Region cluster 1	Up
Itga3	0.199	0.149	2.81589e-39	6.28676e-35	0.0794572	Region cluster 1	Up
Rgcc	0.462	0.406	3.25823e-39	7.27431e-35	0.11786	Region cluster 1	Up
Trim30a	0.373	0.313	4.07434e-39	9.09637e-35	0.101267	Region cluster 1	Up
Rab11a	0.41	0.352	4.58276e-39	1.02315e-34	0.0993683	Region cluster 1	Up
Tubb2a	0.467	0.408	5.25245e-39	1.17266e-34	0.106754	Region cluster 1	Up
Saa3	0.431	0.377	7.1307e-39	1.592e-34	0.17135	Region cluster 1	Up
Qk	0.464	0.407	1.15889e-38	2.58733e-34	0.107476	Region cluster 1	Up
AU020206	0.261	0.207	1.34656e-37	3.00634e-33	0.0818605	Region cluster 1	Up
Rhoc	0.305	0.249	1.7752e-37	3.96332e-33	0.0891423	Region cluster 1	Up
Sh3bgrl3	0.466	0.406	2.99258e-37	6.68124e-33	0.0946594	Region cluster 1	Up
Adam15	0.31	0.256	7.32651e-37	1.63572e-32	0.0941854	Region cluster 1	Up
Emp2	0.407	0.353	9.96384e-37	2.22453e-32	0.118891	Region cluster 1	Up
Ehd1	0.316	0.26	1.75214e-36	3.91184e-32	0.0853166	Region cluster 1	Up
Tubb5	0.523	0.469	1.76037e-36	3.9302e-32	0.107833	Region cluster 1	Up
Esam	0.362	0.304	9.17234e-36	2.04782e-31	0.0885261	Region cluster 1	Up
Cavin2	0.573	0.532	1.13738e-35	2.53932e-31	0.139621	Region cluster 1	Up
Zfas1	0.436	0.378	1.143e-35	2.55186e-31	0.100487	Region cluster 1	Up
Tap1	0.44	0.384	1.48429e-35	3.31383e-31	0.0993298	Region cluster 1	Up
Ppp1r2	0.487	0.432	1.56764e-35	3.49991e-31	0.0981022	Region cluster 1	Up
Rtl8b	0.31	0.257	1.69691e-35	3.78851e-31	0.0952743	Region cluster 1	Up
Rac2	0.345	0.289	2.65196e-35	5.92076e-31	0.0912322	Region cluster 1	Up
Ifit3	0.343	0.287	6.39013e-35	1.42666e-30	0.100135	Region cluster 1	Up
Sema7a	0.214	0.166	6.64179e-35	1.48285e-30	0.0738253	Region cluster 1	Up
Psmb8	0.511	0.458	8.6958e-35	1.94142e-30	0.102497	Region cluster 1	Up
Clec4e	0.181	0.136	8.84509e-35	1.97476e-30	0.0755956	Region cluster 1	Up
Sema3c	0.396	0.341	1.91848e-34	4.28319e-30	0.102277	Region cluster 1	Up
Nes	0.151	0.109	2.07709e-34	4.6373e-30	0.0602199	Region cluster 1	Up
Tuba1c	0.479	0.429	2.73458e-34	6.10523e-30	0.112291	Region cluster 1	Up
H2-T22	0.333	0.279	5.52442e-34	1.23338e-29	0.086524	Region cluster 1	Up
Gnb1	0.559	0.508	6.00763e-34	1.34126e-29	0.0964538	Region cluster 1	Up
Plpp1	0.28	0.228	6.01414e-34	1.34272e-29	0.0804369	Region cluster 1	Up
Mcl1	0.523	0.469	9.24971e-34	2.06509e-29	0.0928503	Region cluster 1	Up
H2-T23	0.43	0.375	1.15393e-33	2.57626e-29	0.0953712	Region cluster 1	Up
Fgr	0.149	0.109	1.21667e-33	2.71634e-29	0.0624595	Region cluster 1	Up
Adgre4	0.143	0.103	2.94526e-33	6.57559e-29	0.0635116	Region cluster 1	Up
Ets1	0.286	0.234	4.976e-33	1.11094e-28	0.076102	Region cluster 1	Up
Id1	0.325	0.273	5.97526e-33	1.33404e-28	0.085467	Region cluster 1	Up
Cd38	0.243	0.194	7.99267e-33	1.78444e-28	0.0776034	Region cluster 1	Up
Gda	0.34	0.288	1.8926e-32	4.22541e-28	0.0994414	Region cluster 1	Up
Xdh	0.423	0.368	2.13301e-32	4.76215e-28	0.0861342	Region cluster 1	Up
Hspa5	0.689	0.656	2.15946e-32	4.8212e-28	0.113287	Region cluster 1	Up
Gm43302	0.369	0.315	2.16217e-32	4.82727e-28	0.0913369	Region cluster 1	Up
Ece1	0.36	0.308	3.14048e-32	7.01143e-28	0.0921467	Region cluster 1	Up
Npnt	0.524	0.47	3.58819e-32	8.011e-28	0.102135	Region cluster 1	Up
Eng	0.374	0.322	4.0727e-32	9.09271e-28	0.0963706	Region cluster 1	Up
Nampt	0.449	0.397	4.87069e-32	1.08743e-27	0.099336	Region cluster 1	Up
Mtrex	0.3	0.248	5.14188e-32	1.14798e-27	0.0802388	Region cluster 1	Up
Pfn1	0.729	0.687	5.73615e-32	1.28065e-27	0.0913804	Region cluster 1	Up
Tap2	0.293	0.243	1.05209e-31	2.3489e-27	0.0815731	Region cluster 1	Up
Phf11b	0.215	0.169	1.35274e-31	3.02013e-27	0.0722159	Region cluster 1	Up
Fxyd5	0.422	0.369	1.67074e-31	3.73009e-27	0.0925742	Region cluster 1	Up
Ifitm2	0.539	0.489	2.17076e-31	4.84644e-27	0.0889466	Region cluster 1	Up
Cyyr1	0.274	0.225	2.29456e-31	5.12284e-27	0.0799277	Region cluster 1	Up
Pik3cd	0.221	0.175	5.55355e-31	1.23989e-26	0.0748798	Region cluster 1	Up
Rtkn2	0.139	0.102	9.37715e-31	2.09354e-26	0.0613937	Region cluster 1	Up
Lgals3	0.403	0.352	1.31876e-30	2.94426e-26	0.102664	Region cluster 1	Up
Itga1	0.321	0.27	1.40301e-30	3.13235e-26	0.0845585	Region cluster 1	Up
Heg1	0.452	0.402	1.46047e-30	3.26065e-26	0.095497	Region cluster 1	Up
Cyba	0.459	0.408	1.9653e-30	4.38774e-26	0.0896159	Region cluster 1	Up
Cd34	0.378	0.327	3.45631e-30	7.71656e-26	0.0922107	Region cluster 1	Up
Arpc2	0.484	0.432	4.18469e-30	9.34274e-26	0.088891	Region cluster 1	Up
Cstb	0.473	0.427	7.78966e-30	1.73912e-25	0.114511	Region cluster 1	Up
Serpinb9	0.288	0.239	1.03448e-29	2.30959e-25	0.0772488	Region cluster 1	Up
Tmcc2	0.225	0.179	2.87354e-29	6.41545e-25	0.0661632	Region cluster 1	Up
Itm2b	0.886	0.862	2.97196e-29	6.6352e-25	0.087061	Region cluster 1	Up
Psmb10	0.393	0.341	3.38148e-29	7.54949e-25	0.081814	Region cluster 1	Up
Ccdc12	0.269	0.221	6.35019e-29	1.41774e-24	0.0717721	Region cluster 1	Up
Stat1	0.493	0.441	6.93683e-29	1.54872e-24	0.0899528	Region cluster 1	Up
Rab8b	0.273	0.224	9.25018e-29	2.06519e-24	0.0715518	Region cluster 1	Up
Arap3	0.155	0.117	9.33791e-29	2.08478e-24	0.056521	Region cluster 1	Up
Akap5	0.167	0.128	9.76001e-29	2.17902e-24	0.0634366	Region cluster 1	Up
Shisa5	0.525	0.479	1.1482e-28	2.56347e-24	0.0916571	Region cluster 1	Up
Clec2d	0.246	0.2	1.35914e-28	3.03442e-24	0.0687855	Region cluster 1	Up
Psma7	0.53	0.486	1.39535e-28	3.11525e-24	0.0981087	Region cluster 1	Up
Prkcd	0.386	0.339	1.55017e-28	3.46092e-24	0.0945745	Region cluster 1	Up
Rassf5	0.272	0.225	1.65156e-28	3.68726e-24	0.0773813	Region cluster 1	Up
Lamp1	0.626	0.58	1.81238e-28	4.04632e-24	0.086538	Region cluster 1	Up
Gsr	0.36	0.313	2.08086e-28	4.64572e-24	0.0948913	Region cluster 1	Up
Rsad2	0.218	0.175	2.6998e-28	6.02757e-24	0.0866428	Region cluster 1	Up
Ywhab	0.496	0.449	3.4438e-28	7.68862e-24	0.0861689	Region cluster 1	Up
Ifit2	0.193	0.152	3.99839e-28	8.92682e-24	0.0805183	Region cluster 1	Up
App	0.647	0.609	6.57814e-28	1.46864e-23	0.0948594	Region cluster 1	Up
Wfdc17	0.38	0.332	9.99761e-28	2.23207e-23	0.102089	Region cluster 1	Up
Cd9	0.679	0.648	1.184e-27	2.6434e-23	0.105775	Region cluster 1	Up
Arpc3	0.342	0.292	1.33468e-27	2.9798e-23	0.076048	Region cluster 1	Up
Tcim	0.156	0.118	2.17185e-27	4.84887e-23	0.0565466	Region cluster 1	Up
Anxa3	0.419	0.371	2.66032e-27	5.93943e-23	0.0844041	Region cluster 1	Up
Syn3	0.584	0.541	2.85267e-27	6.36887e-23	0.0963219	Region cluster 1	Up
Ifi209	0.186	0.145	3.75472e-27	8.38279e-23	0.0619885	Region cluster 1	Up
Myadm	0.5	0.451	3.83884e-27	8.57059e-23	0.0843665	Region cluster 1	Up
Sirpb1c	0.13	0.096	4.0032e-27	8.93755e-23	0.0517991	Region cluster 1	Up
Serpina3g	0.293	0.247	4.12208e-27	9.20295e-23	0.0791316	Region cluster 1	Up
Top2a	0.137	0.102	4.34682e-27	9.7047e-23	0.0552262	Region cluster 1	Up
Hilpda	0.184	0.145	4.85116e-27	1.08307e-22	0.0737269	Region cluster 1	Up
Calm1	0.764	0.734	5.48077e-27	1.22364e-22	0.0846345	Region cluster 1	Up
Crip1	0.787	0.747	6.51853e-27	1.45533e-22	0.0806511	Region cluster 1	Up
Akap2	0.251	0.207	9.12661e-27	2.03761e-22	0.0695317	Region cluster 1	Up
Psme2	0.409	0.361	1.39239e-26	3.10864e-22	0.0841249	Region cluster 1	Up
Anxa5	0.6	0.556	1.86352e-26	4.1605e-22	0.0849844	Region cluster 1	Up
Cav2	0.372	0.327	2.47026e-26	5.51511e-22	0.091022	Region cluster 1	Up
Tsc22d3	0.594	0.551	2.70297e-26	6.03466e-22	0.0827426	Region cluster 1	Up
Ripply3	0.1	0.07	2.97872e-26	6.65029e-22	0.0446487	Region cluster 1	Up
Lcp1	0.452	0.404	3.75319e-26	8.37937e-22	0.085668	Region cluster 1	Up
Actr2	0.439	0.39	3.98783e-26	8.90323e-22	0.0773869	Region cluster 1	Up
Aqp1	0.409	0.364	4.60537e-26	1.02819e-21	0.0982886	Region cluster 1	Up
Procr	0.106	0.076	5.96358e-26	1.33143e-21	0.0596482	Region cluster 1	Up
Cdkn1a	0.25	0.207	6.02517e-26	1.34518e-21	0.0709797	Region cluster 1	Up
Gapdh	0.364	0.318	6.1076e-26	1.36358e-21	0.0822941	Region cluster 1	Up
Nfkbia	0.374	0.327	6.75217e-26	1.50749e-21	0.082564	Region cluster 1	Up
Tgtp1	0.497	0.449	8.9303e-26	1.99378e-21	0.0880809	Region cluster 1	Up
Sptbn1	0.603	0.566	9.65778e-26	2.1562e-21	0.103916	Region cluster 1	Up
Rps9	0.859	0.829	1.0018e-25	2.23661e-21	0.079208	Region cluster 1	Up
Cytip	0.269	0.224	1.06933e-25	2.38739e-21	0.0704779	Region cluster 1	Up
Csf1r	0.273	0.227	1.23317e-25	2.75317e-21	0.0677057	Region cluster 1	Up
Lysmd2	0.265	0.219	1.64205e-25	3.66604e-21	0.0661021	Region cluster 1	Up
Ube2c	0.13	0.097	1.77229e-25	3.95682e-21	0.0590696	Region cluster 1	Up
Afap1l1	0.204	0.163	1.97629e-25	4.41226e-21	0.0585802	Region cluster 1	Up
Capzb	0.451	0.404	2.75439e-25	6.14945e-21	0.0810342	Region cluster 1	Up
Irgm1	0.334	0.288	3.24288e-25	7.24004e-21	0.0747747	Region cluster 1	Up
Capza1	0.273	0.229	3.47613e-25	7.76082e-21	0.0712275	Region cluster 1	Up
Prdx5	0.491	0.449	3.47796e-25	7.76489e-21	0.0948047	Region cluster 1	Up
Ehd4	0.33	0.285	4.48182e-25	1.00061e-20	0.0794605	Region cluster 1	Up
Gm49339	0.151	0.116	5.05451e-25	1.12847e-20	0.0585505	Region cluster 1	Up
Bin2	0.132	0.098	5.22063e-25	1.16556e-20	0.0504612	Region cluster 1	Up
Trbc2	0.259	0.216	6.28428e-25	1.40303e-20	0.073596	Region cluster 1	Up
Ybx1	0.54	0.496	7.15531e-25	1.59749e-20	0.0833933	Region cluster 1	Up
Nabp1	0.142	0.108	8.86509e-25	1.97922e-20	0.0540039	Region cluster 1	Up
Ptprcap	0.177	0.14	9.39303e-25	2.09709e-20	0.0578261	Region cluster 1	Up
Grk2	0.246	0.203	1.02048e-24	2.27833e-20	0.0642718	Region cluster 1	Up
Slfn2	0.31	0.265	1.0995e-24	2.45475e-20	0.0787002	Region cluster 1	Up
Scn7a	0.376	0.333	1.15742e-24	2.58405e-20	0.0938166	Region cluster 1	Up
Dusp1	0.349	0.304	1.18361e-24	2.64252e-20	0.0869717	Region cluster 1	Up
Adrb2	0.193	0.154	1.23467e-24	2.75652e-20	0.0577551	Region cluster 1	Up
Jpt1	0.243	0.201	1.27544e-24	2.84754e-20	0.0665774	Region cluster 1	Up
Ace	0.382	0.338	1.5559e-24	3.4737e-20	0.106598	Region cluster 1	Up
Robo4	0.101	0.072	2.23071e-24	4.98028e-20	0.0439564	Region cluster 1	Up
Cdo1	0.272	0.228	2.68465e-24	5.99375e-20	0.0654632	Region cluster 1	Up
Trbc1	0.196	0.158	2.82433e-24	6.3056e-20	0.0657506	Region cluster 1	Up
Arhgdia	0.495	0.448	2.86204e-24	6.38979e-20	0.0765971	Region cluster 1	Up
Pcdh1	0.178	0.141	3.41026e-24	7.61375e-20	0.0569346	Region cluster 1	Up
Rpl23	0.893	0.877	4.02102e-24	8.97733e-20	0.0758004	Region cluster 1	Up
Flnb	0.213	0.173	4.8832e-24	1.09022e-19	0.0599624	Region cluster 1	Up
Ptprb	0.263	0.221	6.18348e-24	1.38052e-19	0.0783394	Region cluster 1	Up
Mcam	0.349	0.304	6.38662e-24	1.42588e-19	0.0751375	Region cluster 1	Up
Pim1	0.255	0.213	6.80791e-24	1.51993e-19	0.0668957	Region cluster 1	Up
Sept11	0.235	0.194	7.20614e-24	1.60884e-19	0.062855	Region cluster 1	Up
Cd8a	0.137	0.104	9.55413e-24	2.13306e-19	0.0532948	Region cluster 1	Up
Stmn1	0.303	0.26	9.89974e-24	2.21021e-19	0.0806787	Region cluster 1	Up
Ptpn6	0.222	0.182	1.04656e-23	2.33655e-19	0.064606	Region cluster 1	Up
Emcn	0.191	0.153	1.258e-23	2.80861e-19	0.0601319	Region cluster 1	Up
Ptpre	0.151	0.117	1.37875e-23	3.07819e-19	0.0553427	Region cluster 1	Up
Arf6	0.393	0.349	1.45344e-23	3.24496e-19	0.0789849	Region cluster 1	Up
Cks1b	0.166	0.13	1.55787e-23	3.47809e-19	0.0584083	Region cluster 1	Up
Rps23	0.903	0.888	1.58093e-23	3.52958e-19	0.0738057	Region cluster 1	Up
Ifi204	0.204	0.165	2.12249e-23	4.73867e-19	0.066881	Region cluster 1	Up
Slc44a2	0.245	0.204	4.40006e-23	9.82358e-19	0.0604663	Region cluster 1	Up
Tln1	0.282	0.239	5.56242e-23	1.24187e-18	0.0655217	Region cluster 1	Up
Pkm	0.497	0.458	6.51312e-23	1.45412e-18	0.0873156	Region cluster 1	Up
Arhgef3	0.18	0.143	6.58745e-23	1.47071e-18	0.0558561	Region cluster 1	Up
Slco3a1	0.244	0.204	8.264e-23	1.84502e-18	0.06479	Region cluster 1	Up
Cd36	0.625	0.598	8.38878e-23	1.87288e-18	0.110717	Region cluster 1	Up
Myl12b	0.461	0.418	1.073e-22	2.39558e-18	0.078532	Region cluster 1	Up
Add3	0.429	0.386	1.0942e-22	2.4429e-18	0.0842588	Region cluster 1	Up
Samsn1	0.162	0.128	1.1622e-22	2.59473e-18	0.058044	Region cluster 1	Up
Lilrb4a	0.153	0.119	1.20579e-22	2.69205e-18	0.0523881	Region cluster 1	Up
Gbp5	0.128	0.097	1.25215e-22	2.79554e-18	0.0460114	Region cluster 1	Up
Acvrl1	0.332	0.29	1.86873e-22	4.17213e-18	0.0769968	Region cluster 1	Up
Clec4a3	0.141	0.109	2.45064e-22	5.47129e-18	0.0499891	Region cluster 1	Up
Ets2	0.36	0.316	2.74385e-22	6.12593e-18	0.072517	Region cluster 1	Up
Car4	0.132	0.101	3.08171e-22	6.88024e-18	0.0500043	Region cluster 1	Up
Gimap5	0.125	0.094	3.31633e-22	7.40404e-18	0.0459928	Region cluster 1	Up
Slfn4	0.181	0.146	3.89384e-22	8.69339e-18	0.0698637	Region cluster 1	Up
Spn	0.132	0.101	4.02905e-22	8.99525e-18	0.0484137	Region cluster 1	Up
Sh2d3c	0.128	0.098	4.18515e-22	9.34376e-18	0.0473283	Region cluster 1	Up
F10	0.115	0.086	4.25454e-22	9.49869e-18	0.0460125	Region cluster 1	Up
Ube2d3	0.553	0.511	4.89915e-22	1.09378e-17	0.0778464	Region cluster 1	Up
Nlrc5	0.123	0.093	4.92167e-22	1.09881e-17	0.04639	Region cluster 1	Up
Oasl2	0.223	0.184	5.41126e-22	1.20812e-17	0.0635644	Region cluster 1	Up
Cd74	0.903	0.871	7.05476e-22	1.57505e-17	0.0666583	Region cluster 1	Up
Ripor1	0.141	0.109	8.05692e-22	1.79879e-17	0.0484293	Region cluster 1	Up
Ear2	0.107	0.079	8.92836e-22	1.99335e-17	0.050747	Region cluster 1	Up
Scarb1	0.112	0.083	9.09399e-22	2.03032e-17	0.0429211	Region cluster 1	Up
Tgtp2	0.503	0.462	9.88133e-22	2.20611e-17	0.0803582	Region cluster 1	Up
Ms4a6d	0.233	0.195	1.0738e-21	2.39736e-17	0.0689154	Region cluster 1	Up
Slbp	0.245	0.205	1.19318e-21	2.66388e-17	0.0659838	Region cluster 1	Up
Gm12185	0.115	0.086	1.20009e-21	2.67931e-17	0.0433531	Region cluster 1	Up
Tapbp	0.579	0.536	1.21877e-21	2.72103e-17	0.0770694	Region cluster 1	Up
Gmfg	0.247	0.207	1.27695e-21	2.85092e-17	0.0594759	Region cluster 1	Up
N4bp1	0.188	0.152	1.67983e-21	3.7504e-17	0.0546413	Region cluster 1	Up
Pxdn	0.166	0.132	1.74409e-21	3.89386e-17	0.0501512	Region cluster 1	Up
Sipa1	0.164	0.13	2.35069e-21	5.24815e-17	0.0498222	Region cluster 1	Up
Lat	0.19	0.154	2.42609e-21	5.41649e-17	0.0581554	Region cluster 1	Up
Sell	0.168	0.133	2.43412e-21	5.43443e-17	0.0495955	Region cluster 1	Up
Rps25	0.806	0.785	2.61004e-21	5.82718e-17	0.0746275	Region cluster 1	Up
Elk3	0.181	0.146	2.68055e-21	5.9846e-17	0.0507161	Region cluster 1	Up
Ctnna1	0.458	0.418	3.09e-21	6.89874e-17	0.0807874	Region cluster 1	Up
Calm2	0.603	0.569	3.14255e-21	7.01607e-17	0.0811612	Region cluster 1	Up
Trac	0.195	0.159	3.20492e-21	7.15531e-17	0.0594913	Region cluster 1	Up
Skap2	0.304	0.261	3.45197e-21	7.70687e-17	0.0629041	Region cluster 1	Up
Parp12	0.264	0.224	3.99821e-21	8.92641e-17	0.0617525	Region cluster 1	Up
Plec	0.273	0.233	5.81748e-21	1.29881e-16	0.0634859	Region cluster 1	Up
Hsd11b1	0.478	0.435	5.95734e-21	1.33004e-16	0.0745599	Region cluster 1	Up
Myo1g	0.133	0.103	6.08694e-21	1.35897e-16	0.047605	Region cluster 1	Up
Epas1	0.696	0.688	6.34582e-21	1.41677e-16	0.186223	Region cluster 1	Up
Cldn18	0.386	0.344	7.00666e-21	1.56431e-16	0.078465	Region cluster 1	Up
Capza2	0.399	0.357	8.1183e-21	1.81249e-16	0.0719036	Region cluster 1	Up
Rnf19b	0.216	0.178	9.23739e-21	2.06234e-16	0.0588421	Region cluster 1	Up
Hmox1	0.236	0.199	1.13429e-20	2.53243e-16	0.086223	Region cluster 1	Up
Tpm3-rs7	0.318	0.276	1.19616e-20	2.67056e-16	0.063939	Region cluster 1	Up
Abracl	0.298	0.258	1.22603e-20	2.73723e-16	0.0664665	Region cluster 1	Up
Ubc	0.733	0.704	1.27398e-20	2.84428e-16	0.0730741	Region cluster 1	Up
Grap	0.115	0.087	1.5243e-20	3.40314e-16	0.0411913	Region cluster 1	Up
Capn2	0.31	0.269	1.62761e-20	3.6338e-16	0.0643057	Region cluster 1	Up
Sept2.1	0.403	0.361	1.64007e-20	3.66163e-16	0.0689125	Region cluster 1	Up
Hmgn2	0.281	0.241	1.64525e-20	3.6732e-16	0.0634901	Region cluster 1	Up
Sirpb1a	0.103	0.076	1.64835e-20	3.68012e-16	0.0410215	Region cluster 1	Up
Bcl6b	0.104	0.077	1.6555e-20	3.69606e-16	0.0431491	Region cluster 1	Up
Tie1	0.203	0.168	1.65805e-20	3.70176e-16	0.0599115	Region cluster 1	Up
Bcam	0.391	0.35	1.72712e-20	3.85596e-16	0.0746565	Region cluster 1	Up
Fau	0.884	0.863	1.94107e-20	4.33364e-16	0.0667715	Region cluster 1	Up
Rplp2	0.928	0.916	1.99153e-20	4.44629e-16	0.0649296	Region cluster 1	Up
Tnfsf10	0.24	0.203	2.03576e-20	4.54504e-16	0.0680507	Region cluster 1	Up
Cflar	0.277	0.237	2.18375e-20	4.87543e-16	0.0599117	Region cluster 1	Up
Rhog	0.211	0.175	2.61454e-20	5.83723e-16	0.0520408	Region cluster 1	Up
Akr1a1	0.49	0.449	2.70392e-20	6.03678e-16	0.071283	Region cluster 1	Up
Ptpn22	0.115	0.087	2.80676e-20	6.26637e-16	0.042519	Region cluster 1	Up
Slfn1	0.11	0.083	2.86901e-20	6.40536e-16	0.0441571	Region cluster 1	Up
Itgam	0.171	0.138	3.44728e-20	7.69639e-16	0.058575	Region cluster 1	Up
Zfp36l2	0.307	0.267	4.32418e-20	9.65416e-16	0.0650041	Region cluster 1	Up
Pcbp1	0.583	0.549	4.36423e-20	9.74358e-16	0.0802256	Region cluster 1	Up
Cltc	0.719	0.69	5.01519e-20	1.11969e-15	0.0732786	Region cluster 1	Up
Rpl12	0.806	0.787	5.75471e-20	1.2848e-15	0.0781806	Region cluster 1	Up
Lst1	0.258	0.22	5.75799e-20	1.28553e-15	0.0671708	Region cluster 1	Up
Sept2	0.413	0.372	6.21515e-20	1.3876e-15	0.0692918	Region cluster 1	Up
Rps26	0.875	0.856	6.58222e-20	1.46955e-15	0.0702216	Region cluster 1	Up
Xaf1	0.173	0.139	7.67093e-20	1.71261e-15	0.0490942	Region cluster 1	Up
Bst1	0.155	0.123	9.80575e-20	2.18923e-15	0.0483777	Region cluster 1	Up
Shank3	0.117	0.089	9.946e-20	2.22054e-15	0.0410888	Region cluster 1	Up
1110038F14Rik	0.169	0.136	1.16555e-19	2.60221e-15	0.0491298	Region cluster 1	Up
Cemip2	0.174	0.142	1.44521e-19	3.22658e-15	0.054961	Region cluster 1	Up
Fyn	0.173	0.14	1.5559e-19	3.47371e-15	0.0496293	Region cluster 1	Up
Klf3	0.257	0.219	1.60219e-19	3.57704e-15	0.0609686	Region cluster 1	Up
Ms4a6b	0.279	0.24	1.78745e-19	3.99067e-15	0.0648998	Region cluster 1	Up
Alox5ap	0.307	0.268	2.80192e-19	6.25557e-15	0.0680323	Region cluster 1	Up
Kit	0.143	0.113	2.82957e-19	6.31729e-15	0.0457714	Region cluster 1	Up
Sema3f	0.181	0.148	3.24349e-19	7.24142e-15	0.049576	Region cluster 1	Up
Fam120a	0.34	0.302	3.28239e-19	7.32826e-15	0.0692766	Region cluster 1	Up
Rbms1	0.322	0.282	4.0968e-19	9.14651e-15	0.0612621	Region cluster 1	Up
Tmem140	0.147	0.116	5.13517e-19	1.14648e-14	0.0437757	Region cluster 1	Up
Prkch	0.174	0.142	5.35015e-19	1.19447e-14	0.0474414	Region cluster 1	Up
Cers6	0.134	0.105	5.87476e-19	1.3116e-14	0.0436385	Region cluster 1	Up
Ptpn1	0.199	0.165	6.18392e-19	1.38062e-14	0.0537566	Region cluster 1	Up
Rhoa	0.475	0.438	9.29027e-19	2.07415e-14	0.0717474	Region cluster 1	Up
Rps3	0.825	0.805	9.36697e-19	2.09127e-14	0.0711441	Region cluster 1	Up
Jcad	0.217	0.182	9.39947e-19	2.09853e-14	0.0539096	Region cluster 1	Up
Ms4a6c	0.177	0.145	9.5115e-19	2.12354e-14	0.0512529	Region cluster 1	Up
Ywhaz	0.571	0.531	9.88464e-19	2.20684e-14	0.0663883	Region cluster 1	Up
Fkbp5	0.309	0.271	1.00286e-18	2.23898e-14	0.0710335	Region cluster 1	Up
Arhgap31	0.173	0.14	1.01475e-18	2.26553e-14	0.0469483	Region cluster 1	Up
Plin2	0.295	0.258	1.20054e-18	2.68033e-14	0.0685803	Region cluster 1	Up
Ptma	0.833	0.81	1.2969e-18	2.89546e-14	0.066684	Region cluster 1	Up
Rapgef5	0.283	0.245	1.33278e-18	2.97556e-14	0.0608971	Region cluster 1	Up
Pfkp	0.234	0.198	1.72739e-18	3.85657e-14	0.0555731	Region cluster 1	Up
Akap12	0.281	0.244	1.82728e-18	4.07959e-14	0.0662097	Region cluster 1	Up
Ccnd1	0.267	0.23	1.85979e-18	4.15216e-14	0.0631592	Region cluster 1	Up
Ikzf1	0.149	0.119	1.98657e-18	4.43521e-14	0.044776	Region cluster 1	Up
M6pr	0.419	0.379	2.23015e-18	4.97902e-14	0.066876	Region cluster 1	Up
Myct1	0.132	0.103	2.25057e-18	5.02462e-14	0.0403735	Region cluster 1	Up
Spock2	0.165	0.134	2.59174e-18	5.78631e-14	0.0558302	Region cluster 1	Up
Serpinb1a	0.157	0.127	2.70533e-18	6.03992e-14	0.0519567	Region cluster 1	Up
Ifi44	0.167	0.135	2.71681e-18	6.06555e-14	0.0479712	Region cluster 1	Up
Cd8b1	0.161	0.13	2.8357e-18	6.33098e-14	0.0483775	Region cluster 1	Up
Slfn5	0.217	0.182	2.89459e-18	6.46247e-14	0.0509857	Region cluster 1	Up
Ly6i	0.126	0.098	3.20994e-18	7.16651e-14	0.0448709	Region cluster 1	Up
Ywhae	0.536	0.501	3.33907e-18	7.4548e-14	0.0740354	Region cluster 1	Up
Vasp	0.304	0.265	3.71067e-18	8.28443e-14	0.0601225	Region cluster 1	Up
Serpina3f	0.204	0.171	3.89239e-18	8.69015e-14	0.0575755	Region cluster 1	Up
Tuba1b	0.645	0.619	4.44335e-18	9.92023e-14	0.0769111	Region cluster 1	Up
Hnrnpm	0.45	0.414	4.6344e-18	1.03468e-13	0.0730487	Region cluster 1	Up
Jup	0.319	0.281	4.81397e-18	1.07477e-13	0.0673558	Region cluster 1	Up
Pirb	0.201	0.168	5.24126e-18	1.17016e-13	0.0558184	Region cluster 1	Up
Tnfaip2	0.223	0.188	5.73842e-18	1.28116e-13	0.0562775	Region cluster 1	Up
Impdh1	0.138	0.11	5.97826e-18	1.33471e-13	0.0429271	Region cluster 1	Up
Itgb1	0.544	0.509	6.09084e-18	1.35984e-13	0.0712804	Region cluster 1	Up
Lyn	0.288	0.252	6.30089e-18	1.40674e-13	0.0655678	Region cluster 1	Up
Gata2	0.183	0.151	6.46781e-18	1.444e-13	0.0502333	Region cluster 1	Up
Psme1	0.443	0.402	8.38045e-18	1.87102e-13	0.0640089	Region cluster 1	Up
Cotl1	0.293	0.257	8.83165e-18	1.97175e-13	0.0645161	Region cluster 1	Up
Gpihbp1	0.203	0.17	1.1086e-17	2.47505e-13	0.0653012	Region cluster 1	Up
Eif1	0.764	0.745	1.26712e-17	2.82898e-13	0.0678316	Region cluster 1	Up
Rpl5	0.785	0.765	1.32871e-17	2.96647e-13	0.0711308	Region cluster 1	Up
Parvb	0.131	0.103	1.45542e-17	3.24938e-13	0.0402624	Region cluster 1	Up
Rab7	0.41	0.372	1.51156e-17	3.3747e-13	0.0662703	Region cluster 1	Up
Igfbp2	0.159	0.129	1.5127e-17	3.37725e-13	0.0547505	Region cluster 1	Up
Upp1	0.168	0.137	1.51403e-17	3.38021e-13	0.0462272	Region cluster 1	Up
Parp14	0.255	0.219	1.60328e-17	3.57949e-13	0.0564366	Region cluster 1	Up
Gm47079	0.274	0.237	1.72928e-17	3.8608e-13	0.0542437	Region cluster 1	Up
Jak1	0.296	0.259	2.02929e-17	4.5306e-13	0.0575554	Region cluster 1	Up
Sp100	0.189	0.157	2.06631e-17	4.61324e-13	0.0492645	Region cluster 1	Up
Nde1	0.204	0.171	2.0948e-17	4.67685e-13	0.0526151	Region cluster 1	Up
Cmpk1	0.284	0.247	2.09814e-17	4.6843e-13	0.0549004	Region cluster 1	Up
Arhgef15	0.122	0.095	2.15069e-17	4.80164e-13	0.0423123	Region cluster 1	Up
Sft2d1	0.136	0.109	2.74606e-17	6.13086e-13	0.0431414	Region cluster 1	Up
H2-Q4	0.223	0.188	2.78484e-17	6.21744e-13	0.0497877	Region cluster 1	Up
Vsir	0.203	0.17	2.91635e-17	6.51104e-13	0.0504485	Region cluster 1	Up
Lxn	0.135	0.108	3.20968e-17	7.16593e-13	0.0440986	Region cluster 1	Up
Xiap	0.322	0.284	3.9712e-17	8.8661e-13	0.060978	Region cluster 1	Up
Gbp8	0.23	0.196	4.4799e-17	1.00018e-12	0.052883	Region cluster 1	Up
Hpcal1	0.209	0.176	4.6747e-17	1.04367e-12	0.0487373	Region cluster 1	Up
Hbegf	0.104	0.08	4.91633e-17	1.09762e-12	0.0387837	Region cluster 1	Up
Klf4	0.257	0.222	6.07178e-17	1.35559e-12	0.0565734	Region cluster 1	Up
Numb	0.155	0.126	6.15857e-17	1.37496e-12	0.0452153	Region cluster 1	Up
C230088H06Rik	0.154	0.125	6.35978e-17	1.41988e-12	0.0466728	Region cluster 1	Up
Helz2	0.149	0.121	7.33064e-17	1.63664e-12	0.0429913	Region cluster 1	Up
Glud1	0.283	0.246	7.42754e-17	1.65827e-12	0.0527091	Region cluster 1	Up
Agfg1	0.27	0.234	7.83795e-17	1.7499e-12	0.0565178	Region cluster 1	Up
Pitpnc1	0.118	0.092	7.99617e-17	1.78522e-12	0.0369652	Region cluster 1	Up
Gm8330	0.21	0.177	8.09379e-17	1.80702e-12	0.0495173	Region cluster 1	Up
Rpl18a	0.856	0.838	8.14209e-17	1.8178e-12	0.0665765	Region cluster 1	Up
Ywhah	0.375	0.339	8.17445e-17	1.82503e-12	0.0660385	Region cluster 1	Up
Tspo	0.539	0.502	8.47794e-17	1.89279e-12	0.0695434	Region cluster 1	Up
Myh9	0.489	0.453	9.7317e-17	2.1727e-12	0.065659	Region cluster 1	Up
4930430E12Rik	0.226	0.193	1.04987e-16	2.34394e-12	0.0542965	Region cluster 1	Up
Tnfrsf1b	0.138	0.11	1.09753e-16	2.45034e-12	0.0419511	Region cluster 1	Up
Lcp2	0.15	0.121	1.11358e-16	2.48617e-12	0.0444665	Region cluster 1	Up
Kitl	0.267	0.233	1.27123e-16	2.83814e-12	0.0651599	Region cluster 1	Up
Rpl4	0.74	0.71	1.53636e-16	3.43008e-12	0.0618095	Region cluster 1	Up
Adgrl2	0.173	0.142	1.64315e-16	3.66849e-12	0.0468838	Region cluster 1	Up
Irf7	0.307	0.272	1.84161e-16	4.11158e-12	0.0723175	Region cluster 1	Up
Jun	0.321	0.285	1.92328e-16	4.29392e-12	0.059301	Region cluster 1	Up
Gpx1	0.628	0.597	2.70765e-16	6.04511e-12	0.0697166	Region cluster 1	Up
Tspan13	0.286	0.251	2.84616e-16	6.35434e-12	0.0644737	Region cluster 1	Up
Nras	0.205	0.173	3.08871e-16	6.89585e-12	0.0488393	Region cluster 1	Up
Myo1f	0.125	0.099	3.19138e-16	7.12507e-12	0.0374318	Region cluster 1	Up
Cavin1	0.574	0.542	3.39812e-16	7.58664e-12	0.0722736	Region cluster 1	Up
Herc6	0.109	0.085	3.58046e-16	7.99374e-12	0.0353498	Region cluster 1	Up
Mbnl1	0.527	0.49	4.43953e-16	9.91168e-12	0.0671416	Region cluster 1	Up
Lck	0.109	0.085	4.76033e-16	1.06279e-11	0.0365773	Region cluster 1	Up
Elovl5	0.305	0.27	5.14761e-16	1.14926e-11	0.0579456	Region cluster 1	Up
Pdgfb	0.193	0.162	5.28707e-16	1.18039e-11	0.0466703	Region cluster 1	Up
Rps11	0.816	0.796	5.79312e-16	1.29337e-11	0.0678157	Region cluster 1	Up
Sema4d	0.172	0.143	6.2153e-16	1.38763e-11	0.0472764	Region cluster 1	Up
Ctsc	0.546	0.513	7.41262e-16	1.65494e-11	0.0768762	Region cluster 1	Up
Serpine1	0.242	0.211	8.38418e-16	1.87185e-11	0.0816445	Region cluster 1	Up
Hecw2	0.136	0.11	8.74429e-16	1.95225e-11	0.0408935	Region cluster 1	Up
Epsti1	0.132	0.106	1.07906e-15	2.40911e-11	0.0417084	Region cluster 1	Up
Tns1	0.53	0.498	1.15831e-15	2.58605e-11	0.0780079	Region cluster 1	Up
H3f3b	0.72	0.704	1.18383e-15	2.64303e-11	0.069319	Region cluster 1	Up
Bcar3	0.115	0.09	1.24515e-15	2.77992e-11	0.0371507	Region cluster 1	Up
Kank3	0.18	0.15	1.30713e-15	2.9183e-11	0.046509	Region cluster 1	Up
Gng11	0.216	0.185	1.35131e-15	3.01692e-11	0.0521353	Region cluster 1	Up
Dusp7	0.142	0.115	1.47828e-15	3.3004e-11	0.0403679	Region cluster 1	Up
Klf6	0.382	0.346	1.4879e-15	3.32188e-11	0.0632883	Region cluster 1	Up
Ptpn12	0.167	0.138	1.58638e-15	3.54176e-11	0.0421508	Region cluster 1	Up
Lair1	0.11	0.086	1.59171e-15	3.55365e-11	0.0361963	Region cluster 1	Up
Hif1a	0.279	0.245	1.60187e-15	3.57634e-11	0.059253	Region cluster 1	Up
Gm3608	0.144	0.117	1.86188e-15	4.15682e-11	0.0409623	Region cluster 1	Up
Ctsd	0.551	0.521	1.93549e-15	4.32118e-11	0.0714621	Region cluster 1	Up
Trim25	0.239	0.207	2.14843e-15	4.79658e-11	0.0530027	Region cluster 1	Up
Tax1bp1	0.359	0.323	2.31385e-15	5.16591e-11	0.0617388	Region cluster 1	Up
Ctsa	0.428	0.392	2.41137e-15	5.38362e-11	0.0646525	Region cluster 1	Up
Sptan1	0.337	0.302	2.68491e-15	5.99433e-11	0.0603968	Region cluster 1	Up
Hnrnpa2b1	0.617	0.587	2.71399e-15	6.05924e-11	0.0715006	Region cluster 1	Up
Tspan14	0.184	0.154	2.8316e-15	6.32183e-11	0.0443899	Region cluster 1	Up
Serpinb6b	0.198	0.167	3.08802e-15	6.89431e-11	0.0451555	Region cluster 1	Up
Msr1	0.122	0.097	3.15605e-15	7.04621e-11	0.0424008	Region cluster 1	Up
Eef2	0.728	0.707	3.52476e-15	7.86939e-11	0.0645998	Region cluster 1	Up
Crip2	0.552	0.524	3.59073e-15	8.01666e-11	0.0778294	Region cluster 1	Up
Sugct	0.283	0.248	3.99434e-15	8.91776e-11	0.0602034	Region cluster 1	Up
Nono	0.441	0.408	4.1045e-15	9.16371e-11	0.0697415	Region cluster 1	Up
Ptk2b	0.105	0.082	4.25283e-15	9.49488e-11	0.0326142	Region cluster 1	Up
Themis2	0.123	0.098	4.43453e-15	9.90054e-11	0.0366752	Region cluster 1	Up
Notch4	0.106	0.082	4.57813e-15	1.02211e-10	0.0337169	Region cluster 1	Up
LTO1	0.262	0.23	4.67446e-15	1.04362e-10	0.0590452	Region cluster 1	Up
Ifi203	0.199	0.168	4.82138e-15	1.07642e-10	0.042845	Region cluster 1	Up
F2r	0.378	0.342	5.33665e-15	1.19146e-10	0.058164	Region cluster 1	Up
Tlnrd1	0.131	0.106	5.34407e-15	1.19312e-10	0.0378165	Region cluster 1	Up
Hnrnpk	0.571	0.544	5.44785e-15	1.21629e-10	0.0658631	Region cluster 1	Up
Stk17b	0.203	0.172	5.5633e-15	1.24206e-10	0.0443377	Region cluster 1	Up
Bnip2	0.314	0.28	6.43445e-15	1.43656e-10	0.0541969	Region cluster 1	Up
Tpst2	0.18	0.152	6.69503e-15	1.49473e-10	0.0450051	Region cluster 1	Up
Cfb	0.292	0.259	6.88776e-15	1.53776e-10	0.0632709	Region cluster 1	Up
Pdzd2	0.236	0.205	6.9002e-15	1.54054e-10	0.06129	Region cluster 1	Up
Rab5c	0.259	0.225	7.79285e-15	1.73983e-10	0.0473594	Region cluster 1	Up
Cpeb1	0.348	0.315	8.13551e-15	1.81633e-10	0.0639119	Region cluster 1	Up
Wipf1	0.216	0.185	8.74731e-15	1.95292e-10	0.0487323	Region cluster 1	Up
Mertk	0.133	0.107	9.14652e-15	2.04205e-10	0.0384472	Region cluster 1	Up
Gm10689	0.353	0.317	9.16811e-15	2.04687e-10	0.0552614	Region cluster 1	Up
Krt7	0.265	0.234	1.03346e-14	2.3073e-10	0.0653771	Region cluster 1	Up
Cd300c2	0.101	0.079	1.24381e-14	2.77692e-10	0.0327117	Region cluster 1	Up
Cd44	0.328	0.295	1.24495e-14	2.77947e-10	0.0611126	Region cluster 1	Up
Fbxl5	0.213	0.183	1.46062e-14	3.26097e-10	0.0516801	Region cluster 1	Up
Daglb	0.36	0.326	1.46976e-14	3.28139e-10	0.0567528	Region cluster 1	Up
Ptp4a2	0.4	0.366	1.62846e-14	3.6357e-10	0.0594249	Region cluster 1	Up
Carhsp1	0.199	0.169	1.68534e-14	3.7627e-10	0.0460907	Region cluster 1	Up
Mki67	0.155	0.128	1.70191e-14	3.79968e-10	0.0424886	Region cluster 1	Up
Myzap	0.156	0.129	1.70944e-14	3.8165e-10	0.0433013	Region cluster 1	Up
Ppp2r5a	0.241	0.209	1.76913e-14	3.94975e-10	0.0478814	Region cluster 1	Up
Ifi27l2a	0.614	0.587	1.78006e-14	3.97416e-10	0.0662659	Region cluster 1	Up
Efnb1	0.189	0.16	1.81727e-14	4.05723e-10	0.0487179	Region cluster 1	Up
Caskin2	0.103	0.08	1.82029e-14	4.06398e-10	0.033099	Region cluster 1	Up
Brca1	0.203	0.173	1.99306e-14	4.44971e-10	0.0458045	Region cluster 1	Up
Tcea1	0.512	0.478	2.25168e-14	5.0271e-10	0.0567019	Region cluster 1	Up
Rpl6	0.725	0.699	3.02596e-14	6.75575e-10	0.0606903	Region cluster 1	Up
Trim21	0.124	0.1	3.13698e-14	7.00363e-10	0.0383716	Region cluster 1	Up
Tor1aip2	0.302	0.268	3.17607e-14	7.09089e-10	0.0536242	Region cluster 1	Up
Rtn4	0.44	0.405	3.35965e-14	7.50076e-10	0.0591109	Region cluster 1	Up
Ppp1r16b	0.124	0.1	3.40784e-14	7.60835e-10	0.0372133	Region cluster 1	Up
Myo1c	0.253	0.221	3.48476e-14	7.78008e-10	0.0460249	Region cluster 1	Up
Bzw1	0.326	0.292	3.51065e-14	7.83788e-10	0.05386	Region cluster 1	Up
Gm37401	0.194	0.165	4.08081e-14	9.11082e-10	0.0434622	Region cluster 1	Up
Gm17275	0.558	0.527	4.09553e-14	9.14368e-10	0.0594494	Region cluster 1	Up
Nrros	0.127	0.103	5.47591e-14	1.22255e-09	0.0371807	Region cluster 1	Up
Hcls1	0.187	0.158	6.55867e-14	1.46429e-09	0.0409207	Region cluster 1	Up
Prkd2	0.11	0.087	6.72484e-14	1.50139e-09	0.0341218	Region cluster 1	Up
Macf1	0.406	0.371	6.74347e-14	1.50555e-09	0.0606789	Region cluster 1	Up
Rack1	0.744	0.718	6.81272e-14	1.52101e-09	0.0563086	Region cluster 1	Up
Cox5a	0.457	0.426	6.95745e-14	1.55332e-09	0.0651198	Region cluster 1	Up
Col4a3	0.107	0.085	6.98527e-14	1.55953e-09	0.0341326	Region cluster 1	Up
Grk5	0.173	0.145	7.73663e-14	1.72728e-09	0.0413396	Region cluster 1	Up
Trafd1	0.225	0.194	8.45131e-14	1.88684e-09	0.043365	Region cluster 1	Up
Bcl2a1b	0.143	0.118	8.77605e-14	1.95934e-09	0.0371952	Region cluster 1	Up
Tbc1d9	0.615	0.586	9.22624e-14	2.05985e-09	0.0670251	Region cluster 1	Up
Arf3	0.235	0.204	9.37023e-14	2.092e-09	0.0467327	Region cluster 1	Up
Pdcd6ip	0.405	0.371	9.49271e-14	2.11934e-09	0.0583141	Region cluster 1	Up
Pmp22	0.399	0.367	9.53213e-14	2.12814e-09	0.0646584	Region cluster 1	Up
Coro1b	0.259	0.227	9.55153e-14	2.13247e-09	0.0480745	Region cluster 1	Up
Cox17	0.367	0.333	9.92715e-14	2.21633e-09	0.0556789	Region cluster 1	Up
Nr4a1	0.125	0.102	1.03618e-13	2.31338e-09	0.0366365	Region cluster 1	Up
Il2rb	0.13	0.106	1.06094e-13	2.36866e-09	0.0382069	Region cluster 1	Up
Trim12c	0.164	0.138	1.06884e-13	2.38629e-09	0.0408059	Region cluster 1	Up
Csf2rb	0.146	0.12	1.08244e-13	2.41665e-09	0.0391151	Region cluster 1	Up
AC154187.2	0.172	0.144	1.18372e-13	2.64278e-09	0.0390536	Region cluster 1	Up
F11r	0.377	0.345	1.41289e-13	3.15441e-09	0.0574445	Region cluster 1	Up
Tek	0.213	0.184	1.50417e-13	3.35821e-09	0.0506685	Region cluster 1	Up
Ppm1f	0.104	0.082	1.64053e-13	3.66264e-09	0.0320636	Region cluster 1	Up
Cdc42ep1	0.121	0.098	1.80786e-13	4.03622e-09	0.0375662	Region cluster 1	Up
Fam49a	0.147	0.121	1.98111e-13	4.42304e-09	0.037072	Region cluster 1	Up
Srsf3	0.36	0.326	2.00593e-13	4.47844e-09	0.0519093	Region cluster 1	Up
Gng2	0.105	0.083	2.05067e-13	4.57833e-09	0.0307466	Region cluster 1	Up
Phf11d	0.18	0.153	2.42407e-13	5.41197e-09	0.0436953	Region cluster 1	Up
Rpl32	0.983	0.981	2.48154e-13	5.54028e-09	0.0543289	Region cluster 1	Up
Arhgdib	0.308	0.276	2.55342e-13	5.70077e-09	0.0552619	Region cluster 1	Up
Emp3	0.278	0.247	2.64473e-13	5.90461e-09	0.0512954	Region cluster 1	Up
Sf3b1	0.353	0.32	2.76701e-13	6.17762e-09	0.0530852	Region cluster 1	Up
Sox7	0.103	0.082	2.84033e-13	6.34132e-09	0.0327878	Region cluster 1	Up
Tnfaip3	0.131	0.107	2.91664e-13	6.51169e-09	0.0366509	Region cluster 1	Up
Map3k11	0.219	0.19	3.13356e-13	6.99598e-09	0.0469122	Region cluster 1	Up
Prrc2c	0.261	0.231	3.2746e-13	7.31088e-09	0.0518231	Region cluster 1	Up
Ssr3	0.44	0.408	3.60531e-13	8.04922e-09	0.0581244	Region cluster 1	Up
Rps24	0.942	0.933	3.61452e-13	8.06979e-09	0.0522406	Region cluster 1	Up
Prkar1a	0.432	0.402	3.7786e-13	8.43611e-09	0.0597125	Region cluster 1	Up
Parp9	0.171	0.145	4.29996e-13	9.60009e-09	0.0403506	Region cluster 1	Up
Fth1	0.987	0.986	4.66173e-13	1.04078e-08	0.0680573	Region cluster 1	Up
Bcl2l1	0.24	0.21	6.76046e-13	1.50934e-08	0.0462343	Region cluster 1	Up
Sun1	0.232	0.203	7.73319e-13	1.72651e-08	0.0480375	Region cluster 1	Up
Ifi213	0.127	0.104	8.45723e-13	1.88816e-08	0.0361241	Region cluster 1	Up
H3f3a	0.557	0.535	9.15277e-13	2.04345e-08	0.0671208	Region cluster 1	Up
Dach1	0.101	0.08	1.00316e-12	2.23965e-08	0.0309262	Region cluster 1	Up
Selplg	0.23	0.201	1.05721e-12	2.36034e-08	0.0454698	Region cluster 1	Up
Id3	0.329	0.299	1.06586e-12	2.37963e-08	0.0555137	Region cluster 1	Up
Olfr56	0.145	0.121	1.0787e-12	2.4083e-08	0.0388317	Region cluster 1	Up
Ccna2	0.11	0.088	1.17081e-12	2.61396e-08	0.034214	Region cluster 1	Up
Prelid1	0.291	0.26	1.21478e-12	2.71212e-08	0.0499887	Region cluster 1	Up
Sgk1	0.315	0.283	1.27506e-12	2.84669e-08	0.0522586	Region cluster 1	Up
AI662270	0.117	0.095	1.32605e-12	2.96055e-08	0.0335236	Region cluster 1	Up
Slk	0.18	0.154	1.5132e-12	3.37837e-08	0.0408629	Region cluster 1	Up
Naa20	0.117	0.095	1.63153e-12	3.64255e-08	0.0329794	Region cluster 1	Up
Sla	0.153	0.128	1.97151e-12	4.40159e-08	0.0401829	Region cluster 1	Up
Ugcg	0.182	0.156	1.97907e-12	4.41846e-08	0.039879	Region cluster 1	Up
Wasf2	0.274	0.243	2.01474e-12	4.4981e-08	0.0462286	Region cluster 1	Up
Snx3	0.335	0.304	2.09928e-12	4.68686e-08	0.0525559	Region cluster 1	Up
Rasa3	0.173	0.147	2.18567e-12	4.87972e-08	0.0397306	Region cluster 1	Up
Ccng2	0.151	0.126	2.37937e-12	5.31218e-08	0.0352452	Region cluster 1	Up
Laptm4a	0.644	0.62	2.45292e-12	5.47639e-08	0.0610031	Region cluster 1	Up
Crk	0.249	0.22	2.56636e-12	5.72964e-08	0.0442991	Region cluster 1	Up
Clec14a	0.191	0.165	2.58558e-12	5.77257e-08	0.0595376	Region cluster 1	Up
Sdc3	0.15	0.126	2.71873e-12	6.06984e-08	0.0370327	Region cluster 1	Up
Gcc2	0.112	0.09	2.73748e-12	6.11171e-08	0.0316431	Region cluster 1	Up
Ier3	0.162	0.137	2.75555e-12	6.15205e-08	0.0446311	Region cluster 1	Up
Zc3h7a	0.222	0.193	2.77938e-12	6.20524e-08	0.0432529	Region cluster 1	Up
Eno1	0.205	0.178	2.78732e-12	6.22298e-08	0.0429393	Region cluster 1	Up
Cd3d	0.153	0.129	2.87609e-12	6.42116e-08	0.0387272	Region cluster 1	Up
Ccl2	0.189	0.164	3.09524e-12	6.91043e-08	0.0718364	Region cluster 1	Up
Phc2	0.202	0.174	3.24085e-12	7.23553e-08	0.0375013	Region cluster 1	Up
Hs2st1	0.188	0.162	3.45883e-12	7.72219e-08	0.0461173	Region cluster 1	Up
Lmo7	0.303	0.274	3.48351e-12	7.77729e-08	0.0622868	Region cluster 1	Up
Lsp1	0.256	0.226	3.55285e-12	7.9321e-08	0.0433106	Region cluster 1	Up
Gprc5a	0.299	0.273	3.66282e-12	8.17762e-08	0.0697998	Region cluster 1	Up
Map4k3	0.169	0.144	3.72101e-12	8.30752e-08	0.0373074	Region cluster 1	Up
Ripor2	0.101	0.081	3.84823e-12	8.59156e-08	0.0307664	Region cluster 1	Up
Pycard	0.194	0.168	4.19604e-12	9.36808e-08	0.044995	Region cluster 1	Up
Snrpd3	0.316	0.287	4.34549e-12	9.70175e-08	0.0534122	Region cluster 1	Up
Card19	0.123	0.101	4.72985e-12	1.05599e-07	0.0340518	Region cluster 1	Up
Havcr2	0.117	0.096	4.79007e-12	1.06943e-07	0.0342318	Region cluster 1	Up
Atp8b2	0.192	0.166	5.37618e-12	1.20029e-07	0.0405334	Region cluster 1	Up
Tapbpl	0.108	0.087	5.39572e-12	1.20465e-07	0.0323227	Region cluster 1	Up
Cttnbp2nl	0.171	0.146	5.67957e-12	1.26802e-07	0.0368831	Region cluster 1	Up
Id2	0.407	0.377	6.49225e-12	1.44946e-07	0.059371	Region cluster 1	Up
Rpl29	0.532	0.505	6.56873e-12	1.46653e-07	0.0599884	Region cluster 1	Up
Dnajc8	0.19	0.164	6.87502e-12	1.53492e-07	0.0417152	Region cluster 1	Up
Tmpo	0.261	0.233	7.30968e-12	1.63196e-07	0.0501009	Region cluster 1	Up
Pitpna	0.344	0.316	7.83979e-12	1.75031e-07	0.0552298	Region cluster 1	Up
Nod1	0.157	0.132	7.93011e-12	1.77048e-07	0.0348162	Region cluster 1	Up
Ist1	0.323	0.293	7.93497e-12	1.77156e-07	0.0529745	Region cluster 1	Up
Flt1	0.166	0.141	8.03442e-12	1.79376e-07	0.0366003	Region cluster 1	Up
Itsn2	0.18	0.154	8.53247e-12	1.90496e-07	0.0391783	Region cluster 1	Up
Ubb	0.798	0.779	8.62046e-12	1.9246e-07	0.0541783	Region cluster 1	Up
Ifrd1	0.301	0.273	8.66857e-12	1.93535e-07	0.0580296	Region cluster 1	Up
Ranbp1	0.277	0.248	9.70267e-12	2.16622e-07	0.0534689	Region cluster 1	Up
Tspan9	0.178	0.152	1.01836e-11	2.27359e-07	0.0342989	Region cluster 1	Up
Arl4d	0.103	0.083	1.06216e-11	2.37139e-07	0.0290388	Region cluster 1	Up
Myo1b	0.239	0.211	1.07207e-11	2.3935e-07	0.0505676	Region cluster 1	Up
Sh3bp5	0.161	0.136	1.23091e-11	2.74813e-07	0.0351092	Region cluster 1	Up
Atp2b1	0.229	0.201	1.31329e-11	2.93206e-07	0.044243	Region cluster 1	Up
Sox18	0.171	0.147	1.3233e-11	2.95439e-07	0.0422867	Region cluster 1	Up
Rpl27	0.607	0.584	1.40582e-11	3.13863e-07	0.0581412	Region cluster 1	Up
Stk4	0.125	0.104	1.50124e-11	3.35167e-07	0.0328265	Region cluster 1	Up
Ccm2	0.184	0.159	1.53482e-11	3.42664e-07	0.0386584	Region cluster 1	Up
Stk10	0.101	0.081	1.56413e-11	3.49209e-07	0.0281303	Region cluster 1	Up
Wsb1	0.174	0.149	1.61418e-11	3.60381e-07	0.0377084	Region cluster 1	Up
Agrn	0.187	0.162	1.71027e-11	3.81834e-07	0.0382815	Region cluster 1	Up
Rab32	0.108	0.088	1.71573e-11	3.83053e-07	0.030014	Region cluster 1	Up
Kpnb1	0.247	0.22	1.76694e-11	3.94487e-07	0.0455228	Region cluster 1	Up
Kcmf1	0.162	0.137	1.81803e-11	4.05893e-07	0.0356249	Region cluster 1	Up
Ptpn18	0.233	0.206	2.20401e-11	4.92068e-07	0.0428136	Region cluster 1	Up
Mbd2	0.259	0.231	2.2226e-11	4.96218e-07	0.0432149	Region cluster 1	Up
Rasgrp2	0.107	0.087	2.33563e-11	5.21452e-07	0.0291458	Region cluster 1	Up
Ccr5	0.125	0.104	2.40149e-11	5.36157e-07	0.0337243	Region cluster 1	Up
Gsdmd	0.12	0.098	2.42511e-11	5.41429e-07	0.0308762	Region cluster 1	Up
Nostrin	0.102	0.082	2.56045e-11	5.71645e-07	0.029429	Region cluster 1	Up
Gnb2	0.486	0.456	2.5998e-11	5.80431e-07	0.0485495	Region cluster 1	Up
Slc31a2	0.144	0.121	2.68779e-11	6.00075e-07	0.0340513	Region cluster 1	Up
Plcb1	0.118	0.097	2.69753e-11	6.02251e-07	0.0293138	Region cluster 1	Up
Marcksl1	0.139	0.116	2.71603e-11	6.06382e-07	0.0352948	Region cluster 1	Up
Lims1	0.248	0.219	2.75921e-11	6.16022e-07	0.0402846	Region cluster 1	Up
Gm8822	0.152	0.129	2.80132e-11	6.25424e-07	0.0362089	Region cluster 1	Up
Etnk1	0.348	0.318	3.34675e-11	7.47195e-07	0.0497324	Region cluster 1	Up
Rps17	0.787	0.775	3.63522e-11	8.11598e-07	0.0526692	Region cluster 1	Up
Arf2	0.122	0.101	5.02221e-11	1.12126e-06	0.0333311	Region cluster 1	Up
Col4a4	0.109	0.089	5.12977e-11	1.14527e-06	0.0314648	Region cluster 1	Up
Smpdl3a	0.278	0.25	5.24818e-11	1.17171e-06	0.0456578	Region cluster 1	Up
Suz12	0.179	0.155	5.28894e-11	1.18081e-06	0.0402334	Region cluster 1	Up
Erg	0.109	0.089	5.5865e-11	1.24724e-06	0.0331467	Region cluster 1	Up
Zc3hav1	0.184	0.159	5.72411e-11	1.27796e-06	0.0357988	Region cluster 1	Up
Irf5	0.158	0.134	5.89495e-11	1.31611e-06	0.035833	Region cluster 1	Up
Atp6v1a	0.286	0.258	5.89777e-11	1.31674e-06	0.0452599	Region cluster 1	Up
Rpl30	0.78	0.764	5.96842e-11	1.33251e-06	0.0496034	Region cluster 1	Up
Rpl7a	0.634	0.612	6.20324e-11	1.38493e-06	0.0535455	Region cluster 1	Up
Gm21188	0.116	0.095	6.835e-11	1.52598e-06	0.029927	Region cluster 1	Up
Acer3	0.16	0.137	6.86551e-11	1.53279e-06	0.038663	Region cluster 1	Up
Esyt1	0.198	0.173	7.11523e-11	1.58855e-06	0.0397402	Region cluster 1	Up
Cd48	0.154	0.131	7.43893e-11	1.66081e-06	0.0366227	Region cluster 1	Up
Ralb	0.146	0.123	7.92693e-11	1.76977e-06	0.0316107	Region cluster 1	Up
Pltp	0.278	0.251	7.98547e-11	1.78284e-06	0.0497904	Region cluster 1	Up
Ptprj	0.16	0.137	8.60257e-11	1.92061e-06	0.0353073	Region cluster 1	Up
Scnn1g	0.23	0.207	9.53283e-11	2.1283e-06	0.058459	Region cluster 1	Up
Icam1	0.275	0.247	9.86762e-11	2.20305e-06	0.0432604	Region cluster 1	Up
Ccr1	0.101	0.082	1.16919e-10	2.61033e-06	0.03214	Region cluster 1	Up
Pde3a	0.146	0.124	1.22783e-10	2.74125e-06	0.0347385	Region cluster 1	Up
Cwc15	0.26	0.233	1.28127e-10	2.86057e-06	0.045692	Region cluster 1	Up
Aida	0.177	0.153	1.30202e-10	2.90689e-06	0.0380095	Region cluster 1	Up
Fli1	0.12	0.1	1.31518e-10	2.93626e-06	0.0320993	Region cluster 1	Up
Mndal	0.203	0.177	1.50633e-10	3.36304e-06	0.0358288	Region cluster 1	Up
Spi1	0.139	0.118	1.51216e-10	3.37604e-06	0.0325048	Region cluster 1	Up
H2-M3	0.124	0.104	1.59592e-10	3.56304e-06	0.030515	Region cluster 1	Up
Rapgef1	0.146	0.124	1.69083e-10	3.77494e-06	0.0339428	Region cluster 1	Up
Uba1	0.253	0.227	1.72638e-10	3.85431e-06	0.045865	Region cluster 1	Up
Plxna2	0.126	0.105	1.72934e-10	3.86093e-06	0.0313774	Region cluster 1	Up
Mlkl	0.107	0.088	1.73808e-10	3.88043e-06	0.0311857	Region cluster 1	Up
BE692007	0.139	0.117	1.76682e-10	3.94461e-06	0.0345187	Region cluster 1	Up
Gucy1a1	0.16	0.138	1.93384e-10	4.3175e-06	0.0359301	Region cluster 1	Up
Batf2	0.115	0.096	2.11456e-10	4.72097e-06	0.0295671	Region cluster 1	Up
Lgals3bp	0.415	0.386	2.1201e-10	4.73333e-06	0.0498459	Region cluster 1	Up
Galnt18	0.123	0.103	2.2564e-10	5.03765e-06	0.0330659	Region cluster 1	Up
Leprot	0.245	0.219	2.2575e-10	5.0401e-06	0.0433919	Region cluster 1	Up
Gm14597	0.124	0.104	2.36597e-10	5.28227e-06	0.0299528	Region cluster 1	Up
Nfkb1	0.217	0.192	2.44271e-10	5.4536e-06	0.0381131	Region cluster 1	Up
Rrm2	0.111	0.092	2.58891e-10	5.78001e-06	0.0315764	Region cluster 1	Up
Ehd2	0.23	0.204	2.63644e-10	5.88611e-06	0.0382662	Region cluster 1	Up
Rpl39	0.9	0.89	2.64581e-10	5.90704e-06	0.0453873	Region cluster 1	Up
Rnf149	0.126	0.105	2.69335e-10	6.01317e-06	0.0305522	Region cluster 1	Up
Gja4	0.15	0.128	2.77768e-10	6.20145e-06	0.0347882	Region cluster 1	Up
Rab12	0.174	0.151	2.8112e-10	6.27628e-06	0.0358573	Region cluster 1	Up
Eif4a1	0.468	0.444	2.84239e-10	6.34591e-06	0.0548026	Region cluster 1	Up
Tmem167	0.215	0.191	2.85813e-10	6.38107e-06	0.0455969	Region cluster 1	Up
Cox6a1	0.566	0.544	2.89712e-10	6.4681e-06	0.0544823	Region cluster 1	Up
Rnps1	0.129	0.109	2.96436e-10	6.61823e-06	0.0315644	Region cluster 1	Up
Rpl8	0.714	0.697	3.12212e-10	6.97045e-06	0.0538808	Region cluster 1	Up
Nckap5	0.1	0.082	3.34571e-10	7.46963e-06	0.0284018	Region cluster 1	Up
Wdr26	0.273	0.247	3.4137e-10	7.62143e-06	0.0435985	Region cluster 1	Up
Stx7	0.245	0.219	3.57159e-10	7.97394e-06	0.0421534	Region cluster 1	Up
Prex1	0.122	0.102	3.57703e-10	7.98608e-06	0.0293358	Region cluster 1	Up
Arl5a	0.254	0.228	3.61668e-10	8.0746e-06	0.0444657	Region cluster 1	Up
Smad6	0.138	0.117	3.63057e-10	8.10562e-06	0.0341742	Region cluster 1	Up
Otulinl	0.11	0.091	3.64877e-10	8.14624e-06	0.0278615	Region cluster 1	Up
Sri	0.292	0.264	3.65453e-10	8.15911e-06	0.044927	Region cluster 1	Up
Fam198b	0.121	0.101	3.66686e-10	8.18664e-06	0.0291393	Region cluster 1	Up
Sirpa	0.173	0.15	3.67256e-10	8.19935e-06	0.0381621	Region cluster 1	Up
Clec4a1	0.122	0.102	3.71242e-10	8.28835e-06	0.0310129	Region cluster 1	Up
Stx12	0.18	0.156	3.71636e-10	8.29715e-06	0.0332385	Region cluster 1	Up
Cyr61	0.169	0.147	4.31279e-10	9.62873e-06	0.0430653	Region cluster 1	Up
Tmcc3	0.128	0.107	4.40457e-10	9.83364e-06	0.0311071	Region cluster 1	Up
Rpa2	0.113	0.093	4.63598e-10	1.03503e-05	0.0285297	Region cluster 1	Up
Itpkb	0.144	0.122	4.91893e-10	1.0982e-05	0.0306098	Region cluster 1	Up
Cfap77	0.227	0.202	4.93707e-10	1.10225e-05	0.0414788	Region cluster 1	Up
Gm22133	0.367	0.341	5.00573e-10	1.11758e-05	0.0514644	Region cluster 1	Up
Fermt3	0.109	0.09	5.12868e-10	1.14503e-05	0.027826	Region cluster 1	Up
Esd	0.297	0.269	5.2655e-10	1.17557e-05	0.0445059	Region cluster 1	Up
Osbpl8	0.135	0.114	5.51428e-10	1.23112e-05	0.0303063	Region cluster 1	Up
Tcn2	0.221	0.197	5.53356e-10	1.23542e-05	0.0543725	Region cluster 1	Up
Arhgap45	0.163	0.141	5.60689e-10	1.25179e-05	0.0355725	Region cluster 1	Up
Git1	0.118	0.098	5.6149e-10	1.25358e-05	0.0288686	Region cluster 1	Up
Arpc4	0.288	0.26	6.19954e-10	1.38411e-05	0.0378317	Region cluster 1	Up
Snrpd1	0.167	0.145	6.32889e-10	1.41299e-05	0.0369219	Region cluster 1	Up
Ikbkb	0.137	0.116	6.36024e-10	1.41999e-05	0.0341381	Region cluster 1	Up
Cd274	0.215	0.191	6.80385e-10	1.51903e-05	0.0466662	Region cluster 1	Up
Rhob	0.333	0.305	7.40206e-10	1.65258e-05	0.0421883	Region cluster 1	Up
Eno1b	0.149	0.128	7.55088e-10	1.68581e-05	0.0325589	Region cluster 1	Up
Slc25a24	0.172	0.15	7.64522e-10	1.70687e-05	0.0354703	Region cluster 1	Up
Sema3g	0.16	0.138	8.31528e-10	1.85647e-05	0.0351024	Region cluster 1	Up
Thy1	0.157	0.135	8.94749e-10	1.99762e-05	0.0370156	Region cluster 1	Up
Aebp2	0.196	0.172	8.97534e-10	2.00383e-05	0.0376414	Region cluster 1	Up
Ifih1	0.134	0.114	9.42527e-10	2.10429e-05	0.0317173	Region cluster 1	Up
Vamp3	0.213	0.188	9.42566e-10	2.10437e-05	0.0384142	Region cluster 1	Up
Ptbp3	0.239	0.214	9.76754e-10	2.1807e-05	0.0393713	Region cluster 1	Up
Hnrnpa3	0.502	0.477	1.02552e-09	2.28957e-05	0.0481224	Region cluster 1	Up
Cd200	0.344	0.317	1.05239e-09	2.34956e-05	0.0478676	Region cluster 1	Up
Bcl2a1d	0.123	0.103	1.07601e-09	2.4023e-05	0.029273	Region cluster 1	Up
Sub1	0.463	0.44	1.08089e-09	2.4132e-05	0.0547682	Region cluster 1	Up
Il18bp	0.152	0.131	1.17397e-09	2.62101e-05	0.0351964	Region cluster 1	Up
Mcm4	0.125	0.105	1.22814e-09	2.74194e-05	0.0334202	Region cluster 1	Up
Zmiz1	0.207	0.183	1.28537e-09	2.86972e-05	0.0387121	Region cluster 1	Up
Ptgfrn	0.214	0.19	1.30644e-09	2.91677e-05	0.037792	Region cluster 1	Up
Inpp5d	0.124	0.105	1.33351e-09	2.9772e-05	0.0285093	Region cluster 1	Up
Arhgef1	0.164	0.142	1.36728e-09	3.05259e-05	0.0333366	Region cluster 1	Up
Atf4	0.31	0.283	1.41304e-09	3.15476e-05	0.043607	Region cluster 1	Up
Uggt1	0.145	0.124	1.49408e-09	3.33569e-05	0.0316202	Region cluster 1	Up
Katna1	0.164	0.142	1.52164e-09	3.39721e-05	0.0364602	Region cluster 1	Up
Hyal2	0.132	0.112	1.53502e-09	3.42708e-05	0.0303023	Region cluster 1	Up
Cd3g	0.116	0.097	1.59307e-09	3.55668e-05	0.0299009	Region cluster 1	Up
Ccrl2	0.1	0.082	1.68923e-09	3.77137e-05	0.0262397	Region cluster 1	Up
Ifit1	0.174	0.152	1.73345e-09	3.87009e-05	0.040341	Region cluster 1	Up
Pdcd10	0.209	0.186	1.74124e-09	3.8875e-05	0.0386398	Region cluster 1	Up
Slc25a3	0.605	0.583	1.78489e-09	3.98494e-05	0.0498177	Region cluster 1	Up
Vav1	0.113	0.094	1.84587e-09	4.12109e-05	0.0273448	Region cluster 1	Up
Hmbox1	0.131	0.111	1.91233e-09	4.26947e-05	0.0302898	Region cluster 1	Up
Ap1s2	0.151	0.131	1.93064e-09	4.31036e-05	0.0334521	Region cluster 1	Up
Rasgef1a	0.105	0.087	1.95684e-09	4.36885e-05	0.0295762	Region cluster 1	Up
Spp1	0.119	0.1	2.03893e-09	4.55211e-05	0.0355034	Region cluster 1	Up
Smarca2	0.169	0.148	2.06225e-09	4.60417e-05	0.0377639	Region cluster 1	Up
Sem1	0.574	0.557	2.09566e-09	4.67878e-05	0.0604374	Region cluster 1	Up
Gatad2a	0.162	0.14	2.12209e-09	4.73779e-05	0.031671	Region cluster 1	Up
Utrn	0.215	0.191	2.17966e-09	4.86632e-05	0.0376087	Region cluster 1	Up
Elob	0.442	0.417	2.25723e-09	5.03949e-05	0.0470056	Region cluster 1	Up
Pvr	0.108	0.09	2.33023e-09	5.20247e-05	0.0288294	Region cluster 1	Up
Cdc42ep4	0.171	0.149	2.44051e-09	5.44869e-05	0.0320712	Region cluster 1	Up
Zfp91	0.174	0.152	2.45027e-09	5.47048e-05	0.0353934	Region cluster 1	Up
Cmtm3	0.133	0.113	2.46821e-09	5.51052e-05	0.0295091	Region cluster 1	Up
Rpl28	0.723	0.704	2.54517e-09	5.68235e-05	0.0488599	Region cluster 1	Up
Mapre1	0.272	0.247	2.59752e-09	5.79923e-05	0.0430901	Region cluster 1	Up
Myo10	0.102	0.085	2.72882e-09	6.09236e-05	0.0267447	Region cluster 1	Up
Myl6	0.897	0.878	2.81747e-09	6.29028e-05	0.0269176	Region cluster 1	Up
Arf1	0.522	0.497	3.233e-09	7.218e-05	0.0481168	Region cluster 1	Up
Ptprm	0.194	0.171	3.24199e-09	7.23807e-05	0.0359592	Region cluster 1	Up
Ubl3	0.367	0.341	3.49354e-09	7.79967e-05	0.046071	Region cluster 1	Up
Cxcl9	0.172	0.151	3.53884e-09	7.90082e-05	0.034741	Region cluster 1	Up
Arhgap30	0.109	0.091	3.58894e-09	8.01267e-05	0.0261708	Region cluster 1	Up
Efnb2	0.12	0.101	3.61482e-09	8.07045e-05	0.0349363	Region cluster 1	Up
Tbc1d10c	0.135	0.115	3.7416e-09	8.35349e-05	0.0291129	Region cluster 1	Up
Il17ra	0.105	0.088	3.74843e-09	8.36874e-05	0.0253366	Region cluster 1	Up
Tpt1	0.976	0.976	3.79211e-09	8.46626e-05	0.0383023	Region cluster 1	Up
Ppp2r5c	0.185	0.163	3.80453e-09	8.494e-05	0.0355115	Region cluster 1	Up
Ifi30	0.337	0.311	4.26382e-09	9.5194e-05	0.0484799	Region cluster 1	Up
Fermt2	0.32	0.294	4.46078e-09	9.95914e-05	0.041887	Region cluster 1	Up
Psma2	0.343	0.319	4.53202e-09	0.000101182	0.0467971	Region cluster 1	Up
Fos	0.171	0.15	4.58538e-09	0.000102373	0.043961	Region cluster 1	Up
Pard6g	0.101	0.084	4.64292e-09	0.000103658	0.0280074	Region cluster 1	Up
Mtpn	0.351	0.326	4.66494e-09	0.000104149	0.0450607	Region cluster 1	Up
Nadk	0.234	0.21	5.03091e-09	0.00011232	0.0373448	Region cluster 1	Up
Tgfbi	0.286	0.261	5.5084e-09	0.000122981	0.0494565	Region cluster 1	Up
Adam9	0.251	0.227	5.60096e-09	0.000125047	0.0397262	Region cluster 1	Up
Wnk1	0.293	0.268	5.66727e-09	0.000126528	0.0443968	Region cluster 1	Up
Znfx1	0.156	0.135	5.79396e-09	0.000129356	0.03059	Region cluster 1	Up
Zfp36	0.236	0.212	5.85231e-09	0.000130659	0.0368479	Region cluster 1	Up
Tmem37	0.107	0.09	5.9579e-09	0.000133016	0.0288462	Region cluster 1	Up
Pld4	0.179	0.157	6.11477e-09	0.000136518	0.0336897	Region cluster 1	Up
Map7d1	0.264	0.239	6.48585e-09	0.000144803	0.0409151	Region cluster 1	Up
Abi1	0.319	0.294	6.53466e-09	0.000145893	0.0437897	Region cluster 1	Up
Atp6v0b	0.347	0.32	6.86253e-09	0.000153213	0.0411943	Region cluster 1	Up
Rps5	0.666	0.645	6.9893e-09	0.000156043	0.0482003	Region cluster 1	Up
Eif4g1	0.293	0.267	7.29248e-09	0.000162812	0.038728	Region cluster 1	Up
Pnp	0.247	0.224	7.37307e-09	0.000164611	0.0438698	Region cluster 1	Up
Lnpep	0.207	0.184	7.62344e-09	0.000170201	0.0344988	Region cluster 1	Up
Tcf4	0.196	0.173	7.68374e-09	0.000171547	0.0332672	Region cluster 1	Up
Rnf44	0.217	0.194	7.84103e-09	0.000175059	0.0371587	Region cluster 1	Up
Ddx58	0.143	0.123	7.88624e-09	0.000176068	0.029842	Region cluster 1	Up
Dync1h1	0.339	0.315	8.3041e-09	0.000185397	0.0458867	Region cluster 1	Up
Kctd20	0.135	0.116	8.53411e-09	0.000190533	0.0311559	Region cluster 1	Up
Rpl11	0.798	0.789	8.73623e-09	0.000195045	0.0434292	Region cluster 1	Up
Ube2l6	0.174	0.153	8.78258e-09	0.00019608	0.0319386	Region cluster 1	Up
Gm4956	0.13	0.111	8.81269e-09	0.000196752	0.0298331	Region cluster 1	Up
Coro1c	0.14	0.12	8.82925e-09	0.000197122	0.0285167	Region cluster 1	Up
Hnrnpab	0.432	0.409	9.40566e-09	0.000209991	0.0507946	Region cluster 1	Up
Gng5	0.509	0.491	9.62967e-09	0.000214992	0.0559585	Region cluster 1	Up
Mapk3	0.284	0.259	9.80886e-09	0.000218993	0.0406318	Region cluster 1	Up
Sh3glb1	0.332	0.307	9.83632e-09	0.000219606	0.0423888	Region cluster 1	Up
Cdk6	0.118	0.1	9.86224e-09	0.000220184	0.0254849	Region cluster 1	Up
Mob1a	0.262	0.238	9.90531e-09	0.000221146	0.0397418	Region cluster 1	Up
Fn1	0.451	0.425	9.90905e-09	0.000221229	0.048324	Region cluster 1	Up
Hnrnpa1	0.357	0.332	1.02748e-08	0.000229395	0.0458225	Region cluster 1	Up
Ccr2	0.146	0.126	1.05153e-08	0.000234764	0.0315742	Region cluster 1	Up
Tnfrsf12a	0.126	0.107	1.09309e-08	0.000244043	0.0302203	Region cluster 1	Up
Jade2	0.202	0.18	1.10026e-08	0.000245645	0.0350935	Region cluster 1	Up
Rps7	0.659	0.641	1.12204e-08	0.000250506	0.0465912	Region cluster 1	Up
Rpl34	0.875	0.862	1.18274e-08	0.000264058	0.0427235	Region cluster 1	Up
Cmpk2	0.164	0.144	1.18949e-08	0.000265566	0.0352243	Region cluster 1	Up
Kras	0.149	0.13	1.25734e-08	0.000280713	0.0320465	Region cluster 1	Up
Gsap	0.14	0.12	1.28239e-08	0.000286306	0.0284517	Region cluster 1	Up
Hsp90ab1	0.692	0.68	1.38715e-08	0.000309695	0.052385	Region cluster 1	Up
Pkd2	0.208	0.185	1.46961e-08	0.000328105	0.0381823	Region cluster 1	Up
Litaf	0.274	0.25	1.49565e-08	0.00033392	0.0396882	Region cluster 1	Up
Casp8	0.11	0.093	1.63752e-08	0.000365592	0.0287301	Region cluster 1	Up
Bicd2	0.142	0.123	1.6886e-08	0.000376998	0.030145	Region cluster 1	Up
Selenoh	0.134	0.115	1.773e-08	0.000395841	0.0286447	Region cluster 1	Up
Tollip	0.193	0.171	1.7951e-08	0.000400775	0.03443	Region cluster 1	Up
Ak2	0.123	0.105	1.83395e-08	0.000409447	0.0274037	Region cluster 1	Up
Tmem50a	0.253	0.23	1.86526e-08	0.000416438	0.0374663	Region cluster 1	Up
Phykpl	0.361	0.337	1.97335e-08	0.000440571	0.0455096	Region cluster 1	Up
Bysl	0.188	0.167	2.07801e-08	0.000463936	0.0336996	Region cluster 1	Up
Ldb2	0.122	0.104	2.12524e-08	0.00047448	0.0261576	Region cluster 1	Up
Usp25	0.211	0.188	2.18887e-08	0.000488686	0.0355087	Region cluster 1	Up
Rock2	0.208	0.186	2.18974e-08	0.00048888	0.0367862	Region cluster 1	Up
Gm20743	0.221	0.199	2.19097e-08	0.000489155	0.0391903	Region cluster 1	Up
Gm20547	0.254	0.231	2.1945e-08	0.000489944	0.0438068	Region cluster 1	Up
Clec1a	0.1	0.084	2.25473e-08	0.00050339	0.0277265	Region cluster 1	Up
Dazap2	0.434	0.411	2.44176e-08	0.000545148	0.0445174	Region cluster 1	Up
Chmp4b	0.297	0.274	2.55347e-08	0.000570087	0.044328	Region cluster 1	Up
Mindy2	0.11	0.093	2.57314e-08	0.000574479	0.0264746	Region cluster 1	Up
Rpl7	0.715	0.701	2.60863e-08	0.000582403	0.0435617	Region cluster 1	Up
Pdgfra	0.333	0.308	2.65678e-08	0.000593152	0.03948	Region cluster 1	Up
Cd3e	0.101	0.085	2.7142e-08	0.000605972	0.0273607	Region cluster 1	Up
Rftn1	0.11	0.093	2.73586e-08	0.000610809	0.0273427	Region cluster 1	Up
Chmp5	0.312	0.289	2.82357e-08	0.00063039	0.0455643	Region cluster 1	Up
Dtx3l	0.153	0.133	2.88789e-08	0.00064475	0.0290357	Region cluster 1	Up
Ube2s	0.198	0.177	3.03526e-08	0.000677653	0.034161	Region cluster 1	Up
Trib2	0.131	0.113	3.03981e-08	0.000678667	0.0270478	Region cluster 1	Up
Ogfr	0.12	0.103	3.12714e-08	0.000698165	0.0278576	Region cluster 1	Up
Arhgap1	0.25	0.228	3.18995e-08	0.000712189	0.0422536	Region cluster 1	Up
Rps4l	0.124	0.107	3.19319e-08	0.000712912	0.0279311	Region cluster 1	Up
Atox1	0.426	0.403	3.20606e-08	0.000715785	0.0485009	Region cluster 1	Up
Dennd5a	0.199	0.177	3.28289e-08	0.000732938	0.0315275	Region cluster 1	Up
Rnf141	0.132	0.114	3.44626e-08	0.000769412	0.0278713	Region cluster 1	Up
Stmn2	0.112	0.095	3.51148e-08	0.000783974	0.0294104	Region cluster 1	Up
Trim30d	0.105	0.088	3.68854e-08	0.000823504	0.0232997	Region cluster 1	Up
Sptlc2	0.219	0.197	3.78993e-08	0.000846139	0.03428	Region cluster 1	Up
Tcirg1	0.185	0.164	3.90601e-08	0.000872056	0.034661	Region cluster 1	Up
Cd68	0.136	0.117	3.97038e-08	0.000886427	0.0268705	Region cluster 1	Up
Bax	0.153	0.134	4.28611e-08	0.000956917	0.0306908	Region cluster 1	Up
Ptp4a3	0.119	0.102	4.39598e-08	0.000981448	0.0270939	Region cluster 1	Up
Rps29	0.943	0.939	4.41773e-08	0.000986302	0.0364524	Region cluster 1	Up
Rps23-ps1	0.499	0.478	4.53947e-08	0.00101348	0.0494551	Region cluster 1	Up
Gm37988	0.454	0.432	4.61992e-08	0.00103144	0.0473327	Region cluster 1	Up
Klf10	0.126	0.108	4.62195e-08	0.0010319	0.0275604	Region cluster 1	Up
Cyren	0.146	0.127	4.65267e-08	0.00103876	0.0271156	Region cluster 1	Up
Lbr	0.168	0.148	4.8496e-08	0.00108272	0.0313006	Region cluster 1	Up
Gucy1b1	0.158	0.139	5.46238e-08	0.00121953	0.0325994	Region cluster 1	Up
Mxd1	0.157	0.137	5.51836e-08	0.00123203	0.0302587	Region cluster 1	Up
Rab1a	0.394	0.368	5.70476e-08	0.00127364	0.0398449	Region cluster 1	Up
Gm36283	0.231	0.208	6.0571e-08	0.00135231	0.03309	Region cluster 1	Up
Zcrb1	0.13	0.112	6.06157e-08	0.00135331	0.0255306	Region cluster 1	Up
Adgrg6	0.181	0.161	6.21161e-08	0.0013868	0.0328473	Region cluster 1	Up
Nck2	0.125	0.107	6.50769e-08	0.00145291	0.025096	Region cluster 1	Up
Anapc16	0.164	0.144	6.5095e-08	0.00145331	0.0294416	Region cluster 1	Up
Rps18	0.834	0.821	6.54127e-08	0.0014604	0.0415287	Region cluster 1	Up
S100a16	0.246	0.223	6.65268e-08	0.00148528	0.0332944	Region cluster 1	Up
Ttyh3	0.121	0.104	6.78839e-08	0.00151557	0.0260111	Region cluster 1	Up
Furin	0.22	0.197	6.85347e-08	0.0015301	0.0291768	Region cluster 1	Up
Prr13	0.23	0.207	7.15513e-08	0.00159745	0.0333328	Region cluster 1	Up
Bak1	0.12	0.103	7.31808e-08	0.00163384	0.0264002	Region cluster 1	Up
Itgb7	0.102	0.086	7.43468e-08	0.00165987	0.022366	Region cluster 1	Up
Rps16	0.804	0.795	7.539e-08	0.00168316	0.042187	Region cluster 1	Up
Msrb1	0.224	0.202	7.7946e-08	0.00174022	0.0343687	Region cluster 1	Up
Psma1	0.315	0.291	7.90979e-08	0.00176594	0.0382611	Region cluster 1	Up
Rpl27a	0.75	0.737	8.64428e-08	0.00192992	0.0434795	Region cluster 1	Up
Calhm6	0.102	0.087	8.76388e-08	0.00195662	0.0250028	Region cluster 1	Up
Sh2b3	0.137	0.119	1.0382e-07	0.00231789	0.0280626	Region cluster 1	Up
Car2	0.127	0.109	1.05575e-07	0.00235707	0.0269513	Region cluster 1	Up
Mcm6	0.149	0.13	1.08137e-07	0.00241426	0.0280501	Region cluster 1	Up
Dcp2	0.125	0.108	1.15931e-07	0.00258827	0.0263617	Region cluster 1	Up
Eif5a	0.424	0.401	1.20235e-07	0.00268437	0.0414291	Region cluster 1	Up
Snhg6	0.164	0.145	1.21187e-07	0.00270562	0.0281834	Region cluster 1	Up
Limd2	0.261	0.24	1.23347e-07	0.00275385	0.0395167	Region cluster 1	Up
Atp6v0c	0.495	0.472	1.2458e-07	0.00278137	0.0431412	Region cluster 1	Up
Plk2	0.11	0.094	1.25216e-07	0.00279558	0.0226922	Region cluster 1	Up
Ccnl1	0.177	0.157	1.338e-07	0.00298721	0.0304443	Region cluster 1	Up
Gm26573	0.107	0.092	1.34868e-07	0.00301106	0.024754	Region cluster 1	Up
Vdac2	0.305	0.281	1.37055e-07	0.00305988	0.0331583	Region cluster 1	Up
Ran	0.322	0.301	1.41766e-07	0.00316506	0.0444066	Region cluster 1	Up
Dram2	0.239	0.218	1.44434e-07	0.00322463	0.0388287	Region cluster 1	Up
Cyld	0.116	0.099	1.48184e-07	0.00330836	0.0263822	Region cluster 1	Up
Slc43a3	0.366	0.344	1.51427e-07	0.00338076	0.0447154	Region cluster 1	Up
Peli1	0.259	0.237	1.5291e-07	0.00341387	0.035302	Region cluster 1	Up
Nus1	0.157	0.138	1.53702e-07	0.00343154	0.0285893	Region cluster 1	Up
Edem1	0.198	0.178	1.53958e-07	0.00343727	0.0314018	Region cluster 1	Up
Scd2	0.334	0.312	1.57839e-07	0.00352392	0.0514454	Region cluster 1	Up
Ncf2	0.115	0.098	1.59184e-07	0.00355394	0.0243626	Region cluster 1	Up
Acer2	0.159	0.14	1.64365e-07	0.00366962	0.0328236	Region cluster 1	Up
Frg1	0.126	0.109	1.68739e-07	0.00376726	0.0259553	Region cluster 1	Up
Ppp1ccb	0.253	0.231	1.72847e-07	0.00385899	0.0351703	Region cluster 1	Up
Ifi35	0.229	0.208	1.84068e-07	0.0041095	0.0343662	Region cluster 1	Up
Acp5	0.101	0.086	1.8786e-07	0.00419417	0.0259367	Region cluster 1	Up
Spag9	0.208	0.188	1.93144e-07	0.00431213	0.0324975	Region cluster 1	Up
Plekhb2	0.178	0.159	1.99566e-07	0.00445552	0.0300432	Region cluster 1	Up
Ccny	0.153	0.135	2.02256e-07	0.00451557	0.0270843	Region cluster 1	Up
Cnep1r1	0.116	0.1	2.02429e-07	0.00451943	0.0237064	Region cluster 1	Up
Gltp	0.175	0.156	2.03455e-07	0.00454234	0.0338782	Region cluster 1	Up
Apbb1ip	0.126	0.109	2.0567e-07	0.00459179	0.0266495	Region cluster 1	Up
Rpl22	0.709	0.695	2.08117e-07	0.00464643	0.0406915	Region cluster 1	Up
Ppp1r11	0.121	0.105	2.13825e-07	0.00477385	0.0249351	Region cluster 1	Up
Capns1	0.386	0.363	2.20234e-07	0.00491694	0.0402014	Region cluster 1	Up
Arhgef7	0.111	0.095	2.24537e-07	0.00501302	0.0233959	Region cluster 1	Up
Eif6	0.206	0.186	2.26649e-07	0.00506017	0.0332184	Region cluster 1	Up
Klc1	0.192	0.172	2.30327e-07	0.00514229	0.0314981	Region cluster 1	Up
Max	0.2	0.18	2.31808e-07	0.00517534	0.0336458	Region cluster 1	Up
Gpsm3	0.116	0.1	2.34766e-07	0.00524139	0.0245951	Region cluster 1	Up
Psmb2	0.253	0.232	2.35374e-07	0.00525496	0.0340846	Region cluster 1	Up
Zbtb7a	0.108	0.092	2.36093e-07	0.00527102	0.0224091	Region cluster 1	Up
Ppp1cc	0.281	0.259	2.36877e-07	0.00528853	0.0354945	Region cluster 1	Up
Ctsz	0.38	0.359	2.39197e-07	0.0053403	0.0451384	Region cluster 1	Up
Clint1	0.307	0.285	2.4418e-07	0.00545156	0.0395756	Region cluster 1	Up
Akt1	0.204	0.184	2.48416e-07	0.00554614	0.0293871	Region cluster 1	Up
Lrrc8c	0.162	0.143	2.58965e-07	0.00578166	0.0275876	Region cluster 1	Up
Cyth1	0.102	0.087	2.62628e-07	0.00586343	0.0220739	Region cluster 1	Up
Nkd1	0.173	0.154	2.67119e-07	0.0059637	0.0285979	Region cluster 1	Up
Ecscr	0.211	0.191	2.70649e-07	0.00604251	0.0337086	Region cluster 1	Up
Snrpe	0.302	0.282	2.72161e-07	0.00607626	0.042311	Region cluster 1	Up
Selenof	0.453	0.433	2.76964e-07	0.00618349	0.0467059	Region cluster 1	Up
Psmd8	0.248	0.226	2.79423e-07	0.0062384	0.0338898	Region cluster 1	Up
Tmtc2	0.117	0.101	2.9029e-07	0.00648101	0.0287157	Region cluster 1	Up
Gm15832	0.132	0.115	2.90593e-07	0.00648777	0.0274962	Region cluster 1	Up
Dusp3	0.113	0.098	2.9357e-07	0.00655425	0.0247835	Region cluster 1	Up
Dnm2	0.16	0.142	2.96919e-07	0.00662902	0.0296459	Region cluster 1	Up
Zdhhc18	0.119	0.103	3.13239e-07	0.00699338	0.0241302	Region cluster 1	Up
Ankrd44	0.127	0.11	3.15503e-07	0.00704391	0.0231562	Region cluster 1	Up
Edf1	0.261	0.24	3.23879e-07	0.00723093	0.0370502	Region cluster 1	Up
Txndc17	0.323	0.3	3.24824e-07	0.00725202	0.0373077	Region cluster 1	Up
Stim2	0.116	0.1	3.39577e-07	0.00758139	0.0258792	Region cluster 1	Up
Tmbim1	0.237	0.216	3.43605e-07	0.00767134	0.0347642	Region cluster 1	Up
Pxn	0.158	0.14	3.45945e-07	0.00772357	0.0283803	Region cluster 1	Up
Irgm2	0.24	0.219	3.55219e-07	0.00793063	0.0357043	Region cluster 1	Up
Xrn2	0.206	0.186	3.60887e-07	0.00805717	0.0337598	Region cluster 1	Up
Ankrd13a	0.201	0.181	3.62043e-07	0.00808297	0.0307922	Region cluster 1	Up
Pde4b	0.108	0.093	3.64807e-07	0.00814469	0.0229768	Region cluster 1	Up
H2afz	0.396	0.374	3.66013e-07	0.0081716	0.0412942	Region cluster 1	Up
Dgkz	0.13	0.113	3.81689e-07	0.00852158	0.0255973	Region cluster 1	Up
Tbx2	0.254	0.233	3.85287e-07	0.00860192	0.0394077	Region cluster 1	Up
Ube2i	0.197	0.178	3.9604e-07	0.00884199	0.0303844	Region cluster 1	Up
Banf1	0.19	0.17	4.18288e-07	0.00933869	0.0271292	Region cluster 1	Up
Dnah14	0.166	0.148	4.51383e-07	0.0100776	0.0292581	Region cluster 1	Up
Tmem204	0.177	0.158	4.52262e-07	0.0100972	0.033872	Region cluster 1	Up
Plekha2	0.113	0.097	4.52595e-07	0.0101046	0.0223875	Region cluster 1	Up
Rpl23a	0.683	0.674	4.54039e-07	0.0101369	0.0463659	Region cluster 1	Up
Cblb	0.115	0.099	4.6434e-07	0.0103668	0.024673	Region cluster 1	Up
Pacsin2	0.171	0.152	4.67341e-07	0.0104339	0.0262383	Region cluster 1	Up
Cnot6	0.155	0.136	4.71419e-07	0.0105249	0.0248647	Region cluster 1	Up
Dlc1	0.157	0.139	4.98085e-07	0.0111202	0.0292971	Region cluster 1	Up
Ppp1r18	0.214	0.194	5.06747e-07	0.0113136	0.0308599	Region cluster 1	Up
Maea	0.238	0.216	5.27104e-07	0.0117681	0.0310686	Region cluster 1	Up
Plgrkt	0.1	0.085	5.54488e-07	0.0123795	0.023292	Region cluster 1	Up
Csde1	0.339	0.317	5.9988e-07	0.0133929	0.0366172	Region cluster 1	Up
Ndfip2	0.173	0.154	6.01664e-07	0.0134328	0.0284965	Region cluster 1	Up
Ccnd3	0.19	0.171	6.1211e-07	0.013666	0.0319203	Region cluster 1	Up
BC005537	0.393	0.372	6.1362e-07	0.0136997	0.0399065	Region cluster 1	Up
Ldlrap1	0.128	0.112	6.21584e-07	0.0138775	0.0276215	Region cluster 1	Up
Ddx39	0.116	0.1	6.4187e-07	0.0143304	0.0221915	Region cluster 1	Up
2410006H16Rik	0.243	0.223	6.48772e-07	0.0144845	0.0327747	Region cluster 1	Up
Sat1	0.364	0.342	6.59508e-07	0.0147242	0.0401983	Region cluster 1	Up
Mprip	0.307	0.285	6.85018e-07	0.0152937	0.0364202	Region cluster 1	Up
Ddah1	0.127	0.11	7.07938e-07	0.0158054	0.0242364	Region cluster 1	Up
Snrpb2	0.177	0.159	7.19595e-07	0.0160657	0.0305207	Region cluster 1	Up
Glipr2	0.13	0.114	7.34974e-07	0.016409	0.0239591	Region cluster 1	Up
Celf2	0.168	0.15	8.04766e-07	0.0179672	0.0264548	Region cluster 1	Up
Mif	0.205	0.185	8.19453e-07	0.0182951	0.0306309	Region cluster 1	Up
Rnf144a	0.101	0.087	8.26385e-07	0.0184499	0.0229486	Region cluster 1	Up
Tor3a	0.142	0.125	8.26515e-07	0.0184528	0.0257559	Region cluster 1	Up
Wwtr1	0.181	0.162	8.45288e-07	0.0188719	0.027991	Region cluster 1	Up
Snx1	0.144	0.127	9.0512e-07	0.0202077	0.0256711	Region cluster 1	Up
Fmnl2	0.104	0.09	9.15639e-07	0.0204426	0.021151	Region cluster 1	Up
Ncf1	0.104	0.089	9.38162e-07	0.0209454	0.0237656	Region cluster 1	Up
Arid1a	0.192	0.173	9.64148e-07	0.0215256	0.030796	Region cluster 1	Up
Rpl19	0.761	0.75	9.85301e-07	0.0219978	0.0423089	Region cluster 1	Up
Rap1gds1	0.145	0.128	9.93767e-07	0.0221869	0.024666	Region cluster 1	Up
Fam32a	0.224	0.204	1.00263e-06	0.0223848	0.0316057	Region cluster 1	Up
Map4	0.214	0.194	1.00326e-06	0.0223988	0.0295726	Region cluster 1	Up
Plscr3	0.162	0.144	1.01294e-06	0.0226149	0.0256113	Region cluster 1	Up
Cdc42se1	0.229	0.21	1.01426e-06	0.0226443	0.0371114	Region cluster 1	Up
Atp6v0e	0.276	0.254	1.02862e-06	0.0229651	0.0300417	Region cluster 1	Up
Rcsd1	0.111	0.096	1.03945e-06	0.0232067	0.0226131	Region cluster 1	Up
Cpd	0.174	0.156	1.06254e-06	0.0237223	0.0263261	Region cluster 1	Up
Tmem184b	0.173	0.155	1.06406e-06	0.0237563	0.0271605	Region cluster 1	Up
Lmo2	0.113	0.098	1.06721e-06	0.0238265	0.0221155	Region cluster 1	Up
Lims2	0.123	0.107	1.08544e-06	0.0242335	0.0243114	Region cluster 1	Up
Cct2	0.259	0.239	1.10841e-06	0.0247464	0.0359004	Region cluster 1	Up
Tmem128	0.13	0.114	1.11179e-06	0.0248219	0.0228318	Region cluster 1	Up
Taldo1	0.337	0.316	1.13141e-06	0.0252599	0.0391248	Region cluster 1	Up
Ube2q1	0.187	0.169	1.17654e-06	0.0262674	0.0315587	Region cluster 1	Up
Oas1a	0.123	0.107	1.18342e-06	0.026421	0.023089	Region cluster 1	Up
Zfp207	0.231	0.212	1.21047e-06	0.0270249	0.0324335	Region cluster 1	Up
Ehbp1l1	0.107	0.092	1.33303e-06	0.0297611	0.024079	Region cluster 1	Up
Hk1	0.12	0.104	1.34581e-06	0.0300465	0.0230611	Region cluster 1	Up
Gm17711	0.138	0.121	1.34955e-06	0.0301301	0.0242419	Region cluster 1	Up
Il1b	0.1	0.085	1.36442e-06	0.0304621	0.0212697	Region cluster 1	Up
Cndp2	0.164	0.146	1.39422e-06	0.0311274	0.0299788	Region cluster 1	Up
Fnbp1l	0.131	0.115	1.45347e-06	0.0324502	0.0295154	Region cluster 1	Up
Cfdp1	0.107	0.092	1.48156e-06	0.0330772	0.0209565	Region cluster 1	Up
Ywhag	0.27	0.25	1.50927e-06	0.033696	0.0363451	Region cluster 1	Up
Glrx	0.187	0.169	1.69677e-06	0.0378821	0.0305085	Region cluster 1	Up
Nedd9	0.167	0.149	1.77554e-06	0.0396407	0.0276802	Region cluster 1	Up
Eif4e	0.114	0.099	1.85245e-06	0.0413578	0.0229572	Region cluster 1	Up
Rpsa	0.831	0.815	1.87926e-06	0.0419563	0.0370819	Region cluster 1	Up
Wdr1	0.334	0.312	1.89729e-06	0.0423589	0.0344495	Region cluster 1	Up
Prcp	0.157	0.14	1.90171e-06	0.0424575	0.0239973	Region cluster 1	Up
Rpl24	0.56	0.544	1.90623e-06	0.0425586	0.0412343	Region cluster 1	Up
Anp32b	0.182	0.165	1.93161e-06	0.0431252	0.028176	Region cluster 1	Up
Tor1aip1	0.246	0.226	2.02022e-06	0.0451034	0.0324058	Region cluster 1	Up
Dnajc9	0.101	0.087	2.10941e-06	0.0470947	0.0242939	Region cluster 1	Up
Anxa6	0.263	0.242	2.17812e-06	0.0486288	0.0294531	Region cluster 1	Up
Rapgef2	0.107	0.093	2.20042e-06	0.0491266	0.0214014	Region cluster 1	Up
Cdipt	0.151	0.134	2.21604e-06	0.0494753	0.0243399	Region cluster 1	Up
Dnajb6	0.386	0.367	2.23071e-06	0.0498028	0.0403453	Region cluster 1	Up

## Sheet: Region cluster 1-pathways
GO ID	Description	GeneRatio	BgRatio	p_value	adjusted p_value	Gene symbols	Count	Region cluster
GO:0050900	leukocyte migration	84/1040	398/28891	3.03545e-40	1.63519e-36	Ccl5/Lyve1/Coro1a/Ager/Fcer1g/Cdc42/S1pr1/Msn/Lgals9/Pecam1/Itgal/Itgb2/Vegfa/Ccl4/Podxl/Fpr2/Pla2g7/Plvap/Itga6/Rac1/Ppia/Cd47/Itga4/Cxcl10/Itga3/Emp2/Rac2/Lgals3/Itga1/Cd34/App/Cd9/Csf1r/Dusp1/Spn/Cd74/Sell/Plec/Myo1g/Ptpn22/Itgam/Bst1/Kit/Rhoa/Itgb1/Lyn/Kitl/Myo1f/Pdgfb/Serpine1/Ptk2b/Rtn4/F11r/Selplg/Crk/Ccl2/Ripor2/Pycard/Flt1/Stk10/Plcb1/Ptprj/Icam1/Ccr1/Spi1/Prex1/Sirpa/Thy1/Cd200/Vav1/Spp…	84	Region cluster 1
GO:0045088	regulation of innate immune response	85/1040	474/28891	4.46022e-35	1.20136e-31	H2-D1/Gbp2/H2-Q7/H2-K1/Cav1/Lgals9/Gbp7/Gbp3/Samhd1/Tyrobp/H2-Q6/Hmgb2/Igtp/Grn/Fpr2/Hspa8/Zbp1/Isg15/Irf1/Trim30a/Tap1/Clec4e/H2-T22/H2-T23/Fgr/Tap2/Cyba/Serpinb9/Clec2d/Lamp1/Rsad2/App/Ifi209/Nfkbia/Irgm1/Arf6/Ifi204/Cd36/Gbp5/Gimap5/Nlrc5/Cd74/N4bp1/Ptpn22/Ywhaz/Serpinb1a/Lyn/Parp14/H2-Q4/Irf7/Myo1f/Trim25/Nono/Ifi203/Trim21/Rtn4/Trafd1/Trim12c/Tnfaip3/Parp9/Ifi213/Crk/Pycard/Havcr2/Nod1/Zc3ha…	85	Region cluster 1
GO:0007159	leukocyte cell-cell adhesion	81/1040	447/28891	8.51707e-34	1.15713e-30	B2m/Ccl5/H2-D1/Coro1a/H2-Q7/Ager/H2-K1/Msn/Cav1/Lgals9/Ptprc/Pecam1/Itgal/Itgb2/H2-Q6/Ido1/Il2rg/Cd47/Itga4/Laptm5/Actb/Irf1/Rac2/H2-T22/H2-T23/Ets1/Lgals3/Sirpb1c/Irgm1/Ptpn6/Lilrb4a/Gimap5/Spn/Cd74/Sell/Sirpb1a/Ptpn22/Slfn1/Itgam/Rhoa/Rps3/Itgb1/Igfbp2/H2-Q4/Vsir/Klf4/Kitl/Lck/Sema4d/Cd44/Efnb1/F11r/Prkar1a/Selplg/Ccl2/Ripor2/Pycard/Havcr2/Stk10/Icam1/Sirpa/Itpkb/Fermt3/Cd274/Thy1/Zmiz1/Smarca2…	81	Region cluster 1
GO:0001667	ameboidal-type cell migration	83/1040	471/28891	1.074e-33	1.15713e-30	Coro1a/Ager/Cdc42/Cfl1/Cdh5/Actr3/Pecam1/Itgb2/Vegfa/Grn/Sparc/Rac1/Bmpr2/Itga4/Itga3/Rgcc/Rab11a/Emp2/Sema7a/Sema3c/Ets1/Pfn1/Pik3cd/Anxa3/Aqp1/Robo4/Arf6/Acvrl1/Scarb1/Plec/Hmox1/Kit/Sema3f/Rhoa/Jcad/Akap12/Jup/Itgb1/Gata2/Sp100/Hbegf/Klf4/Myh9/Kitl/Jun/Gpx1/Pdgfb/Sema4d/Serpine1/Tns1/Hif1a/Ptk2b/Efnb1/Rtn4/Prkd2/Macf1/Pmp22/Coro1b/Nr4a1/Tek/Ppm1f/Arhgdib/Wasf2/Clec14a/Rhob/Sema3g/Hyal2/Pdcd10/…	83	Region cluster 1
GO:0007015	actin filament organization	83/1040	471/28891	1.074e-33	1.15713e-30	Tmsb4x/Tmsb10/Coro1a/Cdc42/Actg1/S1pr1/Cfl1/S100a10/Arpc1b/Tpm4/Actr3/Pecam1/Plek/Tagln2/Tpm3/Arpc5/Marcks/Rac1/Cd47/Pakap/Rgcc/Rhoc/Emp2/Esam/Rac2/Id1/Pfn1/Arpc2/Prkcd/Arpc3/Myadm/Lcp1/Actr2/Sptbn1/Capzb/Capza1/Stmn1/Arf6/Add3/Gmfg/Plec/Myo1g/Capza2/Tpm3-rs7/Rhog/Shank3/Rhoa/Vasp/Cotl1/Arhgef15/Myh9/Myo1f/Kank3/Sptan1/Ptk2b/Myo1c/Hcls1/Coro1b/F11r/Ppm1f/Cdc42ep1/Wasf2/Pycard/Myo1b/Nostrin/Marcks…	83	Region cluster 1
GO:0006935	chemotaxis	82/1040	462/28891	1.57078e-33	1.4103e-30	Ccl5/Coro1a/Ager/Fcer1g/S1pr1/Lgals9/Itgb2/Vegfa/Ccl4/Hmgb2/Fpr2/Pla2g7/Rac1/Ackr3/Ppia/Bmpr2/Cxcl10/Saa3/Rac2/Sema7a/Sema3c/Eng/Pik3cd/Lgals3/Itga1/Prkcd/App/Csf1r/Bin2/Dusp1/Cd74/Ear2/Sell/Plec/Rhog/Itgam/Bst1/Kit/Sema3f/Rhoa/Lyn/Hbegf/Pdgfb/Sema4d/Serpine1/Ptk2b/Prkd2/Coro1b/Nr4a1/Ppm1f/Crk/Ccl2/Lsp1/Ripor2/Flt1/Agrn/Ccr5/Ptprj/Ccr1/Spi1/Prex1/Sema3g/Ccrl2/Vav1/Spp1/Cmtm3/Cxcl9/Efnb2/Il17ra/Wn…	82	Region cluster 1
GO:0031589	cell-substrate adhesion	73/1040	368/28891	3.32444e-33	2.23859e-30	Coro1a/Cdc42/Actg1/Cfl1/S100a10/Pecam1/Itgal/Itgb2/Vegfa/Itga6/Marcks/Rac1/Itga4/Foxf1/Itga3/Adam15/Emp2/Rac2/Npnt/Itga1/Cd34/Arpc2/Myadm/Cd36/Acvrl1/Myo1g/Bcam/Itgam/Bst1/Rhoa/Spock2/Jup/Itgb1/Parvb/Myh9/Pdgfb/Serpine1/Ptk2b/Mertk/Macf1/Tek/Ppm1f/Slk/Crk/Rpl29/Stk4/Lims1/Ptprj/Prex1/Smad6/Sirpa/Fermt3/Thy1/Vamp3/Spp1/Utrn/Fermt2/Adam9/Coro1c/Cdk6/Fn1/Tnfrsf12a/Cd3e/Rab1a/Itgb7/Acer2/Dusp3/Dnm2/P…	73	Region cluster 1
GO:0032970	regulation of actin filament-based process	73/1040	402/28891	1.32685e-30	7.94193e-28	Tmsb4x/Tmsb10/Coro1a/Cdc42/Actg1/S1pr1/Cfl1/S100a10/Cav1/Actr3/Pecam1/Plek/Bst2/Arpc5/Rac1/Cd47/Hck/Rgcc/Rhoc/Esam/Fgr/Id1/Pfn1/Arpc2/Prkcd/Arpc3/Myadm/Sptbn1/Csf1r/Capzb/Capza1/Stmn1/Arf6/Add3/Gmfg/Capza2/Abracl/Rhog/Bst1/Shank3/Rhoa/Vasp/Jup/Cotl1/Arhgef15/Myh9/Myo1f/Kank3/Sptan1/Ptk2b/Myo1c/Hcls1/Coro1b/F11r/Ppm1f/Cdc42ep1/Wasf2/Crk/Pycard/Icam1/Prex1/Sri/Cdc42ep4/Arf1/Fermt2/Mtpn/Rock2/Nck2/P…	73	Region cluster 1
GO:0043254	regulation of protein-containing complex assembly	76/1040	437/28891	1.57806e-30	8.50099e-28	Tmsb4x/Tmsb10/Gbp2/Coro1a/Cdc42/Msn/Cfl1/Cav1/Cdh5/Actr3/Pecam1/Plek/Vegfa/Igtp/Arpc5/Rasip1/Rac1/Hck/Hspa8/Isg15/Trim30a/Rhoc/Esam/Gda/Pfn1/Lgals3/Arpc2/Prkcd/Arpc3/Myadm/Lcp1/Sptbn1/Capzb/Irgm1/Capza1/Stmn1/Arf6/Cd36/Add3/Gbp5/Capza2/Ptpn22/Xaf1/Rhoa/Rps3/Ikzf1/Vasp/Cotl1/H3f3b/Kank3/Sptan1/Ptk2b/Myo1c/Hcls1/Rack1/Cdc42ep1/Sgk1/Pycard/Ralb/Icam1/Aida/Prex1/Git1/Cdc42ep4/Mapre1/Fermt2/Mtpn/Eif4g…	76	Region cluster 1
GO:0002181	cytoplasmic translation	46/1040	148/28891	2.12976e-30	1.043e-27	Rpl17/Rps9/Ybx1/Rpl23/Rps23/Pkm/Slbp/Rps25/Fau/Rplp2/Rpl12/Rps26/Rps3/Rpl5/Rpl18a/Rpl4/Rps11/Eef2/Cpeb1/Rpl6/Rpl32/Rps24/Rpl29/Rpl27/Rps17/Rpl30/Rpl7a/Rpl39/Eif4a1/Rpl8/Rpl28/Rps5/Rpl11/Rps7/Rpl34/Rpl7/Rps29/Rps18/Rps16/Rpl27a/Rpl22/Rpl23a/Csde1/Rpl19/Rpsa/Rpl24	46	Region cluster 1
GO:0045765	regulation of angiogenesis	63/1040	307/28891	1.1372e-29	5.10509e-27	Ccl5/Cldn5/Col4a2/Klf2/Cdh5/Ramp2/Itgb2/Vegfa/Cybb/Grn/Sparc/Cxcl10/Rgcc/Emp2/Ets1/Id1/Eng/Pik3cd/Lgals3/Cd34/Stat1/Anxa3/Aqp1/Adrb2/Pkm/Acvrl1/Hmox1/Tie1/Jcad/Jup/Itgb1/Gata2/Jak1/Sp100/Klf4/Nras/Serpine1/Hif1a/Ptk2b/Notch4/Brca1/Rtn4/Ppp1r16b/Prkd2/Col4a3/Tek/Ccl2/Flt1/Ccm2/Rhob/Pdcd10/Ptprm/Wnk1/Tcf4/Ccr2/Tnfrsf12a/Rock2/Sh2b3/Plk2/Ecscr/Pxn/Ddah1/Il1b	63	Region cluster 1
GO:0032956	regulation of actin cytoskeleton organization	67/1040	351/28891	1.65483e-29	6.85737e-27	Tmsb4x/Tmsb10/Coro1a/Cdc42/Actg1/S1pr1/Cfl1/S100a10/Actr3/Pecam1/Plek/Bst2/Arpc5/Rac1/Cd47/Hck/Rgcc/Rhoc/Esam/Fgr/Id1/Pfn1/Arpc2/Prkcd/Arpc3/Myadm/Sptbn1/Csf1r/Capzb/Capza1/Stmn1/Arf6/Add3/Gmfg/Capza2/Rhog/Bst1/Shank3/Rhoa/Vasp/Cotl1/Arhgef15/Myo1f/Kank3/Sptan1/Ptk2b/Myo1c/Hcls1/Coro1b/F11r/Ppm1f/Cdc42ep1/Wasf2/Crk/Pycard/Icam1/Prex1/Cdc42ep4/Arf1/Fermt2/Mtpn/Rock2/Nck2/Pxn/Dlc1/Nedd9/Wdr1	67	Region cluster 1
GO:0090130	tissue migration	64/1040	332/28891	1.73123e-28	6.21742e-26	Coro1a/Ager/Cdh5/Pecam1/Itgb2/Vegfa/Grn/Sparc/Rac1/Bmpr2/Foxf1/Itga3/Rgcc/Rab11a/Emp2/Ets1/Pfn1/Pik3cd/Anxa3/Aqp1/Robo4/Arf6/Acvrl1/Scarb1/Hmox1/Kit/Rhoa/Jcad/Jup/Itgb1/Gata2/Sp100/Hbegf/Klf4/Myh9/Kitl/Jun/Gpx1/Pdgfb/Serpine1/Hif1a/Ptk2b/Rtn4/Prkd2/Macf1/Coro1b/Nr4a1/Tek/Ppm1f/Clec14a/Rhob/Pdcd10/Ptprm/Efnb2/Adam9/Coro1c/Rock2/Ptp4a3/Plk2/Nus1/Akt1/Pxn/Glipr2/Prcp	64	Region cluster 1
GO:0070661	leukocyte proliferation	72/1040	425/28891	3.10614e-28	1.0458e-25	Ccl5/H2-D1/Coro1a/H2-Q7/Ager/H2-K1/Msn/Fkbp1a/Lgals9/Ptprc/Itgal/Itgb2/Tyrobp/H2-Q6/Ido1/Laptm5/Irf1/Emp2/Rac2/H2-T22/H2-T23/Cd38/Lgals3/Psmb10/Prkcd/Rassf5/Cdkn1a/Csf1r/Irgm1/Slfn2/Ptpn6/Lilrb4a/Spn/Cd74/Ptpn22/Slfn1/Itgam/Lst1/Bst1/Fyn/Kit/Rps3/Impdh1/Lyn/Igfbp2/H2-Q4/Vsir/Tnfrsf1b/Kitl/Cfb/Cd44/Efnb1/Csf2rb/Prkar1a/Bcl2l1/Ripor2/Pycard/Havcr2/Cd274/Inpp5d/Pnp/Mapk3/Ccr2/Cd3e/Tcirg1/Bax/Nck2/Pe…	72	Region cluster 1
GO:0031400	negative regulation of protein modification process	76/1040	473/28891	3.33681e-28	1.05738e-25	Ager/Cav1/Ptprc/Gbp4/Pecam1/Gnai2/Rasip1/Ppia/Actb/Isg15/Irf1/Xdh/Eng/Heg1/Prkcd/Ywhab/Myadm/Cdkn1a/Grk2/Dusp1/Rpl23/Ptprb/Ptpn6/Samsn1/Lilrb4a/N4bp1/Plec/Ptpn22/Slfn1/Fyn/Prkch/Ptpn1/Rps3/Ywhae/Lyn/Rpl5/Parp14/Tspo/Jun/Sema4d/Dusp7/Brca1/Trim21/Ppp1r16b/Rack1/Ppm1f/Tnfaip3/Prkar1a/Gprc5a/Pycard/Sh3bp5/Suz12/Ptprj/Aida/Sirpa/Ikbkb/Thy1/Hyal2/Wnk1/Eif4g1/Rpl11/Coro1c/Rps7/Rock2/Dtx3l/Bax/Nck2/Bak1…	76	Region cluster 1
GO:1902903	regulation of supramolecular fiber organization	69/1040	393/28891	4.62645e-28	1.38459e-25	Tmsb4x/Tmsb10/Coro1a/Cdc42/Actg1/S1pr1/Cfl1/S100a10/Cav1/Cdh5/Actr3/Pecam1/Plek/Arpc5/Rac1/Cd47/Hspa8/Rgcc/Rhoc/Esam/Id1/Gda/Pfn1/Arpc2/Prkcd/App/Arpc3/Myadm/Sptbn1/Capzb/Capza1/Stmn1/Arf6/Add3/Gmfg/Capza2/Shank3/Rhoa/Rps3/Vasp/Cotl1/Arhgef15/Kank3/Sptan1/Ptk2b/Myo1c/Hcls1/Coro1b/F11r/Ppm1f/Cdc42ep1/Sgk1/Wasf2/Pycard/Icam1/Prex1/Git1/Cdc42ep4/Mapre1/Arf1/Fermt2/Mtpn/Rock2/Stmn2/Nck2/Arhgef7/Pxn/D…	69	Region cluster 1
GO:0046651	lymphocyte proliferation	67/1040	383/28891	3.50261e-27	8.20371e-25	Ccl5/H2-D1/Coro1a/H2-Q7/Ager/H2-K1/Msn/Fkbp1a/Lgals9/Ptprc/Itgal/Itgb2/Tyrobp/H2-Q6/Ido1/Laptm5/Irf1/Emp2/Rac2/H2-T22/H2-T23/Cd38/Lgals3/Psmb10/Prkcd/Rassf5/Cdkn1a/Csf1r/Irgm1/Slfn2/Ptpn6/Lilrb4a/Spn/Cd74/Ptpn22/Slfn1/Itgam/Lst1/Bst1/Fyn/Rps3/Impdh1/Lyn/Igfbp2/H2-Q4/Vsir/Tnfrsf1b/Kitl/Cfb/Cd44/Efnb1/Prkar1a/Ripor2/Pycard/Havcr2/Cd274/Inpp5d/Pnp/Ccr2/Cd3e/Bax/Nck2/Peli1/Cblb/Ccnd3/Mif/Il1b	67	Region cluster 1
GO:1903037	regulation of leukocyte cell-cell adhesion	69/1040	407/28891	4.05436e-27	9.10036e-25	B2m/Ccl5/H2-D1/Coro1a/H2-Q7/Ager/H2-K1/Cav1/Lgals9/Ptprc/Itgal/Itgb2/H2-Q6/Ido1/Il2rg/Cd47/Itga4/Laptm5/Actb/Irf1/H2-T22/H2-T23/Ets1/Lgals3/Sirpb1c/Irgm1/Ptpn6/Lilrb4a/Gimap5/Spn/Cd74/Sirpb1a/Ptpn22/Slfn1/Rhoa/Rps3/Igfbp2/H2-Q4/Vsir/Klf4/Kitl/Lck/Cd44/Efnb1/Prkar1a/Ccl2/Ripor2/Pycard/Havcr2/Icam1/Sirpa/Itpkb/Cd274/Thy1/Zmiz1/Smarca2/Efnb2/Wnk1/Pnp/Ccr2/Cd3e/Nck2/Cyld/Peli1/Akt1/Dusp3/Cblb/Arid1a/…	69	Region cluster 1
GO:0060326	cell chemotaxis	62/1040	331/28891	6.48533e-27	1.39746e-24	Ccl5/Coro1a/Fcer1g/S1pr1/Itgb2/Vegfa/Ccl4/Hmgb2/Fpr2/Pla2g7/Rac1/Ackr3/Ppia/Cxcl10/Saa3/Rac2/Eng/Lgals3/Itga1/Prkcd/App/Csf1r/Bin2/Dusp1/Cd74/Sell/Plec/Rhog/Itgam/Bst1/Kit/Lyn/Hbegf/Pdgfb/Serpine1/Ptk2b/Prkd2/Coro1b/Nr4a1/Crk/Ccl2/Ripor2/Flt1/Ccr5/Ptprj/Ccr1/Spi1/Prex1/Ccrl2/Vav1/Spp1/Cxcl9/Il17ra/Wnk1/Mapk3/Ccr2/Pdgfra/Gpsm3/Pde4b/Mif/Il1b/Nedd9	62	Region cluster 1
GO:0050863	regulation of T cell activation	68/1040	411/28891	4.22966e-26	8.76352e-24	B2m/Ccl5/H2-D1/Ctla2a/Coro1a/H2-Q7/Ager/H2-K1/Cav1/Lgals9/Ptprc/Itgal/H2-Q6/Ido1/Il2rg/Cd47/Laptm5/Actb/Irf1/Rac2/H2-T22/H2-T23/Lgals3/Sirpb1c/Irgm1/Ptpn6/Lilrb4a/Gimap5/Spn/Cd74/Lat/Sirpb1a/Ptpn22/Slfn1/Rhoa/Rps3/Igfbp2/H2-Q4/Vsir/Tnfrsf1b/Kitl/Lck/Cd44/Efnb1/Prkar1a/Prelid1/Ccl2/Ripor2/Pycard/Havcr2/Sirpa/Itpkb/Cd274/Thy1/Zmiz1/Smarca2/Efnb2/Pnp/Ccr2/Cd3e/Nck2/Sh2b3/Cyld/Peli1/Dusp3/Cblb/Arid1a…	68	Region cluster 1
GO:0002685	regulation of leukocyte migration	53/1040	249/28891	5.99725e-26	1.15383e-23	Ccl5/Lyve1/Coro1a/Ager/Msn/Lgals9/Pecam1/Vegfa/Fpr2/Pla2g7/Plvap/Rac1/Cd47/Itga4/Cxcl10/Rac2/Lgals3/App/Cd9/Csf1r/Dusp1/Spn/Cd74/Sell/Ptpn22/Bst1/Rhoa/Lyn/Kitl/Myo1f/Serpine1/Ptk2b/Rtn4/Crk/Ccl2/Ripor2/Pycard/Stk10/Plcb1/Ptprj/Icam1/Ccr1/Spi1/Thy1/Cd200/Wnk1/Mapk3/Ccr2/Gpsm3/Akt1/Mif/Il1b/Nedd9	53	Region cluster 1
GO:0034341	response to type II interferon	42/1040	150/28891	7.68345e-26	1.42727e-23	Ccl5/Ifitm3/Gbp2/Vim/H2-Q7/Cdc42/Actg1/Gbp7/Actr3/Gbp4/Gbp3/Bst2/Ccl4/Igtp/Gbp6/Cd47/Irf1/Ifitm2/Stat1/Calm1/Actr2/Gapdh/Tgtp1/Irgm1/Flnb/Gbp5/Nlrc5/Cd74/Parp14/Jak1/Sp100/Gbp8/Trim21/Myo1c/Parp9/Slk/Ccl2/Rab12/Sirpa/Vamp3/Cdc42ep4/Irgm2	42	Region cluster 1
GO:0032102	negative regulation of response to external stimulus	73/1040	485/28891	2.48157e-25	4.31234e-23	H2-D1/Ctla2a/H2-Q7/H2-K1/Cdh5/Lgals9/Samhd1/Tspan8/H2-Q6/Anxa2/Igtp/Grn/Fpr2/Plaur/Plat/Foxf1/Hspa8/Isg15/Trim30a/Tap1/Sema7a/Sema3c/H2-T22/H2-T23/Ets1/Tap2/Serpinb9/Clec2d/Prkcd/Cd9/Anxa5/Irgm1/Dusp1/Ptpn6/Spn/Nlrc5/Ptpn22/Sema3f/Ywhaz/Parp14/H2-Q4/Tnfrsf1b/Gpx1/Pdgfb/Sema4d/Serpine1/Cd44/Trim21/Trafd1/Coro1b/Tnfaip3/Crk/Ier3/Havcr2/Ccr1/Nfkb1/Sirpa/Git1/Sema3g/Cd200/Zfp36/Pdgfra/Psma1/Sh2b3/Cyl…	73	Region cluster 1
GO:0048872	homeostasis of number of cells	66/1040	401/28891	3.12641e-25	5.17983e-23	B2m/Coro1a/Fcer1g/Adgrf5/Klf2/Vegfa/Hmgb2/Rac1/Isg15/Ets1/Pik3cd/Stat1/Tsc22d3/Csf1r/Prdx5/Emcn/Lilrb4a/Gimap5/Cd74/Lat/Epas1/Hmox1/Cflar/Itgam/Kit/Ikzf1/Myct1/Pirb/Lyn/Gata2/Xiap/Kitl/Hif1a/F2r/Mertk/Cd44/Tcea1/Hcls1/Tnfaip3/Rps24/Ccl2/Id2/Tspan9/Plcb1/Rps17/Spi1/Itpkb/Ikbkb/Ptbp3/Inpp5d/Smarca2/Zfp36/Cdk6/Ccr2/Kras/Tcirg1/Bax/Bak1/Sh2b3/Cyld/Zbtb7a/Akt1/Pde4b/Maea/Mif/Lmo2	66	Region cluster 1
GO:0010810	regulation of cell-substrate adhesion	50/1040	228/28891	3.56002e-25	5.64054e-23	Cdc42/Actg1/Cfl1/S100a10/Vegfa/Itga6/Rac1/Foxf1/Itga3/Adam15/Emp2/Rac2/Npnt/Arpc2/Myadm/Cd36/Acvrl1/Bst1/Rhoa/Spock2/Jup/Itgb1/Myh9/Pdgfb/Serpine1/Ptk2b/Macf1/Tek/Ppm1f/Slk/Crk/Stk4/Lims1/Ptprj/Prex1/Thy1/Spp1/Utrn/Fermt2/Coro1c/Cdk6/Fn1/Cd3e/Acer2/Dusp3/Dnm2/Plekha2/Dlc1/Lims2/Nedd9	50	Region cluster 1
GO:0018212	peptidyl-tyrosine modification	59/1040	324/28891	5.28799e-25	7.93447e-23	Ccl5/Cav1/Ptprc/Pecam1/Itgb2/Vegfa/Hck/Irf1/Fgr/Prkcd/App/Cav2/Csf1r/Ehd4/Ace/Ptpn6/Cd36/Samsn1/Lilrb4a/Cd74/Ptpn22/Bst1/Fyn/Kit/Ptpn1/Itgb1/Lyn/Parp14/Jak1/Hbegf/Kitl/Lck/Pdgfb/Sema4d/Ptk2b/Tpst2/Cd44/Hcls1/Tek/Parp9/Gprc5a/Flt1/Tspan9/Sh3bp5/Agrn/Suz12/Ptprj/Icam1/Thy1/Hyal2/Abi1/Mapk3/Pdgfra/Cd3e/Pxn/Cblb/Mif/Hk1/Nedd9	59	Region cluster 1
GO:0070663	regulation of leukocyte proliferation	58/1040	313/28891	5.30241e-25	7.93447e-23	Ccl5/H2-D1/Coro1a/H2-Q7/Ager/H2-K1/Lgals9/Ptprc/Itgal/Tyrobp/H2-Q6/Ido1/Laptm5/Irf1/Rac2/H2-T22/H2-T23/Cd38/Lgals3/Rassf5/Cdkn1a/Csf1r/Irgm1/Ptpn6/Lilrb4a/Spn/Cd74/Ptpn22/Slfn1/Lst1/Bst1/Kit/Rps3/Lyn/Igfbp2/H2-Q4/Vsir/Tnfrsf1b/Kitl/Cd44/Efnb1/Csf2rb/Prkar1a/Bcl2l1/Ripor2/Pycard/Havcr2/Cd274/Inpp5d/Pnp/Mapk3/Ccr2/Cd3e/Nck2/Peli1/Cblb/Mif/Il1b	58	Region cluster 1
GO:0050867	positive regulation of cell activation	70/1040	454/28891	5.81206e-25	8.46205e-23	B2m/Ccl5/H2-D1/Coro1a/H2-Q7/Ager/Fcer1g/H2-K1/Cav1/Lgals9/Ptprc/Plek/Itgal/Itgb2/Tyrobp/H2-Q6/Il2rg/Cd47/Actb/Irf1/H2-T22/H2-T23/Fgr/Cd38/Lamp1/Sirpb1c/Cdkn1a/Csf1r/Irgm1/Lilrb4a/Gimap5/Spn/Cd74/Sirpb1a/Ptpn22/Itgam/Bst1/Rhoa/Rps3/Gata2/Igfbp2/H2-Q4/Vsir/Kitl/Lck/Pdgfb/Ctsc/Efnb1/Ccl2/Pycard/Havcr2/Ptprj/Spi1/Sirpa/Itpkb/Cd274/Thy1/Zmiz1/Inpp5d/Smarca2/Efnb2/Pnp/Ccr2/Cd3e/Nck2/Cyld/Peli1/Mif/Arid…	70	Region cluster 1
GO:0010563	negative regulation of phosphorus metabolic process	68/1040	430/28891	6.29199e-25	8.69101e-23	Ager/Cav1/Ptprc/Gbp4/Pecam1/Plek/Gnai2/Rasip1/Ppia/Actb/Irf1/Xdh/Eng/Heg1/Prkcd/Ywhab/Myadm/Cdkn1a/Grk2/Dusp1/Ptprb/Ptpn6/Samsn1/Lilrb4a/Plec/Ptpn22/Slfn1/Prkch/Ptpn1/Ywhae/Lyn/Parp14/Tspo/Jun/Pdgfb/Sema4d/Dusp7/Ppp2r5a/Ppp1r16b/Rack1/Ppm1f/Tnfaip3/Prkar1a/Gprc5a/Pycard/Sh3bp5/Suz12/Ptprj/Aida/Sirpa/Ikbkb/Thy1/Hyal2/Wnk1/Eif4g1/Coro1c/Rock2/Bax/Nck2/Bak1/Spag9/Ppp1r11/Akt1/Dusp3/Cblb/Mprip/Wwtr1/…	68	Region cluster 1
GO:0045936	negative regulation of phosphate metabolic process	68/1040	430/28891	6.29199e-25	8.69101e-23	Ager/Cav1/Ptprc/Gbp4/Pecam1/Plek/Gnai2/Rasip1/Ppia/Actb/Irf1/Xdh/Eng/Heg1/Prkcd/Ywhab/Myadm/Cdkn1a/Grk2/Dusp1/Ptprb/Ptpn6/Samsn1/Lilrb4a/Plec/Ptpn22/Slfn1/Prkch/Ptpn1/Ywhae/Lyn/Parp14/Tspo/Jun/Pdgfb/Sema4d/Dusp7/Ppp2r5a/Ppp1r16b/Rack1/Ppm1f/Tnfaip3/Prkar1a/Gprc5a/Pycard/Sh3bp5/Suz12/Ptprj/Aida/Sirpa/Ikbkb/Thy1/Hyal2/Wnk1/Eif4g1/Coro1c/Rock2/Bax/Nck2/Bak1/Spag9/Ppp1r11/Akt1/Dusp3/Cblb/Mprip/Wwtr1/…	68	Region cluster 1
GO:0002833	positive regulation of response to biotic stimulus	66/1040	413/28891	1.72988e-24	2.32972e-22	H2-D1/Gbp2/H2-Q7/H2-K1/Cav1/Lgals9/Gbp7/Gbp3/Tyrobp/H2-Q6/Hmgb2/Igtp/Grn/Fpr2/Hspa8/Zbp1/Irf1/Trim30a/Clec4e/H2-T22/H2-T23/Cyba/Lamp1/Rsad2/App/Ifi209/Nfkbia/Irgm1/Arf6/Ifi204/Cd36/Gbp5/Gimap5/Nlrc5/Cd74/Ptpn22/Lyn/H2-Q4/Irf7/Trim25/Nono/Ifi203/Rtn4/Trim12c/Tnfaip3/Parp9/Ifi213/Pycard/Havcr2/Nod1/Zc3hav1/Mndal/Spi1/H2-M3/Cd274/Ifih1/Vav1/Pvr/Znfx1/Rftn1/Trim30d/Peli1/Ifi35/Irgm2/Mif/Oas1a	66	Region cluster 1
GO:0019221	cytokine-mediated signaling pathway	69/1040	450/28891	1.77512e-24	2.33234e-22	Ccl5/Ifitm3/Fcer1g/Fkbp1a/Cav1/Ptprc/Samhd1/Ccl4/Iigp1/Igtp/Plvap/Ackr3/Il2rg/Laptm5/Cxcl10/Zbp1/Isg15/Irf1/Ifitm2/Stat1/Nfkbia/Csf1r/Irgm1/Ptpn6/Lilrb4a/Nlrc5/Oasl2/Cd74/Cldn18/Kit/Pirb/Lyn/Parp14/Jak1/Irf7/Pdgfb/Klf6/Hif1a/Ptk2b/Il2rb/Csf2rb/Parp9/Ugcg/Ccl2/Pycard/Ccr5/Plcb1/Lims1/Irf5/Ccr1/Spi1/Ikbkb/Ifih1/Ccrl2/Cxcl9/Il17ra/Wnk1/Mapk3/Ccr2/Kras/Tollip/Usp25/Sh2b3/Cyld/Akt1/Txndc17/Irgm2/Oas1a…	69	Region cluster 1
GO:0051098	regulation of binding	65/1040	405/28891	3.0648e-24	3.75229e-22	B2m/Ager/Cldn5/Cdc42/Txn1/S100a10/Hopx/Cav1/Ramp2/Actr3/Anxa2/Hmgb2/Plaur/Itga4/Gzma/Actb/Adam15/Ppp1r2/Nes/Id1/Ifit2/App/Calm1/Cdkn1a/Adrb2/Ace/Stmn1/Ripor1/Hmox1/Sp100/Klf4/Jun/Pdgfb/Hnrnpk/Trim21/Rack1/Parp9/Crk/Eno1/Ripor2/Id2/Stk4/Agrn/Mbd2/Ralb/Sri/Hmbox1/Mapre1/Eif4g1/Rpl11/Mapk3/Hsp90ab1/Dazap2/Dtx3l/Bax/Plk2/Ran/Cyld/Arhgef7/Zbtb7a/Akt1/Edf1/Cblb/Ldlrap1/Rapgef2	65	Region cluster 1
GO:0042060	wound healing	62/1040	370/28891	3.37977e-24	4.04596e-22	Fcer1g/Actg1/S100a10/Thbd/Cav1/Pecam1/Plek/Vegfa/Tspan8/Anxa2/Plaur/Ahnak/Plat/Ppia/Eng/Prkcd/Cd9/Anxa5/Aqp1/Procr/Cdkn1a/Ptpn6/Cd36/Lilrb4a/Acvrl1/F10/Elk3/Plec/Hmox1/Cflar/Itgb1/Lyn/Gata2/Hbegf/Myh9/Gpx1/Pdgfb/Serpine1/Hif1a/F2r/Mertk/Cd44/Macf1/Coro1b/F11r/Crk/Ccl2/Tspan9/Ptprj/Scnn1g/Fermt3/Pdcd10/Fermt2/Fn1/Ccr2/Tnfrsf12a/Chmp4b/Pdgfra/Chmp5/Sh2b3/Prcp/Anxa6	62	Region cluster 1
GO:0034329	cell junction assembly	71/1040	481/28891	3.74933e-24	4.39079e-22	Rap1a/Cldn5/Cdc42/Sdcbp/Actg1/Cfl1/S100a10/Hopx/Cav1/Cdh5/Ramp2/Actr3/Pecam1/Vegfa/Adgre5/Rac1/Actb/Rhoc/Esam/Akap5/App/Cd9/Capza1/Ace/Arf6/Tln1/Acvrl1/Ctnna1/Plec/Cldn18/Shank3/Prkch/Rhoa/Jup/Itgb1/Arhgef15/Numb/Myh9/Adgrl2/Pdgfb/Sema4d/Tns1/Ptk2b/Efnb1/Myo1c/Macf1/Pdcd6ip/Pmp22/F11r/Tek/Ppm1f/Slk/Crk/Agrn/Lims1/Ptprj/Rapgef1/Ikbkb/Thy1/Efnb2/Fermt2/Eif4g1/Coro1c/Fn1/Rock2/Dusp3/Pxn/Dlc1/Il1b/Wd…	71	Region cluster 1
GO:0002764	immune response-regulating signaling pathway	68/1040	450/28891	9.10067e-24	9.28192e-22	Gbp2/Rap1a/Fcer1g/Cav1/Ptprc/Tyrobp/Igtp/Fpr2/Cd47/Laptm5/Hspa8/Irf1/Trim30a/Clec4e/Cd38/Lgals3/Cyba/Rsad2/App/Nfkbia/Irgm1/Cd8a/Ptpn6/Arf6/Cd36/Lilrb4a/Gbp5/Lat/Myo1g/Ptpn22/Fyn/Kit/Prkch/Rps3/Lyn/Lcp2/Irf7/Nras/Lck/Trim25/Themis2/Rtn4/Prkd2/Tnfaip3/Pycard/Havcr2/Nod1/Zc3hav1/Ptprj/Rapgef1/Nfkb1/Thy1/Ifih1/Bcl2a1d/Cmtm3/Wnk1/Cd3e/Rftn1/Bax/Cyld/Peli1/Ifi35/Dusp3/Irgm2/Pde4b/Dgkz/Cblb/Oas1a	68	Region cluster 1
GO:0050670	regulation of lymphocyte proliferation	54/1040	286/28891	9.13201e-24	9.28192e-22	Ccl5/H2-D1/Coro1a/H2-Q7/Ager/H2-K1/Lgals9/Ptprc/Itgal/Tyrobp/H2-Q6/Ido1/Laptm5/Irf1/Rac2/H2-T22/H2-T23/Cd38/Lgals3/Rassf5/Cdkn1a/Csf1r/Irgm1/Ptpn6/Lilrb4a/Spn/Cd74/Ptpn22/Slfn1/Lst1/Bst1/Rps3/Lyn/Igfbp2/H2-Q4/Vsir/Tnfrsf1b/Kitl/Cd44/Efnb1/Prkar1a/Ripor2/Pycard/Havcr2/Cd274/Inpp5d/Pnp/Ccr2/Cd3e/Nck2/Peli1/Cblb/Mif/Il1b	54	Region cluster 1
GO:0051258	protein polymerization	53/1040	282/28891	2.99109e-23	2.6855e-21	Tmsb4x/Tmsb10/Coro1a/Cfl1/Cav1/Cdh5/Actr3/Pecam1/Arpc5/Rac1/Esam/Gda/Pfn1/Arpc2/Prkcd/Arpc3/Myadm/Sptbn1/Ube2c/Capzb/Capza1/Stmn1/Arf6/Add3/Capza2/Rhoa/Rps3/Vasp/Cotl1/Nde1/Kank3/Sptan1/Ptk2b/Myo1c/Hcls1/Cdc42ep1/Sgk1/Pycard/Icam1/Prex1/Git1/Arpc4/Cdc42ep4/Mapre1/Mtpn/Chmp4b/Ube2s/Stmn2/Nck2/Msrb1/Vdac2/Arhgef7/Map4	53	Region cluster 1
GO:0002697	regulation of immune effector process	69/1040	473/28891	3.34626e-23	2.95513e-21	B2m/H2-D1/Rap1a/H2-Q7/Ager/Fcer1g/H2-K1/Lgals9/Ptprc/Bst2/Itgb2/Tyrobp/H2-Q6/Grn/Cd47/Foxf1/Laptm5/Irf1/Tap1/Rac2/Sema7a/H2-T22/H2-T23/Fgr/Tap2/Lgals3/Serpinb9/Clec2d/Lamp1/Rsad2/Ptpn6/Cd36/Lilrb4a/Gimap5/Spn/Cd74/Hmox1/Ptpn22/Itgam/Kit/Lyn/Gata2/H2-Q4/Vsir/Tnfrsf1b/Rtn4/Tek/Tnfaip3/Crk/Ccl2/Pycard/Havcr2/Nod1/Irf5/Ptprj/Spi1/H2-M3/Rapgef1/Stx7/Vav1/Pvr/Pnp/Ccr2/Litaf/Acp5/Mif/Ncf1/Hk1/Il1b	69	Region cluster 1
GO:0001906	cell killing	53/1040	286/28891	5.94735e-23	5.16748e-21	B2m/H2-D1/Gbp2/Gzmb/Coro1a/H2-Q7/Ager/H2-K1/Lgals9/Ptprc/Gbp7/Gbp3/Fcgr4/Tyrobp/H2-Q6/Igtp/Nkg7/Gzma/Cxcl10/Emp2/Tap1/H2-T22/H2-T23/Tap2/Lgals3/Serpinb9/Clec2d/Lamp1/Gapdh/Ptpn6/Gbp5/Gimap5/Rnf19b/Hmgn2/Itgam/H2-Q4/Ctsc/Bcl2l1/Crk/Ccl2/Havcr2/Ccr5/Rpl30/Spi1/H2-M3/Stx7/Vav1/Pvr/Cxcl9/Pnp/Hsp90ab1/Irgm2/Ncf1	53	Region cluster 1
GO:2001233	regulation of apoptotic signaling pathway	65/1040	437/28891	2.18945e-22	1.81455e-20	Ctss/Serinc3/Cav1/Ptprc/Vegfa/Hmgb2/Gnai2/Plaur/Itga6/Ackr3/Ppia/Timp3/Zfas1/Mcl1/Rtkn2/Lgals3/Prkcd/App/Cd74/Ctnna1/Hmox1/Tnfsf10/Cflar/Fyn/Ptpn1/Rps3/Sp100/Gpx1/Lck/Ctsc/Serpine1/Hif1a/Nono/Hnrnpk/Cd44/Brca1/Rack1/Pmp22/Tnfaip3/Bcl2l1/Prelid1/Ier3/Eno1/Pycard/Ubb/Stk4/Icam1/Eno1b/Atf4/Hyal2/Tpt1/Rpl11/Sh3glb1/Tnfrsf12a/Rps7/Casp8/Bax/Nck2/Bak1/Vdac2/Cyld/Akt1/Tmbim1/Mif/Il1b	65	Region cluster 1
GO:0006909	phagocytosis	48/1040	242/28891	3.19656e-22	2.60907e-20	Rap1a/Coro1a/Ager/Fcer1g/Cdc42/Ptprc/Pecam1/Itgal/Itgb2/Tyrobp/Fpr2/Tgm2/Rac1/Il2rg/Cd47/Hck/Fgr/Cyba/Anxa3/Sirpb1c/Bin2/Cd36/Scarb1/Myo1g/Sirpb1a/Itgam/Itgb1/Gata2/Rab7/Myh9/Msr1/Mertk/Rack1/Il2rb/Snx3/Ccl2/Pycard/Ptprj/Rapgef1/Sirpa/Vav1/Pld4/Coro1c/Ccr2/Ncf2/Dnm2/Cdc42se1/Il1b	48	Region cluster 1
GO:0022604	regulation of cell morphogenesis	51/1040	277/28891	5.31037e-22	4.08671e-20	Coro1a/Msn/Cfl1/Actr3/Myl12a/Vegfa/Sparc/Marcks/Rac1/Hck/Pakap/Fgr/Akap5/Actr2/Csf1r/Capzb/Arhgdia/Myl12b/Rhog/Lst1/Fyn/Kit/Parvb/Numb/Myh9/Sema4d/Ptk2b/Hnrnpk/Cd44/Macf1/Coro1b/F11r/Cdc42ep1/Sgk1/Crk/Itsn2/Icam1/Plxna2/Cdc42ep4/Myo10/Fermt2/Coro1c/Sh3glb1/Fn1/Spag9/Pxn/Dlc1/Fmnl2/Cdc42se1/Cfdp1/Wdr1	51	Region cluster 1
GO:0050870	positive regulation of T cell activation	51/1040	277/28891	5.31037e-22	4.08671e-20	B2m/Ccl5/H2-D1/Coro1a/H2-Q7/Ager/H2-K1/Cav1/Lgals9/Ptprc/Itgal/H2-Q6/Il2rg/Cd47/Actb/Irf1/H2-T22/H2-T23/Sirpb1c/Irgm1/Lilrb4a/Gimap5/Spn/Cd74/Sirpb1a/Ptpn22/Rhoa/Rps3/Igfbp2/H2-Q4/Vsir/Kitl/Lck/Efnb1/Ccl2/Pycard/Havcr2/Sirpa/Itpkb/Cd274/Thy1/Zmiz1/Smarca2/Efnb2/Pnp/Ccr2/Cd3e/Nck2/Cyld/Arid1a/Il1b	51	Region cluster 1
GO:0050866	negative regulation of cell activation	45/1040	225/28891	4.56848e-21	3.32573e-19	Adgrf5/Lgals9/Tyrobp/Grn/Ido1/Foxf1/Laptm5/Irf1/Fgr/Lgals3/Prkcd/Rassf5/Cd9/Ptpn6/Samsn1/Lilrb4a/Gimap5/Spn/Cd74/Hmox1/Ptpn22/Slfn1/Lst1/Lyn/Vsir/Pdgfb/Mertk/Cd44/Tnfaip3/Prkar1a/Ripor2/Havcr2/Id2/Spi1/Cd274/Cd200/Inpp5d/Tbc1d10c/Fn1/Ccr2/Pdgfra/Sh2b3/Peli1/Dusp3/Cblb	45	Region cluster 1
GO:0050727	regulation of inflammatory response	61/1040	411/28891	4.96714e-21	3.56773e-19	Ccl5/H2-D1/Ctla2a/Ctss/H2-Q7/Ager/Fcer1g/H2-K1/Cdh5/Lgals9/H2-Q6/Igtp/Grn/Fpr2/Nkg7/Ido1/Cd47/Foxf1/Zbp1/Sema7a/H2-T22/H2-T23/Ets1/App/Nfkbia/Csf1r/Irgm1/Ptpn6/Spn/Bst1/Alox5ap/Lyn/H2-Q4/Tnfrsf1b/Gpx1/Ctsc/Serpine1/Cd44/Daglb/Pmp22/Tnfaip3/Ier3/Pycard/Ccr5/Gsdmd/Nfkb1/Sirpa/Git1/Cd200/Hyal2/Il17ra/Zfp36/Ccr2/Psma1/Cyld/Ifi35/Acp5/Gpsm3/Irgm2/Ncf1/Il1b	61	Region cluster 1
GO:0010632	regulation of epithelial cell migration	47/1040	250/28891	9.08278e-21	6.43802e-19	Ager/Vegfa/Grn/Sparc/Rac1/Bmpr2/Itga3/Rgcc/Rab11a/Emp2/Ets1/Pfn1/Pik3cd/Anxa3/Aqp1/Robo4/Arf6/Acvrl1/Hmox1/Rhoa/Jcad/Jup/Gata2/Sp100/Hbegf/Klf4/Jun/Pdgfb/Serpine1/Hif1a/Ptk2b/Rtn4/Prkd2/Macf1/Tek/Ppm1f/Rhob/Pdcd10/Ptprm/Adam9/Coro1c/Rock2/Plk2/Nus1/Akt1/Glipr2/Prcp	47	Region cluster 1
GO:0007229	integrin-mediated signaling pathway	31/1040	101/28891	9.74493e-21	6.78516e-19	Fcer1g/Cdc42/Plek/Itgal/Itgb2/Tyrobp/Itga6/Itga4/Isg15/Itga3/Adam15/Emp2/Sema7a/Fgr/Itga1/Tln1/Lat/Ctnna1/Itgam/Rhoa/Itgb1/Ptk2b/Lims1/Fermt3/Thy1/Vav1/Fermt2/Fn1/Itgb7/Pxn/Lims2	31	Region cluster 1
GO:0070372	regulation of ERK1 and ERK2 cascade	55/1040	343/28891	1.13058e-20	7.70938e-19	Ccl5/Rap1a/Ager/Cav1/Ptprc/Vegfa/Ccl4/Rap1b/Gnai2/Fpr2/Ackr3/Timp3/Sema7a/Ece1/Npnt/App/Csf1r/Dusp1/Ptpn6/Cd36/Cd74/Cflar/Ptpn22/Ptpn1/Ywhaz/Akap12/Lyn/Klf4/Myh9/Jun/Pdgfb/Ptk2b/F2r/Cd44/Prkd2/Tek/Ccl2/Pycard/Havcr2/Nod1/Icam1/Ccr1/Rapgef1/Sirpa/Tbc1d10c/Fermt2/Mapk3/Fn1/Pdgfra/Atp6v0c/Dusp3/Glipr2/Mif/Il1b/Rapgef2	55	Region cluster 1
GO:0035456	response to interferon-beta	27/1040	74/28891	1.75439e-20	1.16678e-18	Ifitm3/Gbp2/Gbp7/Gbp3/Bst2/Iigp1/Ifi47/Igtp/Gbp6/Irf1/Ifit3/Ifitm2/Stat1/Ifi209/Calm1/Tgtp1/Irgm1/Ifi204/Tgtp2/Gm12185/Xaf1/Ifi203/Ifi213/Mndal/Ifit1/Irgm2/Oas1a	27	Region cluster 1
GO:0032535	regulation of cellular component size	60/1040	411/28891	2.43472e-20	1.54304e-18	Tmsb4x/Tmsb10/Coro1a/Cfl1/Actr3/Pecam1/Plek/Vegfa/Arpc5/Eif4g2/Rac1/Bmpr2/Rab11a/Esam/Sema7a/Sema3c/Pfn1/Arpc2/Prkcd/Arpc3/Myadm/Aqp1/Sptbn1/Capzb/Capza1/Arf6/Add3/Capza2/Shank3/Sema3f/Rhoa/Vasp/Cotl1/Rpl4/Sema4d/Kank3/Sptan1/Ptk2b/Rtn4/Myo1c/Hcls1/Macf1/Cdc42ep1/Pycard/Ist1/Ifrd1/Ccr5/Icam1/Prex1/Sema3g/Cdc42ep4/Mtpn/Wnk1/Fn1/Tnfrsf12a/Hsp90ab1/Nck2/Akt1/Dnm2/Wdr1	60	Region cluster 1
GO:0050920	regulation of chemotaxis	45/1040	243/28891	1.14104e-19	6.75469e-18	Ccl5/Ager/S1pr1/Vegfa/Fpr2/Pla2g7/Rac1/Bmpr2/Cxcl10/Rac2/Sema7a/Sema3c/App/Csf1r/Dusp1/Cd74/Sell/Bst1/Sema3f/Lyn/Pdgfb/Sema4d/Serpine1/Ptk2b/Prkd2/Coro1b/Ppm1f/Ccl2/Ripor2/Agrn/Ptprj/Ccr1/Spi1/Sema3g/Efnb2/Wnk1/Mapk3/Fn1/Ccr2/Pdgfra/Gpsm3/Dusp3/Mif/Il1b/Nedd9	45	Region cluster 1
GO:1901652	response to peptide	63/1040	464/28891	1.20514e-19	7.05664e-18	Vim/Ager/Cfl1/Cav1/Gnai2/Fpr2/Marcks/Rac1/Itga4/Irf1/Stat1/Prkcd/App/Serpina3g/Anxa5/Cav2/Nfkbia/Grk2/Adrb2/Cdo1/Rpl23/Ptpre/Pkm/Cd36/Ptpn22/Fyn/Ptpn1/Serpina3f/Jak1/Bcar3/Ctsd/Nono/Hnrnpk/Cpeb1/Myo1c/Nr4a1/Srsf3/Tnfaip3/Prkar1a/Sgk1/Crk/Nod1/Atp2b1/Plcb1/Irf5/Ptprj/Scnn1g/Icam1/Leprot/Nfkb1/Osbpl8/Ikbkb/Mapk3/Rock2/Chmp5/Car2/Eif6/Akt1/Pxn/Ccnd3/Rap1gds1/Il1b/Ywhag	63	Region cluster 1
GO:1903706	regulation of hemopoiesis	62/1040	452/28891	1.40656e-19	8.14745e-18	B2m/Ccl5/Ctla2a/Ager/Lgals9/Ptprc/Tyrobp/Hmgb2/Il2rg/Actb/Isg15/Irf1/Ets1/Stat1/Clec2d/Tcim/Nfkbia/Csf1r/Irgm1/Ptpn6/Lilrb4a/Gimap5/Cd74/Cldn18/Itgam/Zfp36l2/Rhoa/Ikzf1/Pirb/Lyn/Gata2/Vsir/Kitl/Jun/Lck/Hif1a/Ptk2b/Cd44/Hcls1/Prelid1/Id2/Ccr1/Spi1/Itpkb/Zmiz1/Inpp5d/Smarca2/Fos/Zfp36/Pnp/Cdk6/Ccr2/Casp8/Klf10/Sh2b3/Car2/Cyld/Eif6/Zbtb7a/Arid1a/Lmo2/Nedd9	62	Region cluster 1
GO:0001818	negative regulation of cytokine production	51/1040	314/28891	1.6455e-19	9.4301e-18	Srgn/Ager/Klf2/Lgals9/Ptprc/Gbp7/Gbp4/Gbp3/Bst2/Tyrobp/Igtp/Ido1/Rac1/Laptm5/Rgcc/Trim30a/Cd34/Irgm1/Ptpn6/Lilrb4a/Gimap5/N4bp1/Hmox1/Ptpn22/Xaf1/Serpinb1a/Vsir/Klf4/Tspo/Mertk/Tnfaip3/Pycard/Havcr2/Flt1/Atp2b1/Suz12/Nfkb1/Sirpa/Git1/Cd274/Cd200/Inpp5d/Zfp36/Fn1/Trib2/Furin/Acp5/Ppp1r11/Irgm2/Banf1/Oas1a	51	Region cluster 1
GO:0009615	response to virus	57/1040	389/28891	1.84077e-19	1.04382e-17	Ccl5/Ifitm3/Serinc3/Lgals9/Ptprc/Gbp7/Gbp4/Gbp3/Samhd1/Bst2/Rtp4/Igtp/Cxcl10/Hspa8/Zbp1/Isg15/Irf1/Trim30a/Ifit3/Ifitm2/Stat1/Rsad2/Ifit2/Tgtp1/Irgm1/Cd8a/Gbp5/Spn/Oasl2/Ptpn22/Irf7/Hif1a/Trim25/Ifi27l2a/Trim21/Trim12c/Tnfaip3/Parp9/Bcl2l1/Pycard/Zc3hav1/Irf5/Mlkl/Nfkb1/Ifih1/Hyal2/Ifit1/Arf1/Cxcl9/Il17ra/Znfx1/Dtx3l/Trim30d/Bax/Irgm2/Oas1a/Il1b	57	Region cluster 1
GO:0003158	endothelium development	34/1040	137/28891	2.38567e-19	1.32491e-17	Rap1a/Clic4/Cldn5/Msn/Cdh5/Pecam1/Tmem100/Vegfa/Bmpr2/Cxcl10/Id1/Xdh/Heg1/Myadm/Robo4/Acvrl1/Tie1/Rhoa/Gpx1/Pdgfb/Notch4/Ppp1r16b/F11r/Sox18/Ccm2/Plcb1/Icam1/Rapgef1/Ikbkb/Rhob/Pdcd10/Rock2/Il1b/Rapgef2	34	Region cluster 1
GO:0030100	regulation of endocytosis	53/1040	344/28891	3.60943e-19	1.9444e-17	B2m/Rap1a/Ager/Fcer1g/Cdc42/Sdcbp/Actg1/Cav1/Ptprc/Vegfa/Anxa2/Fpr2/Tgm2/Il2rg/Cd47/Hck/Actb/Fgr/Lgals3/Cyba/Akap5/App/Sirpb1c/Ehd4/Cd36/Scarb1/Sirpb1a/Ptpn1/Itgb1/Gata2/Numb/Myh9/Serpine1/Hnrnpk/Rab5c/Mertk/Rack1/Il2rb/Bcl2l1/Snx3/Ccl2/Pycard/Ptprj/Rapgef1/Sirpa/Arf1/Efnb2/Plk2/Dnm2/Ankrd13a/Pacsin2/Ldlrap1/Il1b	53	Region cluster 1
GO:0002237	response to molecule of bacterial origin	59/1040	421/28891	3.82342e-19	2.03929e-17	B2m/Gbp2/Vim/Lgals9/Gbp3/Fcgr4/Hmgb2/Igtp/Gbp6/Ido1/Cxcl10/Trim30a/Tap2/Stat1/Nfkbia/Irgm1/Ace/Cd36/Lilrb4a/Gbp5/Scarb1/Ptpn22/Rhoa/Lyn/Tnfrsf1b/Serpine1/F2r/Nr4a1/Trim12c/Tnfaip3/Ccl2/Pycard/Havcr2/Irf5/Spi1/H2-M3/Nfkb1/Smad6/Sirpa/Git1/Cd274/Cxcl9/Adam9/Zfp36/Mapk3/Cmpk2/Litaf/Chmp5/Trim30d/Cd68/Peli1/Ncf2/Acp5/Akt1/Irgm2/Pde4b/Mif/Plscr3/Il1b	59	Region cluster 1
GO:1901653	cellular response to peptide	53/1040	346/28891	4.70147e-19	2.48302e-17	Vim/Ager/Cfl1/Cav1/Gnai2/Fpr2/Marcks/Rac1/Itga4/Irf1/Prkcd/App/Anxa5/Cav2/Grk2/Adrb2/Rpl23/Ptpre/Pkm/Cd36/Ptpn22/Fyn/Ptpn1/Jak1/Bcar3/Ctsd/Nono/Hnrnpk/Cpeb1/Myo1c/Nr4a1/Srsf3/Prkar1a/Sgk1/Crk/Nod1/Atp2b1/Plcb1/Ptprj/Scnn1g/Icam1/Leprot/Nfkb1/Osbpl8/Mapk3/Rock2/Chmp5/Car2/Akt1/Pxn/Rap1gds1/Il1b/Ywhag	53	Region cluster 1
GO:0052548	regulation of endopeptidase activity	54/1040	360/28891	5.72291e-19	2.96436e-17	Ager/Vegfa/Plaur/Psmb9/Laptm5/Timp3/Psmb8/Xdh/Serpinb9/Stat1/App/Serpina3g/Psme2/Aqp1/Gapdh/Grk2/Tnfsf10/Cflar/Fyn/Rhoa/Rps3/Serpinb1a/Serpina3f/Lyn/Psme1/Vsir/Xiap/Klf4/Gpx1/Lck/Serpine1/Ctsd/Serpinb6b/F2r/Cd44/Rack1/Col4a3/Nr4a1/Ppm1f/Sox7/Prelid1/Pycard/Nod1/Bcl2a1d/Casp8/Rock2/Bax/Furin/Bak1/Acer2/Akt1/Dlc1/Anp32b/Dnajb6	54	Region cluster 1
GO:0033674	positive regulation of kinase activity	59/1040	426/28891	6.81276e-19	3.46229e-17	Rap1a/Ager/Ptprc/Vegfa/Igtp/Marcks/Ppia/Rgcc/Emp2/Fgr/Prkcd/App/Tcim/Cdkn1a/Csf1r/Irgm1/Adrb2/Ace/Pim1/Cd74/Lat/Tie1/Kit/Ptpn1/Rhoa/Rps3/Ccnd1/Lyn/Kitl/Pdgfb/Ptk2b/Mertk/Tek/Map3k11/Flt1/Agrn/Ralb/Osbpl8/Pdcd10/Zfp91/Fermt2/Adam9/Abi1/Sh3glb1/Kras/Hsp90ab1/Pkd2/Dazap2/Pdgfra/Ccny/Akt1/Pxn/Irgm2/Dgkz/Ccnd3/Mif/Il1b/Nedd9/Rapgef2	59	Region cluster 1
GO:0030099	myeloid cell differentiation	63/1040	480/28891	6.87769e-19	3.46263e-17	B2m/Ccl5/Fcer1g/Adgrf5/Klf2/Vegfa/Tyrobp/Hmgb2/Ucp2/Isg15/Ets1/Stat1/Clec2d/App/Nfkbia/Csf1r/Ptpn6/Lilrb4a/Gimap5/Cd74/Epas1/Cldn18/Cflar/Itgam/Kit/Ikzf1/Pirb/Lyn/Gata2/Myh9/Kitl/Jun/Hif1a/Ptk2b/Tcea1/Nrros/Hcls1/Wasf2/Id2/Plcb1/Ccr1/Fli1/Spi1/Batf2/Itpkb/Ptbp3/Inpp5d/Fos/Zfp36/Abi1/Cdk6/Casp8/Tcirg1/Klf10/Lbr/Sh2b3/Car2/Eif6/Zbtb7a/Maea/Lmo2/Nedd9/Wdr1	63	Region cluster 1
GO:0097193	intrinsic apoptotic signaling pathway	51/1040	327/28891	9.98084e-19	4.88789e-17	Serinc3/Cav1/Plaur/Ackr3/Ppia/Zfas1/Mcl1/Rtkn2/Shisa5/App/Crip1/Cdkn1a/Ifi204/Cd74/Hmox1/Fyn/Ptpn1/Rps3/Tnfrsf1b/Gpx1/Lck/Hif1a/Nono/Hnrnpk/Cd44/Brca1/Rack1/Bcl2a1b/Ppm1f/Bcl2l1/Ier3/Eno1/Pycard/Ubb/Eno1b/Bcl2a1d/Atf4/Pdcd10/Tpt1/Ppp2r5c/Pnp/Rpl11/Sh3glb1/Rps7/Bax/Nck2/Bak1/Vdac2/Cyld/Akt1/Mif	51	Region cluster 1
GO:0042742	defense response to bacterium	59/1040	430/28891	1.07415e-18	5.12076e-17	B2m/H2-D1/Plac8/Gbp2/Gzmb/H2-Q7/Fcer1g/H2-K1/Lgals9/Gbp7/Gbp4/Gbp3/Iigp1/H2-Q6/Hmgb2/Igtp/Grn/Fpr2/Mpeg1/Rnf213/Gbp6/Hck/Isg15/Clec4e/H2-T22/H2-T23/Fgr/Cyba/Serpinb9/Prkcd/App/Wfdc17/Anxa3/Aqp1/Irgm1/Cd36/Gbp5/Spn/Ear2/Fau/H2-Q4/Gbp8/Myo1f/Serpine1/Pycard/Havcr2/Nod1/Gsdmd/Rpl30/H2-M3/Rpl39/Znfx1/Rab1a/Acp5/Ppp1r11/Irgm2/Ncf1/Oas1a/Il1b	59	Region cluster 1
GO:0071706	tumor necrosis factor superfamily cytokine production	42/1040	226/28891	1.66114e-18	7.78135e-17	H2-D1/H2-Q7/Ager/Fcer1g/H2-K1/Lgals9/Ptprc/Ccl4/Tyrobp/H2-Q6/Cybb/Cd47/Trim30a/H2-T22/H2-T23/Cyba/App/Csf1r/Ptpn6/Cd36/Lilrb4a/Spn/Ptpn22/Akap12/H2-Q4/Vsir/Tspo/Tnfaip3/Ccl2/Pycard/Havcr2/Nod1/Ccr5/Ptprj/Sirpa/Cd274/Ifih1/Zfp36/Ccr2/Acp5/Mif/Oas1a	42	Region cluster 1
GO:0050777	negative regulation of immune response	43/1040	239/28891	2.31412e-18	1.05646e-16	H2-D1/H2-Q7/H2-K1/Lgals9/Ptprc/Samhd1/H2-Q6/Grn/Foxf1/Isg15/Irf1/Tap1/H2-T22/H2-T23/Tap2/Lgals3/Serpinb9/Clec2d/Ptpn6/Samsn1/Lilrb4a/Spn/Nlrc5/Hmox1/Ywhaz/Parp14/H2-Q4/Vsir/Gpx1/Trim21/Trafd1/Tnfaip3/Crk/Havcr2/Ccr1/Spi1/Inpp5d/Ccr2/Psma1/Akt1/Zdhhc18/Banf1/Oas1a	43	Region cluster 1
GO:1901888	regulation of cell junction assembly	43/1040	246/28891	7.10809e-18	3.13863e-16	Rap1a/Cldn5/Actg1/Cfl1/S100a10/Hopx/Cav1/Actr3/Vegfa/Adgre5/Rac1/App/Ace/Arf6/Acvrl1/Prkch/Rhoa/Arhgef15/Numb/Myh9/Adgrl2/Sema4d/Ptk2b/Myo1c/Macf1/F11r/Tek/Ppm1f/Slk/Agrn/Lims1/Ptprj/Rapgef1/Ikbkb/Thy1/Fermt2/Eif4g1/Coro1c/Rock2/Dusp3/Dlc1/Il1b/Rapgef2	43	Region cluster 1
GO:0035458	cellular response to interferon-beta	23/1040	63/28891	1.17067e-17	5.08581e-16	Gbp2/Gbp7/Gbp3/Iigp1/Ifi47/Igtp/Gbp6/Irf1/Ifit3/Stat1/Ifi209/Calm1/Tgtp1/Irgm1/Ifi204/Tgtp2/Gm12185/Ifi203/Ifi213/Mndal/Ifit1/Irgm2/Oas1a	23	Region cluster 1
GO:0051495	positive regulation of cytoskeleton organization	38/1040	195/28891	1.34539e-17	5.79807e-16	Cdc42/Cfl1/S100a10/Cav1/Actr3/Plek/Rac1/Cd47/Rgcc/Rhoc/Nes/Id1/Gda/Pfn1/Arpc2/Arf6/Add3/Rhoa/Rps3/Vasp/Arhgef15/Ptk2b/Myo1c/Ppm1f/Cdc42ep1/Wasf2/Pycard/Icam1/Git1/Cdc42ep4/Mapre1/Fermt2/Dync1h1/Rock2/Stmn2/Nck2/Pxn/Wdr1	38	Region cluster 1
GO:0001909	leukocyte mediated cytotoxicity	37/1040	185/28891	1.46242e-17	6.15474e-16	B2m/H2-D1/Gzmb/Coro1a/H2-Q7/Ager/H2-K1/Lgals9/Ptprc/Fcgr4/Tyrobp/H2-Q6/Nkg7/Emp2/Tap1/H2-T22/H2-T23/Tap2/Serpinb9/Clec2d/Lamp1/Ptpn6/Gimap5/Rnf19b/Itgam/H2-Q4/Ctsc/Crk/Ccl2/Havcr2/Spi1/H2-M3/Stx7/Vav1/Pvr/Pnp/Ncf1	37	Region cluster 1
GO:0001885	endothelial cell development	24/1040	71/28891	1.8265e-17	7.62741e-16	Rap1a/Clic4/Cldn5/Msn/Cdh5/Pecam1/Vegfa/Id1/Heg1/Myadm/Robo4/Gpx1/Notch4/Ppp1r16b/F11r/Sox18/Ccm2/Plcb1/Icam1/Rapgef1/Ikbkb/Rock2/Il1b/Rapgef2	24	Region cluster 1
GO:0002274	myeloid leukocyte activation	45/1040	280/28891	3.45351e-17	1.38836e-15	Ccl5/Ager/Fcer1g/Adgrf5/Lgals9/Itgb2/Fcgr4/Tyrobp/Grn/Foxf1/Rac2/Fgr/Nampt/Prkcd/App/Anxa3/Csf1r/Irgm1/Ptpn6/Ptpre/Lilrb4a/Gimap5/Lat/Hmox1/Itgam/Kit/Ywhaz/Pirb/Lyn/Gata2/Lcp2/Jun/Myo1f/Ctsc/Pycard/Havcr2/Cd48/Spi1/Batf2/Cd200/Hyal2/Adam9/Fn1/Ccr2/Ifi35	45	Region cluster 1
GO:0051348	negative regulation of transferase activity	43/1040	260/28891	5.92666e-17	2.34757e-15	Cav1/Ptprc/Rasip1/Ppia/Actb/Heg1/Prkcd/Cdkn1a/Dusp1/Rpl23/Ptprb/Ptpn6/Lilrb4a/Plec/Ptpn22/Prkch/Ptpn1/Lyn/Rpl5/Dusp7/Ppp2r5a/Ppm1f/Tnfaip3/Prkar1a/Gprc5a/Pycard/Sh3bp5/Ptprj/Aida/Thy1/Hyal2/Wnk1/Zfp36/Rpl11/Coro1c/Rps7/Dtx3l/Akt1/Dusp3/Banf1/Cblb/Wwtr1/Il1b	43	Region cluster 1
GO:0001935	endothelial cell proliferation	35/1040	175/28891	1.09581e-16	4.27764e-15	Ager/Cav1/Egfl7/Vegfa/Hmgb2/Sparc/Bmpr2/Itga4/Rgcc/Xdh/Eng/Pik3cd/Cyba/Cd34/Stat1/Cav2/Acvrl1/Scarb1/Hmox1/Tie1/Jcad/Gata2/Jun/Nras/Pdgfb/Ppp1r16b/Prkd2/Col4a3/Nr4a1/Tek/Ccl2/Flt1/Pdcd10/Ptprm/Akt1	35	Region cluster 1
GO:0010959	regulation of metal ion transport	58/1040	461/28891	1.24434e-16	4.78803e-15	B2m/Ccl5/Coro1a/Ager/Atp1b3/Fkbp1a/Cav1/Gnai2/Ahnak/Cxcl10/Zfas1/Fxyd5/Lgals3/Cyba/Akap5/Calm1/Adrb2/Ace/Ptpn6/Gimap5/Calm2/Ptpn22/Fyn/Rhoa/Ywhae/Itgb1/Lyn/Ywhah/Tspo/Tspan13/Pdgfb/Serpine1/Hecw2/Ptk2b/F2r/Sgk1/Atp2b1/Agrn/Gnb2/Slc31a2/Plcb1/Icam1/Ccr1/Sri/Ikbkb/Thy1/Atf4/Arf1/Cxcl9/Wnk1/Pkd2/Bax/Bak1/Akt1/Dnm2/Stim2/Pde4b/Glrx	58	Region cluster 1
GO:0016032	viral process	48/1040	329/28891	1.62953e-16	6.18187e-15	Ccl5/Ifitm3/Ly6e/Cfl1/Cav1/Gbp7/Gbp3/Bst2/Ppia/Hspa8/Isg15/Trim30a/Pfn1/Ifitm2/Stat1/Rsad2/Top2a/Cav2/Csf1r/Grk2/Oasl2/Cd74/N4bp1/Pcbp1/Rab7/Sp100/Jun/Trim25/Trim21/Pdcd6ip/Trim12c/Bcl2l1/Snx3/Ist1/Zc3hav1/Icam1/Ifih1/Hyal2/Znfx1/Zfp36/Chmp4b/Chmp5/Trim30d/Rab1a/Furin/Banf1/Csde1/Oas1a	48	Region cluster 1
GO:0040013	negative regulation of locomotion	50/1040	358/28891	2.35105e-16	8.67474e-15	Clic4/Ager/Cldn5/Cfl1/Cav1/Egfl7/Bst2/Rac1/Rgcc/Adam15/Sema7a/Sema3c/Eng/Dusp1/Robo4/Arhgdia/Acvrl1/Cd74/Ctnna1/Tie1/Sema3f/Rhoa/Jup/Sp100/Klf4/Myh9/Pdgfb/Sema4d/Serpine1/Coro1b/Arhgdib/Dach1/Crk/Ripor2/Plcb1/Ptprj/Osbpl8/Rhob/Sema3g/Thy1/Cd200/Hyal2/Pdcd10/Ptprm/Coro1c/Akt1/Dusp3/Dlc1/Mif/Nedd9	50	Region cluster 1
GO:0043087	regulation of GTPase activity	49/1040	345/28891	2.37161e-16	8.69106e-15	Ccl5/Rap1a/S1pr1/S100a10/Pecam1/Ccl4/Itga6/Rasip1/Arap3/Cav2/Stmn1/Ripor1/Sipa1/Rhog/Rapgef5/Itgb1/Arhgef15/Sema4d/Bcar3/Ptk2b/F2r/Rack1/Tbc1d9/Rasa3/Crk/Ccl2/Ripor2/Pycard/Agrn/Rasgrp2/Lims1/Icam1/Rapgef1/Plxna2/Prex1/Arhgap45/Thy1/Vav1/Rasgef1a/Tbc1d10c/Fermt2/Wnk1/Coro1c/Arhgap1/Arhgef7/Cblb/Rap1gds1/Nedd9/Rapgef2	49	Region cluster 1
GO:0045862	positive regulation of proteolysis	51/1040	372/28891	2.569e-16	9.3508e-15	Ctss/Ager/Cfl1/S100a10/Cav1/Grn/Laptm5/Xdh/Stat1/App/Psme2/Rnf19b/Tnfsf10/Fyn/Rhoa/Rps3/Lyn/Psme1/Vsir/Myh9/Tnfrsf1b/Lck/Ctsc/Ctsd/Ptk2b/F2r/Rack1/Col4a3/Ppm1f/Sox7/Prelid1/Eno1/Pycard/Nod1/Ist1/Eno1b/Adam9/Casp8/Rock2/Trib2/Bax/Bak1/Plk2/Acer2/Akt1/Ecscr/Dlc1/Plgrkt/Rnf144a/Il1b/Anp32b	51	Region cluster 1
GO:0051235	maintenance of location	51/1040	373/28891	2.87523e-16	1.03259e-14	Tmsb4x/Tmsb10/Srgn/Coro1a/Txn1/Fkbp1a/Cav1/Lgals9/Ptprc/Rnf213/Ftl1/Cxcl10/Ehd1/Hspa5/Pfn1/Cyba/Ywhab/Hilpda/Calm1/Nfkbia/Grk2/Ptpn6/Cd36/Scarb1/Calm2/Plin2/Lyn/Sp100/Tspo/Lck/Msr1/Ptk2b/F2r/Myzap/Nrros/Fth1/Sun1/Ccr5/Plcb1/Sri/Osbpl8/Thy1/Ptprm/Cxcl9/Pkd2/Bax/Akt1/Mprip/Hk1/Il1b/Anxa6	51	Region cluster 1
GO:0001936	regulation of endothelial cell proliferation	32/1040	153/28891	5.78629e-16	2.01567e-14	Ager/Cav1/Egfl7/Vegfa/Hmgb2/Sparc/Itga4/Rgcc/Xdh/Eng/Pik3cd/Cyba/Stat1/Cav2/Acvrl1/Hmox1/Tie1/Jcad/Gata2/Jun/Nras/Pdgfb/Ppp1r16b/Prkd2/Col4a3/Nr4a1/Tek/Ccl2/Flt1/Pdcd10/Ptprm/Akt1	32	Region cluster 1
GO:0019882	antigen processing and presentation	30/1040	134/28891	6.58655e-16	2.25998e-14	B2m/H2-D1/Ctss/H2-Q7/Fcer1g/H2-K1/Fcgr4/H2-Q6/Psmb9/Psap/Tap1/Psmb8/H2-T22/H2-T23/Tap2/Rab8b/Psme2/Cd74/Tapbp/Psme1/H2-Q4/Pycard/Tapbpl/Nod1/Rab32/Icam1/H2-M3/Ifi30/Rftn1/Cd68	30	Region cluster 1
GO:0045216	cell-cell junction organization	39/1040	231/28891	8.20258e-16	2.74455e-14	Cldn5/Cdc42/Actg1/Hopx/Cav1/Cdh5/Ramp2/Pecam1/Vegfa/Rac1/Actb/Rhoc/Esam/Heg1/Cd9/Csf1r/Ace/Ctnna1/Plec/Cldn18/Prkch/Rhoa/Jup/Itgb1/Numb/F2r/Myo1c/Pdcd6ip/Pmp22/F11r/Ccm2/Lims1/Ikbkb/Efnb2/Fermt2/Rock2/Lims2/Il1b/Wdr1	39	Region cluster 1
GO:0002718	regulation of cytokine production involved in immune response	32/1040	155/28891	8.59153e-16	2.85695e-14	B2m/H2-D1/H2-Q7/Fcer1g/H2-K1/Bst2/H2-Q6/Laptm5/Sema7a/H2-T22/H2-T23/Rsad2/Cd36/Lilrb4a/Gimap5/Cd74/Hmox1/Kit/H2-Q4/Vsir/Tnfrsf1b/Rtn4/Tek/Pycard/Nod1/Irf5/Ccr2/Litaf/Acp5/Mif/Hk1/Il1b	32	Region cluster 1
GO:0097581	lamellipodium organization	25/1040	92/28891	1.33995e-15	4.37475e-14	Cdc42/S1pr1/Cfl1/Actr3/Arpc5/Rac1/Rac2/Arpc2/Actr2/Aqp1/Capzb/Kit/Itgb1/Parvb/Cd44/Pmp22/Coro1b/Wasf2/Abi1/Coro1c/Nck2/Arhgef7/Dnm2/Pxn/Snx1	25	Region cluster 1
GO:0034765	regulation of monoatomic ion transmembrane transport	58/1040	490/28891	1.99196e-15	6.42556e-14	Ctss/Clic4/Coro1a/Ager/Clic5/Atp1b3/Cfl1/Fkbp1a/Cav1/Cybb/Clic1/Ahnak/Cxcl10/Zfas1/Fxyd5/Cyba/Akap5/App/Calm1/Adrb2/Ptpn6/Gimap5/Calm2/Ptpn22/Shank3/Fyn/Ywhae/Itgb1/Lyn/Ywhah/Tspan13/Hecw2/Ptk2b/F2r/Cox17/Ccl2/Agrn/Gnb2/Slc31a2/Plcb1/Sri/Ikbkb/Thy1/Arf1/Cxcl9/Wnk1/Tmem37/Ccr2/Pkd2/Tcirg1/Bax/Bak1/Akt1/Dnm2/Stim2/Pde4b/Hk1/Glrx	58	Region cluster 1
GO:0031346	positive regulation of cell projection organization	56/1040	463/28891	2.39866e-15	7.64592e-14	Rap1a/Cdc42/Cfl1/Actr3/Vegfa/Grn/Itga6/Eif4g2/Marcks/Rac1/Bmpr2/Itga3/Ehd1/Rac2/Sema7a/Hspa5/Pfn1/Arpc2/Rab8b/Akap5/Actr2/Aqp1/Cflar/Fyn/Kit/Itgb1/Lyn/Numb/Rpl4/Sema4d/Ptk2b/Hnrnpk/Cpeb1/Macf1/Coro1b/Cdc42ep1/Sgk1/Wasf2/Snx3/Ripor2/Ist1/Ranbp1/Agrn/Rapgef1/Plxna2/Ikbkb/Cdc42ep4/Coro1c/Sh3glb1/Fn1/Tnfrsf12a/Stmn2/Dnm2/Fnbp1l/Nedd9/Rapgef2	56	Region cluster 1
GO:0051090	regulation of DNA-binding transcription factor activity	54/1040	436/28891	2.79303e-15	8.85063e-14	Ager/Cav1/Itgb2/Ppia/Hck/Rgcc/Trim30a/Id1/Rtkn2/App/Anxa3/Nfkbia/Pim1/Slco3a1/Cd36/Nlrc5/Hmox1/Cflar/Kit/Prkch/Rps3/Jup/Sp100/Klf4/Trim25/Tax1bp1/Trim21/Hcls1/Prkd2/Trim12c/Tnfaip3/Id3/Pycard/Havcr2/Id2/Nod1/Ifrd1/Icam1/Spi1/Sri/Ikbkb/Cd200/Mtpn/Rpl11/Mapk3/Kras/Pkd2/Trib2/Trim30d/Cyld/Peli1/Zbtb7a/Akt1/Il1b	54	Region cluster 1
GO:0150115	cell-substrate junction organization	26/1040	105/28891	4.24581e-15	1.31449e-13	Actg1/Cfl1/S100a10/Vegfa/Rac1/Rab8b/Arf6/Tln1/Acvrl1/Plec/Myh9/Tns1/Ptk2b/Macf1/Tek/Ppm1f/Slk/Lims1/Ptprj/Thy1/Fermt2/Coro1c/Fn1/Dusp3/Pxn/Dlc1	26	Region cluster 1
GO:0032386	regulation of intracellular transport	47/1040	346/28891	5.50521e-15	1.68503e-13	Cdc42/Txn1/Msn/Actr3/Gbp4/Anxa2/Rab11a/Ehd1/Arpc2/Akap5/Prkcd/Lamp1/Lcp1/Cd36/Ripor1/Ptpn22/Itgam/Fyn/Ptpn1/Ywhae/Jup/Sp100/Wipf1/Brca1/Myo1c/Hcls1/Tek/Snx3/Gcc2/Ier3/Ccl2/Ehd2/Hyal2/Pdcd10/Arf1/Wnk1/Dync1h1/Mapk3/Sh3glb1/Hsp90ab1/Arhgap1/Ran/Nus1/Edem1/Ppp1cc/Ldlrap1/Anp32b	47	Region cluster 1
GO:0002832	negative regulation of response to biotic stimulus	34/1040	187/28891	6.01429e-15	1.82017e-13	H2-D1/H2-Q7/H2-K1/Lgals9/Samhd1/H2-Q6/Igtp/Grn/Hspa8/Isg15/Trim30a/Tap1/H2-T22/H2-T23/Tap2/Serpinb9/Clec2d/Irgm1/Nlrc5/Ptpn22/Ywhaz/Parp14/H2-Q4/Trim21/Trafd1/Tnfaip3/Crk/Havcr2/Ccr1/Akt1/Zdhhc18/Irgm2/Banf1/Oas1a	34	Region cluster 1
GO:0031341	regulation of cell killing	31/1040	157/28891	8.90012e-15	2.61994e-13	B2m/H2-D1/H2-Q7/Ager/H2-K1/Lgals9/Ptprc/Tyrobp/H2-Q6/Tap1/H2-T22/H2-T23/Tap2/Serpinb9/Clec2d/Lamp1/Gimap5/Itgam/H2-Q4/Bcl2l1/Crk/Ccl2/Havcr2/Ccr5/Spi1/H2-M3/Stx7/Vav1/Pvr/Pnp/Hsp90ab1	31	Region cluster 1
GO:0050764	regulation of phagocytosis	28/1040	127/28891	9.26709e-15	2.71314e-13	Rap1a/Ager/Fcer1g/Ptprc/Fpr2/Tgm2/Il2rg/Cd47/Hck/Fgr/Cyba/Sirpb1c/Cd36/Scarb1/Sirpb1a/Gata2/Myh9/Mertk/Rack1/Il2rb/Snx3/Ccl2/Pycard/Ptprj/Rapgef1/Sirpa/Dnm2/Il1b	28	Region cluster 1
GO:0072659	protein localization to plasma membrane	44/1040	315/28891	1.48632e-14	4.19206e-13	Rap1a/Fcer1g/Atp1b3/S100a10/Ramp2/Actr3/Myl12a/Nsg1/Anxa2/Rac1/Actb/Itga3/Rab11a/Emp2/Ehd1/Lgals3/Rab8b/Akap5/Sptbn1/Ehd4/Arf6/Rhog/Cltc/Jup/Itgb1/Rab7/Numb/Tspan14/Ppp2r5a/Macf1/Rack1/F11r/Bcl2l1/Ehd2/Rab12/Stx7/Ikbkb/Vamp3/Wnk1/Rock2/Akt1/Tmbim1/Ldlrap1/Rapgef2	44	Region cluster 1
GO:0030098	lymphocyte differentiation	56/1040	486/28891	1.94881e-14	5.38371e-13	B2m/Ctla2a/Fcer1g/Lgals9/Ptprc/Igtp/Il2rg/Psap/Laptm5/Actb/Irf1/Clec4e/Rsad2/Cd8a/Ptpn6/Lilrb4a/Gimap5/Spn/Cd74/Ptpn22/Zfp36l2/Kit/Rhoa/Ikzf1/Vsir/Lck/Ptk2b/Mertk/Cd44/Tnfaip3/Prelid1/Cd3d/Id2/Ptprj/Spi1/Prex1/Itpkb/Bcl2a1d/Zmiz1/Inpp5d/Cd3g/Vav1/Smarca2/Pnp/Cdk6/Ccr2/Cd3e/Tcirg1/Bax/Bak1/Sh2b3/Cyld/Rpl22/Zbtb7a/Arid1a/Il1b	56	Region cluster 1
GO:0016311	dephosphorylation	45/1040	331/28891	2.03257e-14	5.58646e-13	Cdh5/Ptprc/Plek/Gnai2/Ppia/Ppp1r2/Plpp1/Npnt/Itga1/Prkcd/Ywhab/Calm1/Dusp1/Ptprb/Ptpn6/Ptpre/Calm2/Ptpn22/Ptpn1/Ywhae/Pirb/Rpl5/Sema4d/Dusp7/Ptpn12/Ptp4a2/Ppp2r5a/Ppp1r16b/Ppm1f/Cttnbp2nl/Ptpn18/Ptprj/Ikbkb/Inpp5d/Ptprm/Ppp2r5c/Rock2/Ptp4a3/Acp5/Cnep1r1/Ppp1r11/Ppp1cc/Dusp3/Dlc1/Mprip	45	Region cluster 1
GO:0072593	reactive oxygen species metabolic process	39/1040	257/28891	3.08423e-14	8.34911e-13	Ager/Gpx3/Txn1/Itgb2/Tyrobp/Cybb/Ucp2/Gnai2/Fpr2/Trim30a/Xdh/Cyba/Prkcd/App/Cdkn1a/Prdx5/Cd36/Pxdn/Cflar/Itgam/Fyn/Rhoa/Tspo/Gpx1/Pdgfb/Hif1a/Ptk2b/Brca1/Nrros/Ier3/Prex1/Vav1/Eif5a/Ncf2/Acp5/Eif6/Akt1/Ncf1/Prcp	39	Region cluster 1
GO:0034504	protein localization to nucleus	45/1040	335/28891	3.16223e-14	8.51746e-13	Txn1/Cfl1/Gbp4/Akap5/Prkcd/Rassf5/App/Cav2/Cdkn1a/Nfkbia/Grk2/Cd36/Lilrb4a/Ctnna1/Cldn18/Ptpn22/Fyn/Ywhaz/Ywhae/Hnrnpm/Jup/Jak1/Sp100/Brca1/Tor1aip2/Hcls1/Tek/Parp9/Sun1/Stk4/Kpnb1/Osbpl8/Hyal2/Fermt2/Rpl11/Hsp90ab1/Dtx3l/Ran/Cnep1r1/Zbtb7a/Akt1/Wwtr1/Rap1gds1/Tor1aip1/Dnajb6	45	Region cluster 1
GO:0031345	negative regulation of cell projection organization	36/1040	221/28891	3.29691e-14	8.79229e-13	B2m/H2-D1/Vim/H2-K1/Cfl1/Actr3/Itga3/Sema7a/Sema3c/Id1/Cd38/Prkcd/App/Capzb/Arf6/Fyn/Sema3f/Rhoa/Itgb1/Ywhah/Sema4d/Rtn4/Pmp22/Coro1b/Ifrd1/Ccr5/Sema3g/Thy1/Katna1/Efnb2/Dennd5a/Stmn2/Akt1/Dnm2/Map4/Rapgef2	36	Region cluster 1
GO:0071216	cellular response to biotic stimulus	46/1040	349/28891	3.32296e-14	8.81812e-13	B2m/Gbp2/Vim/Gbp3/Fcgr4/Igtp/Gbp6/Cxcl10/Trim30a/Hspa5/Stat1/Nfkbia/Irgm1/Cd36/Lilrb4a/Gbp5/Ptpn22/Rhoa/Lyn/Tnfrsf1b/Serpine1/Trim12c/Tnfaip3/Ccl2/Pycard/Havcr2/Spi1/Nfkb1/Sirpa/Git1/Cd274/Cxcl9/Adam9/Zfp36/Mapk3/Cmpk2/Litaf/Chmp5/Trim30d/Cd68/Akt1/Irgm2/Pde4b/Mif/Plscr3/Il1b	46	Region cluster 1
GO:0002456	T cell mediated immunity	31/1040	165/28891	3.71929e-14	9.82149e-13	B2m/H2-D1/Gzmb/H2-Q7/Ager/H2-K1/Ptprc/H2-Q6/Emp2/H2-T22/H2-T23/Tap2/Serpinb9/Rsad2/Slfn2/Cd8a/Lilrb4a/Spn/Myo1g/H2-Q4/Vsir/Tnfrsf1b/Ctsc/Icam1/H2-M3/Stx7/Pvr/Pnp/Ccr2/Rftn1/Il1b	31	Region cluster 1
GO:0048525	negative regulation of viral process	25/1040	105/28891	3.79915e-14	9.98342e-13	Ccl5/Ifitm3/Ly6e/Bst2/Ppia/Isg15/Trim30a/Ifitm2/Stat1/Rsad2/Oasl2/Cd74/N4bp1/Sp100/Trim25/Trim21/Trim12c/Snx3/Zc3hav1/Ifih1/Znfx1/Zfp36/Trim30d/Banf1/Oas1a	25	Region cluster 1
GO:0006898	receptor-mediated endocytosis	40/1040	272/28891	4.19942e-14	1.09704e-12	B2m/Ifitm3/Lyve1/Fcer1g/Sdcbp/Cav1/Ramp2/Itgb2/Vegfa/Fcgr4/Calcrl/Anxa2/Ackr3/Itga4/Akap5/App/Cd9/Cav2/Grk2/Adrb2/Cd36/Lilrb4a/Itgam/Cltc/Itgb1/Numb/Serpine1/Msr1/Hnrnpk/Cd44/Itsn2/Ralb/Arf1/Efnb2/Plk2/Dnm2/Ankrd13a/Ldlrap1/Snx1/Fnbp1l	40	Region cluster 1
GO:0003018	vascular process in circulatory system	38/1040	247/28891	4.21546e-14	1.09704e-12	Ager/Cldn5/Klf2/Cav1/Cdh5/Ramp2/Vegfa/Ccl4/Plvap/Bmpr2/Cd38/Ece1/Itga1/Grk2/Adrb2/Ace/Cd36/Add3/Plec/Rhoa/Akap12/Gpx1/Pdgfb/Hif1a/F2r/Atp2b1/Ptprj/Icam1/Pde3a/Gucy1a1/Smad6/Ptprm/Fermt2/Rock2/Ptp4a3/Akt1/Ddah1/Rap1gds1	38	Region cluster 1
GO:0002367	cytokine production involved in immune response	32/1040	178/28891	5.23671e-14	1.33836e-12	B2m/H2-D1/H2-Q7/Fcer1g/H2-K1/Bst2/H2-Q6/Laptm5/Sema7a/H2-T22/H2-T23/Rsad2/Cd36/Lilrb4a/Gimap5/Cd74/Hmox1/Kit/H2-Q4/Vsir/Tnfrsf1b/Rtn4/Tek/Pycard/Nod1/Irf5/Ccr2/Litaf/Acp5/Mif/Hk1/Il1b	32	Region cluster 1
GO:0001910	regulation of leukocyte mediated cytotoxicity	28/1040	136/28891	5.81901e-14	1.47169e-12	B2m/H2-D1/H2-Q7/Ager/H2-K1/Lgals9/Ptprc/Tyrobp/H2-Q6/Tap1/H2-T22/H2-T23/Tap2/Serpinb9/Clec2d/Lamp1/Gimap5/Itgam/H2-Q4/Crk/Ccl2/Havcr2/Spi1/H2-M3/Stx7/Vav1/Pvr/Pnp	28	Region cluster 1
GO:0043547	positive regulation of GTPase activity	38/1040	253/28891	9.19934e-14	2.23229e-12	Ccl5/Rap1a/S1pr1/S100a10/Ccl4/Itga6/Arap3/Cav2/Sipa1/Rhog/Rapgef5/Itgb1/Arhgef15/Sema4d/Bcar3/Ptk2b/F2r/Rack1/Tbc1d9/Crk/Ccl2/Agrn/Rasgrp2/Lims1/Icam1/Rapgef1/Prex1/Arhgap45/Thy1/Vav1/Rasgef1a/Tbc1d10c/Fermt2/Coro1c/Arhgef7/Rap1gds1/Nedd9/Rapgef2	38	Region cluster 1
GO:0045428	regulation of nitric oxide biosynthetic process	21/1040	74/28891	9.7471e-14	2.3546e-12	Klf2/Cav1/Itgb2/Rac1/Cd47/App/Cd36/Gimap5/Klf4/Tspo/Ptk2b/Icam1/H2-M3/Sirpa/Pkd2/Rock2/Acp5/Akt1/Dnm2/Ddah1/Il1b	21	Region cluster 1
GO:0034446	substrate adhesion-dependent cell spreading	24/1040	102/28891	1.62777e-13	3.89724e-12	Cdc42/S100a10/Rac1/Itga4/Arpc2/Myadm/Rhoa/Parvb/Mertk/Tek/Crk/Lims1/Prex1/Fermt3/Vamp3/Fermt2/Coro1c/Fn1/Rab1a/Itgb7/Dnm2/Pxn/Lims2/Nedd9	24	Region cluster 1
GO:0002263	cell activation involved in immune response	44/1040	337/28891	1.6846e-13	3.99777e-12	Coro1a/Fcer1g/Lgals9/Ptprc/Itgal/Itgb2/Fcgr4/Tyrobp/Grn/Nkg7/Foxf1/Irf1/Rac2/Clec4e/Fgr/Lgals3/Lamp1/App/Tcim/Anxa3/Lcp1/Slfn2/Ptpn6/Lilrb4a/Spn/Cd74/Lat/Hmox1/Itgam/Kit/Ywhaz/Lyn/Gata2/Myo1f/Ptk2b/Tnfaip3/Pycard/Havcr2/Icam1/Spi1/H2-M3/Ccr2/Ifi35/Apbb1ip	44	Region cluster 1
GO:0080164	regulation of nitric oxide metabolic process	21/1040	77/28891	2.32142e-13	5.46092e-12	Klf2/Cav1/Itgb2/Rac1/Cd47/App/Cd36/Gimap5/Klf4/Tspo/Ptk2b/Icam1/H2-M3/Sirpa/Pkd2/Rock2/Acp5/Akt1/Dnm2/Ddah1/Il1b	21	Region cluster 1
GO:2000106	regulation of leukocyte apoptotic process	26/1040	124/28891	2.9219e-13	6.75548e-12	Ccl5/Fcer1g/Ido1/Pik3cd/Lgals3/Serpinb9/Tsc22d3/Cd74/Lyn/Kitl/Hif1a/Mertk/Cd44/Hcls1/Prkd2/Bcl2l1/Prelid1/Ccr5/Itpkb/Cd274/Cd3g/Pnp/Casp8/Bax/Mif/Rapgef2	26	Region cluster 1
GO:0007163	establishment or maintenance of cell polarity	36/1040	239/28891	3.77627e-13	8.58345e-12	Cdc42/Msn/Cfl1/Cdh5/Actr3/Cyth3/Arpc5/Rac1/Foxf1/Actb/Actr2/Aqp1/Arf6/Sipa1/Ctnna1/Rhog/Rhoa/Itgb1/Parvb/Nde1/Myh9/Ptk2b/Macf1/Pdcd6ip/Tek/Crk/Ripor2/Lims1/Cd3g/Mapre1/Pard6g/Hsp90ab1/Tcirg1/Cyth1/Map4/Wdr1	36	Region cluster 1
GO:0071887	leukocyte apoptotic process	29/1040	157/28891	3.88756e-13	8.79928e-12	Ccl5/Fcer1g/Ido1/Pik3cd/Lgals3/Serpinb9/Tsc22d3/Cd74/Itgam/Lyn/Kitl/Hif1a/Mertk/Cd44/Hcls1/Prkd2/Bcl2l1/Prelid1/Ccr5/Itpkb/Cd274/Cd3g/Pnp/Casp8/Bax/Bak1/Akt1/Mif/Rapgef2	29	Region cluster 1
GO:0048771	tissue remodeling	34/1040	215/28891	4.09206e-13	9.22339e-12	Ctss/S1pr1/Cav1/Vegfa/Fcgr4/Tgm2/Rac1/Bmpr2/Itga4/Rac2/Sema3c/Cd38/Csf1r/Adrb2/Acvrl1/Epas1/Cldn18/Tie1/Rab7/Klf6/Hif1a/Ptk2b/F2r/Nfkb1/Inpp5d/Spp1/Ccr2/Rock2/Tcirg1/Bax/Bak1/Car2/Acp5/Tmbim1	34	Region cluster 1
GO:0007009	plasma membrane organization	30/1040	169/28891	4.53062e-13	1.01272e-11	S100a10/Cav1/Ptprc/Anxa2/Prx/Ahnak/Psap/Emp2/Cavin2/Prkcd/Cd9/Cav2/Sptbn1/Bin2/Plec/Tie1/Myh9/Tpst2/Ugcg/Agrn/Ehd2/Sh3glb1/Chmp4b/Chmp5/Akt1/Dnm2/Pacsin2/Plscr3/Fnbp1l/Anxa6	30	Region cluster 1
GO:0042267	natural killer cell mediated cytotoxicity	25/1040	117/28891	5.31597e-13	1.17365e-11	H2-D1/Gzmb/Coro1a/H2-Q7/H2-K1/Lgals9/Fcgr4/H2-Q6/Nkg7/Tap1/H2-T22/H2-T23/Tap2/Serpinb9/Clec2d/Lamp1/Ptpn6/Gimap5/Rnf19b/H2-Q4/Crk/Havcr2/H2-M3/Vav1/Pvr	25	Region cluster 1
GO:0033627	cell adhesion mediated by integrin	22/1040	90/28891	7.22781e-13	1.5637e-11	Ccl5/Itgal/Itgb2/Podxl/Itga6/Itga4/Itga3/Npnt/Itga1/Ptpn6/Itgam/Itgb1/Lyn/Serpine1/Crk/Icam1/Fermt3/Adam9/Wnk1/Cd3e/Itgb7/Acer2	22	Region cluster 1
GO:0002449	lymphocyte mediated immunity	53/1040	489/28891	1.12796e-12	2.35517e-11	B2m/H2-D1/Gzmb/Coro1a/H2-Q7/Ager/Fcer1g/H2-K1/Lgals9/Ptprc/Fcgr4/H2-Q6/Nkg7/Emp2/Tap1/H2-T22/H2-T23/Tap2/Serpinb9/Clec2d/Prkcd/Lamp1/Rsad2/Slfn2/Cd8a/Ptpn6/Lilrb4a/Gimap5/Spn/Cd74/Myo1g/Rnf19b/Pirb/H2-Q4/Vsir/Tnfrsf1b/Irf7/Ctsc/Il2rb/Csf2rb/Crk/Havcr2/Icam1/H2-M3/Stx7/Inpp5d/Vav1/Pvr/Pnp/Ccr2/Rftn1/Tcirg1/Il1b	53	Region cluster 1
GO:0051494	negative regulation of cytoskeleton organization	30/1040	176/28891	1.35091e-12	2.76706e-11	Tmsb4x/Tmsb10/Coro1a/S1pr1/Cfl1/Cdh5/Pecam1/Pfn1/Arpc2/Prkcd/Myadm/Sptbn1/Capzb/Capza1/Stmn1/Add3/Gmfg/Capza2/Shank3/Kank3/Sptan1/Coro1b/F11r/Sgk1/Wasf2/Mapre1/Mtpn/Stmn2/Arhgef7/Dlc1	30	Region cluster 1
GO:2001057	reactive nitrogen species metabolic process	22/1040	94/28891	1.86841e-12	3.75564e-11	Klf2/Cav1/Itgb2/Rac1/Cd47/App/Prdx5/Cd36/Gimap5/Klf4/Tspo/Ptk2b/Icam1/H2-M3/Sirpa/Pkd2/Rock2/Acp5/Akt1/Dnm2/Ddah1/Il1b	22	Region cluster 1
GO:0150116	regulation of cell-substrate junction organization	19/1040	69/28891	2.65502e-12	5.2034e-11	Actg1/Cfl1/S100a10/Vegfa/Rac1/Arf6/Acvrl1/Myh9/Macf1/Tek/Ppm1f/Slk/Lims1/Ptprj/Thy1/Fermt2/Coro1c/Dusp3/Dlc1	19	Region cluster 1
GO:0006809	nitric oxide biosynthetic process	21/1040	87/28891	3.12774e-12	6.10476e-11	Klf2/Cav1/Itgb2/Rac1/Cd47/App/Cd36/Gimap5/Klf4/Tspo/Ptk2b/Icam1/H2-M3/Sirpa/Pkd2/Rock2/Acp5/Akt1/Dnm2/Ddah1/Il1b	21	Region cluster 1
GO:0046631	alpha-beta T cell activation	33/1040	221/28891	4.60092e-12	8.85185e-11	H2-D1/H2-Q7/Ager/H2-K1/Lgals9/Ptprc/H2-Q6/Igtp/Nkg7/Il2rg/Psap/Irf1/H2-T22/H2-T23/Rsad2/Irgm1/Lilrb4a/Gimap5/Spn/Ptpn22/Rhoa/H2-Q4/Vsir/Cd44/H2-M3/Itpkb/Cd274/Pnp/Ccr2/Cd3e/Tcirg1/Rpl22/Cblb	33	Region cluster 1
GO:1990868	response to chemokine	20/1040	80/28891	5.08588e-12	9.71548e-11	Ccl5/Ccl4/Ackr3/Cxcl10/Grk2/Dusp1/Ripor1/Rhoa/Lyn/Hif1a/Ptk2b/Ccl2/Ripor2/Ccr5/Ccr1/Ccrl2/Cxcl9/Wnk1/Ccr2/Sh2b3	20	Region cluster 1
GO:0050767	regulation of neurogenesis	52/1040	494/28891	5.63573e-12	1.06525e-10	B2m/Vim/S100a10/Actr3/Vegfa/Anxa2/Hmgb2/Tgm2/Eif4g2/Marcks/Bmpr2/Sema7a/Sema3c/Id1/Akap5/Actr2/Csf1r/Ace/Ctnna1/Shank3/Kit/Sema3f/Prkch/Itgb1/Lyn/Gata2/Numb/Ywhah/Tspo/Tnfrsf1b/Rpl4/Sema4d/Hif1a/Rtn4/Macf1/Sgk1/Id2/Ist1/Flt1/Ifrd1/Ccr5/Plxna2/Sema3g/Thy1/Sh3glb1/Fn1/Tnfrsf12a/Jade2/Kras/Ppp1cc/Il1b/Rapgef2	52	Region cluster 1
GO:0030032	lamellipodium assembly	19/1040	73/28891	7.9738e-12	1.48633e-10	Cdc42/S1pr1/Cfl1/Actr3/Rac1/Rac2/Arpc2/Actr2/Aqp1/Capzb/Kit/Itgb1/Parvb/Pmp22/Wasf2/Nck2/Arhgef7/Dnm2/Pxn	19	Region cluster 1
GO:0071559	response to transforming growth factor beta	35/1040	252/28891	8.69079e-12	1.60884e-10	Cldn5/Sdcbp/Col4a2/Cav1/Cdh5/Lgals9/Hpgd/Actr3/Itga3/Hspa5/Npnt/Eng/Cav2/Acvrl1/Cflar/Zfp36l2/Fyn/Jun/Serpine1/Nrros/Crk/Ccl2/Spi1/Smad6/Zmiz1/Hyal2/Fermt2/Fos/Adam9/Rock2/Furin/Zbtb7a/Dnm2/Pxn/Snx1	35	Region cluster 1
GO:0006887	exocytosis	45/1040	395/28891	1.08236e-11	1.97651e-10	Ccl5/Rap1a/Coro1a/Fcer1g/Sdcbp/S100a10/Lgals9/Plek/Itgb2/Fcgr4/Rap1b/Anxa2/Gnai2/Nkg7/Foxf1/Hck/Rab11a/Rac2/Fgr/Rab8b/Lamp1/Anxa3/Lat/Myo1g/Hmox1/Itgam/Kit/Ywhaz/Tnfaip2/Lyn/Gata2/Rab7/Myh9/Myo1f/Pdcd6ip/Bcl2l1/Ralb/Ccr1/Spi1/Rab12/Tmem167/Git1/Vamp3/Arf1/Ccr2	45	Region cluster 1
GO:0001558	regulation of cell growth	49/1040	459/28891	1.40098e-11	2.54111e-10	Cdc42/Sdcbp/Cfl1/Actr3/Bst2/Vegfa/Eif4g2/Bmpr2/Adam15/Sema7a/Sema3c/Cd38/Cyba/Cdkn1a/Acvrl1/Sema3f/Rhoa/Hbegf/Rpl4/Sema4d/Ptk2b/Hnrnpk/Cd44/Brca1/Rtn4/Macf1/Rack1/Csf2rb/Sgk1/Crk/Eno1/Ist1/Itsn2/Ifrd1/Ccr5/Ptprj/Mndal/Eno1b/Sema3g/Hyal2/Smarca2/Mtpn/Eif4g1/Sh3glb1/Fn1/Tnfrsf12a/Spag9/Akt1/Dnm2	49	Region cluster 1
GO:0002444	myeloid leukocyte mediated immunity	27/1040	158/28891	1.67176e-11	3.02208e-10	H2-D1/H2-Q7/Fcer1g/H2-K1/Itgb2/Tyrobp/H2-Q6/Foxf1/Rac2/H2-T22/H2-T23/Fgr/Anxa3/Ace/Lat/Hmox1/Itgam/Kit/Ywhaz/Lyn/Gata2/H2-Q4/Myo1f/Spi1/Ccr2/Ncf1/Wdr1	27	Region cluster 1
GO:0070555	response to interleukin-1	21/1040	96/28891	2.37429e-11	4.2352e-10	Ccl5/Cfl1/Ccl4/Cd47/Zbp1/Irf1/Saa3/App/Nfkbia/Serpine1/Ccl2/Pycard/Plcb1/Nfkb1/Sirpa/Ikbkb/Hyal2/Mapk3/Fn1/Tollip/Il1b	21	Region cluster 1
GO:0071560	cellular response to transforming growth factor beta stimulus	34/1040	248/28891	2.47754e-11	4.40478e-10	Cldn5/Sdcbp/Col4a2/Cav1/Cdh5/Lgals9/Hpgd/Actr3/Itga3/Hspa5/Npnt/Eng/Cav2/Acvrl1/Cflar/Zfp36l2/Fyn/Jun/Serpine1/Nrros/Crk/Ccl2/Spi1/Smad6/Zmiz1/Hyal2/Fermt2/Fos/Adam9/Furin/Zbtb7a/Dnm2/Pxn/Snx1	34	Region cluster 1
GO:0048144	fibroblast proliferation	26/1040	150/28891	2.84171e-11	5.01912e-10	Ager/Cav1/Anxa2/Aqp1/Cdkn1a/Grk2/Cks1b/Cd74/Jun/Gpx1/Nras/Pdgfb/Serpine1/Gng2/Fth1/Dach1/Ccna2/Rpl29/Zmiz1/Smarca2/Ifi30/Cdk6/Fn1/Pdgfra/Bax/Mif	26	Region cluster 1
GO:1904951	positive regulation of establishment of protein localization	42/1040	362/28891	2.94852e-11	5.17383e-10	Cdc42/Actr3/Rac1/Ppia/Cd38/Arpc2/Akap5/Prkcd/App/Arf6/Ripor1/Ptpn22/Itgam/Fyn/Ywhae/Hnrnpm/Jup/Glud1/Myh9/Hif1a/Wipf1/Brca1/Myo1c/Hcls1/Rack1/Tek/Prkar1a/Ccl2/Plcb1/Sri/Hyal2/Pdcd10/Arf1/Nadk/Adam9/Sh3glb1/Hsp90ab1/Ptp4a3/Ran/Edem1/Cct2/Anp32b	42	Region cluster 1
GO:0006816	calcium ion transport	49/1040	469/28891	3.02646e-11	5.29335e-10	Ccl5/Coro1a/Fkbp1a/Cav1/Ramp2/Ptprc/Calcrl/Gnai2/Ahnak/Cxcl10/Zfas1/Lgals3/Cyba/Akap5/Calm1/Adrb2/Ace/Ptpn6/Gimap5/Calm2/Ptpn22/Fyn/Rhoa/Ywhae/Lyn/Tspo/Tspan13/Lck/Pdgfb/Serpine1/Ptk2b/F2r/Atp2b1/Ccr5/Plcb1/Icam1/Ccr1/Gja4/Sri/Thy1/Cxcl9/Tmem37/Pkd2/Bax/Bak1/Akt1/Stim2/Pde4b/Anxa6	49	Region cluster 1
GO:0050878	regulation of body fluid levels	41/1040	348/28891	3.12875e-11	5.45456e-10	Fcer1g/Thbd/Cav1/Plek/Vegfa/Tspan8/Anxa2/Gnai2/Plaur/Plat/Ppia/Emp2/Xdh/Heg1/Cyba/Prkcd/Cd9/Anxa5/Aqp1/Procr/Adrb2/Cdo1/Ptpn6/Cd36/Lilrb4a/F10/Ccnd1/Lyn/Pdgfb/Serpine1/Hif1a/F2r/Mertk/F11r/Tspan9/Ptprj/Scnn1g/Fermt3/Wnk1/Pdgfra/Sh2b3	41	Region cluster 1
GO:0007596	blood coagulation	28/1040	175/28891	3.58927e-11	6.23723e-10	Fcer1g/Thbd/Cav1/Plek/Tspan8/Anxa2/Plaur/Plat/Ppia/Prkcd/Cd9/Anxa5/Procr/Ptpn6/Cd36/Lilrb4a/F10/Lyn/Pdgfb/Serpine1/F2r/Mertk/F11r/Tspan9/Ptprj/Fermt3/Pdgfra/Sh2b3	28	Region cluster 1
GO:0001570	vasculogenesis	21/1040	99/28891	4.41855e-11	7.58049e-10	Rap1a/Cav1/Ramp2/Egfl7/Tmem100/Rasip1/Ackr3/Foxf1/Emp2/Xdh/Eng/Heg1/Cd34/Tie1/Rtn4/Tek/Sox18/Ccm2/Ptprj/Zmiz1/Rapgef2	21	Region cluster 1
GO:1900180	regulation of protein localization to nucleus	27/1040	165/28891	4.71153e-11	8.03197e-10	Gbp4/Akap5/Prkcd/Rassf5/App/Cav2/Cd36/Lilrb4a/Ctnna1/Cldn18/Ptpn22/Fyn/Ywhaz/Hnrnpm/Jup/Jak1/Brca1/Hcls1/Tek/Parp9/Hyal2/Fermt2/Hsp90ab1/Dtx3l/Ran/Akt1/Wwtr1	27	Region cluster 1
GO:0050817	coagulation	28/1040	178/28891	5.42769e-11	9.16582e-10	Fcer1g/Thbd/Cav1/Plek/Tspan8/Anxa2/Plaur/Plat/Ppia/Prkcd/Cd9/Anxa5/Procr/Ptpn6/Cd36/Lilrb4a/F10/Lyn/Pdgfb/Serpine1/F2r/Mertk/F11r/Tspan9/Ptprj/Fermt3/Pdgfra/Sh2b3	28	Region cluster 1
GO:0022411	cellular component disassembly	48/1040	462/28891	5.85167e-11	9.85091e-10	Ctss/Cfl1/Plek/Lrba/Igtp/Hspa8/Nes/Ets1/Eng/Arpc2/Akap5/Top2a/Calm1/Lcp1/Sptbn1/Capzb/Irgm1/Capza1/Adrb2/Rpl23/Stmn1/Arf6/Add3/Capza2/Itgam/Rhoa/Plin2/Itgb1/Tspo/Hif1a/Sptan1/Sgk1/Nckap5/Arhgef1/Mtpn/Wnk1/Chmp4b/Chmp5/Stmn2/Bax/Eif5a/Klc1/Dusp3/Irgm2/Arid1a/Map4/Nedd9/Wdr1	48	Region cluster 1
GO:0033157	regulation of intracellular protein transport	32/1040	232/28891	8.10868e-11	1.33582e-09	Cdc42/Txn1/Actr3/Gbp4/Arpc2/Akap5/Prkcd/Lcp1/Cd36/Ripor1/Ptpn22/Itgam/Fyn/Ptpn1/Ywhae/Jup/Sp100/Wipf1/Brca1/Myo1c/Hcls1/Tek/Snx3/Gcc2/Ccl2/Hyal2/Pdcd10/Sh3glb1/Hsp90ab1/Ran/Edem1/Anp32b	32	Region cluster 1
GO:0006979	response to oxidative stress	43/1040	389/28891	8.26073e-11	1.35672e-09	Gpx3/Txn1/Cfl1/Ucp2/Ppia/Psap/Cd38/Prkcd/Gsr/App/Aqp1/Prdx5/Grk2/Cd36/Pxdn/Epas1/Hmox1/Fyn/Rps3/Jun/Gpx1/Lck/Hif1a/Trim25/Ptk2b/Rack1/Tnfaip3/Crk/Nfkb1/Sirpa/Rhob/Slc25a24/Atf4/Hyal2/Pdcd10/Fos/Adam9/Mapk3/Usp25/Pdgfra/Atox1/Akt1/Banf1	43	Region cluster 1
GO:0060485	mesenchyme development	38/1040	316/28891	9.01202e-11	1.47114e-09	Ager/Cdc42/Sdcbp/Cfl1/Tmem100/Vegfa/Plaur/Bmpr2/Itga4/Foxf1/Timp3/Rgcc/Adam15/Emp2/Sema7a/Sema3c/Eng/Acvrl1/Sema3f/Kitl/Sema4d/Hif1a/Notch4/Efnb1/Rtn4/Sema3g/Fermt2/Coro1c/Hnrnpab/Mapk3/Fn1/Rps7/Rock2/Tbx2/Glipr2/Wwtr1/Il1b/Anxa6	38	Region cluster 1
GO:0034113	heterotypic cell-cell adhesion	16/1040	57/28891	1.02602e-10	1.64989e-09	Ager/Ptprc/Itgb2/Itga4/Myadm/Jup/Itgb1/Klf4/Lck/Cd44/Tnfaip3/Thy1/Cd200/Wnk1/Itgb7/Il1b	16	Region cluster 1
GO:0032409	regulation of transporter activity	37/1040	307/28891	1.49272e-10	2.36508e-09	Ctss/Ager/Atp1b3/Cfl1/Fkbp1a/Cav1/Ahnak/Actb/Zfas1/Fxyd5/Prkcd/App/Calm1/Adrb2/Pim1/Calm2/Shank3/Ywhae/Itgb1/Ywhah/Hecw2/Ptk2b/Cox17/Ccl2/Cttnbp2nl/Agrn/Plcb1/Sri/Ikbkb/Ccr2/Pkd2/Dnm2/Stim2/Pde4b/Ndfip2/Hk1/Glrx	37	Region cluster 1
GO:0002460	adaptive immune response based on somatic recombination of immune receptors built from immunoglobulin superfamily domains	49/1040	491/28891	1.51186e-10	2.38838e-09	B2m/H2-D1/Gzmb/H2-Q7/Ager/Fcer1g/H2-K1/Ptprc/Vegfa/H2-Q6/Irf1/Emp2/H2-T22/H2-T23/Tap2/Serpinb9/Prkcd/Rsad2/Slfn2/Cd8a/Ptpn6/Lilrb4a/Gimap5/Spn/Cd74/Myo1g/Pirb/H2-Q4/Vsir/Tnfrsf1b/Irf7/Ctsc/Il2rb/Csf2rb/Tnfaip3/Havcr2/Icam1/H2-M3/Stx7/Cd274/Il18bp/Inpp5d/Pvr/Il17ra/Pnp/Ccr2/Rftn1/Tcirg1/Il1b	49	Region cluster 1
GO:0031623	receptor internalization	25/1040	150/28891	1.63e-10	2.56001e-09	Fcer1g/Sdcbp/Cav1/Ramp2/Itgb2/Vegfa/Calcrl/Ackr3/Akap5/App/Cd9/Grk2/Cd36/Lilrb4a/Cltc/Itgb1/Numb/Ralb/Arf1/Efnb2/Plk2/Dnm2/Ankrd13a/Ldlrap1/Snx1	25	Region cluster 1
GO:0120032	regulation of plasma membrane bounded cell projection assembly	30/1040	212/28891	1.66339e-10	2.59866e-09	Cdc42/Cfl1/Cav1/Actr3/Podxl/Rac1/Rab11a/Rac2/Pfn1/Arpc2/Prkcd/Actr2/Aqp1/Capzb/Arf6/Rhog/Kit/Cdc42ep1/Wasf2/Ripor2/Agrn/Icam1/Cdc42ep4/Myo10/Coro1c/Cyld/Akt1/Dnm2/Map4/Fnbp1l	30	Region cluster 1
GO:0060841	venous blood vessel development	10/1040	19/28891	2.40664e-10	3.66231e-09	Vegfa/Bmpr2/Foxf1/Sema3c/Eng/Heg1/Acvrl1/Notch4/Ccm2/Efnb2	10	Region cluster 1
GO:0006874	intracellular calcium ion homeostasis	38/1040	327/28891	2.45585e-10	3.72667e-09	Ccl5/Coro1a/Fkbp1a/Cav1/Cdh5/Ptprc/Tgm2/Cxcl10/Cyba/App/Calm1/Cav2/Ptpn6/Calm2/Ywhae/Lyn/Lck/Ptk2b/F2r/Ccl2/Atp2b1/Ccr5/Plcb1/Marcksl1/Ccr1/Sri/Thy1/Atf4/Spp1/Cxcl9/Ccr2/Pkd2/Tcirg1/Bax/Bak1/Stim2/Rap1gds1/Anxa6	38	Region cluster 1
GO:0042692	muscle cell differentiation	47/1040	468/28891	2.91006e-10	4.37891e-09	Tmsb4x/Actg1/Hopx/Ramp2/Vegfa/Bmpr2/Foxf1/Cxcl10/Cd53/Ehd1/Npnt/Eng/Cd9/Cav2/Csf1r/Ybx1/Plec/Capn2/Cflar/Kit/Itgb1/Myh9/Gpx1/Pdgfb/H3f3b/Bnip2/Pmp22/Prkar1a/H3f3a/Ripor2/Id2/Ifrd1/Ehd2/Smad6/Ptgfrn/Smarca2/Cxcl9/Efnb2/Kras/Pdgfra/Eif5a/Spag9/Akt1/Tbx2/Tmem204/Arid1a/Wdr1	47	Region cluster 1
GO:0044772	mitotic cell cycle phase transition	46/1040	454/28891	3.36899e-10	4.99965e-09	Rpl17/Actb/Rgcc/Rab11a/Nes/App/Calm1/Psme2/Cdkn1a/Ube2c/Nabp1/Ptpn6/Cks1b/Calm2/Slfn1/Zfp36l2/Ccnd1/Itgb1/Psme1/Klf4/Hecw2/Brca1/Ccna2/Ccng2/Ier3/Id2/Plcb1/Rrm2/Rpa2/Smarca2/Ppp2r5c/Eif4g1/Cdk6/Pkd2/Chmp4b/Ube2s/Plk2/Ccny/Akt1/Dgkz/Ccnd3/Arid1a/Zfp207/Eif4e/Rpl24/Anp32b	46	Region cluster 1
GO:0034612	response to tumor necrosis factor	29/1040	206/28891	3.79117e-10	5.54974e-09	Ccl5/Cfl1/Actr3/Gbp3/Ccl4/Plvap/Laptm5/Irf1/Npnt/Stat1/Nfkbia/Cldn18/Zfp36l2/Rps3/Ptk2b/Brca1/Ccl2/Map4k3/Pycard/Lims1/Nfkb1/Ikbkb/Adam9/Zfp36/Mapk3/Casp8/Cyld/Akt1/Txndc17	29	Region cluster 1
GO:0002709	regulation of T cell mediated immunity	22/1040	122/28891	4.27474e-10	6.14081e-09	B2m/H2-D1/H2-Q7/Ager/H2-K1/Ptprc/H2-Q6/H2-T22/H2-T23/Tap2/Rsad2/Lilrb4a/Spn/H2-Q4/Vsir/Tnfrsf1b/H2-M3/Stx7/Pvr/Pnp/Ccr2/Il1b	22	Region cluster 1
GO:0000302	response to reactive oxygen species	28/1040	195/28891	4.78175e-10	6.83271e-09	Txn1/Cfl1/Ucp2/Psap/Prkcd/Aqp1/Prdx5/Cd36/Hmox1/Fyn/Rps3/Jun/Gpx1/Lck/Hif1a/Ptk2b/Rack1/Tnfaip3/Crk/Sirpa/Rhob/Hyal2/Pdcd10/Fos/Adam9/Mapk3/Pdgfra/Akt1	28	Region cluster 1
GO:0002507	tolerance induction	15/1040	55/28891	6.17248e-10	8.68176e-09	H2-D1/H2-Q7/H2-K1/H2-Q6/Ido1/H2-T22/H2-T23/Lilrb4a/Lyn/H2-Q4/Tnfaip3/Havcr2/Cd274/Cd3e/Cblb	15	Region cluster 1
GO:0055074	calcium ion homeostasis	39/1040	353/28891	6.32836e-10	8.87783e-09	Ccl5/Coro1a/Fkbp1a/Cav1/Cdh5/Ptprc/Tgm2/Cxcl10/Cyba/App/Calm1/Cav2/Ptpn6/Calm2/Ywhae/Lyn/Lck/Ptk2b/F2r/Ccl2/Atp2b1/Ccr5/Plcb1/Marcksl1/Ccr1/Sri/Thy1/Atf4/Spp1/Cxcl9/Ccr2/Pkd2/Tcirg1/Bax/Bak1/Tmtc2/Stim2/Rap1gds1/Anxa6	39	Region cluster 1
GO:0016197	endosomal transport	31/1040	238/28891	6.78305e-10	9.44194e-09	Cdc42/Nsg1/Lrba/Rab11a/Ehd1/Rab8b/Akap5/Ehd4/Arf6/Cltc/Rab7/Bcl2l1/Snx3/Gcc2/Itsn2/Leprot/Ehd2/Rab12/Stx12/Vamp3/Ap1s2/Tbc1d10c/Coro1c/Tmem50a/Chmp4b/Chmp5/Arhgap1/Dennd5a/Spag9/Snx1/Rcsd1	31	Region cluster 1
GO:0140694	non-membrane-bounded organelle assembly	42/1040	402/28891	7.82505e-10	1.0781e-08	Actg1/Msn/Rnf213/Hck/Rab11a/Tubb5/Arpc2/Lcp1/Bin2/Rps23/Rps25/Plec/Fau/Cflar/Cltc/Rhoa/Rps3/Itgb1/Rpl5/Rpl6/Prrc2c/Prkar1a/Ripor2/Kpnb1/Mapre1/Wnk1/Rps5/Dync1h1/Rpl11/Dazap2/Chmp4b/Pdgfra/Chmp5/Plk2/Eif6/Rpl23a/Cnot6/Csde1/Zfp207/Rpsa/Wdr1/Rpl24	42	Region cluster 1
GO:0048145	regulation of fibroblast proliferation	22/1040	126/28891	8.11687e-10	1.10698e-08	Ager/Cav1/Anxa2/Aqp1/Cdkn1a/Grk2/Cd74/Jun/Nras/Pdgfb/Serpine1/Fth1/Dach1/Ccna2/Zmiz1/Smarca2/Ifi30/Cdk6/Fn1/Pdgfra/Bax/Mif	22	Region cluster 1
GO:1903034	regulation of response to wounding	26/1040	174/28891	8.26684e-10	1.12458e-08	Actg1/Cav1/Tspan8/Anxa2/Grn/Plaur/Plat/Prkcd/Cd9/Anxa5/Ptpn6/Cd36/Itgb1/Hbegf/Klf4/Pdgfb/Serpine1/Hif1a/F2r/Crk/Ccl2/Git1/Fermt2/Tnfrsf12a/Pdgfra/Sh2b3	26	Region cluster 1
GO:0045601	regulation of endothelial cell differentiation	13/1040	41/28891	1.09266e-09	1.47154e-08	Cldn5/Cdh5/Tmem100/Vegfa/Id1/Xdh/Acvrl1/Notch4/F11r/Plcb1/Ikbkb/Rock2/Il1b	13	Region cluster 1
GO:0010506	regulation of autophagy	35/1040	300/28891	1.12386e-09	1.50603e-08	Ager/Iigp1/Igtp/Eif4g2/Rasip1/Trim30a/Mcl1/Nampt/Irgm1/Adrb2/Hmox1/Ptpn22/Tspo/Hif1a/Ctsa/Trim21/Trim12c/Tnfaip3/Pycard/Nod1/Ralb/Rab12/Wnk1/Eif4g1/Mapk3/Sh3glb1/Chmp4b/Trim30d/Sptlc2/Plk2/Dram2/Acer2/Ccny/Akt1/Irgm2	35	Region cluster 1
GO:0030101	natural killer cell activation	23/1040	140/28891	1.16918e-09	1.55516e-08	H2-D1/Coro1a/H2-Q7/H2-K1/Lgals9/Ptprc/Fcgr4/Tyrobp/H2-Q6/Nkg7/Irf1/Emp2/H2-T22/H2-T23/Fgr/Lamp1/Lilrb4a/Ptpn22/Ikzf1/H2-Q4/Mertk/Havcr2/Id2	23	Region cluster 1
GO:0044843	cell cycle G1/S phase transition	32/1040	260/28891	1.52629e-09	1.97174e-08	Rpl17/Actb/Rgcc/Tcim/Psme2/Cdkn1a/Csf1r/Ptpn6/Slfn1/Ccnd1/Itgb1/Psme1/Klf4/Map3k11/Ccna2/Id2/Plcb1/Rrm2/Rpa2/Smarca2/Ppp2r5c/Eif4g1/Cdk6/Pkd2/Plk2/Akt1/Dgkz/Tbx2/Ccnd3/Arid1a/Eif4e/Anp32b	32	Region cluster 1
GO:0048660	regulation of smooth muscle cell proliferation	27/1040	193/28891	1.74935e-09	2.24911e-08	Ccl5/Ager/S1pr1/Cav1/Hpgd/Vegfa/Calcrl/Gnai2/Tgm2/Bmpr2/Timp3/Nampt/Cyba/Cdkn1a/Grk2/Hmox1/Rhoa/Hbegf/Klf4/Jun/Pdgfb/Hif1a/Tnfaip3/Id2/Flt1/Akt1/Ldlrap1	27	Region cluster 1
GO:0045927	positive regulation of growth	36/1040	324/28891	2.4648e-09	3.08788e-08	Cdc42/Sdcbp/Cfl1/Hopx/Vegfa/Eif4g2/Bmpr2/Sema7a/Cd38/Cyba/Adrb2/Pim1/Rhoa/Ikzf1/Hbegf/Rpl4/Sema4d/Serpine1/Ptk2b/Hnrnpk/Macf1/Ppm1f/Sgk1/Crk/Ist1/Itsn2/Agrn/Plcb1/Mtpn/Eif4g1/Sh3glb1/Fn1/Tnfrsf12a/Rftn1/Akt1/Tbx2	36	Region cluster 1
GO:0035924	cellular response to vascular endothelial growth factor stimulus	15/1040	61/28891	2.98952e-09	3.70219e-08	Ramp2/Vegfa/Xdh/Pik3cd/Jcad/Pdgfb/Myo1c/Prkd2/Nr4a1/Flt1/Tcf4/Pdgfra/Ptp4a3/Nus1/Akt1	15	Region cluster 1
GO:1902074	response to salt	37/1040	343/28891	3.34374e-09	4.10312e-08	Ly6c1/Ly6a/B2m/Ly6c2/Clic4/Ly6e/Cav1/Gnai2/Tgm2/Akap5/App/Calm1/Anxa5/Cd36/Sipa1/Sell/Calm2/Plec/Fyn/Alox5ap/Ly6i/Tspo/Jun/Pdgfb/Id2/Rasgrp2/Plcb1/Itpkb/Slc25a24/Fos/Adam9/Wnk1/Hnrnpa1/Pkd2/Rock2/S100a16/Il1b	37	Region cluster 1
GO:0050818	regulation of coagulation	16/1040	71/28891	3.53507e-09	4.31824e-08	Thbd/Cav1/Tspan8/Anxa2/Plaur/Plat/Prkcd/Cd9/Anxa5/Procr/Cd36/Pdgfb/Serpine1/F2r/Pdgfra/Sh2b3	16	Region cluster 1
GO:0045453	bone resorption	17/1040	81/28891	3.68816e-09	4.42497e-08	Ctss/S1pr1/Vegfa/Fcgr4/Rac1/Rac2/Cd38/Csf1r/Adrb2/Cldn18/Rab7/Ptk2b/Inpp5d/Spp1/Tcirg1/Car2/Acp5	17	Region cluster 1
GO:0051656	establishment of organelle localization	46/1040	491/28891	4.15457e-09	4.94055e-08	Fcer1g/Cdc42/Sdcbp/Cfl1/Itga4/Foxf1/Rab11a/Rac2/Fgr/Lamp1/Ripor1/Lat/Myo1g/Hmox1/Kit/Ywhaz/Itgb1/Lyn/Gata2/Rab7/Nde1/Myh9/Myo1f/Hif1a/Myo1c/Pdcd6ip/Sun1/Ubb/Tspan9/Myo1b/Kpnb1/Pdcd10/Ap1s2/Mapre1/Arf1/Dync1h1/Bicd2/Chmp4b/Chmp5/Tcirg1/Rab1a/Ran/Eif6/Map4/Zfp207/Fnbp1l	46	Region cluster 1
GO:0048659	smooth muscle cell proliferation	27/1040	202/28891	4.80801e-09	5.67999e-08	Ccl5/Ager/S1pr1/Cav1/Hpgd/Vegfa/Calcrl/Gnai2/Tgm2/Bmpr2/Timp3/Nampt/Cyba/Cdkn1a/Grk2/Hmox1/Rhoa/Hbegf/Klf4/Jun/Pdgfb/Hif1a/Tnfaip3/Id2/Flt1/Akt1/Ldlrap1	27	Region cluster 1
GO:0042063	gliogenesis	40/1040	397/28891	5.60518e-09	6.56415e-08	Vim/Ager/Actr3/Prx/Grn/App/Cd9/Csf1r/Grk2/Ptprb/Plec/Itgam/Shank3/Prkch/Rhoa/Lyn/Tspo/Tnfrsf1b/Pdgfb/Rtn4/Nrros/Pmp22/Sun1/Ccl2/Id2/Flt1/Suz12/Ptprj/Zmiz1/Mapk3/Cdk6/Fn1/Ccr2/Kras/Adgrg6/Arhgef7/Ppp1cc/Akt1/Il1b/Wdr1	40	Region cluster 1
GO:0140888	interferon-mediated signaling pathway	17/1040	84/28891	6.62769e-09	7.69469e-08	Ifitm3/Samhd1/Igtp/Zbp1/Isg15/Irf1/Ifitm2/Stat1/Irgm1/Nlrc5/Parp14/Jak1/Irf7/Parp9/Ifih1/Irgm2/Oas1a	17	Region cluster 1
GO:0043114	regulation of vascular permeability	13/1040	48/28891	9.4685e-09	1.07157e-07	Cldn5/Cdh5/Ramp2/Vegfa/Ccl4/Plvap/Plec/Akap12/Ptprj/Pde3a/Fermt2/Ptp4a3/Ddah1	13	Region cluster 1
GO:0099173	postsynapse organization	30/1040	252/28891	1.07362e-08	1.20491e-07	Srgn/Cdc42/Cfl1/Actr3/Marcks/Rac1/Actb/Hspa8/Itga3/App/Actr2/Arf6/Shank3/Fyn/Sema3f/Hnrnpm/Itgb1/Arhgef15/Numb/Ptk2b/Hnrnpk/Wasf2/Crk/Agrn/Arf1/Rock2/Arhgef7/Akt1/Dgkz/Nedd9	30	Region cluster 1
GO:0060249	anatomical structure homeostasis	32/1040	283/28891	1.23388e-08	1.35928e-07	Ctss/Coro1a/Cldn5/S1pr1/Vegfa/Fcgr4/Rac1/Rac2/Cd38/Cd34/Csf1r/Prdx5/Adrb2/Cldn18/Itgb1/Gata2/Rab7/Xiap/Ptk2b/F2r/Inpp5d/Spp1/Ccr2/Kras/Ldb2/Chmp4b/Tcirg1/Bax/Car2/Dram2/Acp5/Wwtr1	32	Region cluster 1
GO:1900026	positive regulation of substrate adhesion-dependent cell spreading	12/1040	41/28891	1.33785e-08	1.46783e-07	Cdc42/S100a10/Rac1/Arpc2/Myadm/Crk/Lims1/Prex1/Fermt2/Dnm2/Lims2/Nedd9	12	Region cluster 1
GO:0000768	syncytium formation by plasma membrane fusion	15/1040	68/28891	1.48561e-08	1.61676e-07	Tyrobp/Cxcl10/Cd53/Ehd1/Stat1/Cd9/Capn2/Cflar/Myh9/Cd44/Ripor2/Ehd2/Ptgfrn/Cxcl9/Adam9	15	Region cluster 1
GO:0140253	cell-cell fusion	15/1040	68/28891	1.48561e-08	1.61676e-07	Tyrobp/Cxcl10/Cd53/Ehd1/Stat1/Cd9/Capn2/Cflar/Myh9/Cd44/Ripor2/Ehd2/Ptgfrn/Cxcl9/Adam9	15	Region cluster 1
GO:0062197	cellular response to chemical stress	34/1040	316/28891	1.53358e-08	1.66561e-07	Txn1/Cfl1/Cav1/Ppia/Psap/Prkcd/Gsr/Aqp1/Prdx5/Cd36/Plec/Epas1/Hmox1/Fyn/Rps3/Jun/Hif1a/Serpinb6b/Rack1/Tnfaip3/Pycard/Sirpa/Rhob/Slc25a24/Atf4/Pdcd10/Fos/Wnk1/Mapk3/Pkd2/Pdgfra/Akt1/Lrrc8c/Rcsd1	34	Region cluster 1
GO:1902075	cellular response to salt	26/1040	202/28891	2.03879e-08	2.19221e-07	Ly6c1/Ly6a/B2m/Ly6c2/Clic4/Ly6e/Gnai2/Tgm2/Akap5/Sipa1/Plec/Fyn/Alox5ap/Ly6i/Jun/Pdgfb/Id2/Rasgrp2/Plcb1/Itpkb/Slc25a24/Fos/Wnk1/Hnrnpa1/Pkd2/Rock2	26	Region cluster 1
GO:1904019	epithelial cell apoptotic process	23/1040	163/28891	2.33969e-08	2.47621e-07	Ager/Cdh5/Ramp2/Bmpr2/Itga4/Rgcc/Id1/Arf6/Hmox1/Cflar/Gata2/Serpine1/Col4a3/Tek/Tnfaip3/Bcl2l1/Stk4/Lims1/Icam1/Zfp36/Casp8/Bax/Ecscr	23	Region cluster 1
GO:0060142	regulation of syncytium formation by plasma membrane fusion	11/1040	35/28891	2.35439e-08	2.48202e-07	Tyrobp/Cxcl10/Cd53/Ehd1/Stat1/Capn2/Cflar/Ripor2/Ehd2/Cxcl9/Adam9	11	Region cluster 1
GO:0072594	establishment of protein localization to organelle	42/1040	452/28891	2.47503e-08	2.59396e-07	Cfl1/Gbp4/Igtp/Laptm5/Hspa8/Rab11a/Hspa5/Rab8b/Akap5/Prkcd/Lamp1/Cdkn1a/Nfkbia/Irgm1/Cd36/Ptpn22/Ywhaz/M6pr/Jup/Rab7/Tspo/Brca1/Hcls1/Macf1/Tek/Tnfaip3/Ssr3/Gcc2/Stk4/Kpnb1/Hyal2/Sh3glb1/Hsp90ab1/Chmp4b/Cd68/Bax/Ran/Edem1/Akt1/Irgm2/Cct2/Hk1	42	Region cluster 1
GO:0060560	developmental growth involved in morphogenesis	32/1040	292/28891	2.61425e-08	2.72926e-07	S1pr1/Cfl1/Actr3/Vegfa/Eif4g2/Bmpr2/Itga4/Sema7a/Sema3c/App/Csf1r/Sema3f/Itgb1/Rpl4/Sema4d/Hnrnpk/Rtn4/Macf1/Ist1/Itsn2/Ifrd1/Ccr5/Sema3g/Sh3glb1/Fn1/Tnfrsf12a/Jade2/Hsp90ab1/Spag9/Nkd1/Dnm2/Tbx2	32	Region cluster 1
GO:0006936	muscle contraction	34/1040	324/28891	2.85665e-08	2.93679e-07	Fkbp1a/Cav1/Tpm4/Tpm3/Calcrl/Zfas1/Cd38/Npnt/Calm1/Grk2/Adrb2/Calm2/Tpm3-rs7/Kit/Rhoa/Jup/Lck/F2r/Nr4a1/Eno1/Flt1/Atp2b1/Agrn/Gucy1a1/Sri/Eno1b/Myl6/Rock2/Pde4b/Tbx2/Ncf1/Rap1gds1/Rcsd1/Anxa6	34	Region cluster 1
GO:1902806	regulation of cell cycle G1/S phase transition	25/1040	192/28891	3.01005e-08	3.08273e-07	Rpl17/Actb/Rgcc/Tcim/Psme2/Cdkn1a/Csf1r/Ptpn6/Slfn1/Ccnd1/Psme1/Klf4/Id2/Plcb1/Rrm2/Rpa2/Smarca2/Ppp2r5c/Eif4g1/Pkd2/Akt1/Dgkz/Tbx2/Arid1a/Anp32b	25	Region cluster 1
GO:0010324	membrane invagination	16/1040	82/28891	3.17978e-08	3.24422e-07	Ager/Fcer1g/Cdc42/Itgb2/Rac1/Bin2/Cd36/Itgam/Rhoa/Gata2/Myh9/Msr1/Snx3/Sirpa/Arf1/Fnbp1l	16	Region cluster 1
GO:0030865	cortical cytoskeleton organization	13/1040	53/28891	3.49458e-08	3.51874e-07	Plek/Rac1/Arf6/Tln1/Plec/Rhog/Pdcd6ip/Ehd2/Ikbkb/Coro1c/Rock2/Fmnl2/Wdr1	13	Region cluster 1
GO:0016358	dendrite development	34/1040	327/28891	3.58554e-08	3.6036e-07	Cdc42/Cfl1/Actr3/Grn/Eif4g2/Marcks/Rac1/Id1/Akap5/App/Actr2/Arf6/Lst1/Shank3/Fyn/Rhoa/Itgb1/Numb/Ywhah/Sema4d/Hecw2/Hnrnpk/Sgk1/Crk/Prex1/Git1/Arf1/Abi1/Sh3glb1/Rock2/Cd3e/Nck2/Plk2/Rapgef2	34	Region cluster 1
GO:0006937	regulation of muscle contraction	23/1040	167/28891	3.71363e-08	3.72539e-07	Cav1/Calcrl/Npnt/Calm1/Grk2/Adrb2/Calm2/Kit/Rhoa/Jup/Lck/F2r/Nr4a1/Eno1/Flt1/Atp2b1/Agrn/Gucy1a1/Sri/Eno1b/Pde4b/Ncf1/Anxa6	23	Region cluster 1
GO:0060562	epithelial tube morphogenesis	38/1040	395/28891	4.61165e-08	4.50054e-07	Col4a1/Clic4/Cfl1/Vegfa/Rasip1/Foxf1/Cxcl10/Npnt/Eng/Pfn1/Pik3cd/Acvrl1/Tie1/Shank3/Rhoa/Vasp/Hif1a/Notch4/Cd44/Tek/Hs2st1/Flt1/Stk4/Ccm2/Rhob/Gatad2a/Efnb2/Rps7/Kras/Pkd2/Casp8/Rock2/Pdgfra/Ctsz/Pxn/Tbx2/Dlc1/Arid1a	38	Region cluster 1
GO:0010755	regulation of plasminogen activation	8/1040	17/28891	4.99683e-08	4.84135e-07	S100a10/Plaur/Plat/Serpine1/Eno1/Eno1b/Ctsz/Plgrkt	8	Region cluster 1
GO:1990138	neuron projection extension	26/1040	211/28891	5.01501e-08	4.85024e-07	Actr3/Vegfa/Eif4g2/Bmpr2/Itga4/Sema7a/Sema3c/Csf1r/Sema3f/Itgb1/Rpl4/Sema4d/Hnrnpk/Rtn4/Macf1/Itsn2/Ifrd1/Ccr5/Sema3g/Sh3glb1/Fn1/Tnfrsf12a/Jade2/Hsp90ab1/Spag9/Dnm2	26	Region cluster 1
GO:0031579	membrane raft organization	9/1040	23/28891	5.08265e-08	4.89807e-07	S100a10/Cav1/Ptprc/Emp2/Myadm/Cav2/Pmp22/Rftn1/Pacsin2	9	Region cluster 1
GO:0002532	production of molecular mediator involved in inflammatory response	18/1040	108/28891	5.83459e-08	5.58276e-07	Chil3/Fcer1g/Grn/Ido1/Lilrb4a/Gbp5/Alox5ap/Ywhaz/Lyn/Serpine1/Hif1a/Pycard/Sirpa/Il17ra/Pld4/Gpsm3/Ncf1/Rap1gds1	18	Region cluster 1
GO:0035296	regulation of tube diameter	24/1040	186/28891	6.7413e-08	6.39355e-07	Klf2/Cav1/Vegfa/Bmpr2/Cd38/Ece1/Itga1/Grk2/Adrb2/Ace/Add3/Rhoa/Gpx1/Pdgfb/Hif1a/F2r/Atp2b1/Icam1/Gucy1a1/Smad6/Ptprm/Rock2/Akt1/Rap1gds1	24	Region cluster 1
GO:0097746	blood vessel diameter maintenance	24/1040	186/28891	6.7413e-08	6.39355e-07	Klf2/Cav1/Vegfa/Bmpr2/Cd38/Ece1/Itga1/Grk2/Adrb2/Ace/Add3/Rhoa/Gpx1/Pdgfb/Hif1a/F2r/Atp2b1/Icam1/Gucy1a1/Smad6/Ptprm/Rock2/Akt1/Rap1gds1	24	Region cluster 1
GO:0042176	regulation of protein catabolic process	36/1040	369/28891	7.29618e-08	6.88345e-07	Msn/Cav1/Anxa2/Timp3/Trim30a/App/Psme2/N4bp1/Rnf19b/Fyn/Serpinb1a/Psme1/Rab7/Tnfrsf1b/Gpx1/Ctsa/Fbxl5/Rack1/Tnfaip3/Snx3/Ier3/Ubb/Adam9/Rpl11/Hsp90ab1/Usp25/Trib2/Furin/Plk2/Akt1/Nkd1/Ecscr/Cblb/Rnf144a/Snx1/Il1b	36	Region cluster 1
GO:0097553	calcium ion transmembrane import into cytosol	25/1040	201/28891	7.50654e-08	7.03265e-07	Coro1a/Fkbp1a/Cav1/Ptprc/Cxcl10/Cyba/Akap5/Calm1/Adrb2/Ptpn6/Gimap5/Calm2/Fyn/Lyn/Lck/Ptk2b/F2r/Ccr5/Plcb1/Sri/Thy1/Cxcl9/Pkd2/Bax/Bak1	25	Region cluster 1
GO:0030193	regulation of blood coagulation	14/1040	66/28891	7.59998e-08	7.10783e-07	Cav1/Tspan8/Anxa2/Plaur/Plat/Prkcd/Cd9/Anxa5/Cd36/Pdgfb/Serpine1/F2r/Pdgfra/Sh2b3	14	Region cluster 1
GO:0070588	calcium ion transmembrane transport	35/1040	354/28891	7.96323e-08	7.42179e-07	Coro1a/Fkbp1a/Cav1/Ptprc/Ahnak/Cxcl10/Zfas1/Cyba/Akap5/Calm1/Adrb2/Ptpn6/Gimap5/Calm2/Ptpn22/Fyn/Ywhae/Lyn/Tspan13/Lck/Ptk2b/F2r/Atp2b1/Ccr5/Plcb1/Sri/Thy1/Cxcl9/Tmem37/Pkd2/Bax/Bak1/Akt1/Stim2/Pde4b	35	Region cluster 1
GO:0000910	cytokinesis	24/1040	188/28891	8.2802e-08	7.69059e-07	Cdc42/Cfl1/Actr3/Rab11a/Rhoc/Calm1/Actr2/Sptbn1/Stmn1/Calm2/Plec/Rhoa/Myh9/Pdcd6ip/Bcl2l1/Ist1/Git1/Rhob/Arf1/Wnk1/Sh3glb1/Rock2/Chmp4b/Chmp5	24	Region cluster 1
GO:0048638	regulation of developmental growth	38/1040	405/28891	8.85761e-08	8.17054e-07	Plac8/Cfl1/Hopx/Actr3/Vegfa/Grn/Eif4g2/Bmpr2/Sema7a/Sema3c/App/Cdkn1a/Adrb2/Pim1/Sema3f/Ikzf1/Rpl4/Sema4d/Serpine1/Hnrnpk/Rtn4/Macf1/Ist1/Itsn2/Ifrd1/Stk4/Agrn/Ccr5/Plcb1/Sema3g/Sh3glb1/Fn1/Tnfrsf12a/Spag9/Akt1/Nkd1/Dnm2/Tbx2	38	Region cluster 1
GO:0043300	regulation of leukocyte degranulation	13/1040	57/28891	8.89844e-08	8.19417e-07	Fcer1g/Lgals9/Itgb2/Foxf1/Rac2/Fgr/Lamp1/Hmox1/Itgam/Lyn/Gata2/Spi1/Ccr2	13	Region cluster 1
GO:0051346	negative regulation of hydrolase activity	35/1040	356/28891	9.14617e-08	8.40792e-07	Pecam1/Vegfa/Grn/Gnai2/Plaur/Gzma/Timp3/Cstb/Serpinb9/App/Serpina3g/Aqp1/Gapdh/Grk2/Cflar/Serpinb1a/Serpina3f/Lxn/Xiap/Klf4/Gpx1/Sema4d/Serpine1/Serpinb6b/Cd44/Nr4a1/Ikbkb/Bcl2a1d/Wnk1/Rock2/Ppp1r11/Akt1/Mprip/Rap1gds1/Dnajb6	35	Region cluster 1
GO:0001836	release of cytochrome c from mitochondria	14/1040	67/28891	9.2912e-08	8.5267e-07	Plaur/Mcl1/Tnfsf10/Jun/Gpx1/Bcl2a1b/Bcl2l1/Prelid1/Pycard/Bcl2a1d/Bax/Bak1/Akt1/Plscr3	14	Region cluster 1
GO:0045926	negative regulation of growth	29/1040	263/28891	1.01846e-07	9.31484e-07	Plac8/Cfl1/Actr3/Bst2/Bmpr2/Adam15/Sema7a/Sema3c/Cdkn1a/Adrb2/Acvrl1/Sema3f/Sema4d/Hif1a/Brca1/Rtn4/Rack1/Eno1/Ifrd1/Stk4/Ccr5/Ptprj/Mndal/Eno1b/Sema3g/Hyal2/Smarca2/Spag9/Nkd1	29	Region cluster 1
GO:0002440	production of molecular mediator of immune response	39/1040	425/28891	1.08083e-07	9.81865e-07	B2m/H2-D1/H2-Q7/Fcer1g/H2-K1/Ptprc/Samhd1/Bst2/Fcgr4/H2-Q6/Laptm5/Sema7a/H2-T22/H2-T23/Rsad2/Cd36/Lilrb4a/Gimap5/Cd74/Hmox1/Ptpn22/Kit/H2-Q4/Vsir/Tnfrsf1b/Rtn4/Tek/Tnfaip3/Pycard/Nod1/Irf5/Ccr2/Litaf/Tcirg1/Cyren/Acp5/Mif/Hk1/Il1b	39	Region cluster 1
GO:2000045	regulation of G1/S transition of mitotic cell cycle	22/1040	166/28891	1.46076e-07	1.28946e-06	Rpl17/Actb/Rgcc/Psme2/Cdkn1a/Ptpn6/Slfn1/Ccnd1/Psme1/Klf4/Id2/Plcb1/Rrm2/Rpa2/Smarca2/Ppp2r5c/Eif4g1/Pkd2/Akt1/Dgkz/Arid1a/Anp32b	22	Region cluster 1
GO:0031647	regulation of protein stability	32/1040	316/28891	1.64906e-07	1.44447e-06	Atp1b3/Tyrobp/Igtp/Grn/Hspa8/Id1/Pfn1/Lamp1/Gapdh/Irgm1/Rpl23/Pim1/Cd74/Gpihbp1/Rpl5/Ctsa/Trim21/Rtn4/Pycard/Stk4/Rnf149/Stx12/Pdcd10/Ifi30/Rpl11/Rps7/Hsp90ab1/Usp25/Dazap2/Irgm2/Cct2/Zfp207	32	Region cluster 1
GO:0009895	negative regulation of catabolic process	34/1040	349/28891	1.72912e-07	1.50969e-06	Vegfa/Anxa2/Eif4g2/Rasip1/Timp3/Mcl1/Nampt/Ybx1/Slfn2/Rpl23/Gimap5/N4bp1/Hmox1/Ptpn22/Fyn/Rpl5/Tspo/Ctsa/Tnfaip3/Snx3/Ier3/Git1/Wnk1/Zfp36/Eif4g1/Rpl11/Hnrnpab/Rps7/Hsp90ab1/Usp25/Furin/Akt1/Csde1/Il1b	34	Region cluster 1
GO:0060759	regulation of response to cytokine stimulus	21/1040	156/28891	2.13412e-07	1.82484e-06	Cav1/Ptprc/Samhd1/Igtp/Laptm5/Zbp1/Isg15/Irgm1/Nlrc5/Cd74/Parp14/Klf4/Irf7/Hif1a/Parp9/Pycard/Ifih1/Sh2b3/Cyld/Irgm2/Oas1a	21	Region cluster 1
GO:0051341	regulation of oxidoreductase activity	16/1040	94/28891	2.33364e-07	1.99229e-06	Cav1/Lgals9/Gnai2/Gzma/Eng/Cyba/Prdx5/Scarb1/Ptk2b/Cox17/Nod1/Nfkb1/Kras/Nus1/Akt1/Il1b	16	Region cluster 1
GO:0032507	maintenance of protein location in cell	14/1040	72/28891	2.39998e-07	2.04245e-06	Tmsb4x/Tmsb10/Srgn/Txn1/Cav1/Hspa5/Pfn1/Grk2/Sp100/Tspo/Sun1/Akt1/Mprip/Hk1	14	Region cluster 1
GO:0001755	neural crest cell migration	13/1040	62/28891	2.55616e-07	2.16851e-06	Cdc42/Cfl1/Sema7a/Sema3c/Sema3f/Kitl/Sema4d/Hif1a/Efnb1/Sema3g/Coro1c/Fn1/Anxa6	13	Region cluster 1
GO:0010721	negative regulation of cell development	32/1040	323/28891	2.71119e-07	2.29641e-06	B2m/Cfl1/Actr3/Vegfa/Irf1/Sema7a/Sema3c/Id1/Clec2d/Irgm1/Lilrb4a/Cd74/Ctnna1/Cldn18/Sema3f/Pirb/Lyn/Gata2/Ywhah/Tspo/Sema4d/Cd44/Rtn4/Id2/Ifrd1/Ccr5/Sema3g/Thy1/Inpp5d/Cdk6/Il1b/Rapgef2	32	Region cluster 1
GO:0008637	apoptotic mitochondrial changes	18/1040	120/28891	3.03356e-07	2.55615e-06	Plaur/Mcl1/Tnfsf10/Jun/Gpx1/Bcl2a1b/Bcl2l1/Prelid1/Ier3/Pycard/Bcl2a1d/Pnp/Sh3glb1/Bax/Bak1/Vdac2/Akt1/Plscr3	18	Region cluster 1
GO:0010712	regulation of collagen metabolic process	13/1040	63/28891	3.11525e-07	2.61807e-06	Vim/Rap1a/Ager/Rgcc/Eng/Prdx5/Itgb1/Vsir/Pdgfb/Serpine1/F2r/Ccl2/Fn1	13	Region cluster 1
GO:0050807	regulation of synapse organization	31/1040	309/28891	3.14859e-07	2.63786e-06	Srgn/Cdc42/Cfl1/Actr3/Adgre5/Sparc/Marcks/Hspa8/Tubb5/App/Actr2/Arf6/Shank3/Fyn/Sema3f/Rhoa/Ywhaz/Hnrnpm/Itgb1/Arhgef15/Numb/Adgrl2/Sema4d/Ptk2b/Hnrnpk/Agrn/Rhob/Eif4g1/Rock2/Akt1/Nedd9	31	Region cluster 1
GO:0043523	regulation of neuron apoptotic process	31/1040	310/28891	3.38042e-07	2.81024e-06	Coro1a/Ager/Cdc42/Vegfa/Ucp2/Grn/Nes/Mcl1/Itga1/App/Hmox1/Fyn/Rhoa/Ccnd1/Xiap/Jun/Hif1a/Nono/Ptk2b/F2r/Map3k11/Bcl2l1/Ubb/Agrn/Atf4/Kras/Hsp90ab1/Casp8/Bax/Ncf2/Il1b	31	Region cluster 1
GO:0001666	response to hypoxia	26/1040	233/28891	3.64566e-07	3.00799e-06	Ager/Cav1/Vegfa/Cybb/Ucp2/Plat/Rgcc/Zfas1/Gnb1/Cd38/Ece1/Eng/Aqp1/Adrb2/Epas1/Hmox1/Hif1a/Cpeb1/Rtn4/Tek/Eno1/Flt1/Eno1b/Rock2/Akt1/Ddah1	26	Region cluster 1
GO:0071709	membrane assembly	12/1040	54/28891	3.77379e-07	3.10373e-06	S100a10/Cav1/Psap/Emp2/Cav2/Sptbn1/Ugcg/Chmp4b/Rftn1/Chmp5/Banf1/Pacsin2	12	Region cluster 1
GO:0034109	homotypic cell-cell adhesion	15/1040	86/28891	3.98486e-07	3.26237e-06	Ccl5/Plek/Plaur/Ppia/Prkcd/Cd9/Ptpn6/Jup/Lyn/Jak1/F11r/Tspan9/Fermt3/Pdgfra/Sh2b3	15	Region cluster 1
GO:0032963	collagen metabolic process	18/1040	123/28891	4.42474e-07	3.60606e-06	Ctss/Vim/Rap1a/Ager/Rgcc/Adam15/Id1/Eng/Prkcd/Prdx5/Itgb1/Vsir/Pdgfb/Serpine1/Hif1a/F2r/Ccl2/Fn1	18	Region cluster 1
GO:0033028	myeloid cell apoptotic process	11/1040	46/28891	5.23703e-07	4.23602e-06	Ccl5/Fcer1g/Pik3cd/Arf6/Itgam/Kitl/Cd44/Ccr5/Itpkb/Maea/Mif	11	Region cluster 1
GO:0050803	regulation of synapse structure or activity	31/1040	317/28891	5.50405e-07	4.44532e-06	Srgn/Cdc42/Cfl1/Actr3/Adgre5/Sparc/Marcks/Hspa8/Tubb5/App/Actr2/Arf6/Shank3/Fyn/Sema3f/Rhoa/Ywhaz/Hnrnpm/Itgb1/Arhgef15/Numb/Adgrl2/Sema4d/Ptk2b/Hnrnpk/Agrn/Rhob/Eif4g1/Rock2/Akt1/Nedd9	31	Region cluster 1
GO:0007034	vacuolar transport	21/1040	165/28891	5.53068e-07	4.46014e-06	Igtp/Grn/Psap/Laptm5/Hspa8/Lamp1/Irgm1/M6pr/Rab7/Gcc2/Leprot/Rab12/Stx7/Rhob/Arf1/Tmem50a/Chmp4b/Chmp5/Dtx3l/Irgm2/Ndfip2	21	Region cluster 1
GO:0045444	fat cell differentiation	28/1040	270/28891	5.95155e-07	4.7781e-06	Plac8/Adgrf5/Vegfa/Itga6/Psmb8/Adrb2/Pim1/Zfp36l2/Ccnd1/Gata2/Klf4/Gpx1/Grk5/Nr4a1/Id2/Stk4/Plcb1/Smad6/Osbpl8/Ap1s2/Fermt2/Zfp36/Pdgfra/Trib2/Zbtb7a/Akt1/Lrrc8c/Wwtr1	28	Region cluster 1
GO:1904035	regulation of epithelial cell apoptotic process	18/1040	129/28891	9.07545e-07	7.12674e-06	Ager/Cdh5/Ramp2/Itga4/Rgcc/Id1/Hmox1/Cflar/Gata2/Serpine1/Tek/Tnfaip3/Stk4/Lims1/Icam1/Zfp36/Bax/Ecscr	18	Region cluster 1
GO:0039531	regulation of cytoplasmic pattern recognition receptor signaling pathway	15/1040	92/28891	9.80041e-07	7.6183e-06	Gbp2/Cav1/Igtp/Hspa8/Trim30a/Rsad2/Irgm1/Cd36/Gbp5/Ptpn22/Rtn4/Tnfaip3/Zc3hav1/Peli1/Irgm2	15	Region cluster 1
GO:0035162	embryonic hemopoiesis	9/1040	32/28891	1.30254e-06	9.82742e-06	Vegfa/Kit/Gata2/Kitl/Hif1a/Stk4/Atf4/Sh2b3/Lmo2	9	Region cluster 1
GO:0032886	regulation of microtubule-based process	27/1040	265/28891	1.32663e-06	9.98122e-06	Cav1/Cdh5/Rac1/Gda/Lamp1/Anxa5/Stmn1/Cltc/Rhoa/Rps3/Macf1/Pdcd6ip/Sgk1/Ripor2/Agrn/Git1/Mapre1/Dync1h1/Bicd2/Rock2/Chmp4b/Chmp5/Stmn2/Plk2/Ccnl1/Cyld/Arhgef7	27	Region cluster 1
GO:0002437	inflammatory response to antigenic stimulus	16/1040	107/28891	1.42387e-06	1.06681e-05	H2-D1/H2-Q7/Fcer1g/H2-K1/H2-Q6/Hmgb2/H2-T22/H2-T23/Serpinb9/Lilrb4a/Spn/H2-Q4/Gpx1/Icam1/Cd68/Psma1	16	Region cluster 1
GO:0044091	membrane biogenesis	12/1040	61/28891	1.52004e-06	1.13571e-05	S100a10/Cav1/Psap/Emp2/Cav2/Sptbn1/Ugcg/Chmp4b/Rftn1/Chmp5/Banf1/Pacsin2	12	Region cluster 1
GO:0031638	zymogen activation	13/1040	72/28891	1.56397e-06	1.1653e-05	S100a10/Plaur/Plat/Vsir/Serpine1/Eno1/Pycard/Eno1b/Casp8/Furin/Bak1/Ctsz/Plgrkt	13	Region cluster 1
GO:0048010	vascular endothelial growth factor receptor signaling pathway	11/1040	51/28891	1.58581e-06	1.17831e-05	Vegfa/Ptpn1/Pdgfb/Hif1a/Ptk2b/Prkd2/Tek/Clec14a/Ccl2/Flt1/Tmem204	11	Region cluster 1
GO:0051402	neuron apoptotic process	33/1040	369/28891	1.78522e-06	1.30311e-05	Coro1a/Ager/Cdc42/Vegfa/Ucp2/Grn/Nes/Mcl1/Itga1/App/Gapdh/Hmox1/Fyn/Rhoa/Ccnd1/Xiap/Jun/Gpx1/Hif1a/Nono/Ptk2b/F2r/Map3k11/Bcl2l1/Ubb/Agrn/Atf4/Kras/Hsp90ab1/Casp8/Bax/Ncf2/Il1b	33	Region cluster 1
GO:0006605	protein targeting	29/1040	303/28891	1.95332e-06	1.42004e-05	Gbp2/Actr3/Rtp4/Igtp/Laptm5/Hspa8/Hspa5/Arpc2/Rab8b/Ywhab/Irgm1/Gbp5/Itgam/Fyn/Ywhaz/M6pr/Ywhae/Rab7/Myo1c/Macf1/Ssr3/Gcc2/Ccl2/Rpl11/Chmp4b/Edem1/Zdhhc18/Irgm2/Ywhag	29	Region cluster 1
GO:0032411	positive regulation of transporter activity	18/1040	136/28891	1.9833e-06	1.43602e-05	Ctss/Ager/Atp1b3/Cfl1/Prkcd/Calm1/Adrb2/Calm2/Shank3/Cox17/Ccl2/Plcb1/Ikbkb/Ccr2/Pkd2/Dnm2/Stim2/Glrx	18	Region cluster 1
GO:0010038	response to metal ion	30/1040	320/28891	2.00288e-06	1.44826e-05	B2m/Clic4/Cav1/Xdh/Akap5/App/Calm1/Crip1/Anxa5/Aqp1/Calm2/Hmox1/Alox5ap/Glud1/Jun/Lck/Id2/Rasgrp2/Itpkb/Slc25a24/Fos/Adam9/Wnk1/Mapk3/Fn1/Hnrnpa1/Pkd2/Tcirg1/S100a16/Akt1	30	Region cluster 1
GO:0031640	killing of cells of another organism	16/1040	110/28891	2.07272e-06	1.49474e-05	Gbp2/Gzmb/Gbp7/Gbp3/Igtp/Gzma/Cxcl10/Lgals3/Gapdh/Gbp5/Hmgn2/Bcl2l1/Rpl30/Cxcl9/Irgm2/Ncf1	16	Region cluster 1
GO:0141061	disruption of cell in another organism	16/1040	110/28891	2.07272e-06	1.49474e-05	Gbp2/Gzmb/Gbp7/Gbp3/Igtp/Gzma/Cxcl10/Lgals3/Gapdh/Gbp5/Hmgn2/Bcl2l1/Rpl30/Cxcl9/Irgm2/Ncf1	16	Region cluster 1
GO:0048864	stem cell development	15/1040	98/28891	2.23542e-06	1.59711e-05	Cdc42/Cfl1/Ptprc/Sema7a/Sema3c/Sema3f/Kitl/Sema4d/Hif1a/Efnb1/Sema3g/Coro1c/Mapk3/Fn1/Anxa6	15	Region cluster 1
GO:0046718	symbiont entry into host cell	15/1040	99/28891	2.54785e-06	1.7965e-05	Ifitm3/Ly6e/Cav1/Trim30a/Ifitm2/Cav2/Grk2/Cd74/Trim25/Trim21/Trim12c/Snx3/Hyal2/Trim30d/Furin	15	Region cluster 1
GO:0048588	developmental cell growth	28/1040	291/28891	2.63222e-06	1.84873e-05	Actr3/Vegfa/Eif4g2/Bmpr2/Itga4/Sema7a/Sema3c/App/Csf1r/Sema3f/Itgb1/Rpl4/Sema4d/Hnrnpk/Rtn4/Macf1/Ist1/Itsn2/Ifrd1/Ccr5/Sema3g/Sh3glb1/Fn1/Tnfrsf12a/Jade2/Hsp90ab1/Spag9/Dnm2	28	Region cluster 1
GO:0002526	acute inflammatory response	18/1040	139/28891	2.72591e-06	1.90213e-05	Ccl5/H2-D1/H2-Q7/Fcer1g/H2-K1/H2-Q6/Saa3/H2-T22/H2-T23/Serpinb9/Spn/Alox5ap/H2-Q4/Ccr5/Icam1/Fn1/Il1b/Prcp	18	Region cluster 1
GO:0006911	phagocytosis, engulfment	12/1040	65/28891	3.07892e-06	2.12371e-05	Ager/Fcer1g/Cdc42/Itgb2/Rac1/Bin2/Cd36/Itgam/Gata2/Myh9/Msr1/Sirpa	12	Region cluster 1
GO:0003007	heart morphogenesis	28/1040	294/28891	3.21091e-06	2.21191e-05	Cdc42/S1pr1/Ly6e/Fkbp1a/Tmem100/Vegfa/Rac1/Bmpr2/Foxf1/Adam15/Emp2/Sema3c/Eng/Heg1/Pim1/Acvrl1/Jun/Hif1a/Rtn4/Tek/Id2/Smad6/Zmiz1/Gng5/Pkd2/Adgrg6/Tbx2/Dlc1	28	Region cluster 1
GO:0031113	regulation of microtubule polymerization	11/1040	55/28891	3.49302e-06	2.37288e-05	Cav1/Cdh5/Rac1/Gda/Stmn1/Rps3/Sgk1/Git1/Mapre1/Stmn2/Arhgef7	11	Region cluster 1
GO:0051353	positive regulation of oxidoreductase activity	11/1040	55/28891	3.49302e-06	2.37288e-05	Lgals9/Gnai2/Cyba/Scarb1/Ptk2b/Cox17/Nod1/Kras/Nus1/Akt1/Il1b	11	Region cluster 1
GO:0031529	ruffle organization	11/1040	56/28891	4.20633e-06	2.82538e-05	Cav1/Plek/Rac1/Pfn1/Csf1r/Arf6/Rhog/Coro1b/Icam1/Coro1c/Tcirg1	11	Region cluster 1
GO:0032069	regulation of nuclease activity	8/1040	28/28891	4.4883e-06	2.98869e-05	Hmgb2/Gzma/Prkcd/Oasl2/Rps3/Pde3a/Akt1/Oas1a	8	Region cluster 1
GO:0090398	cellular senescence	14/1040	91/28891	4.54865e-06	3.02513e-05	B2m/Cav1/Nampt/Prkcd/Cdkn1a/Ybx1/Id2/Spi1/Zmiz1/Cdk6/Kras/Plk2/Tbx2/Mif	14	Region cluster 1
GO:0071496	cellular response to external stimulus	30/1040	335/28891	5.05278e-06	3.31135e-05	Cav1/Ptprc/Itga6/Rac1/Itga4/Hspa5/Aqp1/Cdkn1a/Arhgdia/Pim1/Ripor1/Sipa1/Plec/Prkch/Ywhaz/Plin2/Jun/F11r/Ripor2/Gsdmd/Ralb/Atf4/Fos/Eif4g1/Mapk3/Sh3glb1/Cd68/Klf10/Akt1/Ywhag	30	Region cluster 1
GO:1903522	regulation of blood circulation	26/1040	268/28891	5.102e-06	3.33954e-05	Ager/Hopx/Cav1/Bmpr2/Cd38/App/Calm1/Grk2/Adrb2/Ace/Add3/Calm2/Epas1/Rhoa/Jup/Hbegf/Pdgfb/Hif1a/F2r/Atp2b1/Agrn/Icam1/Smad6/Sri/Akt1/Pde4b	26	Region cluster 1
GO:0141084	inflammasome-mediated signaling pathway	10/1040	47/28891	5.39078e-06	3.51576e-05	Gbp2/Igtp/Hspa8/Trim30a/Irgm1/Cd36/Gbp5/Ptpn22/Pycard/Irgm2	10	Region cluster 1
GO:1905952	regulation of lipid localization	21/1040	190/28891	5.49217e-06	3.57755e-05	Cav1/Anxa2/Ehd1/Prkcd/Hilpda/Nfkbia/Cd36/Scarb1/Plin2/Tspo/Msr1/Prelid1/Pltp/Osbpl8/Spp1/Furin/Nus1/Akt1/Ldlrap1/Mif/Il1b	21	Region cluster 1
GO:0033032	regulation of myeloid cell apoptotic process	9/1040	38/28891	6.23337e-06	4.00229e-05	Ccl5/Fcer1g/Pik3cd/Kitl/Cd44/Ccr5/Itpkb/Maea/Mif	9	Region cluster 1
GO:0010821	regulation of mitochondrion organization	18/1040	148/28891	6.69562e-06	4.28886e-05	Igtp/Plaur/Irgm1/Tnfsf10/Tspo/Gpx1/Hif1a/Bcl2l1/Prelid1/Ier3/Pycard/Sh3glb1/Bax/Bak1/Akt1/Irgm2/Rap1gds1/Plscr3	18	Region cluster 1
GO:0071456	cellular response to hypoxia	16/1040	121/28891	7.34253e-06	4.65892e-05	Vegfa/Cybb/Rgcc/Zfas1/Gnb1/Aqp1/Adrb2/Epas1/Hif1a/Cpeb1/Rtn4/Eno1/Eno1b/Rock2/Akt1/Ddah1	16	Region cluster 1
GO:0061298	retina vasculature development in camera-type eye	8/1040	30/28891	7.92792e-06	5.0009e-05	Col4a1/Clic4/Bmpr2/Acvrl1/Arhgef15/Pdgfb/Hif1a/Pdgfra	8	Region cluster 1
GO:0044406	adhesion of symbiont to host	6/1040	15/28891	8.1187e-06	5.08995e-05	Gbp2/Gbp7/Gbp3/Gbp6/Scarb1/Icam1	6	Region cluster 1
GO:0070269	pyroptotic inflammatory response	10/1040	50/28891	9.6976e-06	6.01162e-05	Gbp2/Gzmb/Gbp3/Gzma/Zbp1/Gbp5/Trim21/Pycard/Gsdmd/Casp8	10	Region cluster 1
GO:0030212	hyaluronan metabolic process	9/1040	40/28891	9.80125e-06	6.04803e-05	Lyve1/Cltc/Cemip2/Pdgfb/Cd44/Nfkb1/Hyal2/Ccnd3/Il1b	9	Region cluster 1
GO:0043112	receptor metabolic process	13/1040	85/28891	1.05824e-05	6.4855e-05	Nsg1/Anxa2/Laptm5/Ece1/Ptpn1/Ctsd/Agrn/Git1/Vamp3/Sh3glb1/Chmp5/Dtx3l/Furin	13	Region cluster 1
GO:0150076	neuroinflammatory response	13/1040	85/28891	1.05824e-05	6.4855e-05	Ager/Tyrobp/Grn/Nampt/App/Csf1r/Itgam/Itgb1/Tnfrsf1b/Jun/Ctsc/Cd200/Il1b	13	Region cluster 1
GO:0090559	regulation of membrane permeability	12/1040	73/28891	1.07904e-05	6.54596e-05	Rasip1/Laptm5/Heg1/Gimap5/Pdcd6ip/F11r/Bcl2l1/Ier3/Sh3glb1/Bax/Bak1/Vdac2	12	Region cluster 1
GO:0140894	endolysosomal toll-like receptor signaling pathway	10/1040	51/28891	1.16761e-05	7.03569e-05	Cav1/Irf1/Rsad2/Ptpn22/Rtn4/Tnfaip3/Havcr2/Rftn1/Peli1/Oas1a	10	Region cluster 1
GO:0051259	protein complex oligomerization	25/1040	264/28891	1.17094e-05	7.04788e-05	B2m/Samhd1/Tgm2/Isg15/Ehd1/App/Ehd4/Pkm/Gbp5/Cd74/Pxdn/Alox5ap/Vasp/Pdcd6ip/Ripor2/Pycard/Stk4/Gsdmd/Mlkl/Rrm2/Ifih1/Pkd2/Lrrc8c/Mif/Oas1a	25	Region cluster 1
GO:0033006	regulation of mast cell activation involved in immune response	9/1040	41/28891	1.21585e-05	7.28566e-05	Fcer1g/Foxf1/Rac2/Fgr/Ptpn6/Lilrb4a/Hmox1/Lyn/Gata2	9	Region cluster 1
GO:0141085	regulation of inflammasome-mediated signaling pathway	9/1040	41/28891	1.21585e-05	7.28566e-05	Gbp2/Igtp/Hspa8/Trim30a/Irgm1/Cd36/Gbp5/Ptpn22/Irgm2	9	Region cluster 1
GO:0006968	cellular defense response	6/1040	16/28891	1.25937e-05	7.51297e-05	B2m/Clec2d/Lat/Ptk2b/Ccr2/Ncf1	6	Region cluster 1
GO:0072673	lamellipodium morphogenesis	6/1040	16/28891	1.25937e-05	7.51297e-05	Cd44/Coro1b/Wasf2/Abi1/Coro1c/Snx1	6	Region cluster 1
GO:0086103	G protein-coupled receptor signaling pathway involved in heart process	6/1040	16/28891	1.25937e-05	7.51297e-05	Cdc42/Cav1/Gnai2/Rac1/Pde4b/Rap1gds1	6	Region cluster 1
GO:0001763	morphogenesis of a branching structure	24/1040	249/28891	1.2958e-05	7.69614e-05	Col4a1/Clic4/Vegfa/Tgm2/Rasip1/Foxf1/Sema3c/Npnt/Eng/Tie1/Pdgfb/Notch4/Hnrnpk/Cd44/Rtn4/Tek/Flt1/Stk4/Kras/Pdgfra/Ctsz/Pxn/Tbx2/Il1b	24	Region cluster 1
GO:0033572	transferrin transport	5/1040	10/28891	1.29721e-05	7.69614e-05	Cltc/Snx3/Myo1b/Arhgap1/Dnm2	5	Region cluster 1
GO:1903589	positive regulation of blood vessel endothelial cell proliferation involved in sprouting angiogenesis	5/1040	10/28891	1.29721e-05	7.69614e-05	Vegfa/Hmox1/Jcad/Gata2/Ppp1r16b	5	Region cluster 1
GO:0035455	response to interferon-alpha	8/1040	32/28891	1.33646e-05	7.8942e-05	Ifitm3/Bst2/Ifitm2/Ifit2/Tgtp1/Ifi204/Ifit1/Oas1a	8	Region cluster 1
GO:0050770	regulation of axonogenesis	20/1040	186/28891	1.37367e-05	8.09625e-05	Vim/Actr3/Vegfa/Eif4g2/Bmpr2/Sema7a/Sema3c/Sema3f/Rpl4/Sema4d/Rtn4/Macf1/Ist1/Ifrd1/Ccr5/Plxna2/Sema3g/Thy1/Fn1/Tnfrsf12a	20	Region cluster 1
GO:0010762	regulation of fibroblast migration	10/1040	52/28891	1.39927e-05	8.19335e-05	Ager/Actr3/Rac1/Aqp1/Akap12/Itgb1/Pdgfb/Hyal2/Coro1c/Akt1	10	Region cluster 1
GO:0034405	response to fluid shear stress	7/1040	24/28891	1.55184e-05	8.99868e-05	Klf2/Plec/Klf4/Ptk2b/Spp1/Pkd2/Akt1	7	Region cluster 1
GO:0046785	microtubule polymerization	13/1040	88/28891	1.55696e-05	8.9993e-05	Cav1/Cdh5/Rac1/Gda/Stmn1/Rps3/Nde1/Sgk1/Git1/Mapre1/Stmn2/Arhgef7/Map4	13	Region cluster 1
GO:0090594	inflammatory response to wounding	8/1040	33/28891	1.70864e-05	9.7712e-05	Grn/Ptpn6/Hmox1/Hif1a/F2r/Cd44/Git1/Ccr2	8	Region cluster 1
GO:0030198	extracellular matrix organization	28/1040	322/28891	1.77409e-05	0.000101132	Ctss/Col4a1/Col4a2/Cav1/Ramp2/Anxa2/Foxf1/Rgcc/Ets1/Npnt/Eng/Lgals3/App/Cav2/Lcp1/Pxdn/Tie1/Cflar/Spock2/Itgb1/Tnfrsf1b/Col4a3/Pmp22/Col4a4/Tgfbi/Fn1/Pdgfra/Dnajb6	28	Region cluster 1
GO:0032964	collagen biosynthetic process	11/1040	65/28891	1.88178e-05	0.000105997	Vim/Rap1a/Ager/Rgcc/Eng/Prdx5/Pdgfb/Serpine1/F2r/Ccl2/Fn1	11	Region cluster 1
GO:0001771	immunological synapse formation	6/1040	17/28891	1.88696e-05	0.000105997	Msn/Lgals3/Havcr2/Git1/Nck2/Nedd9	6	Region cluster 1
GO:0006735	NADH regeneration	6/1040	17/28891	1.88696e-05	0.000105997	Gapdh/Pkm/Pfkp/Eno1/Eno1b/Hk1	6	Region cluster 1
GO:0061621	canonical glycolysis	6/1040	17/28891	1.88696e-05	0.000105997	Gapdh/Pkm/Pfkp/Eno1/Eno1b/Hk1	6	Region cluster 1
GO:0061718	glucose catabolic process to pyruvate	6/1040	17/28891	1.88696e-05	0.000105997	Gapdh/Pkm/Pfkp/Eno1/Eno1b/Hk1	6	Region cluster 1
GO:0071498	cellular response to fluid shear stress	6/1040	17/28891	1.88696e-05	0.000105997	Klf2/Plec/Klf4/Ptk2b/Spp1/Pkd2	6	Region cluster 1
GO:0098792	xenophagy	6/1040	17/28891	1.88696e-05	0.000105997	Igtp/Rnf213/Irgm1/Nod1/Mapk3/Irgm2	6	Region cluster 1
GO:0048732	gland development	37/1040	489/28891	2.0426e-05	0.000113555	Ly6e/Msn/Cav1/Vegfa/Plaur/Tgm2/Foxf1/Psap/Zfas1/Sema3c/Xdh/Cdo1/Arf6/Pkm/Hmox1/Cflar/Ccnd1/Ikzf1/Gata2/Jun/Gpx1/Pdgfb/Hif1a/Notch4/Cd44/Mki67/Rtn4/Tnfaip3/Id2/Lims1/Nfkb1/Mapk3/Pkd2/Pdgfra/Bax/Tbx2/Lims2	37	Region cluster 1
GO:0001796	regulation of type IIa hypersensitivity	8/1040	34/28891	2.16414e-05	0.000119817	H2-D1/H2-Q7/Fcer1g/H2-K1/H2-Q6/H2-T22/H2-T23/H2-Q4	8	Region cluster 1
GO:0001798	positive regulation of type IIa hypersensitivity	8/1040	34/28891	2.16414e-05	0.000119817	H2-D1/H2-Q7/Fcer1g/H2-K1/H2-Q6/H2-T22/H2-T23/H2-Q4	8	Region cluster 1
GO:0002892	regulation of type II hypersensitivity	8/1040	34/28891	2.16414e-05	0.000119817	H2-D1/H2-Q7/Fcer1g/H2-K1/H2-Q6/H2-T22/H2-T23/H2-Q4	8	Region cluster 1
GO:0002894	positive regulation of type II hypersensitivity	8/1040	34/28891	2.16414e-05	0.000119817	H2-D1/H2-Q7/Fcer1g/H2-K1/H2-Q6/H2-T22/H2-T23/H2-Q4	8	Region cluster 1
GO:0042118	endothelial cell activation	5/1040	11/28891	2.30752e-05	0.000125689	Ppia/Cxcl10/Tcim/Acvrl1/Tcf4	5	Region cluster 1
GO:0043320	natural killer cell degranulation	5/1040	11/28891	2.30752e-05	0.000125689	Coro1a/Lgals9/Fcgr4/Nkg7/Lamp1	5	Region cluster 1
GO:0045787	positive regulation of cell cycle	30/1040	365/28891	2.65682e-05	0.000143842	Cdc42/Rpl17/Rgcc/Rab11a/App/Csf1r/Ube2c/Pim1/Rhoa/Ccnd1/Pdgfb/Brca1/Trim21/Id2/Ranbp1/Plcb1/Rrm2/Wnk1/Eif4g1/Dync1h1/Pkd2/Rock2/Ccny/Akt1/Dusp3/Tbx2/Ccnd3/Il1b/Eif4e/Anp32b	30	Region cluster 1
GO:0031109	microtubule polymerization or depolymerization	16/1040	134/28891	2.69972e-05	0.000145311	Cav1/Cdh5/Rac1/Gda/Stmn1/Rhoa/Rps3/Nde1/Sgk1/Nckap5/Git1/Arhgef1/Mapre1/Stmn2/Arhgef7/Map4	16	Region cluster 1
GO:0009394	2'-deoxyribonucleotide metabolic process	9/1040	45/28891	2.70282e-05	0.000145311	Samhd1/Gda/Xdh/Upp1/Cmpk1/Rrm2/Pnp/Cmpk2/Ak2	9	Region cluster 1
GO:0019692	deoxyribose phosphate metabolic process	9/1040	45/28891	2.70282e-05	0.000145311	Samhd1/Gda/Xdh/Upp1/Cmpk1/Rrm2/Pnp/Cmpk2/Ak2	9	Region cluster 1
GO:0140632	canonical inflammasome complex assembly	9/1040	45/28891	2.70282e-05	0.000145311	Igtp/Hspa8/Trim30a/Irgm1/Cd36/Gbp5/Ptpn22/Pycard/Irgm2	9	Region cluster 1
GO:0001794	type IIa hypersensitivity	8/1040	35/28891	2.71721e-05	0.000145648	H2-D1/H2-Q7/Fcer1g/H2-K1/H2-Q6/H2-T22/H2-T23/H2-Q4	8	Region cluster 1
GO:0002445	type II hypersensitivity	8/1040	35/28891	2.71721e-05	0.000145648	H2-D1/H2-Q7/Fcer1g/H2-K1/H2-Q6/H2-T22/H2-T23/H2-Q4	8	Region cluster 1
GO:0021700	developmental maturation	31/1040	389/28891	3.55114e-05	0.000184831	S1pr1/Klf2/Cdh5/Vegfa/Rac1/Pfn1/Akap5/App/Epas1/Rhoa/Ywhaz/Gata2/Arhgef15/Pdgfb/Sema4d/Hif1a/Ptk2b/Hnrnpk/Pmp22/H3f3a/Id2/Sox18/Rab32/Plcb1/Atp6v1a/Pde3a/Ptbp3/Rock2/Zbtb7a/Akt1/Maea	31	Region cluster 1
GO:2000177	regulation of neural precursor cell proliferation	16/1040	137/28891	3.55468e-05	0.000184837	Vegfa/Gnai2/Nes/Ctnna1/Rhoa/Itgb1/Lyn/Gata2/Hif1a/Id2/Ccr5/Lims1/Rapgef1/Gng5/Lims2/Il1b	16	Region cluster 1
GO:0097006	regulation of plasma lipoprotein particle levels	11/1040	70/28891	3.86194e-05	0.000197384	Anxa2/Pla2g7/Ehd1/Cd36/Scarb1/Gpihbp1/Msr1/Hnrnpk/Pltp/Arf1/Ldlrap1	11	Region cluster 1
GO:0016236	macroautophagy	24/1040	268/28891	4.31359e-05	0.000218191	Lrba/Igtp/Rnf213/Calm1/Irgm1/Adrb2/Hmox1/Rab7/Hif1a/Ctsd/Efnb1/Pdcd6ip/Nod1/Ralb/Rab12/Stx12/Mapk3/Sh3glb1/Chmp4b/Chmp5/Sptlc2/Tcirg1/Rab1a/Irgm2	24	Region cluster 1
GO:1905144	response to acetylcholine	9/1040	48/28891	4.64364e-05	0.000233788	Ly6c1/Ly6a/Ly6c2/Ly6e/Gnai2/Ly6i/Tspo/Plcb1/Rock2	9	Region cluster 1
GO:0062098	regulation of programmed necrotic cell death	7/1040	28/28891	4.68063e-05	0.00023521	Cav1/Zbp1/Cflar/Tspo/Casp8/Cyld/Peli1	7	Region cluster 1
GO:0034250	positive regulation of amide metabolic process	18/1040	171/28891	4.83045e-05	0.000242513	Vim/Eif4g2/Prkcd/Ybx1/Pkm/Prkch/Rpl5/Eef2/Ptk2b/Cpeb1/Eif4g1/Mapk3/Gsap/Rock2/Nck2/Eif5a/Eif6/Csde1	18	Region cluster 1
GO:0019216	regulation of lipid metabolic process	31/1040	398/28891	5.4581e-05	0.000271745	Adgrf5/Cav1/Hpgd/Rnf213/Psap/Fgr/Prkcd/Gimap5/Cd74/Scarb1/Capn2/Kit/Lyn/Tspo/Elovl5/Pdgfb/Daglb/Ppp2r5a/Brca1/Tek/Id2/Flt1/Nfkb1/Arf1/Sh3glb1/Pdgfra/Cnep1r1/Eif6/Akt1/Dgkz/Il1b	31	Region cluster 1
GO:0043954	cellular component maintenance	12/1040	86/28891	5.84723e-05	0.00028978	Cfl1/Grn/Itga3/App/Csf1r/Arf6/Fyn/Itgb1/F2r/Fermt2/Dgkz/Nedd9	12	Region cluster 1
GO:0060292	long-term synaptic depression	8/1040	39/28891	6.25223e-05	0.000307306	Ager/Cd38/Shank3/Pirb/Ptk2b/Bcl2l1/Arf1/Plk2	8	Region cluster 1
GO:0034103	regulation of tissue remodeling	12/1040	87/28891	6.56332e-05	0.000321424	S1pr1/Vegfa/Fcgr4/Cd38/Csf1r/Cldn18/Klf6/Inpp5d/Spp1/Rock2/Car2/Tmbim1	12	Region cluster 1
GO:0051653	spindle localization	10/1040	62/28891	6.86978e-05	0.000336126	Cfl1/Actr3/Actr2/Itgb1/Nde1/Myh9/Kpnb1/Mapre1/Dync1h1/Map4	10	Region cluster 1
GO:0071692	protein localization to extracellular region	33/1040	441/28891	6.94805e-05	0.000339648	Ccl5/Plek/Ucp2/Rac1/Ppia/Psap/Cd38/Rab8b/Akap5/Rsad2/Anxa5/Arf6/M6pr/Glud1/Myh9/Cavin1/Hif1a/F2r/Nrros/Prkar1a/Gsdmd/Plcb1/Rab12/Tmem167/Sri/Cd200/Arf1/Nadk/Adam9/Tcirg1/Rap1gds1/Ube2q1/Il1b	33	Region cluster 1
GO:0061351	neural precursor cell proliferation	21/1040	225/28891	7.03388e-05	0.000343532	Vegfa/Grn/Gnai2/Nes/Ctnna1/Shank3/Rhoa/Itgb1/Lyn/Gata2/Nde1/Numb/Hif1a/Daglb/Id2/Ccr5/Lims1/Rapgef1/Gng5/Lims2/Il1b	21	Region cluster 1
GO:0002577	regulation of antigen processing and presentation	6/1040	21/28891	7.31149e-05	0.0003558	Tap2/Cd74/Pycard/Tapbpl/Nod1/Cd68	6	Region cluster 1
GO:0001778	plasma membrane repair	7/1040	30/28891	7.55731e-05	0.000365123	S100a10/Anxa2/Ahnak/Myh9/Chmp4b/Chmp5/Anxa6	7	Region cluster 1
GO:0045730	respiratory burst	7/1040	30/28891	7.55731e-05	0.000365123	Cybb/Grn/Rac1/Rac2/Cyba/Ncf2/Ncf1	7	Region cluster 1
GO:0097205	renal filtration	7/1040	30/28891	7.55731e-05	0.000365123	Adgrf5/Itga3/Emp2/Cyba/Aqp1/Pdgfb/F2r	7	Region cluster 1
GO:0097300	programmed necrotic cell death	9/1040	51/28891	7.64792e-05	0.000368509	Cav1/Zbp1/Cflar/Tspo/Mlkl/Casp8/Bax/Cyld/Peli1	9	Region cluster 1
GO:0030900	forebrain development	32/1040	425/28891	7.9222e-05	0.00037935	B2m/Tyrobp/Rac1/Tubb2a/Sema7a/App/Aqp1/Csf1r/Itgam/Shank3/Fyn/Rhoa/Ikzf1/Ywhae/Gata2/Nde1/Numb/Hif1a/Hnrnpk/Rtn4/Sun1/Crk/Id2/Ubb/Plcb1/Zmiz1/Coro1c/Kras/Bax/Dlc1/Arid1a/Rapgef2	32	Region cluster 1
GO:0006869	lipid transport	33/1040	445/28891	8.2555e-05	0.000394959	Cav1/Anxa2/Psap/Slco2a1/Prkcd/Nfkbia/Ace/Slco3a1/Cd36/Scarb1/Plin2/Gpihbp1/Pitpnc1/Tspo/Msr1/Prelid1/Ugcg/Atp8b2/Pitpna/Esyt1/Pltp/Stx12/Osbpl8/Spp1/Furin/Slc43a3/Nus1/Gltp/Akt1/Ldlrap1/Mif/Plscr3/Il1b	33	Region cluster 1
GO:0010586	miRNA metabolic process	13/1040	104/28891	9.34377e-05	0.000441534	Ets1/App/Lilrb4a/Gata2/Klf4/Jun/Pdgfb/Hif1a/Spi1/Nfkb1/Smad6/Elob/Fos	13	Region cluster 1
GO:0042982	amyloid precursor protein metabolic process	11/1040	77/28891	9.48525e-05	0.000446263	Ager/Nsg1/Tmcc2/Itm2b/App/Lyn/Rtn4/Adam9/Gsap/Rock2/Ldlrap1	11	Region cluster 1
GO:0002269	leukocyte activation involved in inflammatory response	9/1040	53/28891	0.000104462	0.000489335	Ager/Tyrobp/Grn/Nampt/App/Csf1r/Itgam/Jun/Ctsc	9	Region cluster 1
GO:0009306	protein secretion	32/1040	434/28891	0.000116817	0.000546262	Ccl5/Plek/Ucp2/Rac1/Ppia/Psap/Cd38/Rab8b/Akap5/Rsad2/Anxa5/Arf6/M6pr/Glud1/Myh9/Cavin1/Hif1a/F2r/Prkar1a/Gsdmd/Plcb1/Rab12/Tmem167/Sri/Cd200/Arf1/Nadk/Adam9/Tcirg1/Rap1gds1/Ube2q1/Il1b	32	Region cluster 1
GO:0071214	cellular response to abiotic stimulus	27/1040	340/28891	0.000117141	0.000546828	Cav1/Rac1/Actb/Prkcd/Crip1/Aqp1/Cdkn1a/Arhgdia/N4bp1/Sipa1/Plec/Serpinb6b/Brca1/F11r/Bcl2l1/Ripor2/Pycard/Scnn1g/Rhob/Hyal2/Wnk1/Pkd2/Bax/Bak1/Akt1/Lrrc8c/Rcsd1	27	Region cluster 1
GO:0104004	cellular response to environmental stimulus	27/1040	340/28891	0.000117141	0.000546828	Cav1/Rac1/Actb/Prkcd/Crip1/Aqp1/Cdkn1a/Arhgdia/N4bp1/Sipa1/Plec/Serpinb6b/Brca1/F11r/Bcl2l1/Ripor2/Pycard/Scnn1g/Rhob/Hyal2/Wnk1/Pkd2/Bax/Bak1/Akt1/Lrrc8c/Rcsd1	27	Region cluster 1
GO:0031099	regeneration	17/1040	167/28891	0.000117416	0.000547163	Hopx/Grn/Cd9/Cdkn1a/Ace/Pkm/Hmox1/Cflar/Ccnd1/Klf4/Jun/Gpx1/Serpine1/Rtn4/Ifrd1/Thy1/Ptgfrn	17	Region cluster 1
GO:0042255	ribosome assembly	10/1040	66/28891	0.000118396	0.000550777	Rps25/Fau/Rpl5/Rpl6/Rps5/Rpl11/Eif6/Rpl23a/Rpsa/Rpl24	10	Region cluster 1
GO:0035592	establishment of protein localization to extracellular region	32/1040	435/28891	0.000121856	0.000563952	Ccl5/Plek/Ucp2/Rac1/Ppia/Psap/Cd38/Rab8b/Akap5/Rsad2/Anxa5/Arf6/M6pr/Glud1/Myh9/Cavin1/Hif1a/F2r/Prkar1a/Gsdmd/Plcb1/Rab12/Tmem167/Sri/Cd200/Arf1/Nadk/Adam9/Tcirg1/Rap1gds1/Ube2q1/Il1b	32	Region cluster 1
GO:0071800	podosome assembly	6/1040	23/28891	0.000127879	0.000588791	Msn/Hck/Arpc2/Lcp1/Bin2/Rhoa	6	Region cluster 1
GO:0030213	hyaluronan biosynthetic process	5/1040	15/28891	0.000132968	0.000607033	Cltc/Pdgfb/Nfkb1/Ccnd3/Il1b	5	Region cluster 1
GO:0034350	regulation of glial cell apoptotic process	5/1040	15/28891	0.000132968	0.000607033	Prkcd/Prkch/Cers6/Akap12/Pmp22	5	Region cluster 1
GO:0043331	response to dsRNA	10/1040	67/28891	0.000134728	0.000614027	Cav1/Stat1/Nfkbia/Zc3hav1/Ralb/Nfkb1/Ifih1/Mapk3/Rftn1/Peli1	10	Region cluster 1
GO:0071248	cellular response to metal ion	18/1040	187/28891	0.000153284	0.000693901	B2m/Clic4/Akap5/Aqp1/Hmox1/Alox5ap/Jun/Id2/Rasgrp2/Itpkb/Slc25a24/Fos/Wnk1/Mapk3/Fn1/Hnrnpa1/Pkd2/Akt1	18	Region cluster 1
GO:0019076	viral release from host cell	6/1040	24/28891	0.000165333	0.000740356	Cav2/Rab7/Trim25/Ist1/Chmp4b/Chmp5	6	Region cluster 1
GO:0035891	exit from host cell	6/1040	24/28891	0.000165333	0.000740356	Cav2/Rab7/Trim25/Ist1/Chmp4b/Chmp5	6	Region cluster 1
GO:0150105	protein localization to cell-cell junction	6/1040	24/28891	0.000165333	0.000740356	Actg1/Cdh5/Pecam1/Actb/Jak1/F11r	6	Region cluster 1
GO:2000773	negative regulation of cellular senescence	6/1040	24/28891	0.000165333	0.000740356	Nampt/Ybx1/Cdk6/Plk2/Tbx2/Mif	6	Region cluster 1
GO:0141060	disruption of anatomical structure in another organism	16/1040	156/28891	0.000168867	0.000754926	Gbp2/Gzmb/Gbp7/Gbp3/Igtp/Gzma/Cxcl10/Lgals3/Gapdh/Gbp5/Hmgn2/Bcl2l1/Rpl30/Cxcl9/Irgm2/Ncf1	16	Region cluster 1
GO:0043303	mast cell degranulation	10/1040	69/28891	0.000173138	0.000772739	Fcer1g/Foxf1/Rac2/Fgr/Lat/Hmox1/Kit/Ywhaz/Lyn/Gata2	10	Region cluster 1
GO:0009612	response to mechanical stimulus	18/1040	189/28891	0.000175205	0.000781316	Cav1/Rac1/Aqp1/Nfkbia/Arhgdia/Plec/Shank3/Fyn/Kit/Jup/Jun/Lck/F11r/Ripor2/Nfkb1/Fos/Pkd2/Akt1	18	Region cluster 1
GO:0045727	positive regulation of translation	15/1040	141/28891	0.000178318	0.000791266	Vim/Eif4g2/Ybx1/Pkm/Prkch/Rpl5/Eef2/Ptk2b/Cpeb1/Eif4g1/Mapk3/Nck2/Eif5a/Eif6/Csde1	15	Region cluster 1
GO:0006403	RNA localization	17/1040	173/28891	0.000180418	0.00079849	Ybx1/Slbp/Hnrnpa2b1/Cpeb1/Srsf3/Kpnb1/Hnrnpa3/Sem1/Wnk1/Zfp36/Hnrnpab/Hnrnpa1/Bicd2/Rftn1/Dcp2/Ran/Cct2	17	Region cluster 1
GO:0032781	positive regulation of ATP-dependent activity	8/1040	45/28891	0.000180983	0.00079849	Atp1b3/Pfn1/Adrb2/Tor1aip2/Zc3hav1/Dnm2/Tor1aip1/Dnajc9	8	Region cluster 1
GO:0043550	regulation of lipid kinase activity	8/1040	45/28891	0.000180983	0.00079849	Fgr/Lyn/Ppp2r5a/Tek/Flt1/Sh3glb1/Pdgfra/Dgkz	8	Region cluster 1
GO:1905145	cellular response to acetylcholine	8/1040	45/28891	0.000180983	0.00079849	Ly6c1/Ly6a/Ly6c2/Ly6e/Gnai2/Ly6i/Plcb1/Rock2	8	Region cluster 1
GO:0001503	ossification	34/1040	484/28891	0.000182735	0.000804899	Srgn/S1pr1/Vegfa/Clic1/Bmpr2/Isg15/Fgr/Id1/Npnt/Rsad2/Csf1r/Adrb2/Ifi204/Rhoa/Sema4d/H3f3b/Hif1a/Ptk2b/H3f3a/Id3/Id2/Atp2b1/Ccr1/Smad6/Git1/Atf4/Spp1/Fermt2/Mapk3/Cdk6/Tcirg1/Klf10/Akt1/Wwtr1	34	Region cluster 1
GO:0061383	trabecula morphogenesis	9/1040	57/28891	0.000186486	0.00082008	S1pr1/Fkbp1a/Vegfa/Eng/Heg1/Rhoa/Sema4d/Tek/Adgrg6	9	Region cluster 1
GO:0043312	neutrophil degranulation	5/1040	16/28891	0.000187684	0.000821326	Itgb2/Anxa3/Itgam/Myo1f/Spi1	5	Region cluster 1
GO:0141086	negative regulation of inflammasome-mediated signaling pathway	5/1040	16/28891	0.000187684	0.000821326	Igtp/Hspa8/Trim30a/Irgm1/Irgm2	5	Region cluster 1
GO:0002534	cytokine production involved in inflammatory response	10/1040	70/28891	0.000195558	0.000854398	Ido1/Lilrb4a/Gbp5/Hif1a/Pycard/Sirpa/Il17ra/Pld4/Gpsm3/Rap1gds1	10	Region cluster 1
GO:0072001	renal system development	27/1040	352/28891	0.000206186	0.000899371	Col4a1/Vegfa/Invs/Foxf1/Psap/Itga3/Npnt/Stat1/Aqp1/Ace/Cflar/Rhoa/Pdgfb/Cd44/Col4a3/Tek/Id3/Hs2st1/Id2/Col4a4/Smad6/Spp1/Efnb2/Pkd2/Pdgfra/Bax/Wwtr1	27	Region cluster 1
GO:0044090	positive regulation of vacuole organization	6/1040	25/28891	0.000210948	0.000915694	Igtp/Grn/Irgm1/Ralb/Sh3glb1/Irgm2	6	Region cluster 1
GO:0002347	response to tumor cell	8/1040	46/28891	0.000212235	0.00091757	Nkg7/Laptm5/Adam15/Klf4/Havcr2/Spi1/Cd274/Pvr	8	Region cluster 1
GO:0071404	cellular response to low-density lipoprotein particle stimulus	7/1040	35/28891	0.000213385	0.00091757	Fcer1g/Itgb2/Cd9/Cd36/Itgb1/Cd68/Akt1	7	Region cluster 1
GO:0008037	cell recognition	16/1040	160/28891	0.000226205	0.000967884	Msn/Cd47/Lgals3/App/Cd9/Cd36/Scarb1/Ywhaz/Rtn4/Havcr2/Sirpa/Git1/Nck2/Vdac2/Cct2/Nedd9	16	Region cluster 1
GO:0030048	actin filament-based movement	14/1040	130/28891	0.000254891	0.0010761	Cav1/Emp2/Myo1g/Jup/Myh9/Myo1f/Wipf1/Myo1c/Wasf2/Myo1b/Sri/Myl6/Pde4b/Fnbp1l	14	Region cluster 1
GO:0034976	response to endoplasmic reticulum stress	22/1040	266/28891	0.000275927	0.00115405	Serinc3/Cav1/Igtp/Marcks/Hspa5/App/Ptpn1/Ccnd1/Jun/Trim25/Nrros/Pmp22/Bcl2l1/Nod1/Atf4/Uggt1/Eif4g1/Usp25/Bax/Nck2/Bak1/Edem1	22	Region cluster 1
GO:0016050	vesicle organization	27/1040	359/28891	0.000282297	0.00117613	Srgn/Coro1a/Sdcbp/S100a10/Rab11a/Cd34/Rab8b/Cav2/Aqp1/Rab7/Agfg1/Rab5c/Pdcd6ip/Snx3/Rab32/Atp6v1a/Rab12/Stx7/Stx12/Vamp3/Ap1s2/Arf1/Coro1c/Chmp4b/Chmp5/Rab1a/Fnbp1l	27	Region cluster 1
GO:0022406	membrane docking	11/1040	87/28891	0.000286906	0.00119256	Plek/Rab8b/Calm1/Cav2/Rab7/Snx3/Esyt1/Ralb/Rab12/Stx7/Stx12	11	Region cluster 1
GO:0042254	ribosome biogenesis	25/1040	322/28891	0.000290404	0.00120524	Mtrex/Rps9/Rps23/Rps25/Fau/Rpl5/Rps11/LTO1/Rpl6/Rps24/Rpl27/Rps17/Rpl7a/Rps5/Rpl11/Rps7/Bysl/Rpl7/Rps16/Ran/Frg1/Eif6/Rpl23a/Rpsa/Rpl24	25	Region cluster 1
GO:0032418	lysosome localization	12/1040	102/28891	0.000305553	0.00125046	Fcer1g/Foxf1/Rac2/Fgr/Lat/Hmox1/Kit/Ywhaz/Lyn/Gata2/Myh9/Spag9	12	Region cluster 1
GO:0097242	amyloid-beta clearance	7/1040	37/28891	0.000306869	0.00125046	Itgb2/Rab11a/App/Cd36/Itgam/Cltc/Msr1	7	Region cluster 1
GO:0043462	regulation of ATP-dependent activity	10/1040	74/28891	0.000311152	0.00126695	Atp1b3/Zfas1/Pfn1/Adrb2/Tor1aip2/Agrn/Zc3hav1/Dnm2/Tor1aip1/Dnajc9	10	Region cluster 1
GO:0097396	response to interleukin-17	6/1040	27/28891	0.000331552	0.00134291	Cxcl10/Shank3/Nfkb1/Il17ra/Usp25/Il1b	6	Region cluster 1
GO:0003015	heart process	21/1040	252/28891	0.00033981	0.00137326	Cdc42/Hopx/Cav1/Gnai2/Rac1/Zfas1/Calm1/Grk2/Adrb2/Ace/Calm2/Epas1/Fyn/Jup/Hbegf/Gpx1/Agrn/Sri/Pde4b/Wwtr1/Rap1gds1	21	Region cluster 1
GO:0031268	pseudopodium organization	5/1040	18/28891	0.000346708	0.00139694	Ccl5/Cdc42/Kit/Cdc42ep1/Cdc42ep4	5	Region cluster 1
GO:0032410	negative regulation of transporter activity	11/1040	89/28891	0.000350547	0.00140925	Cav1/Zfas1/Calm1/Calm2/Ywhae/Hecw2/Cttnbp2nl/Agrn/Sri/Pkd2/Ndfip2	11	Region cluster 1
GO:0071826	protein-RNA complex organization	17/1040	183/28891	0.000351528	0.00141214	Rps25/Fau/Rpl5/Mbnl1/Rpl6/Sf3b1/Snrpd3/Snrpd1/Rps5/Rpl11/Eif6/Klc1/Snrpe/Rpl23a/Celf2/Rpsa/Rpl24	17	Region cluster 1
GO:0043304	regulation of mast cell degranulation	7/1040	38/28891	0.000364577	0.00145695	Fcer1g/Foxf1/Rac2/Fgr/Hmox1/Lyn/Gata2	7	Region cluster 1
GO:0000209	protein polyubiquitination	21/1040	254/28891	0.000377651	0.00150697	Rnf213/Ppia/Trim30a/Ube2c/Ube2d3/Rnf19b/Ptpn22/Brca1/Trim21/Trim12c/Tnfaip3/Wsb1/Zfp91/Ube2l6/Jade2/Dtx3l/Ube2s/Trim30d/Peli1/Rnf144a/Ube2q1	21	Region cluster 1
GO:0006925	inflammatory cell apoptotic process	6/1040	28/28891	0.00040921	0.00162328	Ccl5/Pik3cd/Itgam/Cd44/Ccr5/Itpkb	6	Region cluster 1
GO:0071402	cellular response to lipoprotein particle stimulus	7/1040	39/28891	0.000430651	0.00170207	Fcer1g/Itgb2/Cd9/Cd36/Itgb1/Cd68/Akt1	7	Region cluster 1
GO:0007033	vacuole organization	19/1040	221/28891	0.000434742	0.00171572	Coro1a/Lrba/Igtp/Grn/Laptm5/Irgm1/Rab7/Ctsd/Efnb1/Ralb/Stx12/Arf1/Sh3glb1/Chmp4b/Chmp5/Tcirg1/Rab1a/Atp6v0c/Irgm2	19	Region cluster 1
GO:0034115	negative regulation of heterotypic cell-cell adhesion	4/1040	11/28891	0.000449788	0.00176475	Myadm/Klf4/Tnfaip3/Wnk1	4	Region cluster 1
GO:0070587	regulation of cell-cell adhesion involved in gastrulation	4/1040	11/28891	0.000449788	0.00176475	Myadm/Klf4/Tnfaip3/Wnk1	4	Region cluster 1
GO:0070672	response to interleukin-15	4/1040	11/28891	0.000449788	0.00176475	Il2rg/Jak1/Il2rb/Plcb1	4	Region cluster 1
GO:0007252	I-kappaB phosphorylation	5/1040	19/28891	0.000456644	0.00178127	Saa3/Sirpa/Ikbkb/Usp25/Akt1	5	Region cluster 1
GO:0007416	synapse assembly	19/1040	222/28891	0.000459756	0.00179212	Sdcbp/Actr3/Adgre5/Akap5/App/Arf6/Shank3/Rhoa/Arhgef15/Numb/Adgrl2/Pdgfb/Sema4d/Ptk2b/Efnb1/Crk/Agrn/Efnb2/Eif4g1	19	Region cluster 1
GO:0051881	regulation of mitochondrial membrane potential	11/1040	92/28891	0.000467983	0.00182155	Ucp2/Clic1/Tspo/Rack1/Bcl2l1/Prelid1/Ubb/Tspan9/Bax/Bak1/Akt1	11	Region cluster 1
GO:0046660	female sex differentiation	15/1040	155/28891	0.000498162	0.00192926	Vegfa/Rac1/Grk2/Kit/Myh9/Kitl/Serpine1/Hnrnpk/Mertk/Bcl2l1/Dach1/Ubb/Pdgfra/Bax/Bak1	15	Region cluster 1
GO:1905897	regulation of response to endoplasmic reticulum stress	10/1040	79/28891	0.000530917	0.00203998	Serinc3/Cav1/Igtp/App/Ptpn1/Bcl2l1/Usp25/Bax/Nck2/Bak1	10	Region cluster 1
GO:0030324	lung development	20/1040	243/28891	0.000544978	0.00209251	Cdc42/Klf2/Hopx/Vegfa/Sparc/Bmpr2/Foxf1/Itga3/Id1/Heg1/Ace/Hsd11b1/Epas1/Ywhaz/Numb/Mapk3/Kras/Pdgfra/Ctsz/Tbx2	20	Region cluster 1
GO:0071695	anatomical structure maturation	24/1040	317/28891	0.000545624	0.0020935	S1pr1/Klf2/Cdh5/Vegfa/Rac1/Akap5/App/Epas1/Rhoa/Gata2/Pdgfb/Sema4d/Hif1a/Ptk2b/Pmp22/H3f3a/Id2/Sox18/Plcb1/Pde3a/Ptbp3/Zbtb7a/Akt1/Maea	24	Region cluster 1
GO:0006959	humoral immune response	25/1040	337/28891	0.000569656	0.0021826	B2m/H2-D1/H2-Q7/H2-K1/Ptprc/H2-Q6/Cxcl10/Rgcc/H2-T22/H2-T23/Lgals3/App/Wfdc17/Gapdh/Ptpn6/Gimap5/Hmgn2/Fau/H2-Q4/Cfb/Rpl30/Rpl39/Cxcl9/Ccr2/Il1b	25	Region cluster 1
GO:0030050	vesicle transport along actin filament	5/1040	20/28891	0.000590904	0.00224485	Myo1g/Myo1f/Myo1c/Myo1b/Fnbp1l	5	Region cluster 1
GO:0033599	regulation of mammary gland epithelial cell proliferation	5/1040	20/28891	0.000590904	0.00224485	Zfas1/Ccnd1/Gpx1/Rtn4/Bax	5	Region cluster 1
GO:0034349	glial cell apoptotic process	5/1040	20/28891	0.000590904	0.00224485	Prkcd/Prkch/Cers6/Akap12/Pmp22	5	Region cluster 1
GO:0045664	regulation of neuron differentiation	20/1040	245/28891	0.000604421	0.00229297	B2m/Ccl5/Cav1/Actr3/Rac1/App/Rhoa/Itgb1/Gata2/Numb/Bnip2/Rtn4/Id2/Ccr5/Eif4g1/Tcf4/Spag9/Il1b/Ywhag/Eif4e	20	Region cluster 1
GO:0022618	protein-RNA complex assembly	16/1040	175/28891	0.000616853	0.00233356	Rps25/Fau/Rpl5/Mbnl1/Rpl6/Sf3b1/Snrpd3/Snrpd1/Rps5/Rpl11/Eif6/Snrpe/Rpl23a/Celf2/Rpsa/Rpl24	16	Region cluster 1
GO:0140895	cell surface toll-like receptor signaling pathway	9/1040	67/28891	0.000643334	0.00242692	Cyba/Nfkbia/Arf6/Ptpn22/Lyn/Tnfaip3/Peli1/Ifi35/Oas1a	9	Region cluster 1
GO:0001781	neutrophil apoptotic process	4/1040	12/28891	0.000655491	0.00245047	Pik3cd/Itgam/Cd44/Itpkb	4	Region cluster 1
GO:0001649	osteoblast differentiation	19/1040	230/28891	0.000708847	0.00263895	Vegfa/Clic1/Bmpr2/Id1/Npnt/Ifi204/Sema4d/H3f3b/H3f3a/Id3/Id2/Smad6/Atf4/Spp1/Fermt2/Cdk6/Tcirg1/Akt1/Wwtr1	19	Region cluster 1
GO:0001659	temperature homeostasis	17/1040	195/28891	0.00072809	0.00270437	Ccl5/Plac8/Cav1/Vegfa/Ucp2/Id1/Adrb2/Cd36/Gimap5/Epas1/Gpx1/Ccr5/Atf4/Lnpep/Dync1h1/Ccr2/Il1b	17	Region cluster 1
GO:0035234	ectopic germ cell programmed cell death	5/1040	21/28891	0.000752713	0.00277351	Kit/Kitl/Bcl2l1/Bax/Il1b	5	Region cluster 1
GO:0050657	nucleic acid transport	14/1040	145/28891	0.000774189	0.0028468	Ybx1/Slbp/Hnrnpa2b1/Cpeb1/Srsf3/Kpnb1/Hnrnpa3/Sem1/Wnk1/Zfp36/Hnrnpa1/Bicd2/Rftn1/Ran	14	Region cluster 1
GO:0050658	RNA transport	14/1040	145/28891	0.000774189	0.0028468	Ybx1/Slbp/Hnrnpa2b1/Cpeb1/Srsf3/Kpnb1/Hnrnpa3/Sem1/Wnk1/Zfp36/Hnrnpa1/Bicd2/Rftn1/Ran	14	Region cluster 1
GO:0006970	response to osmotic stress	11/1040	98/28891	0.000802743	0.00293178	Rac1/Tsc22d3/Aqp1/Serpinb6b/Ptk2b/Pycard/Wnk1/Pkd2/Bax/Lrrc8c/Rcsd1	11	Region cluster 1
GO:0050000	chromosome localization	12/1040	115/28891	0.000911769	0.00331037	Cdc42/Actr3/Rab11a/Actr2/Nde1/Sun1/Kpnb1/Mapre1/Dync1h1/Chmp4b/Chmp5/Zfp207	12	Region cluster 1
GO:0035886	vascular associated smooth muscle cell differentiation	7/1040	44/28891	0.000917927	0.00331037	Ramp2/Vegfa/Eng/Kit/Pdgfb/Smad6/Smarca2	7	Region cluster 1
GO:0051438	regulation of ubiquitin-protein transferase activity	7/1040	44/28891	0.000917927	0.00331037	Rpl23/Rpl5/Rpl11/Rps7/Dtx3l/Ube2s/Trib2	7	Region cluster 1
GO:0048102	autophagic cell death	4/1040	13/28891	0.000919922	0.00331037	Laptm5/Lamp1/Sh3glb1/Atp6v0c	4	Region cluster 1
GO:0097734	extracellular exosome biogenesis	5/1040	22/28891	0.000945429	0.00337958	Sdcbp/Rab11a/Cd34/Rab7/Pdcd6ip	5	Region cluster 1
GO:0051293	establishment of spindle localization	8/1040	57/28891	0.000948661	0.00338362	Cfl1/Itgb1/Nde1/Myh9/Kpnb1/Mapre1/Dync1h1/Map4	8	Region cluster 1
GO:0000280	nuclear division	30/1040	450/28891	0.000990909	0.00352112	Cdc42/Actr3/Rgcc/Rab11a/Top2a/Actr2/Ube2c/Cltc/Rhoa/Nde1/Ywhah/Pdgfb/Cpeb1/Mki67/Sun1/Ripor2/Ubb/Ranbp1/Kpnb1/Plcb1/Pde3a/Mapre1/Chmp4b/Chmp5/Ube2s/Ran/Banf1/Zfp207/Il1b/Rpl24	30	Region cluster 1
GO:0009314	response to radiation	29/1040	433/28891	0.00111147	0.00390829	Txn1/Ptprc/Gnb1/Prkcd/App/Crip1/Aqp1/Cdkn1a/Nabp1/N4bp1/Kit/Ccnd1/Itgb1/Gpx1/Hif1a/Brca1/Bcl2l1/Sgk1/Map4k3/Id2/Rhob/Hyal2/Ap1s2/Pnp/Kras/Bax/Bak1/Ppp1cc/Akt1	29	Region cluster 1
GO:0044790	suppression of viral release by host	5/1040	23/28891	0.00117253	0.00409093	Trim30a/Trim25/Trim21/Trim12c/Trim30d	5	Region cluster 1
GO:0071359	cellular response to dsRNA	5/1040	23/28891	0.00117253	0.00409093	Cav1/Zc3hav1/Ralb/Nfkb1/Ifih1	5	Region cluster 1
GO:0044319	wound healing, spreading of cells	6/1040	34/28891	0.00121551	0.0042245	Acvrl1/Hbegf/Cd44/Scnn1g/Pdcd10/Fermt2	6	Region cluster 1
GO:0071353	cellular response to interleukin-4	6/1040	34/28891	0.00121551	0.0042245	Coro1a/Hspa5/Tuba1b/Parp14/Jak1/Hsp90ab1	6	Region cluster 1
GO:0090505	epiboly involved in wound healing	6/1040	34/28891	0.00121551	0.0042245	Acvrl1/Hbegf/Cd44/Scnn1g/Pdcd10/Fermt2	6	Region cluster 1
GO:0097345	mitochondrial outer membrane permeabilization	6/1040	34/28891	0.00121551	0.0042245	Bcl2l1/Ier3/Sh3glb1/Bax/Bak1/Vdac2	6	Region cluster 1
GO:0010657	muscle cell apoptotic process	12/1040	119/28891	0.00123138	0.00427687	Cav1/Zfas1/Gnb1/Gapdh/Grk2/Hmox1/Capn2/Cflar/Ptk2b/Stk4/Atf4/Eif5a	12	Region cluster 1
GO:0030500	regulation of bone mineralization	10/1040	88/28891	0.00124469	0.00429912	Srgn/S1pr1/Bmpr2/Isg15/Csf1r/Adrb2/Hif1a/Ptk2b/Atp2b1/Ccr1	10	Region cluster 1
GO:0140962	multicellular organismal-level chemical homeostasis	10/1040	88/28891	0.00124469	0.00429912	B2m/Adgrf5/Vegfa/Aqp1/Epas1/Hmox1/Fbxl5/Scnn1g/Hyal2/Oas1a	10	Region cluster 1
GO:0007059	chromosome segregation	28/1040	416/28891	0.00124591	0.00429912	Cdc42/Actr3/Actb/Rab11a/Tubb5/Top2a/Actr2/Ube2c/Cltc/Rhoa/Rps3/Nde1/Hecw2/Cpeb1/Mki67/Brca1/Sun1/Ripor2/Kpnb1/Smarca2/Mapre1/Dync1h1/Chmp4b/Chmp5/Ran/Ube2i/Arid1a/Zfp207	28	Region cluster 1
GO:0007343	egg activation	4/1040	14/28891	0.00125135	0.00429912	Plat/Myh9/Tpst2/Plcb1	4	Region cluster 1
GO:0061635	regulation of protein complex stability	4/1040	14/28891	0.00125135	0.00429912	Igtp/Irgm1/Tapbp/Irgm2	4	Region cluster 1
GO:0009636	response to toxic substance	13/1040	136/28891	0.00128972	0.00442813	Ccl5/Gpx3/Txn1/Gsr/Pim1/Cd36/Akr1a1/Gpx1/Hif1a/Esd/Mapk3/Bax/Bak1	13	Region cluster 1
GO:0048284	organelle fusion	15/1040	171/28891	0.00137003	0.00469488	Coro1a/Mcl1/Rab8b/Cav2/Rab7/Bcl2a1b/Rab12/Stx7/Stx12/Vamp3/Bcl2a1d/Chmp4b/Chmp5/Bax/Bak1	15	Region cluster 1
GO:0006090	pyruvate metabolic process	13/1040	137/28891	0.00137902	0.00472269	Ucp2/App/Gapdh/Pkm/Pfkp/Hif1a/Ier3/Eno1/Git1/Eno1b/Eif6/Zbtb7a/Hk1	13	Region cluster 1
GO:0097398	cellular response to interleukin-17	5/1040	24/28891	0.00143758	0.00488595	Cxcl10/Nfkb1/Il17ra/Usp25/Il1b	5	Region cluster 1
GO:0043113	receptor clustering	9/1040	75/28891	0.00146389	0.0049691	Lgals9/Itgal/Itgb2/Itga4/Akap5/Shank3/Agrn/Thy1/Itgb7	9	Region cluster 1
GO:0001738	morphogenesis of a polarized epithelium	10/1040	90/28891	0.00147928	0.00500873	Cdc42/Actg1/Msn/Rac1/Foxf1/Actb/Rhoa/Numb/Nkd1/Wdr1	10	Region cluster 1
GO:0036465	synaptic vesicle recycling	10/1040	90/28891	0.00147928	0.00500873	Actg1/Grn/Actb/Arf6/Cltc/Bcl2l1/Itsn2/Git1/Ap1s2/Dnm2	10	Region cluster 1
GO:0044839	cell cycle G2/M phase transition	14/1040	156/28891	0.00157259	0.00530467	Rab11a/Nes/App/Calm1/Cdkn1a/Nabp1/Calm2/Ccnd1/Brca1/Ccna2/Ier3/Plcb1/Cdk6/Ccny	14	Region cluster 1
GO:0046677	response to antibiotic	6/1040	36/28891	0.00165608	0.00547737	Ets1/Id1/Crip1/Rpl23/Jak1/Hif1a	6	Region cluster 1
GO:0070670	response to interleukin-4	6/1040	36/28891	0.00165608	0.00547737	Coro1a/Hspa5/Tuba1b/Parp14/Jak1/Hsp90ab1	6	Region cluster 1
GO:0009155	purine deoxyribonucleotide catabolic process	4/1040	15/28891	0.00165803	0.00547737	Samhd1/Gda/Xdh/Pnp	4	Region cluster 1
GO:0036499	PERK-mediated unfolded protein response	4/1040	15/28891	0.00165803	0.00547737	Igtp/Ptpn1/Atf4/Nck2	4	Region cluster 1
GO:0042541	hemoglobin biosynthetic process	4/1040	15/28891	0.00165803	0.00547737	Lyn/Klf4/Hif1a/Snx3	4	Region cluster 1
GO:0051645	Golgi localization	4/1040	15/28891	0.00165803	0.00547737	Cdc42/Ripor1/Ywhaz/Pdcd10	4	Region cluster 1
GO:0099550	trans-synaptic signaling, modulating synaptic transmission	4/1040	15/28891	0.00165803	0.00547737	Plat/F2r/Gucy1a1/Gucy1b1	4	Region cluster 1
GO:1903599	positive regulation of autophagy of mitochondrion	4/1040	15/28891	0.00165803	0.00547737	Igtp/Irgm1/Hif1a/Irgm2	4	Region cluster 1
GO:2000811	negative regulation of anoikis	4/1040	15/28891	0.00165803	0.00547737	Cav1/Mcl1/Itgb1/Bcl2l1	4	Region cluster 1
GO:0042246	tissue regeneration	9/1040	77/28891	0.00176428	0.00578818	Hopx/Cd9/Cdkn1a/Pkm/Cflar/Gpx1/Serpine1/Ifrd1/Ptgfrn	9	Region cluster 1
GO:0032368	regulation of lipid transport	14/1040	158/28891	0.00177388	0.00581613	Cav1/Anxa2/Prkcd/Nfkbia/Tspo/Prelid1/Pltp/Spp1/Furin/Nus1/Akt1/Ldlrap1/Mif/Il1b	14	Region cluster 1
GO:0060193	positive regulation of lipase activity	8/1040	63/28891	0.00184019	0.00602255	Ccl5/Marcks/Rhoc/Rhoa/Gpihbp1/Flt1/Pdgfra/Dlc1	8	Region cluster 1
GO:0008380	RNA splicing	29/1040	449/28891	0.00191548	0.0062405	Hnrnpf/Prx/Ahnak/Hspa8/Mtrex/Lgals3/Ybx1/Rps26/Hnrnpm/Mbnl1/Hnrnpa2b1/Nono/Hnrnpk/Srsf3/Sf3b1/Snrpd3/Cwc15/Rnps1/Snrpd1/Ptbp3/Hnrnpa3/Hnrnpa1/Zcrb1/Ccnl1/Frg1/Zbtb7a/Snrpe/Snrpb2/Celf2	29	Region cluster 1
GO:0010660	regulation of muscle cell apoptotic process	11/1040	109/28891	0.00192504	0.0062622	Cav1/Zfas1/Gapdh/Grk2/Hmox1/Capn2/Cflar/Ptk2b/Stk4/Atf4/Eif5a	11	Region cluster 1
GO:0051648	vesicle localization	17/1040	214/28891	0.00200758	0.00650711	Sdcbp/Itga4/Rab11a/Syn3/Myo1g/Rab7/Nde1/Myo1f/Myo1c/Pdcd6ip/Bcl2l1/Myo1b/Ap1s2/Arf1/Tcirg1/Rab1a/Fnbp1l	17	Region cluster 1
GO:0044703	multi-organism reproductive process	16/1040	197/28891	0.00214523	0.00687162	H2-Q7/Thbd/Lgals9/Hpgd/Vegfa/Grn/Bmpr2/Emp2/H3f3b/Pmp22/Arhgdib/Havcr2/Mapk3/Akt1/Arid1a/Ube2q1	16	Region cluster 1
GO:0110096	cellular response to aldehyde	4/1040	16/28891	0.00214815	0.00687162	Akr1a1/Sgk1/Scnn1g/Esd	4	Region cluster 1
GO:1902950	regulation of dendritic spine maintenance	4/1040	16/28891	0.00214815	0.00687162	Cfl1/App/Fyn/Nedd9	4	Region cluster 1
GO:0007565	female pregnancy	15/1040	179/28891	0.00215065	0.00687162	H2-Q7/Thbd/Lgals9/Hpgd/Vegfa/Grn/Bmpr2/Emp2/H3f3b/Arhgdib/Havcr2/Mapk3/Akt1/Arid1a/Ube2q1	15	Region cluster 1
GO:0030278	regulation of ossification	13/1040	144/28891	0.00215896	0.00689407	Srgn/S1pr1/Bmpr2/Isg15/Rsad2/Csf1r/Adrb2/Hif1a/Ptk2b/Atp2b1/Ccr1/Smad6/Mapk3	13	Region cluster 1
GO:0051084	'de novo' post-translational protein folding	6/1040	38/28891	0.00220833	0.00703923	Hspa8/Hspa5/Cd74/Sh3glb1/Selenof/Cct2	6	Region cluster 1
GO:0001824	blastocyst development	14/1040	162/28891	0.00224093	0.0071389	Hopx/Grn/Capn2/Hbegf/Klf4/Bnip2/Rtn4/Sf3b1/Ptpn18/Rrm2/Cmtm3/Bysl/Furin/Ppp1cc	14	Region cluster 1
GO:0098813	nuclear chromosome segregation	22/1040	312/28891	0.00224277	0.00714055	Cdc42/Actr3/Actb/Rab11a/Top2a/Actr2/Ube2c/Cltc/Rhoa/Hecw2/Cpeb1/Sun1/Ripor2/Kpnb1/Smarca2/Mapre1/Dync1h1/Chmp4b/Chmp5/Ran/Arid1a/Zfp207	22	Region cluster 1
GO:0034655	nucleobase-containing compound catabolic process	27/1040	414/28891	0.00235265	0.00745512	Vim/Samhd1/Vegfa/Gda/Xdh/Mtrex/Ybx1/Slfn2/Zfp36l2/Upp1/Tnfrsf1b/Carhsp1/Smpdl3a/Zc3hav1/Rnps1/Elob/Zfp36/Pnp/Hnrnpab/Rock2/Bax/Dcp2/Ncf2/Xrn2/Cnot6/Csde1/Ncf1	27	Region cluster 1
GO:0032878	regulation of establishment or maintenance of cell polarity	5/1040	27/28891	0.00249727	0.00787308	Cfl1/Cdh5/Ptk2b/Tek/Ripor2	5	Region cluster 1
GO:0140056	organelle localization by membrane tethering	9/1040	81/28891	0.00251237	0.00790546	Plek/Rab8b/Calm1/Cav2/Esyt1/Ralb/Rab12/Stx7/Stx12	9	Region cluster 1
GO:0050886	endocrine process	11/1040	113/28891	0.00256314	0.00803704	Ece1/Cyba/Rab8b/Aqp1/Ace/Rhoa/Tspo/F2r/Spp1/Kras/Il1b	11	Region cluster 1
GO:0001921	positive regulation of receptor recycling	4/1040	17/28891	0.00272973	0.00851789	Nsg1/Anxa2/Ece1/Vamp3	4	Region cluster 1
GO:0006878	intracellular copper ion homeostasis	4/1040	17/28891	0.00272973	0.00851789	App/Slc31a2/Arf1/Atox1	4	Region cluster 1
GO:0055070	copper ion homeostasis	4/1040	17/28891	0.00272973	0.00851789	App/Slc31a2/Arf1/Atox1	4	Region cluster 1
GO:0060263	regulation of respiratory burst	4/1040	17/28891	0.00272973	0.00851789	Grn/Rac1/Rac2/Ncf1	4	Region cluster 1
GO:0098761	cellular response to interleukin-7	4/1040	17/28891	0.00272973	0.00851789	Ybx1/Jak1/Eno1/Lsp1	4	Region cluster 1
GO:2000047	regulation of cell-cell adhesion mediated by cadherin	4/1040	17/28891	0.00272973	0.00851789	Vegfa/Rgcc/Notch4/Ppm1f	4	Region cluster 1
GO:1990748	cellular detoxification	7/1040	53/28891	0.00279159	0.00867262	Gpx3/Txn1/Gsr/Pim1/Cd36/Akr1a1/Esd	7	Region cluster 1
GO:0046683	response to organophosphorus	10/1040	98/28891	0.00280177	0.0086992	Rap1a/Rap1b/Aqp1/Cdo1/Sell/Pde3a/Rapgef1/Pkd2/Il1b/Rapgef2	10	Region cluster 1
GO:0015850	organic hydroxy compound transport	22/1040	318/28891	0.00282953	0.00877528	Fcer1g/Ly6e/Cav1/Anxa2/Tgm2/Actb/Lgals3/Aqp1/Nfkbia/Grk2/Slc44a2/Cd36/Scarb1/Tspo/Msr1/Rtn4/Pltp/Stx12/Spp1/Furin/Nus1/Ldlrap1	22	Region cluster 1
GO:1903725	regulation of phospholipid metabolic process	6/1040	40/28891	0.00288901	0.0089546	Adgrf5/Prkcd/Scarb1/Capn2/Pdgfb/Arf1	6	Region cluster 1
GO:0051354	negative regulation of oxidoreductase activity	5/1040	28/28891	0.0029512	0.00910024	Cav1/Gzma/Eng/Prdx5/Nfkb1	5	Region cluster 1
GO:0002090	regulation of receptor internalization	9/1040	83/28891	0.00297056	0.00914946	Sdcbp/Vegfa/Akap5/App/Numb/Arf1/Efnb2/Plk2/Ankrd13a	9	Region cluster 1
GO:0014074	response to purine-containing compound	11/1040	116/28891	0.00314582	0.00966166	Rap1a/Fkbp1a/Rap1b/Aqp1/Cdo1/Sell/Pde3a/Rapgef1/Pkd2/Il1b/Rapgef2	11	Region cluster 1
GO:0015748	organophosphate ester transport	12/1040	133/28891	0.00315738	0.00969164	Cd47/Prkcd/Scarb1/Pitpnc1/Prelid1/Atp8b2/Pitpna/Pltp/Osbpl8/Slc25a24/Lrrc8c/Plscr3	12	Region cluster 1
GO:0071322	cellular response to carbohydrate stimulus	14/1040	169/28891	0.00330081	0.0100974	Ager/Calcrl/Ucp2/Rac1/Grk2/Myh9/Gpx1/Hif1a/Rack1/Plcb1/Icam1/Nfkb1/Sri/Nadk	14	Region cluster 1
GO:0032957	inositol trisphosphate metabolic process	4/1040	18/28891	0.00341059	0.0103276	Myh9/Ptk2b/Plcb1/Itpkb	4	Region cluster 1
GO:0080154	regulation of fertilization	4/1040	18/28891	0.00341059	0.0103276	Plat/Myh9/Tpst2/Plcb1	4	Region cluster 1
GO:0098760	response to interleukin-7	4/1040	18/28891	0.00341059	0.0103276	Ybx1/Jak1/Eno1/Lsp1	4	Region cluster 1
GO:1901096	regulation of autophagosome maturation	4/1040	18/28891	0.00341059	0.0103276	Igtp/Irgm1/Adrb2/Irgm2	4	Region cluster 1
GO:0097352	autophagosome maturation	7/1040	55/28891	0.00345444	0.0104124	Igtp/Calm1/Irgm1/Adrb2/Chmp4b/Chmp5/Irgm2	7	Region cluster 1
GO:0106027	neuron projection organization	11/1040	118/28891	0.00359015	0.0107744	Cdc42/Cfl1/Actr3/Marcks/Itga3/App/Actr2/Shank3/Fyn/Arf1/Nedd9	11	Region cluster 1
GO:0061025	membrane fusion	14/1040	171/28891	0.00366935	0.0109938	Coro1a/Rab8b/Cd9/Cav2/Tie1/Rab7/Tpst2/Rab12/Stx7/Stx12/Vamp3/Hyal2/Chmp4b/Chmp5	14	Region cluster 1
GO:0000041	transition metal ion transport	10/1040	103/28891	0.00402157	0.0119828	B2m/Cltc/Fth1/Snx3/Myo1b/Slc31a2/Tcn2/Arhgap1/Atox1/Dnm2	10	Region cluster 1
GO:0010742	macrophage derived foam cell differentiation	5/1040	30/28891	0.00403284	0.0119828	Stat1/Nfkbia/Cd36/Prkch/Msr1	5	Region cluster 1
GO:0097028	dendritic cell differentiation	6/1040	43/28891	0.00418877	0.0123519	Ager/Gimap5/Pirb/Lyn/Spi1/Batf2	6	Region cluster 1
GO:0042886	amide transport	27/1040	432/28891	0.00419341	0.0123519	Ccl5/Ucp2/Rac1/Psap/Tap1/Cd38/Tap2/Rab8b/Anxa5/Aqp1/Cd74/Itgb1/Glud1/Myh9/Hif1a/Prkar1a/Plcb1/Pltp/Sri/Nadk/Tcirg1/Rab1a/Car2/Gltp/Arhgef7/Ube2q1/Il1b	27	Region cluster 1
GO:0030214	hyaluronan catabolic process	4/1040	19/28891	0.00419831	0.0123519	Lyve1/Cemip2/Cd44/Hyal2	4	Region cluster 1
GO:0033574	response to testosterone	4/1040	19/28891	0.00419831	0.0123519	Msn/Cflar/Spp1/Rock2	4	Region cluster 1
GO:0045198	establishment of epithelial cell apical/basal polarity	4/1040	19/28891	0.00419831	0.0123519	Cdc42/Msn/Foxf1/Rhoa	4	Region cluster 1
GO:1902033	regulation of hematopoietic stem cell proliferation	4/1040	19/28891	0.00419831	0.0123519	Irgm1/Ace/Pim1/Kitl	4	Region cluster 1
GO:0098742	cell-cell adhesion via plasma-membrane adhesion molecules	16/1040	211/28891	0.00422875	0.0124347	Cdh5/Lgals9/Pecam1/Itgal/Itga4/Itga3/Esam/Myadm/Pcdh1/Mcam/Sell/Klf4/Tnfaip3/Pvr/Ptprm/Wnk1	16	Region cluster 1
GO:0071351	cellular response to interleukin-18	3/1040	10/28891	0.00461614	0.0134055	Pdgfb/Cyld/Akt1	3	Region cluster 1
GO:0071352	cellular response to interleukin-2	3/1040	10/28891	0.00461614	0.0134055	Il2rg/Jak1/Il2rb	3	Region cluster 1
GO:0071394	cellular response to testosterone stimulus	3/1040	10/28891	0.00461614	0.0134055	Msn/Spp1/Rock2	3	Region cluster 1
GO:0030149	sphingolipid catabolic process	5/1040	31/28891	0.00466811	0.013462	Psap/Prkcd/Smpdl3a/Acer3/Acer2	5	Region cluster 1
GO:0045454	cell redox homeostasis	5/1040	31/28891	0.00466811	0.013462	Txn1/Gsr/Prdx5/Gpx1/Git1	5	Region cluster 1
GO:0006670	sphingosine metabolic process	4/1040	20/28891	0.00510016	0.0145599	Plpp1/Acer3/Sptlc2/Acer2	4	Region cluster 1
GO:0035457	cellular response to interferon-alpha	4/1040	20/28891	0.00510016	0.0145599	Ifit2/Ifi204/Ifit1/Oas1a	4	Region cluster 1
GO:0006509	membrane protein ectodomain proteolysis	6/1040	45/28891	0.00526699	0.0149648	Timp3/App/Myh9/Tnfrsf1b/Adam9/Il1b	6	Region cluster 1
GO:0006997	nucleus organization	12/1040	142/28891	0.0053506	0.0151415	Hmgb2/Ets1/Plec/Agfg1/H3f3b/Rtn4/Sun1/Chmp4b/Chmp5/Selenof/Banf1/Tor1aip1	12	Region cluster 1
GO:0072089	stem cell proliferation	12/1040	142/28891	0.0053506	0.0151415	Ptprc/Hmgb2/Nes/Cd34/Irgm1/Ace/Pim1/Kitl/Mki67/Sox18/Fermt2/Bysl	12	Region cluster 1
GO:0032292	peripheral nervous system axon ensheathment	5/1040	32/28891	0.00537133	0.0151415	Prx/Plec/Pmp22/Adgrg6/Akt1	5	Region cluster 1
GO:0034063	stress granule assembly	5/1040	32/28891	0.00537133	0.0151415	Rps23/Prrc2c/Dync1h1/Dazap2/Csde1	5	Region cluster 1
GO:0060037	pharyngeal system development	5/1040	32/28891	0.00537133	0.0151415	Adgrf5/Bmpr2/Ece1/Ripply3/Plxna2	5	Region cluster 1
GO:0060586	multicellular organismal-level iron ion homeostasis	5/1040	32/28891	0.00537133	0.0151415	B2m/Epas1/Hmox1/Fbxl5/Hyal2	5	Region cluster 1
GO:0000819	sister chromatid segregation	16/1040	218/28891	0.00576986	0.0161718	Actb/Rab11a/Top2a/Ube2c/Cltc/Rhoa/Hecw2/Ripor2/Kpnb1/Smarca2/Mapre1/Chmp4b/Chmp5/Ran/Arid1a/Zfp207	16	Region cluster 1
GO:0001101	response to acid chemical	16/1040	218/28891	0.00576986	0.0161718	Col4a1/Cfl1/S100a10/Klf2/Vegfa/Anxa2/Cdo1/Sipa1/Plec/Capn2/Fyn/Cpeb1/Bcl2l1/Eno1/Pkd2/Pdgfra	16	Region cluster 1
GO:0044788	modulation by host of viral process	6/1040	46/28891	0.00587634	0.016419	Cdc42/Cfl1/Hspa8/Cav2/Csf1r/Rock2	6	Region cluster 1
GO:0051452	intracellular pH reduction	6/1040	46/28891	0.00587634	0.016419	Clic4/Grn/Rab7/Tcirg1/Car2/Atp6v0c	6	Region cluster 1
GO:0032526	response to retinoic acid	9/1040	92/28891	0.00590408	0.0164794	Aqp1/Tie1/Lyn/Sp100/Klf4/Ptk2b/Tek/Acer2/Tbx2	9	Region cluster 1
GO:0051770	positive regulation of nitric-oxide synthase biosynthetic process	4/1040	21/28891	0.00612309	0.0168781	Nampt/Akap12/Cpeb1/Ccl2	4	Region cluster 1
GO:0099638	endosome to plasma membrane protein transport	4/1040	21/28891	0.00612309	0.0168781	Nsg1/Rab11a/Akap5/Rab7	4	Region cluster 1
GO:0002418	immune response to tumor cell	5/1040	33/28891	0.0061462	0.0168781	Nkg7/Adam15/Havcr2/Cd274/Pvr	5	Region cluster 1
GO:0002357	defense response to tumor cell	3/1040	11/28891	0.00617852	0.0168781	Laptm5/Klf4/Spi1	3	Region cluster 1
GO:0009415	response to water	3/1040	11/28891	0.00617852	0.0168781	Sipa1/Plec/Pkd2	3	Region cluster 1
GO:0031620	regulation of fever generation	3/1040	11/28891	0.00617852	0.0168781	Ccl5/Ccr5/Il1b	3	Region cluster 1
GO:0060352	cell adhesion molecule production	3/1040	11/28891	0.00617852	0.0168781	Cav1/Ppia/Notch4	3	Region cluster 1
GO:0071349	cellular response to interleukin-12	3/1040	11/28891	0.00617852	0.0168781	Cd47/Plcb1/Sirpa	3	Region cluster 1
GO:0007517	muscle organ development	24/1040	382/28891	0.00627408	0.0171131	S1pr1/Ly6e/Fkbp1a/Cav1/Eng/Heg1/Cav2/Adrb2/Flnb/Plec/Cflar/Rhoa/Itgb1/Gpx1/Nras/Mbnl1/Pmp22/Nr4a1/Id3/Ripor2/Myl6/Fos/Kras/Frg1	24	Region cluster 1
GO:0006900	vesicle budding from membrane	8/1040	77/28891	0.00644532	0.017527	S100a10/Snx3/Ap1s2/Arf1/Chmp4b/Chmp5/Rab1a/Fnbp1l	8	Region cluster 1
GO:0002828	regulation of type 2 immune response	5/1040	34/28891	0.00699632	0.0188918	Ido1/Irf1/Rsad2/Cd74/Ccr2	5	Region cluster 1
GO:0061842	microtubule organizing center localization	5/1040	34/28891	0.00699632	0.0188918	Arpc5/Nde1/Sun1/Plxna2/Bicd2	5	Region cluster 1
GO:0009743	response to carbohydrate	16/1040	223/28891	0.00712721	0.0192356	Ager/Calcrl/Ucp2/Rac1/Grk2/Myh9/Gpx1/Hif1a/Rack1/Plcb1/Icam1/Nfkb1/Sri/Nadk/Ncf2/Il1b	16	Region cluster 1
GO:1901136	carbohydrate derivative catabolic process	13/1040	166/28891	0.00722215	0.0194265	Lyve1/Chil3/Samhd1/Psap/Gda/Xdh/Prkcd/Cemip2/Upp1/Cd44/Hyal2/Pnp/Edem1	13	Region cluster 1
GO:0006986	response to unfolded protein	10/1040	112/28891	0.00723962	0.0194265	Igtp/Hspa5/Ptpn1/Ccnd1/Pmp22/Atf4/Bax/Nck2/Bak1/Edem1	10	Region cluster 1
GO:0045197	establishment or maintenance of epithelial cell apical/basal polarity	6/1040	48/28891	0.00724666	0.0194265	Cdc42/Msn/Foxf1/Rhoa/Pdcd6ip/Wdr1	6	Region cluster 1
GO:0032465	regulation of cytokinesis	9/1040	96/28891	0.00776607	0.0206801	Cdc42/Rab11a/Calm1/Calm2/Rhoa/Bcl2l1/Git1/Wnk1/Sh3glb1	9	Region cluster 1
GO:0046173	polyol biosynthetic process	7/1040	64/28891	0.00801146	0.0209106	Plek/Myh9/Ptk2b/Acer3/Itpkb/Sptlc2/Acer2	7	Region cluster 1
GO:0002931	response to ischemia	6/1040	49/28891	0.00801207	0.0209106	Cav1/Csf1r/Ptk2b/Bcl2l1/Rock2/Hk1	6	Region cluster 1
GO:0070669	response to interleukin-2	3/1040	12/28891	0.00801953	0.0209106	Il2rg/Jak1/Il2rb	3	Region cluster 1
GO:0097011	cellular response to granulocyte macrophage colony-stimulating factor stimulus	3/1040	12/28891	0.00801953	0.0209106	Zfp36l2/Zfp36/Akt1	3	Region cluster 1
GO:0035725	sodium ion transmembrane transport	13/1040	169/28891	0.00834306	0.0216912	Atp1b3/Fxyd5/Scn7a/Ywhah/Hecw2/Agrn/Plcb1/Scnn1g/Arf1/Wnk1/Pkd2/Dnm2/Glrx	13	Region cluster 1
GO:0098801	regulation of renal system process	4/1040	23/28891	0.00855814	0.0221541	Emp2/Cyba/Pdgfb/F2r	4	Region cluster 1
GO:0006739	NADP metabolic process	6/1040	50/28891	0.00883389	0.0227586	Prdx5/Hsd11b1/Nadk/Ncf2/Ncf1/Taldo1	6	Region cluster 1
GO:0042092	type 2 immune response	6/1040	50/28891	0.00883389	0.0227586	Ido1/Irf1/Rsad2/Lilrb4a/Cd74/Ccr2	6	Region cluster 1
GO:0045663	positive regulation of myoblast differentiation	6/1040	50/28891	0.00883389	0.0227586	Actb/Ripor2/Plcb1/Smarca2/Cxcl9/Arid1a	6	Region cluster 1
GO:0010927	cellular component assembly involved in morphogenesis	11/1040	135/28891	0.00972639	0.0249428	Actg1/Prx/Cd9/Plec/Cflar/Itgb1/Agfg1/Pmp22/Prkar1a/Pdgfra/Wdr1	11	Region cluster 1
GO:0007589	body fluid secretion	10/1040	117/28891	0.00973264	0.0249428	Cav1/Vegfa/Anxa2/Xdh/Cyba/Aqp1/Cdo1/Ccnd1/Hif1a/Wnk1	10	Region cluster 1
GO:0043473	pigmentation	10/1040	117/28891	0.00973264	0.0249428	Sparc/Rab11a/Kit/Kitl/Rack1/Rab32/Ap1s2/Bax/Rab1a/Tbx2	10	Region cluster 1
GO:0006706	steroid catabolic process	4/1040	24/28891	0.00998225	0.0254734	Scarb1/Hsd11b1/Ywhah/Spp1	4	Region cluster 1
GO:0036344	platelet morphogenesis	4/1040	24/28891	0.00998225	0.0254734	Csf1r/Ptpn6/Myh9/Wdr1	4	Region cluster 1
GO:0045116	protein neddylation	4/1040	24/28891	0.00998225	0.0254734	Epas1/Rpl5/Hif1a/Rpl11	4	Region cluster 1
GO:0046037	GMP metabolic process	4/1040	24/28891	0.00998225	0.0254734	Gda/Xdh/Impdh1/Pnp	4	Region cluster 1
GO:0141087	positive regulation of inflammasome-mediated signaling pathway	4/1040	24/28891	0.00998225	0.0254734	Gbp2/Cd36/Gbp5/Ptpn22	4	Region cluster 1
GO:0019934	cGMP-mediated signaling	5/1040	37/28891	0.0100331	0.0255669	Aqp1/Cd36/Pde3a/Gucy1a1/Gucy1b1	5	Region cluster 1
GO:1990845	adaptive thermogenesis	13/1040	173/28891	0.0100454	0.0255861	Plac8/Clic5/Cav1/Vegfa/Ucp2/Id1/Adrb2/Cd36/Epas1/Atf4/Lnpep/Dync1h1/Ccr2	13	Region cluster 1
GO:0044706	multi-multicellular organism process	15/1040	212/28891	0.0101411	0.0256088	H2-Q7/Thbd/Lgals9/Hpgd/Vegfa/Grn/Bmpr2/Emp2/H3f3b/Arhgdib/Havcr2/Mapk3/Akt1/Arid1a/Ube2q1	15	Region cluster 1
GO:0042447	hormone catabolic process	3/1040	13/28891	0.0101494	0.0256088	Ece1/Ace/Spp1	3	Region cluster 1
GO:0070671	response to interleukin-12	3/1040	13/28891	0.0101494	0.0256088	Cd47/Plcb1/Sirpa	3	Region cluster 1
GO:0070673	response to interleukin-18	3/1040	13/28891	0.0101494	0.0256088	Pdgfb/Cyld/Akt1	3	Region cluster 1
GO:0071493	cellular response to UV-B	3/1040	13/28891	0.0101494	0.0256088	Crip1/Cdkn1a/Hyal2	3	Region cluster 1
GO:0097012	response to granulocyte macrophage colony-stimulating factor	3/1040	13/28891	0.0101494	0.0256088	Zfp36l2/Zfp36/Akt1	3	Region cluster 1
GO:1902170	cellular response to reactive nitrogen species	3/1040	13/28891	0.0101494	0.0256088	Aqp1/Cflar/Crk	3	Region cluster 1
GO:0048545	response to steroid hormone	17/1040	253/28891	0.0105555	0.0265589	Cav1/Hmgb2/Aqp1/Cdo1/Zfp36l2/Rhoa/Ywhah/Brca1/Sgk1/Scnn1g/Zmiz1/Spp1/Adam9/Zfp36/Zbtb7a/Arid1a/Eif4e	17	Region cluster 1
GO:0034605	cellular response to heat	6/1040	52/28891	0.0106554	0.0267727	Tcim/Hmox1/Ywhae/Pmp22/Rasa3/Hsp90ab1	6	Region cluster 1
GO:0060191	regulation of lipase activity	8/1040	84/28891	0.0107359	0.0269246	Ccl5/Marcks/Rhoc/Rhoa/Gpihbp1/Flt1/Pdgfra/Dlc1	8	Region cluster 1
GO:0071229	cellular response to acid chemical	14/1040	195/28891	0.0112953	0.0281573	Col4a1/S100a10/Klf2/Vegfa/Anxa2/Sipa1/Plec/Capn2/Fyn/Cpeb1/Bcl2l1/Eno1/Pkd2/Pdgfra	14	Region cluster 1
GO:0010743	regulation of macrophage derived foam cell differentiation	4/1040	25/28891	0.0115514	0.0286498	Nfkbia/Cd36/Prkch/Msr1	4	Region cluster 1
GO:0006644	phospholipid metabolic process	22/1040	360/28891	0.0116326	0.0288379	Adgrf5/Plek/Pla2g7/Plpp1/Pik3cd/Prkcd/Scarb1/Capn2/Pitpnc1/Pdgfb/Plcb1/Etnk1/Smpdl3a/Itpkb/Inpp5d/Arf1/Sh3glb1/Sptlc2/Nus1/Dgkz/Plscr3/Cdipt	22	Region cluster 1
GO:0001660	fever generation	3/1040	14/28891	0.0125762	0.0308084	Ccl5/Ccr5/Il1b	3	Region cluster 1
GO:0009120	deoxyribonucleoside metabolic process	3/1040	14/28891	0.0125762	0.0308084	Gda/Xdh/Pnp	3	Region cluster 1
GO:0046512	sphingosine biosynthetic process	3/1040	14/28891	0.0125762	0.0308084	Acer3/Sptlc2/Acer2	3	Region cluster 1
GO:0046520	sphingoid biosynthetic process	3/1040	14/28891	0.0125762	0.0308084	Acer3/Sptlc2/Acer2	3	Region cluster 1
GO:0031669	cellular response to nutrient levels	16/1040	239/28891	0.013267	0.0322601	Hspa5/Cdkn1a/Pim1/Ripor1/Prkch/Ywhaz/Plin2/Jun/Ralb/Atf4/Eif4g1/Mapk3/Sh3glb1/Cd68/Klf10/Ywhag	16	Region cluster 1
GO:1900151	regulation of nuclear-transcribed mRNA catabolic process, deadenylation-dependent decay	4/1040	26/28891	0.0132705	0.0322601	Ybx1/Zfp36l2/Zfp36/Csde1	4	Region cluster 1
GO:0014706	striated muscle tissue development	19/1040	301/28891	0.0133122	0.0323469	Cdc42/S1pr1/Ly6e/Fkbp1a/Vegfa/Sema3c/Eng/Heg1/Pim1/Plec/Itgb1/Prkar1a/Id2/Ifrd1/Efnb2/Casp8/Pdgfra/Tbx2/Arid1a	19	Region cluster 1
GO:0043467	regulation of generation of precursor metabolites and energy	12/1040	161/28891	0.0138653	0.0334126	App/Hsd11b1/Rhoa/Hif1a/Cox17/Prelid1/Ier3/Git1/Eif6/Zbtb7a/Akt1/Oas1a	12	Region cluster 1
GO:0072384	organelle transport along microtubule	8/1040	88/28891	0.0139794	0.0336643	Cdc42/Lamp1/Nde1/Hif1a/Sun1/Ubb/Bicd2/Rab1a	8	Region cluster 1
GO:0009410	response to xenobiotic stimulus	21/1040	346/28891	0.0144442	0.034768	Rap1a/Ccl4/Rap1b/Cybb/Cd38/Akap5/Add3/Rhoa/Ywhaz/Jun/Gpx1/Lck/Serpine1/Ppm1f/Pde3a/Rnf149/Ptprm/Fos/Pnp/Pde4b/Il1b	21	Region cluster 1
GO:0006814	sodium ion transport	17/1040	262/28891	0.0145023	0.0348924	Atp1b3/Fxyd5/Scn7a/Adrb2/Ywhah/Hecw2/Sgk1/Agrn/Plcb1/Scnn1g/Ikbkb/Arf1/Wnk1/Pkd2/Akt1/Dnm2/Glrx	17	Region cluster 1
GO:0043470	regulation of carbohydrate catabolic process	7/1040	72/28891	0.0148653	0.0356224	App/Hsd11b1/Hif1a/Ier3/Git1/Eif6/Zbtb7a	7	Region cluster 1
GO:0055117	regulation of cardiac muscle contraction	7/1040	72/28891	0.0148653	0.0356224	Cav1/Calm1/Calm2/Jup/Agrn/Sri/Pde4b	7	Region cluster 1
GO:0071867	response to monoamine	7/1040	72/28891	0.0148653	0.0356224	Nsg1/Tgm2/App/Cav2/Adrb2/Dnm2/Pde4b	7	Region cluster 1
GO:0071869	response to catecholamine	7/1040	72/28891	0.0148653	0.0356224	Nsg1/Tgm2/App/Cav2/Adrb2/Dnm2/Pde4b	7	Region cluster 1
GO:0006883	intracellular sodium ion homeostasis	4/1040	27/28891	0.0151441	0.035989	Atp1b3/Sgk1/Scnn1g/Spp1	4	Region cluster 1
GO:0034368	protein-lipid complex remodeling	4/1040	27/28891	0.0151441	0.035989	Pla2g7/Scarb1/Gpihbp1/Pltp	4	Region cluster 1
GO:0034369	plasma lipoprotein particle remodeling	4/1040	27/28891	0.0151441	0.035989	Pla2g7/Scarb1/Gpihbp1/Pltp	4	Region cluster 1
GO:0015670	carbon dioxide transport	3/1040	15/28891	0.0153057	0.035989	Aqp1/Car4/Car2	3	Region cluster 1
GO:0043518	negative regulation of DNA damage response, signal transduction by p53 class mediator	3/1040	15/28891	0.0153057	0.035989	Cd74/Cd44/Mif	3	Region cluster 1
GO:0046794	transport of virus	3/1040	15/28891	0.0153057	0.035989	Cav1/Bst2/Cav2	3	Region cluster 1
GO:0048308	organelle inheritance	3/1040	15/28891	0.0153057	0.035989	Ywhaz/Pdcd10/Mapk3	3	Region cluster 1
GO:0048313	Golgi inheritance	3/1040	15/28891	0.0153057	0.035989	Ywhaz/Pdcd10/Mapk3	3	Region cluster 1
GO:0051152	positive regulation of smooth muscle cell differentiation	3/1040	15/28891	0.0153057	0.035989	Tmsb4x/Eng/Kit	3	Region cluster 1
GO:0009595	detection of biotic stimulus	5/1040	41/28891	0.0153389	0.035989	Scarb1/Tspo/Nr4a1/Dach1/Nod1	5	Region cluster 1
GO:2000463	positive regulation of excitatory postsynaptic potential	5/1040	41/28891	0.0153389	0.035989	App/Grk2/Adrb2/Shank3/Ptk2b	5	Region cluster 1
GO:0031503	protein-containing complex localization	16/1040	244/28891	0.0158582	0.0371588	Rap1a/Fcgr4/Tyrobp/Nsg1/Rab11a/Akap5/Tnfaip2/Itgb1/Numb/Tspan9/Ralb/Stx7/Git1/Efnb2/Ran/Eif6	16	Region cluster 1
GO:0030239	myofibril assembly	7/1040	73/28891	0.015947	0.0373345	Actg1/Plec/Cflar/Itgb1/Prkar1a/Pdgfra/Wdr1	7	Region cluster 1
GO:0019751	polyol metabolic process	9/1040	108/28891	0.0160662	0.0375808	Plek/Plpp1/Myh9/Ptk2b/Plcb1/Acer3/Itpkb/Sptlc2/Acer2	9	Region cluster 1
GO:0055078	sodium ion homeostasis	5/1040	42/28891	0.0169097	0.0394169	Atp1b3/Scn7a/Sgk1/Scnn1g/Spp1	5	Region cluster 1
GO:0071827	plasma lipoprotein particle organization	5/1040	42/28891	0.0169097	0.0394169	Pla2g7/Scarb1/Gpihbp1/Pltp/Arf1	5	Region cluster 1
GO:0006091	generation of precursor metabolites and energy	27/1040	484/28891	0.0171839	0.0398665	Adgrf5/Ucp2/Ppp1r2/App/Gapdh/Pkm/Plec/Hsd11b1/Rhoa/Pfkp/Hif1a/Cox5a/Cox17/Prelid1/Ier3/Eno1/Cox6a1/Git1/Eno1b/Bax/Eif6/Zbtb7a/Ppp1cc/Akt1/Taldo1/Oas1a/Hk1	27	Region cluster 1
GO:0008542	visual learning	7/1040	75/28891	0.0182757	0.0420641	App/Kit/Itgb1/Hif1a/Sgk1/Ap1s2/Kras	7	Region cluster 1
GO:0006677	glycosylceramide metabolic process	3/1040	16/28891	0.018342	0.0420641	Psap/Prkcd/Ugcg	3	Region cluster 1
GO:0051014	actin filament severing	3/1040	16/28891	0.018342	0.0420641	Cfl1/Gmfg/Myh9	3	Region cluster 1
GO:0070278	extracellular matrix constituent secretion	3/1040	16/28891	0.018342	0.0420641	Rgcc/Eng/Tnfrsf1b	3	Region cluster 1
GO:0006636	unsaturated fatty acid biosynthetic process	5/1040	43/28891	0.0185835	0.0425273	Cd74/Daglb/Scd2/Mif/Il1b	5	Region cluster 1
GO:0051302	regulation of cell division	13/1040	188/28891	0.0189388	0.0432852	Cdc42/Vegfa/Rab11a/Calm1/Ybx1/Calm2/Rhoa/Pdgfb/Bcl2l1/Git1/Wnk1/Sh3glb1/Il1b	13	Region cluster 1
GO:0007019	microtubule depolymerization	6/1040	59/28891	0.0191119	0.0436254	Stmn1/Rhoa/Sgk1/Nckap5/Arhgef1/Stmn2	6	Region cluster 1
GO:0045598	regulation of fat cell differentiation	11/1040	149/28891	0.0191767	0.0437362	Vegfa/Pim1/Zfp36l2/Gata2/Id2/Stk4/Fermt2/Zfp36/Trib2/Akt1/Wwtr1	11	Region cluster 1
GO:0090277	positive regulation of peptide hormone secretion	11/1040	149/28891	0.0191767	0.0437362	Rac1/Cd38/Rab8b/Glud1/Myh9/Hif1a/Prkar1a/Plcb1/Sri/Nadk/Arhgef7	11	Region cluster 1
GO:0045786	negative regulation of cell cycle	23/1040	400/28891	0.019335	0.0438996	Hpgd/Rgcc/Ets1/Cdkn1a/Nabp1/Slfn1/Zfp36l2/Ccnd1/Klf4/Brca1/Nr4a1/Tnfaip3/Parp9/Ier3/Rpa2/Rhob/Ppp2r5c/Cdk6/Pkd2/Dtx3l/Dgkz/Zfp207/Rpl24	23	Region cluster 1
GO:0031100	animal organ regeneration	4/1040	29/28891	0.0193706	0.0438996	Ace/Pkm/Hmox1/Ccnd1	4	Region cluster 1
GO:0051767	nitric-oxide synthase biosynthetic process	4/1040	29/28891	0.0193706	0.0438996	Nampt/Akap12/Cpeb1/Ccl2	4	Region cluster 1
GO:0090382	phagosome maturation	4/1040	29/28891	0.0193706	0.0438996	Coro1a/Rab7/Rab32/Tcirg1	4	Region cluster 1
GO:1903578	regulation of ATP metabolic process	4/1040	29/28891	0.0193706	0.0438996	Tspo/Bcl2l1/Eno1/Eno1b	4	Region cluster 1
GO:0042594	response to starvation	14/1040	209/28891	0.0195612	0.0442756	Hspa5/Cdkn1a/Ripor1/Prkch/Ywhaz/Plin2/Jun/Ralb/Atf4/Zfp36/Mapk3/Sh3glb1/Klf10/Ywhag	14	Region cluster 1
GO:0035050	embryonic heart tube development	8/1040	94/28891	0.0201046	0.0454103	Cdc42/Invs/Ece1/Eng/Hif1a/Sox18/Pkd2/Tbx2	8	Region cluster 1
GO:0044331	cell-cell adhesion mediated by cadherin	5/1040	44/28891	0.0203627	0.0458971	Cdh5/Vegfa/Rgcc/Notch4/Ppm1f	5	Region cluster 1
GO:0007595	lactation	6/1040	60/28891	0.0206095	0.0463563	Cav1/Vegfa/Xdh/Cdo1/Ccnd1/Hif1a	6	Region cluster 1
GO:0046879	hormone secretion	23/1040	403/28891	0.0208817	0.0469295	Ccl5/Ucp2/Rac1/Cd38/Rab8b/Anxa5/Aqp1/Ywhaz/Lyn/Glud1/Tspo/Myh9/Hif1a/Prkar1a/Plcb1/Sri/Spp1/Nadk/Tcirg1/Rab1a/Arhgef7/Ube2q1/Il1b	23	Region cluster 1
GO:0019233	sensory perception of pain	8/1040	95/28891	0.0212854	0.0477967	Tmem100/Prx/Aqp1/Fyn/Lxn/Ccl2/Mapk3/Ccr2	8	Region cluster 1
GO:1903358	regulation of Golgi organization	3/1040	17/28891	0.0216875	0.0482725	Pdcd10/Mapk3/Dnm2	3	Region cluster 1
GO:1905155	positive regulation of membrane invagination	3/1040	17/28891	0.0216875	0.0482725	Ager/Cd36/Gata2	3	Region cluster 1
GO:2001171	positive regulation of ATP biosynthetic process	3/1040	17/28891	0.0216875	0.0482725	Bcl2l1/Eno1/Eno1b	3	Region cluster 1
GO:0090148	membrane fission	4/1040	30/28891	0.0217303	0.0482725	Coro1c/Sh3glb1/Chmp4b/Chmp5	4	Region cluster 1
GO:0099072	regulation of postsynaptic membrane neurotransmitter receptor levels	10/1040	133/28891	0.0221906	0.0491962	Rap1a/Nsg1/Rab11a/Akap5/Ywhae/Itgb1/Numb/Stx12/Git1/Efnb2	10	Region cluster 1
GO:0045104	intermediate filament cytoskeleton organization	8/1040	96/28891	0.0225144	0.0498091	Vim/Krt80/Nes/Plec/Agfg1/Krt7/Macf1/Dnajb6	8	Region cluster 1

## Sheet: Region cluster 2-genes
SYMBOL	pct.1	pct.2	p_value	adjusted p_value	log2FC	Region cluster	Up/Down-regulatio
Actb	0.998	0.992	2.4206e-98	5.40423e-94	0.169145	Region cluster 2	Up
Ly6a	0.976	0.936	1.07252e-51	2.3945e-47	0.13717	Region cluster 2	Up
H2-K1	0.98	0.949	6.06176e-44	1.35335e-39	0.130445	Region cluster 2	Up
Cd74	0.922	0.879	5.53434e-43	1.2356e-38	0.121459	Region cluster 2	Up
Wars	0.601	0.51	7.34231e-43	1.63924e-38	0.152638	Region cluster 2	Up
Gzma	0.453	0.362	2.37535e-41	5.30321e-37	0.130779	Region cluster 2	Up
Gbp2	0.747	0.648	2.97078e-40	6.63257e-36	0.134394	Region cluster 2	Up
Plac8	0.851	0.749	5.42347e-39	1.21084e-34	0.122737	Region cluster 2	Up
Ido1	0.263	0.191	1.34637e-35	3.00591e-31	0.101601	Region cluster 2	Up
B2m	0.996	0.984	1.57156e-34	3.50868e-30	0.129469	Region cluster 2	Up
Gm28437	0.961	0.936	2.8383e-34	6.33679e-30	0.0853723	Region cluster 2	Up
Ccl5	0.814	0.71	4.08927e-33	9.1297e-29	0.0789612	Region cluster 2	Up
Actg1	0.956	0.933	2.54847e-31	5.68972e-27	0.102623	Region cluster 2	Up
Cd93	0.614	0.546	6.00886e-31	1.34154e-26	0.129818	Region cluster 2	Up
H2-Q7	0.691	0.614	8.91591e-31	1.99057e-26	0.11933	Region cluster 2	Up
S100a9	0.739	0.658	9.95741e-31	2.22309e-26	0.0630153	Region cluster 2	Up
Ly6c1	0.903	0.845	1.07341e-26	2.39651e-22	0.0866297	Region cluster 2	Up
Rtl8a	0.479	0.41	2.8939e-26	6.46091e-22	0.112112	Region cluster 2	Up
Rpl32	0.988	0.981	3.04984e-25	6.80907e-21	0.089408	Region cluster 2	Up
mt-Co3	0.951	0.925	7.05757e-24	1.57567e-19	0.070643	Region cluster 2	Up
Rps24	0.948	0.935	2.09643e-21	4.68049e-17	0.0832531	Region cluster 2	Up
Mfap4	0.434	0.374	1.53359e-20	3.4239e-16	0.103671	Region cluster 2	Up
Gm10925	0.957	0.94	1.6716e-20	3.732e-16	0.069131	Region cluster 2	Up
H2-D1	0.968	0.94	6.01373e-19	1.34263e-14	0.072483	Region cluster 2	Up
Ifi47	0.515	0.449	7.78424e-19	1.73791e-14	0.0803787	Region cluster 2	Up
Igtp	0.523	0.458	2.23409e-18	4.98782e-14	0.0852866	Region cluster 2	Up
Itgal	0.417	0.358	7.24941e-18	1.6185e-13	0.0865341	Region cluster 2	Up
Rpsa	0.84	0.819	1.33405e-16	2.97839e-12	0.0900346	Region cluster 2	Up
Gbp4	0.496	0.435	1.55501e-16	3.47171e-12	0.0805206	Region cluster 2	Up
mt-Atp6	0.956	0.939	2.52678e-16	5.6413e-12	0.0625342	Region cluster 2	Up
Stat1	0.511	0.455	3.52781e-16	7.87619e-12	0.0838782	Region cluster 2	Up
Rps20	0.92	0.905	5.33492e-16	1.19107e-11	0.0801624	Region cluster 2	Up
Gm43302	0.384	0.33	1.2216e-15	2.72735e-11	0.0757027	Region cluster 2	Up
Pfn1	0.74	0.699	2.18633e-15	4.88119e-11	0.0834756	Region cluster 2	Up
mt-Co2	0.896	0.87	2.37277e-15	5.29746e-11	0.0584387	Region cluster 2	Up
Gm4070	0.44	0.385	7.57904e-15	1.6921e-10	0.0731036	Region cluster 2	Up
Sema3c	0.407	0.357	1.20353e-14	2.687e-10	0.0883006	Region cluster 2	Up
Cavin1	0.598	0.548	3.99614e-14	8.92178e-10	0.083505	Region cluster 2	Up
Pecam1	0.549	0.497	7.89737e-14	1.76317e-09	0.0795131	Region cluster 2	Up
Gm28661	0.896	0.872	1.25649e-13	2.80524e-09	0.0523551	Region cluster 2	Up
S100a8	0.749	0.685	1.30605e-13	2.91588e-09	0.0166666	Region cluster 2	Up
Cav1	0.698	0.641	7.9944e-13	1.78483e-08	0.0620127	Region cluster 2	Up
Gm29216	0.99	0.987	1.36768e-12	3.05347e-08	0.0220386	Region cluster 2	Up
H2-Ab1	0.637	0.591	1.66466e-12	3.71652e-08	0.0710974	Region cluster 2	Up
Vim	0.873	0.834	1.85244e-12	4.13576e-08	0.0640424	Region cluster 2	Up
Cd34	0.387	0.343	3.07637e-12	6.86831e-08	0.0701755	Region cluster 2	Up
Cldn5	0.572	0.531	9.37852e-12	2.09385e-07	0.0810753	Region cluster 2	Up
Rpl38	0.933	0.925	2.77515e-11	6.1958e-07	0.066632	Region cluster 2	Up
Rpl37a	0.925	0.911	5.54494e-11	1.23796e-06	0.06826	Region cluster 2	Up
Gvin1	0.447	0.399	1.25584e-10	2.80378e-06	0.0554099	Region cluster 2	Up
Tubb5	0.526	0.486	1.89385e-10	4.22821e-06	0.0732202	Region cluster 2	Up
Emcn	0.198	0.164	2.3382e-10	5.22027e-06	0.0485189	Region cluster 2	Up
Rps15	0.896	0.884	2.70906e-10	6.04825e-06	0.0625529	Region cluster 2	Up
Rps21	0.961	0.955	2.99257e-10	6.6812e-06	0.0572691	Region cluster 2	Up
Icam2	0.458	0.416	3.76033e-10	8.39531e-06	0.0672721	Region cluster 2	Up
Cybb	0.333	0.291	4.2014e-10	9.38004e-06	0.0534059	Region cluster 2	Up
Rps29	0.946	0.94	5.95648e-10	1.32984e-05	0.0548485	Region cluster 2	Up
Ly6e	0.886	0.856	7.24061e-10	1.61654e-05	0.0565883	Region cluster 2	Up
Rpl13a	0.798	0.781	7.52925e-10	1.68098e-05	0.0713008	Region cluster 2	Up
Rpl41	0.978	0.977	1.75914e-09	3.92746e-05	0.0509736	Region cluster 2	Up
Iigp1	0.6	0.546	1.77243e-09	3.95712e-05	0.045957	Region cluster 2	Up
Rplp2	0.928	0.92	2.18509e-09	4.87842e-05	0.0611219	Region cluster 2	Up
Hspa8	0.764	0.737	3.70883e-09	8.28034e-05	0.0621542	Region cluster 2	Up
mt-Co1	0.985	0.978	4.2483e-09	9.48474e-05	0.0103154	Region cluster 2	Up
Upp1	0.176	0.146	5.48868e-09	0.00012254	0.042265	Region cluster 2	Up
Podxl	0.397	0.361	9.49775e-09	0.000212047	0.059125	Region cluster 2	Up
Lrba	0.686	0.656	9.59815e-09	0.000214288	0.0601528	Region cluster 2	Up
Rplp1	0.986	0.984	5.09685e-08	0.00113792	0.0437428	Region cluster 2	Up
Il1b	0.11	0.088	5.42152e-08	0.00121041	0.0332886	Region cluster 2	Up
Sparc	0.914	0.889	6.30327e-08	0.00140727	0.0401732	Region cluster 2	Up
Klf2	0.566	0.533	6.71955e-08	0.00150021	0.0582604	Region cluster 2	Up
Tap1	0.44	0.402	1.13968e-07	0.00254446	0.0488937	Region cluster 2	Up
Tuba1b	0.653	0.626	1.67597e-07	0.00374177	0.0670067	Region cluster 2	Up
Psmb8	0.513	0.475	1.87534e-07	0.00418687	0.0508234	Region cluster 2	Up
H2-Aa	0.637	0.6	2.05308e-07	0.00458372	0.0436318	Region cluster 2	Up
Fau	0.884	0.87	2.13612e-07	0.0047691	0.0539982	Region cluster 2	Up
Gbp6	0.346	0.309	2.92479e-07	0.00652989	0.0394874	Region cluster 2	Up
Fkbp1a	0.619	0.588	3.07699e-07	0.00686969	0.0596512	Region cluster 2	Up
mt-Rnr2	0.513	0.479	4.76444e-07	0.0106371	0.0543018	Region cluster 2	Up
Rps15a	0.87	0.855	5.9104e-07	0.0131956	0.0544037	Region cluster 2	Up
Cavin2	0.586	0.544	6.31296e-07	0.0140943	0.0379952	Region cluster 2	Up
Scn7a	0.383	0.346	7.94816e-07	0.0177451	0.0382027	Region cluster 2	Up
Pdgfb	0.198	0.171	8.26919e-07	0.0184618	0.0377062	Region cluster 2	Up
Gbp8	0.235	0.206	9.43129e-07	0.0210563	0.0393198	Region cluster 2	Up
Rtl8b	0.307	0.275	1.52738e-06	0.0341003	0.0398827	Region cluster 2	Up
Tmsb10	0.912	0.879	1.60261e-06	0.03578	0.0324876	Region cluster 2	Up
Rps14	0.882	0.872	1.61778e-06	0.0361187	0.0407008	Region cluster 2	Up
Adgre4	0.139	0.117	1.85492e-06	0.041413	0.0323678	Region cluster 2	Up
Nkg7	0.297	0.267	1.85679e-06	0.0414547	0.038003	Region cluster 2	Up
Tapbp	0.579	0.55	2.14288e-06	0.0478419	0.0489271	Region cluster 2	Up

## Sheet: Region cluster 2-pathways
GO ID	Description	GeneRatio	BgRatio	p_value	adjusted p_value	Gene symbols	Count	Region cluster
GO:0002181	cytoplasmic translation	16/79	148/28891	1.60112e-21	3.30631e-18	Rpl32/Rps24/Rpsa/Rps20/Rpl38/Rpl37a/Rps15/Rps21/Rps29/Rpl13a/Rpl41/Rplp2/Rplp1/Fau/Rps15a/Rps14	16	Region cluster 2
GO:0034341	response to type II interferon	14/79	150/28891	5.18452e-18	5.35301e-15	Cd74/Gbp2/Ccl5/Actg1/H2-Q7/Igtp/Gbp4/Stat1/H2-Ab1/Vim/Rpl13a/H2-Aa/Gbp6/Gbp8	14	Region cluster 2
GO:0007159	leukocyte cell-cell adhesion	16/79	447/28891	7.30246e-14	3.7699e-11	Actb/H2-K1/Cd74/Ido1/B2m/Ccl5/H2-Q7/S100a9/H2-D1/Itgal/Pecam1/S100a8/Cav1/H2-Ab1/Il1b/H2-Aa	16	Region cluster 2
GO:0048002	antigen processing and presentation of peptide antigen	9/79	83/28891	1.49108e-12	3.84884e-10	H2-K1/Cd74/B2m/H2-Q7/H2-D1/H2-Ab1/Tap1/H2-Aa/Tapbp	9	Region cluster 2
GO:0050870	positive regulation of T cell activation	12/79	277/28891	1.37612e-11	2.28123e-09	Actb/H2-K1/Cd74/B2m/Ccl5/H2-Q7/H2-D1/Itgal/Cav1/H2-Ab1/Il1b/H2-Aa	12	Region cluster 2
GO:0022409	positive regulation of cell-cell adhesion	13/79	354/28891	1.43613e-11	2.28123e-09	Actb/H2-K1/Cd74/B2m/Ccl5/H2-Q7/H2-D1/Itgal/Cav1/H2-Ab1/Podxl/Il1b/H2-Aa	13	Region cluster 2
GO:0042832	defense response to protozoan	7/79	43/28891	2.59218e-11	3.82346e-09	Gbp2/Igtp/Gbp4/Iigp1/Gbp6/Gbp8/Nkg7	7	Region cluster 2
GO:0050863	regulation of T cell activation	13/79	411/28891	9.1341e-11	1.04788e-08	Actb/H2-K1/Cd74/Ido1/B2m/Ccl5/H2-Q7/H2-D1/Itgal/Cav1/H2-Ab1/Il1b/H2-Aa	13	Region cluster 2
GO:0050867	positive regulation of cell activation	13/79	454/28891	3.09306e-10	3.04151e-08	Actb/H2-K1/Cd74/B2m/Ccl5/H2-Q7/H2-D1/Itgal/Cav1/H2-Ab1/Il1b/H2-Aa/Pdgfb	13	Region cluster 2
GO:0042274	ribosomal small subunit biogenesis	8/79	104/28891	4.52882e-10	4.06609e-08	Rps24/Rpsa/Rpl38/Rps15/Rps21/Fau/Rps15a/Rps14	8	Region cluster 2
GO:0050729	positive regulation of inflammatory response	9/79	167/28891	8.44113e-10	7.26289e-08	H2-K1/Ido1/Ccl5/H2-Q7/S100a9/H2-D1/S100a8/Il1b/Nkg7	9	Region cluster 2
GO:0000028	ribosomal small subunit assembly	5/79	21/28891	2.64315e-09	2.09927e-07	Rpsa/Rpl38/Rps15/Fau/Rps14	5	Region cluster 2
GO:0050900	leukocyte migration	11/79	398/28891	1.15436e-08	7.94584e-07	Cd74/Ccl5/S100a9/Itgal/Pecam1/S100a8/Cd34/Rpl13a/Podxl/Il1b/Pdgfb	11	Region cluster 2
GO:0032496	response to lipopolysaccharide	11/79	401/28891	1.24692e-08	8.04655e-07	Gbp2/Ido1/B2m/S100a9/Igtp/Stat1/S100a8/Vim/Rpl13a/Il1b/Gbp6	11	Region cluster 2
GO:0035458	cellular response to interferon-beta	6/79	63/28891	2.06762e-08	1.25577e-06	Gbp2/Ifi47/Igtp/Stat1/Iigp1/Gbp6	6	Region cluster 2
GO:0042255	ribosome assembly	6/79	66/28891	2.74697e-08	1.62071e-06	Rpsa/Rpl38/Rps15/Fau/mt-Rnr2/Rps14	6	Region cluster 2
GO:0035456	response to interferon-beta	6/79	74/28891	5.50453e-08	3.08901e-06	Gbp2/Ifi47/Igtp/Stat1/Iigp1/Gbp6	6	Region cluster 2
GO:0042098	T cell proliferation	9/79	270/28891	5.53479e-08	3.08901e-06	H2-K1/Ido1/Ccl5/H2-Q7/H2-D1/Itgal/Il1b/H2-Aa/Fkbp1a	9	Region cluster 2
GO:0001906	cell killing	9/79	286/28891	9.0411e-08	4.62851e-06	H2-K1/Gzma/Gbp2/B2m/H2-Q7/H2-D1/Igtp/Tap1/Nkg7	9	Region cluster 2
GO:0050670	regulation of lymphocyte proliferation	9/79	286/28891	9.0411e-08	4.62851e-06	H2-K1/Cd74/Ido1/Ccl5/H2-Q7/H2-D1/Itgal/Il1b/H2-Aa	9	Region cluster 2
GO:0002396	MHC protein complex assembly	4/79	16/28891	9.18977e-08	4.62851e-06	B2m/H2-Ab1/H2-Aa/Tapbp	4	Region cluster 2
GO:0002501	peptide antigen assembly with MHC protein complex	4/79	16/28891	9.18977e-08	4.62851e-06	B2m/H2-Ab1/H2-Aa/Tapbp	4	Region cluster 2
GO:0032944	regulation of mononuclear cell proliferation	9/79	290/28891	1.01736e-07	4.88571e-06	H2-K1/Cd74/Ido1/Ccl5/H2-Q7/H2-D1/Itgal/Il1b/H2-Aa	9	Region cluster 2
GO:0032943	mononuclear cell proliferation	10/79	389/28891	1.10082e-07	5.16637e-06	H2-K1/Cd74/Ido1/Ccl5/H2-Q7/H2-D1/Itgal/Il1b/H2-Aa/Fkbp1a	10	Region cluster 2
GO:0050688	regulation of defense response to virus	6/79	102/28891	3.7657e-07	1.49542e-05	Ccl5/Igtp/Gbp4/Stat1/Hspa8/Il1b	6	Region cluster 2
GO:0002821	positive regulation of adaptive immune response	7/79	174/28891	5.12452e-07	1.95966e-05	H2-K1/Cd74/B2m/H2-Q7/H2-D1/H2-Ab1/Il1b	7	Region cluster 2
GO:0071826	protein-RNA complex organization	7/79	183/28891	7.19584e-07	2.50104e-05	Rpsa/Rpl38/Rps15/Rpl13a/Fau/mt-Rnr2/Rps14	7	Region cluster 2
GO:0002720	positive regulation of cytokine production involved in immune response	6/79	114/28891	7.26694e-07	2.50104e-05	H2-K1/Cd74/B2m/H2-Q7/H2-D1/Il1b	6	Region cluster 2
GO:0045765	regulation of angiogenesis	8/79	307/28891	2.01275e-06	6.39434e-05	Ccl5/Stat1/Cd34/Cldn5/Cybb/Il1b/Sparc/Klf2	8	Region cluster 2
GO:0042270	protection from natural killer cell mediated cytotoxicity	4/79	37/28891	3.19253e-06	9.41796e-05	H2-K1/H2-Q7/H2-D1/Tap1	4	Region cluster 2
GO:0014002	astrocyte development	4/79	39/28891	3.95944e-06	0.000113559	S100a9/S100a8/Vim/Il1b	4	Region cluster 2
GO:0030595	leukocyte chemotaxis	7/79	240/28891	4.36016e-06	0.00011847	Cd74/Ccl5/S100a9/S100a8/Rpl13a/Il1b/Pdgfb	7	Region cluster 2
GO:0031333	negative regulation of protein-containing complex assembly	6/79	157/28891	4.68823e-06	0.00012573	Igtp/Pfn1/Pecam1/Rpl13a/Hspa8/Tmsb10	6	Region cluster 2
GO:0002711	positive regulation of T cell mediated immunity	5/79	93/28891	5.78932e-06	0.000153269	H2-K1/B2m/H2-Q7/H2-D1/Il1b	5	Region cluster 2
GO:0007043	cell-cell junction assembly	6/79	168/28891	6.91694e-06	0.00017209	Actb/Actg1/Pecam1/Cav1/Cldn5/Il1b	6	Region cluster 2
GO:0002449	lymphocyte mediated immunity	9/79	489/28891	7.63309e-06	0.000185904	H2-K1/Cd74/B2m/H2-Q7/H2-D1/H2-Ab1/Il1b/Tap1/Nkg7	9	Region cluster 2
GO:0044403	biological process involved in symbiotic interaction	7/79	264/28891	8.12909e-06	0.000192949	Cd74/Gbp2/Ccl5/Cav1/Ly6e/Hspa8/Gbp6	7	Region cluster 2
GO:0002367	cytokine production involved in immune response	6/79	178/28891	9.62526e-06	0.000225865	H2-K1/Cd74/B2m/H2-Q7/H2-D1/Il1b	6	Region cluster 2
GO:0001909	leukocyte mediated cytotoxicity	6/79	185/28891	1.19885e-05	0.000269089	H2-K1/B2m/H2-Q7/H2-D1/Tap1/Nkg7	6	Region cluster 2
GO:0002832	negative regulation of response to biotic stimulus	6/79	187/28891	1.27435e-05	0.00027995	H2-K1/H2-Q7/H2-D1/Igtp/Hspa8/Tap1	6	Region cluster 2
GO:0140694	non-membrane-bounded organelle assembly	8/79	402/28891	1.44441e-05	0.000310699	Actg1/Rpsa/Rpl38/Tubb5/Rps15/Fau/mt-Rnr2/Rps14	8	Region cluster 2
GO:0002507	tolerance induction	4/79	55/28891	1.5882e-05	0.000338107	H2-K1/Ido1/H2-Q7/H2-D1	4	Region cluster 2
GO:0002833	positive regulation of response to biotic stimulus	8/79	413/28891	1.75325e-05	0.000369435	H2-K1/Cd74/Gbp2/H2-Q7/H2-D1/Igtp/Cav1/Hspa8	8	Region cluster 2
GO:0042267	natural killer cell mediated cytotoxicity	5/79	117/28891	1.7734e-05	0.000369906	H2-K1/H2-Q7/H2-D1/Tap1/Nkg7	5	Region cluster 2
GO:0001911	negative regulation of leukocyte mediated cytotoxicity	4/79	57/28891	1.83184e-05	0.000377728	H2-K1/H2-Q7/H2-D1/Tap1	4	Region cluster 2
GO:0036037	CD8-positive, alpha-beta T cell activation	4/79	58/28891	1.96346e-05	0.000397505	H2-K1/H2-Q7/H2-D1/Igtp	4	Region cluster 2
GO:0031342	negative regulation of cell killing	4/79	62/28891	2.56032e-05	0.000494117	H2-K1/H2-Q7/H2-D1/Tap1	4	Region cluster 2
GO:0150105	protein localization to cell-cell junction	3/79	24/28891	3.82108e-05	0.000678611	Actb/Actg1/Pecam1	3	Region cluster 2
GO:0006935	chemotaxis	8/79	462/28891	3.89018e-05	0.000678611	Cd74/Ccl5/S100a9/Sema3c/S100a8/Rpl13a/Il1b/Pdgfb	8	Region cluster 2
GO:0006959	humoral immune response	7/79	337/28891	3.89696e-05	0.000678611	H2-K1/B2m/H2-Q7/S100a9/H2-D1/Il1b/Fau	7	Region cluster 2
GO:0002526	acute inflammatory response	5/79	139/28891	4.06101e-05	0.000687375	H2-K1/Ccl5/H2-Q7/H2-D1/Il1b	5	Region cluster 2
GO:0045216	cell-cell junction organization	6/79	231/28891	4.1819e-05	0.000699846	Actb/Actg1/Pecam1/Cav1/Cldn5/Il1b	6	Region cluster 2
GO:1902074	response to salt	7/79	343/28891	4.35691e-05	0.000719761	Ly6a/B2m/Ly6c1/Cav1/Ly6e/Il1b/Pdgfb	7	Region cluster 2
GO:0071216	cellular response to biotic stimulus	7/79	349/28891	4.86054e-05	0.00077663	Gbp2/B2m/Igtp/Stat1/Vim/Il1b/Gbp6	7	Region cluster 2
GO:0001813	regulation of antibody-dependent cellular cytotoxicity	3/79	26/28891	4.88919e-05	0.00077663	H2-K1/H2-Q7/H2-D1	3	Region cluster 2
GO:0001815	positive regulation of antibody-dependent cellular cytotoxicity	3/79	26/28891	4.88919e-05	0.00077663	H2-K1/H2-Q7/H2-D1	3	Region cluster 2
GO:0002706	regulation of lymphocyte mediated immunity	6/79	241/28891	5.29192e-05	0.000833518	H2-K1/B2m/H2-Q7/H2-D1/Il1b/Tap1	6	Region cluster 2
GO:0032102	negative regulation of response to external stimulus	8/79	485/28891	5.47233e-05	0.000833518	H2-K1/H2-Q7/H2-D1/Igtp/Sema3c/Hspa8/Tap1/Pdgfb	8	Region cluster 2
GO:0032639	TRAIL production	3/79	27/28891	5.48952e-05	0.000833518	H2-K1/H2-Q7/H2-D1	3	Region cluster 2
GO:0032679	regulation of TRAIL production	3/79	27/28891	5.48952e-05	0.000833518	H2-K1/H2-Q7/H2-D1	3	Region cluster 2
GO:0032759	positive regulation of TRAIL production	3/79	27/28891	5.48952e-05	0.000833518	H2-K1/H2-Q7/H2-D1	3	Region cluster 2
GO:0001913	T cell mediated cytotoxicity	4/79	82/28891	7.7019e-05	0.00113603	H2-K1/B2m/H2-Q7/H2-D1	4	Region cluster 2
GO:0001788	antibody-dependent cellular cytotoxicity	3/79	31/28891	8.36982e-05	0.00122579	H2-K1/H2-Q7/H2-D1	3	Region cluster 2
GO:0010977	negative regulation of neuron projection development	5/79	165/28891	9.16203e-05	0.00132181	H2-K1/B2m/H2-D1/Sema3c/Vim	5	Region cluster 2
GO:0034101	erythrocyte homeostasis	5/79	168/28891	9.97305e-05	0.00139309	B2m/Rps24/Stat1/Klf2/Rps14	5	Region cluster 2
GO:0051100	negative regulation of binding	5/79	168/28891	9.97305e-05	0.00139309	Actb/Gzma/B2m/Cav1/Pdgfb	5	Region cluster 2
GO:0039531	regulation of cytoplasmic pattern recognition receptor signaling pathway	4/79	92/28891	0.00012052	0.00150414	Gbp2/Igtp/Cav1/Hspa8	4	Region cluster 2
GO:0001935	endothelial cell proliferation	5/79	175/28891	0.000120799	0.00150414	Stat1/Cav1/Cd34/Sparc/Pdgfb	5	Region cluster 2
GO:0050792	regulation of viral process	5/79	187/28891	0.000164676	0.0020089	Cd74/Ccl5/Stat1/Pfn1/Ly6e	5	Region cluster 2
GO:0002440	production of molecular mediator of immune response	7/79	425/28891	0.000165382	0.0020089	H2-K1/Cd74/B2m/H2-Q7/H2-D1/H2-Ab1/Il1b	7	Region cluster 2
GO:0141085	regulation of inflammasome-mediated signaling pathway	3/79	41/28891	0.000194623	0.00225785	Gbp2/Igtp/Hspa8	3	Region cluster 2
GO:0095500	acetylcholine receptor signaling pathway	3/79	43/28891	0.000224429	0.00250512	Ly6a/Ly6c1/Ly6e	3	Region cluster 2
GO:1902075	cellular response to salt	5/79	202/28891	0.00023556	0.00260124	Ly6a/B2m/Ly6c1/Ly6e/Pdgfb	5	Region cluster 2
GO:0002524	hypersensitivity	3/79	46/28891	0.000274435	0.00286216	H2-K1/H2-Q7/H2-D1	3	Region cluster 2
GO:0001937	negative regulation of endothelial cell proliferation	3/79	47/28891	0.00029257	0.00294958	Stat1/Cav1/Sparc	3	Region cluster 2
GO:0141084	inflammasome-mediated signaling pathway	3/79	47/28891	0.00029257	0.00294958	Gbp2/Igtp/Hspa8	3	Region cluster 2
GO:0031348	negative regulation of defense response	6/79	330/28891	0.000292815	0.00294958	H2-K1/H2-Q7/H2-D1/Igtp/Hspa8/Tap1	6	Region cluster 2
GO:1905144	response to acetylcholine	3/79	48/28891	0.000311462	0.00312218	Ly6a/Ly6c1/Ly6e	3	Region cluster 2
GO:0030217	T cell differentiation	6/79	339/28891	0.000337921	0.00332289	Actb/Cd74/B2m/Igtp/Il1b/H2-Aa	6	Region cluster 2
GO:0031345	negative regulation of cell projection organization	5/79	221/28891	0.000356184	0.00345314	H2-K1/B2m/H2-D1/Sema3c/Vim	5	Region cluster 2
GO:0015833	peptide transport	6/79	343/28891	0.000359638	0.00347034	Cd74/Ccl5/S100a9/S100a8/Il1b/Tap1	6	Region cluster 2
GO:0061028	establishment of endothelial barrier	3/79	51/28891	0.000372807	0.0035641	Pecam1/Cldn5/Il1b	3	Region cluster 2
GO:0002460	adaptive immune response based on somatic recombination of immune receptors built from immunoglobulin superfamily domains	7/79	491/28891	0.000396176	0.00375081	H2-K1/Cd74/B2m/H2-Q7/H2-D1/H2-Ab1/Il1b	7	Region cluster 2
GO:0031620	regulation of fever generation	2/79	11/28891	0.000399603	0.00375081	Ccl5/Il1b	2	Region cluster 2
GO:2001280	positive regulation of unsaturated fatty acid biosynthetic process	2/79	11/28891	0.000399603	0.00375081	Cd74/Il1b	2	Region cluster 2
GO:0061041	regulation of wound healing	4/79	128/28891	0.00042716	0.00395554	Actg1/S100a9/Cav1/Pdgfb	4	Region cluster 2
GO:0002579	positive regulation of antigen processing and presentation	2/79	12/28891	0.000478672	0.00433534	Cd74/H2-Ab1	2	Region cluster 2
GO:0033632	regulation of cell-cell adhesion mediated by integrin	2/79	12/28891	0.000478672	0.00433534	Ccl5/Podxl	2	Region cluster 2
GO:0042989	sequestering of actin monomers	2/79	12/28891	0.000478672	0.00433534	Pfn1/Tmsb10	2	Region cluster 2
GO:0070229	negative regulation of lymphocyte apoptotic process	3/79	58/28891	0.000544837	0.00482871	Cd74/Ido1/Ccl5	3	Region cluster 2
GO:0050920	regulation of chemotaxis	5/79	243/28891	0.000548645	0.00484168	Cd74/Ccl5/Sema3c/Il1b/Pdgfb	5	Region cluster 2
GO:0003158	endothelium development	4/79	137/28891	0.00055199	0.00485047	Pecam1/Cldn5/Il1b/Pdgfb	4	Region cluster 2
GO:0031652	positive regulation of heat generation	2/79	13/28891	0.000564701	0.00494113	Ccl5/Il1b	2	Region cluster 2
GO:0030101	natural killer cell activation	4/79	140/28891	0.00059881	0.00519556	H2-K1/H2-Q7/H2-D1/Nkg7	4	Region cluster 2
GO:0062207	regulation of pattern recognition receptor signaling pathway	4/79	141/28891	0.000615024	0.00531391	Gbp2/Igtp/Cav1/Hspa8	4	Region cluster 2
GO:0001660	fever generation	2/79	14/28891	0.000657649	0.00549816	Ccl5/Il1b	2	Region cluster 2
GO:0061635	regulation of protein complex stability	2/79	14/28891	0.000657649	0.00549816	Igtp/Tapbp	2	Region cluster 2
GO:0010712	regulation of collagen metabolic process	3/79	63/28891	0.000694344	0.00573528	Mfap4/Vim/Pdgfb	3	Region cluster 2
GO:1902903	regulation of supramolecular fiber organization	6/79	393/28891	0.000734749	0.00602086	Actg1/Pfn1/Pecam1/Cav1/Hspa8/Tmsb10	6	Region cluster 2
GO:0030213	hyaluronan biosynthetic process	2/79	15/28891	0.000757481	0.00606544	Il1b/Pdgfb	2	Region cluster 2
GO:0044406	adhesion of symbiont to host	2/79	15/28891	0.000757481	0.00606544	Gbp2/Gbp6	2	Region cluster 2
GO:0030193	regulation of blood coagulation	3/79	66/28891	0.000795414	0.00629322	S100a9/Cav1/Pdgfb	3	Region cluster 2
GO:0050730	regulation of peptidyl-tyrosine phosphorylation	5/79	266/28891	0.000824282	0.00649673	Cd74/Ccl5/Pecam1/Cav1/Pdgfb	5	Region cluster 2
GO:0070234	positive regulation of T cell apoptotic process	2/79	16/28891	0.000864158	0.00656353	Ido1/Ccl5	2	Region cluster 2
GO:0141086	negative regulation of inflammasome-mediated signaling pathway	2/79	16/28891	0.000864158	0.00656353	Igtp/Hspa8	2	Region cluster 2
GO:1900046	regulation of hemostasis	3/79	68/28891	0.000867721	0.00656353	S100a9/Cav1/Pdgfb	3	Region cluster 2
GO:0030218	erythrocyte differentiation	4/79	156/28891	0.000897212	0.00673724	B2m/Stat1/Klf2/Rps14	4	Region cluster 2
GO:0018119	peptidyl-cysteine S-nitrosylation	2/79	17/28891	0.000977644	0.00725545	S100a9/S100a8	2	Region cluster 2
GO:0050818	regulation of coagulation	3/79	71/28891	0.00098379	0.00725545	S100a9/Cav1/Pdgfb	3	Region cluster 2
GO:0032507	maintenance of protein location in cell	3/79	72/28891	0.00102455	0.00752919	Pfn1/Cav1/Tmsb10	3	Region cluster 2
GO:2001244	positive regulation of intrinsic apoptotic signaling pathway	3/79	73/28891	0.00106637	0.0078087	S100a9/S100a8/Cav1	3	Region cluster 2
GO:0002830	positive regulation of type 2 immune response	2/79	18/28891	0.0010979	0.00795348	Cd74/Ido1	2	Region cluster 2
GO:0033631	cell-cell adhesion mediated by integrin	2/79	18/28891	0.0010979	0.00795348	Ccl5/Podxl	2	Region cluster 2
GO:0045428	regulation of nitric oxide biosynthetic process	3/79	74/28891	0.00110925	0.00795348	Cav1/Il1b/Klf2	3	Region cluster 2
GO:0010563	negative regulation of phosphorus metabolic process	6/79	430/28891	0.00116808	0.00826053	Actb/Gbp4/Pecam1/Cav1/Il1b/Pdgfb	6	Region cluster 2
GO:0045936	negative regulation of phosphate metabolic process	6/79	430/28891	0.00116808	0.00826053	Actb/Gbp4/Pecam1/Cav1/Il1b/Pdgfb	6	Region cluster 2
GO:0042886	amide transport	6/79	432/28891	0.0011961	0.00842983	Cd74/Ccl5/S100a9/S100a8/Il1b/Tap1	6	Region cluster 2
GO:1901550	regulation of endothelial cell development	2/79	19/28891	0.00122489	0.0085165	Cldn5/Il1b	2	Region cluster 2
GO:1903140	regulation of establishment of endothelial barrier	2/79	19/28891	0.00122489	0.0085165	Cldn5/Il1b	2	Region cluster 2
GO:0080164	regulation of nitric oxide metabolic process	3/79	77/28891	0.00124439	0.00858932	Cav1/Il1b/Klf2	3	Region cluster 2
GO:0006919	activation of cysteine-type endopeptidase activity involved in apoptotic process	3/79	78/28891	0.00129163	0.00886116	S100a9/Stat1/S100a8	3	Region cluster 2
GO:0002687	positive regulation of leukocyte migration	4/79	176/28891	0.00140118	0.00939427	Cd74/Ccl5/Pecam1/Il1b	4	Region cluster 2
GO:0003208	cardiac ventricle morphogenesis	3/79	82/28891	0.00149185	0.00988911	Sema3c/Ly6e/Fkbp1a	3	Region cluster 2
GO:1903706	regulation of hemopoiesis	6/79	452/28891	0.00150557	0.00990125	Actb/Cd74/B2m/Ccl5/Stat1/H2-Aa	6	Region cluster 2
GO:1901796	regulation of signal transduction by p53 class mediator	3/79	85/28891	0.00165409	0.0106408	Cd74/Rps20/Rps15	3	Region cluster 2
GO:0001818	negative regulation of cytokine production	5/79	314/28891	0.00171692	0.0109427	Ido1/Igtp/Gbp4/Cd34/Klf2	5	Region cluster 2
GO:0006809	nitric oxide biosynthetic process	3/79	87/28891	0.00176816	0.0112346	Cav1/Il1b/Klf2	3	Region cluster 2
GO:0002544	chronic inflammatory response	2/79	23/28891	0.00179947	0.011329	Ido1/S100a9	2	Region cluster 2
GO:0001667	ameboidal-type cell migration	6/79	471/28891	0.00185292	0.0115948	S100a9/Pfn1/Sema3c/Pecam1/Sparc/Pdgfb	6	Region cluster 2
GO:0042026	protein refolding	2/79	24/28891	0.00195958	0.0121154	B2m/Hspa8	2	Region cluster 2
GO:0045665	negative regulation of neuron differentiation	3/79	91/28891	0.00201075	0.0123211	B2m/Cav1/Il1b	3	Region cluster 2
GO:0046209	nitric oxide metabolic process	3/79	92/28891	0.00207447	0.0125349	Cav1/Il1b/Klf2	3	Region cluster 2
GO:0090132	epithelium migration	5/79	330/28891	0.00213144	0.0127949	S100a9/Pfn1/Pecam1/Sparc/Pdgfb	5	Region cluster 2
GO:0051341	regulation of oxidoreductase activity	3/79	94/28891	0.00220564	0.0130505	Gzma/Cav1/Il1b	3	Region cluster 2
GO:2001057	reactive nitrogen species metabolic process	3/79	94/28891	0.00220564	0.0130505	Cav1/Il1b/Klf2	3	Region cluster 2
GO:0051899	membrane depolarization	3/79	97/28891	0.00241187	0.0141492	B2m/Cav1/Scn7a	3	Region cluster 2
GO:0070372	regulation of ERK1 and ERK2 cascade	5/79	343/28891	0.00251861	0.0145685	Cd74/Ccl5/Cav1/Il1b/Pdgfb	5	Region cluster 2
GO:0030100	regulation of endocytosis	5/79	344/28891	0.00255037	0.014701	Actb/B2m/Actg1/Cav1/Il1b	5	Region cluster 2
GO:0046718	symbiont entry into host cell	3/79	99/28891	0.00255577	0.014701	Cd74/Cav1/Ly6e	3	Region cluster 2
GO:0051354	negative regulation of oxidoreductase activity	2/79	28/28891	0.00266484	0.0150352	Gzma/Cav1	2	Region cluster 2
GO:0060445	branching involved in salivary gland morphogenesis	2/79	28/28891	0.00266484	0.0150352	Sema3c/Pdgfb	2	Region cluster 2
GO:1900027	regulation of ruffle assembly	2/79	29/28891	0.00285717	0.015745	Pfn1/Cav1	2	Region cluster 2
GO:0032092	positive regulation of protein binding	3/79	104/28891	0.00293844	0.0160557	B2m/Cav1/Cldn5	3	Region cluster 2
GO:0045185	maintenance of protein location	3/79	104/28891	0.00293844	0.0160557	Pfn1/Cav1/Tmsb10	3	Region cluster 2
GO:0014910	regulation of smooth muscle cell migration	3/79	105/28891	0.00301896	0.0163163	Ccl5/Cav1/Pdgfb	3	Region cluster 2
GO:0040013	negative regulation of locomotion	5/79	358/28891	0.00302622	0.0163163	Cd74/Sema3c/Cav1/Cldn5/Pdgfb	5	Region cluster 2
GO:0060252	positive regulation of glial cell proliferation	2/79	30/28891	0.00305585	0.0164331	Vim/Il1b	2	Region cluster 2
GO:0031589	cell-substrate adhesion	5/79	368/28891	0.00340331	0.0180085	Actg1/Itgal/Pecam1/Cd34/Pdgfb	5	Region cluster 2
GO:0050866	negative regulation of cell activation	4/79	225/28891	0.00340985	0.0180085	Cd74/Ido1/H2-Aa/Pdgfb	4	Region cluster 2
GO:0031640	killing of cells of another organism	3/79	110/28891	0.00344191	0.0180854	Gzma/Gbp2/Igtp	3	Region cluster 2
GO:0141061	disruption of cell in another organism	3/79	110/28891	0.00344191	0.0180854	Gzma/Gbp2/Igtp	3	Region cluster 2
GO:0042060	wound healing	5/79	370/28891	0.00348261	0.0181148	Actg1/S100a9/Pecam1/Cav1/Pdgfb	5	Region cluster 2
GO:0051085	chaperone cofactor-dependent protein refolding	2/79	33/28891	0.00368954	0.0185827	Cd74/Hspa8	2	Region cluster 2
GO:0070227	lymphocyte apoptotic process	3/79	113/28891	0.00371222	0.0186061	Cd74/Ido1/Ccl5	3	Region cluster 2
GO:0070633	transepithelial transport	2/79	34/28891	0.00391321	0.019425	Actb/Actg1	2	Region cluster 2
GO:0050777	negative regulation of immune response	4/79	239/28891	0.00422497	0.0205284	H2-K1/H2-Q7/H2-D1/Tap1	4	Region cluster 2
GO:1903421	regulation of synaptic vesicle recycling	2/79	37/28891	0.00462108	0.0219368	Actb/Actg1	2	Region cluster 2
GO:0032963	collagen metabolic process	3/79	123/28891	0.00470536	0.022184	Mfap4/Vim/Pdgfb	3	Region cluster 2
GO:0003018	vascular process in circulatory system	4/79	247/28891	0.00474529	0.0223213	Cav1/Cldn5/Klf2/Pdgfb	4	Region cluster 2
GO:0032970	regulation of actin filament-based process	5/79	402/28891	0.0049397	0.0229224	Actg1/Pfn1/Pecam1/Cav1/Tmsb10	5	Region cluster 2
GO:0048145	regulation of fibroblast proliferation	3/79	126/28891	0.00503159	0.0231925	Cd74/Cav1/Pdgfb	3	Region cluster 2
GO:0016072	rRNA metabolic process	4/79	252/28891	0.00509149	0.0234163	Rps24/Cavin1/Rps15/Rps21	4	Region cluster 2
GO:0042180	cellular ketone metabolic process	4/79	255/28891	0.00530714	0.0242461	Cd74/Ido1/Cav1/Il1b	4	Region cluster 2
GO:0030212	hyaluronan metabolic process	2/79	40/28891	0.00538348	0.0244865	Il1b/Pdgfb	2	Region cluster 2
GO:0006417	regulation of translation	5/79	418/28891	0.00581101	0.0260298	S100a9/Vim/Rpl38/Rpl13a/Rplp1	5	Region cluster 2
GO:0000423	mitophagy	2/79	43/28891	0.0061995	0.0273546	Igtp/Lrba	2	Region cluster 2
GO:0097178	ruffle assembly	2/79	43/28891	0.0061995	0.0273546	Pfn1/Cav1	2	Region cluster 2
GO:0050868	negative regulation of T cell activation	3/79	138/28891	0.00647132	0.0283643	Cd74/Ido1/H2-Aa	3	Region cluster 2
GO:0140632	canonical inflammasome complex assembly	2/79	45/28891	0.00677286	0.0293823	Igtp/Hspa8	2	Region cluster 2
GO:0045840	positive regulation of mitotic nuclear division	2/79	46/28891	0.00706824	0.030345	Il1b/Pdgfb	2	Region cluster 2
GO:0110053	regulation of actin filament organization	4/79	280/28891	0.00734619	0.0314417	Actg1/Pfn1/Pecam1/Tmsb10	4	Region cluster 2
GO:0006623	protein targeting to vacuole	2/79	47/28891	0.00736939	0.0314417	Igtp/Hspa8	2	Region cluster 2
GO:0048144	fibroblast proliferation	3/79	150/28891	0.00813315	0.0341361	Cd74/Cav1/Pdgfb	3	Region cluster 2
GO:0051928	positive regulation of calcium ion transport	3/79	151/28891	0.0082819	0.0343768	Ccl5/Cav1/Pdgfb	3	Region cluster 2
GO:0042092	type 2 immune response	2/79	50/28891	0.00830703	0.0343768	Cd74/Ido1	2	Region cluster 2
GO:0070269	pyroptotic inflammatory response	2/79	50/28891	0.00830703	0.0343768	Gzma/Gbp2	2	Region cluster 2
GO:0052547	regulation of peptidase activity	5/79	457/28891	0.00838036	0.0346109	S100a9/Stat1/S100a8/Cav1/Psmb8	5	Region cluster 2
GO:0060759	regulation of response to cytokine stimulus	3/79	156/28891	0.0090497	0.0362163	Cd74/Igtp/Cav1	3	Region cluster 2
GO:0141060	disruption of anatomical structure in another organism	3/79	156/28891	0.0090497	0.0362163	Gzma/Gbp2/Igtp	3	Region cluster 2
GO:0045907	positive regulation of vasoconstriction	2/79	53/28891	0.00929532	0.0367014	Cav1/Pdgfb	2	Region cluster 2
GO:0046456	icosanoid biosynthetic process	2/79	53/28891	0.00929532	0.0367014	Cd74/Il1b	2	Region cluster 2
GO:0002444	myeloid leukocyte mediated immunity	3/79	158/28891	0.00936811	0.0368479	H2-K1/H2-Q7/H2-D1	3	Region cluster 2
GO:0010634	positive regulation of epithelial cell migration	3/79	162/28891	0.0100244	0.0390574	Pfn1/Sparc/Pdgfb	3	Region cluster 2
GO:0031529	ruffle organization	2/79	56/28891	0.0103334	0.0398849	Pfn1/Cav1	2	Region cluster 2
GO:0055010	ventricular cardiac muscle tissue morphogenesis	2/79	56/28891	0.0103334	0.0398849	Ly6e/Fkbp1a	2	Region cluster 2
GO:0060251	regulation of glial cell proliferation	2/79	56/28891	0.0103334	0.0398849	Vim/Il1b	2	Region cluster 2
GO:0034248	regulation of amide metabolic process	5/79	482/28891	0.0103906	0.0400309	S100a9/Vim/Rpl38/Rpl13a/Rplp1	5	Region cluster 2
GO:0006693	prostaglandin metabolic process	2/79	57/28891	0.0106903	0.04102	Cd74/Il1b	2	Region cluster 2
GO:0031647	regulation of protein stability	4/79	316/28891	0.0111011	0.0421391	Cd74/Igtp/Pfn1/Hspa8	4	Region cluster 2
GO:0007009	plasma membrane organization	3/79	169/28891	0.0112361	0.0424177	S100a9/Cav1/Cavin2	3	Region cluster 2
GO:0030041	actin filament polymerization	3/79	170/28891	0.0114157	0.0428783	Pfn1/Pecam1/Tmsb10	3	Region cluster 2
GO:0010565	regulation of cellular ketone metabolic process	3/79	172/28891	0.0117801	0.0439592	Cd74/Cav1/Il1b	3	Region cluster 2
GO:0043330	response to exogenous dsRNA	2/79	60/28891	0.0117934	0.0439592	Stat1/Cav1	2	Region cluster 2
GO:0072666	establishment of protein localization to vacuole	2/79	60/28891	0.0117934	0.0439592	Igtp/Hspa8	2	Region cluster 2
GO:0010721	negative regulation of cell development	4/79	323/28891	0.0119513	0.0442783	Cd74/B2m/Sema3c/Il1b	4	Region cluster 2
GO:0051250	negative regulation of lymphocyte activation	3/79	174/28891	0.0121511	0.0448835	Cd74/Ido1/H2-Aa	3	Region cluster 2
GO:0043407	negative regulation of MAP kinase activity	2/79	61/28891	0.0121718	0.0448835	Cav1/Il1b	2	Region cluster 2
GO:0007596	blood coagulation	3/79	175/28891	0.0123391	0.0452581	S100a9/Cav1/Pdgfb	3	Region cluster 2
GO:0050768	negative regulation of neurogenesis	3/79	175/28891	0.0123391	0.0452581	B2m/Sema3c/Il1b	3	Region cluster 2
GO:0051494	negative regulation of cytoskeleton organization	3/79	176/28891	0.0125288	0.0457911	Pfn1/Pecam1/Tmsb10	3	Region cluster 2
GO:0050817	coagulation	3/79	178/28891	0.0129132	0.0470294	S100a9/Cav1/Pdgfb	3	Region cluster 2
GO:0032964	collagen biosynthetic process	2/79	65/28891	0.0137377	0.0495085	Vim/Pdgfb	2	Region cluster 2

## Sheet: Region cluster 3-genes
SYMBOL	pct.1	pct.2	p_value	adjusted p_value	log2FC	Region cluster	Up/Down-regulatio
Sftpc	1	0.996	0	0	1.08334	Region cluster 3	Up
Sftpa1	0.972	0.859	0	0	0.923323	Region cluster 3	Up
Cxcl15	0.937	0.748	0	0	0.856193	Region cluster 3	Up
Lyz2	0.994	0.947	0	0	0.830202	Region cluster 3	Up
Slc34a2	0.851	0.564	0	0	0.801699	Region cluster 3	Up
Sftpb	0.961	0.831	0	0	0.763758	Region cluster 3	Up
Scd1	0.724	0.49	0	0	0.580879	Region cluster 3	Up
Chil1	0.603	0.357	2.81727e-282	6.28984e-278	0.482467	Region cluster 3	Up
Lamp3	0.507	0.265	1.14297e-278	2.5518e-274	0.409376	Region cluster 3	Up
Sftpd	0.708	0.487	8.05618e-259	1.79862e-254	0.508234	Region cluster 3	Up
Hc	0.413	0.211	1.47357e-216	3.28989e-212	0.38492	Region cluster 3	Up
Lyz1	0.492	0.285	2.49372e-209	5.56748e-205	0.528928	Region cluster 3	Up
Mgp	0.987	0.964	1.25173e-202	2.79462e-198	0.455146	Region cluster 3	Up
Fasn	0.42	0.222	2.19044e-202	4.89037e-198	0.336336	Region cluster 3	Up
Npc2	0.808	0.667	1.23529e-179	2.7579e-175	0.388567	Region cluster 3	Up
Napsa	0.502	0.306	1.52334e-172	3.401e-168	0.325651	Region cluster 3	Up
Sparcl1	0.912	0.828	1.67561e-151	3.74097e-147	0.357992	Region cluster 3	Up
S100g	0.312	0.158	8.68678e-145	1.93941e-140	0.253621	Region cluster 3	Up
Sfta2	0.434	0.261	3.61684e-144	8.07496e-140	0.291086	Region cluster 3	Up
Lpcat1	0.402	0.233	8.43965e-139	1.88424e-134	0.261594	Region cluster 3	Up
Lgi3	0.259	0.127	1.12147e-126	2.50379e-122	0.211459	Region cluster 3	Up
Ctsh	0.625	0.461	2.0455e-126	4.56678e-122	0.299204	Region cluster 3	Up
Rnase4	0.501	0.338	7.73516e-124	1.72695e-119	0.314724	Region cluster 3	Up
Elovl1	0.461	0.302	7.65336e-120	1.70869e-115	0.286523	Region cluster 3	Up
Dram1	0.361	0.21	1.65548e-117	3.69603e-113	0.228961	Region cluster 3	Up
Gm43085	0.2	0.091	8.23034e-110	1.83751e-105	0.16168	Region cluster 3	Up
Lrp2	0.174	0.074	4.6765e-109	1.04408e-104	0.156381	Region cluster 3	Up
Inmt	0.725	0.601	2.30674e-105	5.15004e-101	0.383881	Region cluster 3	Up
Lcn2	0.507	0.362	1.22779e-95	2.74117e-91	0.320284	Region cluster 3	Up
Npnt	0.62	0.478	4.68169e-87	1.04523e-82	0.244682	Region cluster 3	Up
Gsn	0.927	0.877	2.95975e-79	6.60794e-75	0.19968	Region cluster 3	Up
Bex4	0.158	0.077	1.46417e-71	3.2689e-67	0.11629	Region cluster 3	Up
C3	0.599	0.487	1.66547e-71	3.71832e-67	0.343043	Region cluster 3	Up
Mlc1	0.127	0.056	3.96354e-70	8.849e-66	0.1013	Region cluster 3	Up
Il33	0.148	0.071	1.48541e-68	3.31632e-64	0.110483	Region cluster 3	Up
Bgn	0.647	0.529	1.44686e-67	3.23026e-63	0.231162	Region cluster 3	Up
Col3a1	0.512	0.39	1.03558e-65	2.31203e-61	0.221016	Region cluster 3	Up
Etv5	0.179	0.095	1.20255e-65	2.68481e-61	0.130491	Region cluster 3	Up
Fabp5	0.281	0.175	5.23587e-65	1.16896e-60	0.165299	Region cluster 3	Up
Egfl6	0.124	0.057	7.60913e-65	1.69881e-60	0.0991415	Region cluster 3	Up
Fmo2	0.771	0.674	3.04354e-64	6.79502e-60	0.24821	Region cluster 3	Up
Abca3	0.216	0.126	1.48005e-59	3.30436e-55	0.135613	Region cluster 3	Up
Cldn18	0.469	0.349	3.65699e-58	8.1646e-54	0.176398	Region cluster 3	Up
Igfbp7	0.796	0.704	4.98283e-57	1.11247e-52	0.194711	Region cluster 3	Up
mt-Nd2	0.977	0.957	1.4156e-56	3.16048e-52	0.158402	Region cluster 3	Up
Slc39a8	0.271	0.176	2.11117e-52	4.7134e-48	0.145019	Region cluster 3	Up
Mid1ip1	0.326	0.226	3.51156e-52	7.83991e-48	0.16298	Region cluster 3	Up
Abcd3	0.206	0.124	1.16391e-51	2.59855e-47	0.123089	Region cluster 3	Up
Col6a1	0.253	0.162	5.39955e-51	1.2055e-46	0.128516	Region cluster 3	Up
Ccdc152	0.479	0.371	1.67579e-50	3.74137e-46	0.184052	Region cluster 3	Up
Gas6	0.276	0.183	6.38782e-50	1.42614e-45	0.146307	Region cluster 3	Up
Muc1	0.237	0.151	1.43204e-49	3.19718e-45	0.133521	Region cluster 3	Up
Cxcl14	0.254	0.165	9.11712e-49	2.03549e-44	0.140531	Region cluster 3	Up
Errfi1	0.38	0.277	1.18606e-48	2.64799e-44	0.155337	Region cluster 3	Up
Enpep	0.175	0.102	1.06718e-47	2.38259e-43	0.108194	Region cluster 3	Up
Itih4	0.12	0.061	2.19082e-47	4.89124e-43	0.0906352	Region cluster 3	Up
Prnp	0.288	0.195	2.25174e-47	5.02723e-43	0.139249	Region cluster 3	Up
Cd36	0.694	0.6	3.41943e-47	7.63422e-43	0.190915	Region cluster 3	Up
Ptprf	0.268	0.179	7.29924e-47	1.62963e-42	0.136334	Region cluster 3	Up
Bcl11a	0.106	0.051	1.38997e-46	3.10325e-42	0.0767512	Region cluster 3	Up
Selenop	0.472	0.368	4.28415e-46	9.56479e-42	0.170642	Region cluster 3	Up
D330041H03Rik	0.179	0.107	8.19525e-46	1.82967e-41	0.109895	Region cluster 3	Up
Cfh	0.361	0.262	1.40197e-45	3.13005e-41	0.153654	Region cluster 3	Up
Mamdc2	0.148	0.083	2.08973e-45	4.66552e-41	0.101369	Region cluster 3	Up
Apoc1	0.113	0.057	3.0396e-45	6.78622e-41	0.0844785	Region cluster 3	Up
Atp1b1	0.362	0.263	1.10152e-44	2.45926e-40	0.14316	Region cluster 3	Up
Gpx3	0.827	0.739	3.38257e-44	7.55192e-40	0.179947	Region cluster 3	Up
Serping1	0.664	0.579	3.6552e-44	8.16061e-40	0.177998	Region cluster 3	Up
Atp11a	0.469	0.368	7.85875e-44	1.75454e-39	0.161274	Region cluster 3	Up
Irx1	0.158	0.091	1.05477e-43	2.35489e-39	0.0980819	Region cluster 3	Up
Tbce	0.123	0.067	6.72441e-43	1.50129e-38	0.166925	Region cluster 3	Up
Pi4k2b	0.198	0.124	2.95077e-42	6.58789e-38	0.112135	Region cluster 3	Up
Pdgfra	0.403	0.308	4.61591e-41	1.03055e-36	0.155189	Region cluster 3	Up
Sptbn1	0.662	0.572	5.83505e-41	1.30273e-36	0.170628	Region cluster 3	Up
Tspan11	0.132	0.073	9.93264e-41	2.21756e-36	0.0843093	Region cluster 3	Up
Adgrf5	0.697	0.604	4.46487e-40	9.96827e-36	0.15551	Region cluster 3	Up
Snx25	0.197	0.125	1.71151e-39	3.82112e-35	0.103034	Region cluster 3	Up
Tmem243	0.238	0.16	1.01107e-38	2.25731e-34	0.116011	Region cluster 3	Up
Acsl4	0.265	0.185	1.02024e-37	2.27779e-33	0.125347	Region cluster 3	Up
Prelp	0.391	0.304	1.05655e-36	2.35885e-32	0.155205	Region cluster 3	Up
Cpm	0.121	0.068	1.66657e-36	3.72079e-32	0.0808745	Region cluster 3	Up
Cst3	0.889	0.842	4.45274e-36	9.94118e-32	0.161476	Region cluster 3	Up
Ager	0.785	0.697	2.48242e-35	5.54225e-31	0.126228	Region cluster 3	Up
Gpc3	0.166	0.104	3.29559e-35	7.35773e-31	0.128698	Region cluster 3	Up
Sdc1	0.261	0.183	4.34133e-35	9.69245e-31	0.113766	Region cluster 3	Up
Lrrk2	0.285	0.205	1.00816e-34	2.25082e-30	0.127477	Region cluster 3	Up
Ism1	0.318	0.234	1.40233e-34	3.13084e-30	0.127466	Region cluster 3	Up
Col6a2	0.166	0.104	1.49819e-34	3.34487e-30	0.0892211	Region cluster 3	Up
App	0.702	0.616	2.64293e-34	5.90061e-30	0.140932	Region cluster 3	Up
Pcolce2	0.275	0.197	4.45983e-34	9.95702e-30	0.12329	Region cluster 3	Up
Lrg1	0.222	0.152	9.7365e-34	2.17377e-29	0.120158	Region cluster 3	Up
Serpina3n	0.368	0.283	1.11971e-33	2.49986e-29	0.131459	Region cluster 3	Up
Rgcc	0.512	0.421	1.87549e-33	4.18722e-29	0.131334	Region cluster 3	Up
Limch1	0.424	0.337	4.00729e-33	8.94668e-29	0.136341	Region cluster 3	Up
Tmem176b	0.568	0.49	1.09506e-32	2.44482e-28	0.148	Region cluster 3	Up
Apoe	0.515	0.425	1.18042e-32	2.6354e-28	0.140634	Region cluster 3	Up
Col1a2	0.461	0.375	1.84729e-32	4.12425e-28	0.109696	Region cluster 3	Up
Mme	0.13	0.077	4.73521e-32	1.05718e-27	0.0804787	Region cluster 3	Up
Prrg3	0.105	0.058	1.07416e-31	2.39818e-27	0.0718994	Region cluster 3	Up
Scd2	0.398	0.312	1.41566e-31	3.16061e-27	0.131275	Region cluster 3	Up
Tgoln1	0.328	0.248	2.0589e-31	4.59669e-27	0.117081	Region cluster 3	Up
Clec14a	0.24	0.168	2.15341e-31	4.8077e-27	0.113992	Region cluster 3	Up
Cd74	0.931	0.88	2.54887e-31	5.69061e-27	0.146373	Region cluster 3	Up
Bcam	0.443	0.358	9.64425e-31	2.15318e-26	0.130177	Region cluster 3	Up
Hpgd	0.617	0.545	1.20642e-30	2.69346e-26	0.167619	Region cluster 3	Up
Ap4e1	0.183	0.123	1.58032e-30	3.52822e-26	0.14646	Region cluster 3	Up
Ltbp4	0.341	0.264	1.60407e-30	3.58124e-26	0.139484	Region cluster 3	Up
C4b	0.293	0.22	2.5683e-30	5.73398e-26	0.150328	Region cluster 3	Up
Cd63	0.387	0.304	2.92505e-30	6.53047e-26	0.118602	Region cluster 3	Up
Rbbp8	0.111	0.066	2.82423e-29	6.30538e-25	0.0991661	Region cluster 3	Up
Adamtsl2	0.112	0.066	7.78574e-29	1.73825e-24	0.0704151	Region cluster 3	Up
Spon1	0.341	0.263	1.08337e-28	2.41873e-24	0.12092	Region cluster 3	Up
Scp2	0.339	0.264	1.64806e-28	3.67946e-24	0.125617	Region cluster 3	Up
Soat1	0.187	0.126	2.95798e-28	6.60398e-24	0.0871734	Region cluster 3	Up
Bmpr2	0.489	0.408	2.12904e-27	4.75328e-23	0.133104	Region cluster 3	Up
Nbl1	0.187	0.128	2.33042e-27	5.20289e-23	0.0932925	Region cluster 3	Up
Epas1	0.731	0.687	2.87046e-27	6.40859e-23	0.181802	Region cluster 3	Up
Lrrc61	0.187	0.129	3.0296e-27	6.76387e-23	0.102819	Region cluster 3	Up
Ptgis	0.176	0.119	3.11171e-27	6.94721e-23	0.090932	Region cluster 3	Up
Tbx2	0.308	0.234	5.15935e-27	1.15188e-22	0.106564	Region cluster 3	Up
Tns1	0.58	0.503	9.45073e-27	2.10997e-22	0.130131	Region cluster 3	Up
Eln	0.316	0.245	1.54639e-26	3.45247e-22	0.141648	Region cluster 3	Up
Efemp1	0.175	0.119	2.36489e-26	5.27985e-22	0.102447	Region cluster 3	Up
Igfbp6	0.273	0.208	2.50021e-26	5.58197e-22	0.165063	Region cluster 3	Up
Iah1	0.182	0.124	2.96795e-26	6.62624e-22	0.0864612	Region cluster 3	Up
Nme7	0.266	0.198	5.17898e-26	1.15626e-21	0.0992341	Region cluster 3	Up
Loxl1	0.219	0.157	5.24637e-26	1.1713e-21	0.0924373	Region cluster 3	Up
Sod3	0.372	0.298	5.54711e-26	1.23845e-21	0.12281	Region cluster 3	Up
Glul	0.635	0.561	5.70384e-26	1.27344e-21	0.135092	Region cluster 3	Up
Nudt9	0.263	0.195	6.51316e-26	1.45413e-21	0.118653	Region cluster 3	Up
Ipmk	0.131	0.083	7.19673e-26	1.60674e-21	0.0745725	Region cluster 3	Up
Adh1	0.143	0.092	9.70839e-26	2.1675e-21	0.0763572	Region cluster 3	Up
Itm2b	0.904	0.868	1.05781e-25	2.36167e-21	0.120364	Region cluster 3	Up
Foxo3	0.315	0.242	1.30906e-25	2.9226e-21	0.10668	Region cluster 3	Up
Cdc42bpg	0.207	0.147	2.99104e-25	6.6778e-21	0.0943315	Region cluster 3	Up
Fmo1	0.253	0.187	3.85886e-25	8.61529e-21	0.103523	Region cluster 3	Up
Atp8a1	0.262	0.196	5.6392e-25	1.25901e-20	0.0999663	Region cluster 3	Up
Spry1	0.163	0.11	6.41318e-25	1.43181e-20	0.0764281	Region cluster 3	Up
Col6a3	0.21	0.15	7.93635e-25	1.77187e-20	0.0981233	Region cluster 3	Up
Gm44250	0.109	0.066	1.83892e-24	4.10557e-20	0.0624538	Region cluster 3	Up
Itga9	0.287	0.218	2.22002e-24	4.95641e-20	0.0913101	Region cluster 3	Up
Gm4956	0.167	0.113	2.24102e-24	5.0033e-20	0.0794932	Region cluster 3	Up
Dpp4	0.126	0.08	2.2769e-24	5.0834e-20	0.0713813	Region cluster 3	Up
Aqp5	0.284	0.217	2.73244e-24	6.10044e-20	0.100144	Region cluster 3	Up
Ogn	0.388	0.317	5.12735e-24	1.14473e-19	0.133533	Region cluster 3	Up
Tfrc	0.176	0.122	5.69443e-24	1.27134e-19	0.0861574	Region cluster 3	Up
Fn1	0.504	0.428	6.40771e-24	1.43058e-19	0.114117	Region cluster 3	Up
Rarres2	0.208	0.151	6.9935e-24	1.56137e-19	0.115388	Region cluster 3	Up
Zdhhc3	0.173	0.12	9.09537e-24	2.03063e-19	0.0824638	Region cluster 3	Up
Sparc	0.932	0.888	9.81981e-24	2.19237e-19	0.114947	Region cluster 3	Up
mt-Co1	0.982	0.979	2.09007e-23	4.66628e-19	0.072775	Region cluster 3	Up
Gpm6b	0.204	0.146	3.56151e-23	7.95143e-19	0.0849827	Region cluster 3	Up
Olfml3	0.144	0.095	4.56115e-23	1.01832e-18	0.0666567	Region cluster 3	Up
Calcrl	0.586	0.515	5.0519e-23	1.12789e-18	0.1326	Region cluster 3	Up
Hsd11b1	0.522	0.445	7.79518e-23	1.74035e-18	0.111167	Region cluster 3	Up
H6pd	0.208	0.151	1.00582e-22	2.24559e-18	0.0865041	Region cluster 3	Up
Nkx2-1	0.164	0.113	1.04945e-22	2.34301e-18	0.079094	Region cluster 3	Up
Ace	0.42	0.349	2.12137e-22	4.73618e-18	0.116828	Region cluster 3	Up
Mxra8	0.323	0.256	2.2838e-22	5.09882e-18	0.103155	Region cluster 3	Up
F2r	0.423	0.35	2.5311e-22	5.65094e-18	0.103958	Region cluster 3	Up
Slco2a1	0.409	0.335	3.62692e-22	8.09746e-18	0.0991146	Region cluster 3	Up
Abca8a	0.158	0.108	3.65425e-22	8.15848e-18	0.0760665	Region cluster 3	Up
Ahcyl2	0.113	0.072	7.60132e-22	1.69707e-17	0.0590953	Region cluster 3	Up
Exosc7	0.127	0.083	8.51896e-22	1.90194e-17	0.0654833	Region cluster 3	Up
Gpihbp1	0.238	0.178	1.0994e-21	2.45453e-17	0.0941981	Region cluster 3	Up
H1f0	0.247	0.187	1.76082e-21	3.93121e-17	0.0878717	Region cluster 3	Up
Fgfr2	0.261	0.2	1.95342e-21	4.36121e-17	0.0914827	Region cluster 3	Up
Gm29216	0.993	0.987	2.01526e-21	4.49928e-17	0.0554438	Region cluster 3	Up
Plxdc2	0.266	0.205	2.14579e-21	4.7907e-17	0.0959329	Region cluster 3	Up
Scarf2	0.136	0.091	2.44207e-21	5.45217e-17	0.0650688	Region cluster 3	Up
Scarb2	0.382	0.313	2.48739e-21	5.55334e-17	0.101351	Region cluster 3	Up
Ifi27	0.349	0.281	3.87065e-21	8.64162e-17	0.100085	Region cluster 3	Up
Btg3	0.262	0.201	4.18072e-21	9.33388e-17	0.0862125	Region cluster 3	Up
Lrp1	0.393	0.325	4.55627e-21	1.01723e-16	0.10624	Region cluster 3	Up
Fhl1	0.458	0.392	6.60735e-21	1.47516e-16	0.121299	Region cluster 3	Up
mt-Nd6	0.736	0.673	9.60504e-21	2.14442e-16	0.0927905	Region cluster 3	Up
mt-Cytb	0.953	0.945	1.6685e-20	3.7251e-16	0.0848638	Region cluster 3	Up
H2-Aa	0.663	0.598	1.79187e-20	4.00053e-16	0.108377	Region cluster 3	Up
Cebpa	0.145	0.1	2.69182e-20	6.00975e-16	0.0667553	Region cluster 3	Up
Col1a1	0.351	0.283	4.0829e-20	9.11547e-16	0.0656809	Region cluster 3	Up
Emp2	0.441	0.369	4.17248e-20	9.31548e-16	0.0957578	Region cluster 3	Up
Scp2-ps2	0.209	0.155	6.43248e-20	1.43612e-15	0.0835692	Region cluster 3	Up
C1s1	0.276	0.216	7.20337e-20	1.60822e-15	0.0915673	Region cluster 3	Up
Macf1	0.444	0.379	9.27859e-20	2.07154e-15	0.104604	Region cluster 3	Up
Mtss1	0.156	0.109	9.86569e-20	2.20261e-15	0.0708749	Region cluster 3	Up
Alcam	0.307	0.245	1.12426e-19	2.51003e-15	0.0937269	Region cluster 3	Up
Neat1	0.49	0.426	1.13528e-19	2.53464e-15	0.111554	Region cluster 3	Up
Abhd2	0.271	0.21	1.71901e-19	3.83787e-15	0.0782413	Region cluster 3	Up
Col4a1	0.788	0.727	1.80466e-19	4.02908e-15	0.100548	Region cluster 3	Up
Ptgs1	0.123	0.082	1.92202e-19	4.29111e-15	0.0584497	Region cluster 3	Up
Lpl	0.317	0.253	2.94526e-19	6.57558e-15	0.0931861	Region cluster 3	Up
Kcnj15	0.105	0.068	6.82552e-19	1.52387e-14	0.0510601	Region cluster 3	Up
Pdzd2	0.27	0.212	7.27973e-19	1.62527e-14	0.0895904	Region cluster 3	Up
Socs2	0.193	0.142	8.01791e-19	1.79008e-14	0.0738461	Region cluster 3	Up
AC161438.1	0.103	0.067	1.19507e-18	2.66812e-14	0.0625611	Region cluster 3	Up
Mettl7a1	0.594	0.533	1.48314e-18	3.31127e-14	0.122033	Region cluster 3	Up
Gstt1	0.115	0.076	2.03059e-18	4.53349e-14	0.0567614	Region cluster 3	Up
Dkk3	0.124	0.084	2.44976e-18	5.46934e-14	0.0567358	Region cluster 3	Up
Tmem164	0.121	0.081	3.71141e-18	8.2861e-14	0.0585175	Region cluster 3	Up
Id3	0.367	0.305	3.98381e-18	8.89426e-14	0.096084	Region cluster 3	Up
Dpt	0.239	0.185	4.36713e-18	9.75006e-14	0.0799865	Region cluster 3	Up
Timp2	0.426	0.363	4.74413e-18	1.05917e-13	0.104169	Region cluster 3	Up
Cd81	0.523	0.459	5.13561e-18	1.14658e-13	0.101788	Region cluster 3	Up
Sfta3-ps	0.128	0.087	6.20508e-18	1.38535e-13	0.0568377	Region cluster 3	Up
Gja1	0.16	0.115	8.25582e-18	1.84319e-13	0.0718349	Region cluster 3	Up
Tmem204	0.213	0.161	1.05524e-17	2.35594e-13	0.074602	Region cluster 3	Up
Sdc4	0.358	0.296	1.27688e-17	2.85077e-13	0.0889225	Region cluster 3	Up
Tcn2	0.258	0.201	1.44212e-17	3.21968e-13	0.0811997	Region cluster 3	Up
Gm17660	0.132	0.091	1.46659e-17	3.27431e-13	0.0620606	Region cluster 3	Up
Herpud1	0.345	0.285	1.49375e-17	3.33495e-13	0.0889508	Region cluster 3	Up
Ppic	0.275	0.219	1.56646e-17	3.49728e-13	0.0883751	Region cluster 3	Up
Igfbp5	0.127	0.089	1.90856e-17	4.26106e-13	0.156395	Region cluster 3	Up
Sort1	0.206	0.156	2.62193e-17	5.85372e-13	0.0720211	Region cluster 3	Up
Gde1	0.16	0.116	2.634e-17	5.88067e-13	0.0634106	Region cluster 3	Up
Clu	0.208	0.158	2.88518e-17	6.44146e-13	0.0871022	Region cluster 3	Up
Pkd2	0.243	0.189	3.4015e-17	7.59419e-13	0.0776376	Region cluster 3	Up
Nkd1	0.206	0.157	4.51848e-17	1.0088e-12	0.0747525	Region cluster 3	Up
Pmvk	0.118	0.08	6.84352e-17	1.52788e-12	0.0556592	Region cluster 3	Up
Twsg1	0.243	0.19	8.72121e-17	1.9471e-12	0.074988	Region cluster 3	Up
Gpx4	0.391	0.33	9.04104e-17	2.0185e-12	0.0910652	Region cluster 3	Up
Tmem100	0.423	0.358	9.93555e-17	2.21821e-12	0.0874403	Region cluster 3	Up
Hilpda	0.206	0.156	1.02051e-16	2.2784e-12	0.0706079	Region cluster 3	Up
Clstn1	0.232	0.179	1.39505e-16	3.11458e-12	0.0683094	Region cluster 3	Up
Acaca	0.103	0.068	1.77353e-16	3.95957e-12	0.0474949	Region cluster 3	Up
C2	0.11	0.074	2.28143e-16	5.09351e-12	0.0596817	Region cluster 3	Up
Serinc3	0.917	0.882	2.40191e-16	5.36251e-12	0.085373	Region cluster 3	Up
Acot1	0.11	0.074	3.19787e-16	7.13956e-12	0.0547459	Region cluster 3	Up
Tmem176a	0.468	0.405	4.4229e-16	9.87457e-12	0.0868237	Region cluster 3	Up
Nr1d1	0.124	0.086	4.66098e-16	1.04061e-11	0.0542926	Region cluster 3	Up
Cdo1	0.296	0.241	5.33131e-16	1.19027e-11	0.0844255	Region cluster 3	Up
Rasgef1a	0.129	0.091	6.97476e-16	1.55718e-11	0.0559986	Region cluster 3	Up
Secisbp2l	0.209	0.161	7.42465e-16	1.65763e-11	0.0733256	Region cluster 3	Up
C1ra	0.337	0.279	7.52824e-16	1.68076e-11	0.0832614	Region cluster 3	Up
Sept4	0.194	0.147	9.12053e-16	2.03625e-11	0.0687186	Region cluster 3	Up
Tmem59	0.512	0.455	9.54473e-16	2.13096e-11	0.0989686	Region cluster 3	Up
Aqp1	0.436	0.377	9.57543e-16	2.13781e-11	0.110292	Region cluster 3	Up
Hsd17b11	0.183	0.137	1.02833e-15	2.29586e-11	0.0618695	Region cluster 3	Up
Fkbp9	0.341	0.284	1.52488e-15	3.40446e-11	0.0857672	Region cluster 3	Up
Acot7	0.188	0.142	1.94817e-15	4.34948e-11	0.0635643	Region cluster 3	Up
Sult1a1	0.187	0.142	2.60204e-15	5.80932e-11	0.0677064	Region cluster 3	Up
Eif4h	0.432	0.379	2.77782e-15	6.20176e-11	0.0985928	Region cluster 3	Up
Angptl4	0.243	0.193	3.31065e-15	7.39136e-11	0.0786863	Region cluster 3	Up
Ctdspl	0.107	0.073	3.79552e-15	8.47388e-11	0.0487897	Region cluster 3	Up
Usp8	0.196	0.151	5.18032e-15	1.15656e-10	0.0667127	Region cluster 3	Up
mt-Nd1	0.859	0.833	9.56051e-15	2.13448e-10	0.082899	Region cluster 3	Up
Slc31a1	0.185	0.141	9.67183e-15	2.15933e-10	0.0640263	Region cluster 3	Up
Slc43a3	0.406	0.347	9.85366e-15	2.19993e-10	0.0794719	Region cluster 3	Up
Kank3	0.204	0.158	1.47995e-14	3.30415e-10	0.0638999	Region cluster 3	Up
Cldn3	0.204	0.158	1.50988e-14	3.37097e-10	0.0611902	Region cluster 3	Up
Rbp1	0.129	0.092	1.59854e-14	3.56889e-10	0.0501685	Region cluster 3	Up
Dpep1	0.253	0.201	1.60486e-14	3.58301e-10	0.0668638	Region cluster 3	Up
Hacd3	0.129	0.093	3.83893e-14	8.57079e-10	0.0537847	Region cluster 3	Up
Mtch1	0.258	0.208	4.10571e-14	9.16641e-10	0.0699095	Region cluster 3	Up
mt-Co3	0.947	0.926	4.19702e-14	9.37026e-10	0.0657559	Region cluster 3	Up
Trp53inp2	0.161	0.12	4.24702e-14	9.48189e-10	0.0565015	Region cluster 3	Up
Smim1	0.101	0.069	4.82036e-14	1.07619e-09	0.0481009	Region cluster 3	Up
Gm42846	0.132	0.096	6.28737e-14	1.40372e-09	0.0513767	Region cluster 3	Up
Col5a2	0.191	0.148	6.53615e-14	1.45926e-09	0.0630257	Region cluster 3	Up
Ptms	0.399	0.346	7.04252e-14	1.57231e-09	0.0867288	Region cluster 3	Up
Plekhb2	0.208	0.162	7.0732e-14	1.57916e-09	0.0615122	Region cluster 3	Up
Scyl1	0.119	0.084	7.20673e-14	1.60897e-09	0.0537202	Region cluster 3	Up
Itga8	0.218	0.171	8.10102e-14	1.80863e-09	0.065208	Region cluster 3	Up
Tacc1	0.271	0.221	1.29858e-13	2.8992e-09	0.0704663	Region cluster 3	Up
Pttg1ip	0.266	0.218	1.48294e-13	3.31081e-09	0.0726161	Region cluster 3	Up
Tgfbr3	0.164	0.124	1.49789e-13	3.34418e-09	0.0572317	Region cluster 3	Up
Mmp2	0.158	0.119	1.50948e-13	3.37006e-09	0.0647335	Region cluster 3	Up
Acly	0.237	0.19	1.6825e-13	3.75636e-09	0.0675892	Region cluster 3	Up
Adgrg1	0.108	0.076	1.77438e-13	3.96147e-09	0.0463732	Region cluster 3	Up
Pdzrn3	0.112	0.08	2.02623e-13	4.52375e-09	0.0537262	Region cluster 3	Up
Ldlr	0.125	0.09	2.47052e-13	5.51569e-09	0.0505216	Region cluster 3	Up
Gucy1a1	0.185	0.143	3.04981e-13	6.80902e-09	0.0599458	Region cluster 3	Up
Ankrd40	0.182	0.141	3.24069e-13	7.23517e-09	0.0610025	Region cluster 3	Up
Gclc	0.174	0.134	3.66794e-13	8.18903e-09	0.0640674	Region cluster 3	Up
Nupr1	0.217	0.172	4.12224e-13	9.2033e-09	0.064981	Region cluster 3	Up
Ets2	0.385	0.329	4.1342e-13	9.23001e-09	0.067992	Region cluster 3	Up
Adk	0.164	0.125	4.19576e-13	9.36746e-09	0.0591122	Region cluster 3	Up
Tspan18	0.127	0.092	4.29127e-13	9.58069e-09	0.0516387	Region cluster 3	Up
Insig1	0.128	0.094	4.87122e-13	1.08755e-08	0.0508954	Region cluster 3	Up
Serpine2	0.226	0.181	5.07364e-13	1.13274e-08	0.0663475	Region cluster 3	Up
Oat	0.323	0.272	5.10656e-13	1.14009e-08	0.0745614	Region cluster 3	Up
Pmp22	0.428	0.375	5.93616e-13	1.32531e-08	0.0866375	Region cluster 3	Up
Sh3bgrl	0.432	0.379	6.28917e-13	1.40412e-08	0.0821196	Region cluster 3	Up
Cdc42ep4	0.197	0.154	6.29498e-13	1.40542e-08	0.0600926	Region cluster 3	Up
Chd9	0.353	0.296	6.59905e-13	1.4733e-08	0.0597253	Region cluster 3	Up
Tmem50b	0.22	0.176	6.95972e-13	1.55383e-08	0.0713652	Region cluster 3	Up
Dmtf1	0.156	0.118	7.54176e-13	1.68377e-08	0.0565129	Region cluster 3	Up
Mmp15	0.123	0.09	8.2977e-13	1.85254e-08	0.0460876	Region cluster 3	Up
Dbi	0.49	0.435	8.42585e-13	1.88115e-08	0.0797769	Region cluster 3	Up
Hmgn1	0.364	0.313	9.02725e-13	2.01542e-08	0.0794627	Region cluster 3	Up
Myh14	0.232	0.186	9.114e-13	2.03479e-08	0.0613402	Region cluster 3	Up
Dlc1	0.183	0.142	9.62214e-13	2.14824e-08	0.0572067	Region cluster 3	Up
Cat	0.302	0.254	1.01311e-12	2.26188e-08	0.0801889	Region cluster 3	Up
Ulk4	0.495	0.444	1.08778e-12	2.42857e-08	0.0804314	Region cluster 3	Up
Phldb2	0.183	0.143	1.3509e-12	3.01602e-08	0.0559547	Region cluster 3	Up
Rpl21	0.829	0.799	1.35785e-12	3.03154e-08	0.0881997	Region cluster 3	Up
Olfr1033	0.147	0.11	1.39121e-12	3.10601e-08	0.0560527	Region cluster 3	Up
Mxd4	0.172	0.132	1.46408e-12	3.2687e-08	0.0544475	Region cluster 3	Up
Cox4i2	0.105	0.074	1.58019e-12	3.52792e-08	0.0439423	Region cluster 3	Up
Colec12	0.154	0.117	2.06589e-12	4.61232e-08	0.0514024	Region cluster 3	Up
Fbln1	0.117	0.084	2.07725e-12	4.63766e-08	0.0405152	Region cluster 3	Up
Lamb3	0.102	0.072	2.41328e-12	5.38789e-08	0.0424093	Region cluster 3	Up
Chp1	0.253	0.207	2.51569e-12	5.61653e-08	0.0637178	Region cluster 3	Up
Sgms1	0.21	0.168	2.54906e-12	5.69104e-08	0.0612345	Region cluster 3	Up
Myh10	0.173	0.135	2.91871e-12	6.51632e-08	0.0623473	Region cluster 3	Up
Lamp1	0.638	0.595	2.94639e-12	6.57811e-08	0.0874637	Region cluster 3	Up
Col4a2	0.594	0.538	2.96595e-12	6.62178e-08	0.0702373	Region cluster 3	Up
Lox	0.256	0.21	3.51026e-12	7.83701e-08	0.0704276	Region cluster 3	Up
Ctsc	0.576	0.522	3.58503e-12	8.00393e-08	0.080304	Region cluster 3	Up
mt-Atp6	0.952	0.94	4.80624e-12	1.07304e-07	0.0720255	Region cluster 3	Up
Anxa5	0.621	0.569	4.97304e-12	1.11028e-07	0.0793082	Region cluster 3	Up
Acadsb	0.12	0.088	5.92758e-12	1.32339e-07	0.0437684	Region cluster 3	Up
Depdc5	0.128	0.095	8.36456e-12	1.86747e-07	0.0533299	Region cluster 3	Up
Lpin2	0.193	0.153	8.77806e-12	1.95979e-07	0.0597131	Region cluster 3	Up
Ralbp1	0.223	0.18	9.58981e-12	2.14102e-07	0.0534264	Region cluster 3	Up
Atp6v0b	0.376	0.327	1.17263e-11	2.61801e-07	0.0717148	Region cluster 3	Up
Tmbim1	0.266	0.22	1.2878e-11	2.87513e-07	0.0638058	Region cluster 3	Up
Kif13a	0.118	0.087	1.32993e-11	2.96919e-07	0.0451703	Region cluster 3	Up
Kitl	0.289	0.242	1.41337e-11	3.15549e-07	0.0666413	Region cluster 3	Up
Slit2	0.108	0.078	1.54799e-11	3.45603e-07	0.0481707	Region cluster 3	Up
Anxa3	0.438	0.386	1.68543e-11	3.76289e-07	0.0736232	Region cluster 3	Up
Tspan2	0.236	0.192	1.77703e-11	3.96741e-07	0.0572426	Region cluster 3	Up
Myo1b	0.263	0.218	1.78352e-11	3.98188e-07	0.0644717	Region cluster 3	Up
Ptgfrn	0.238	0.195	1.80312e-11	4.02564e-07	0.0667144	Region cluster 3	Up
Lbp	0.102	0.073	2.32784e-11	5.19713e-07	0.0503453	Region cluster 3	Up
Lamc2	0.127	0.095	2.64584e-11	5.90709e-07	0.0462831	Region cluster 3	Up
Postn	0.321	0.275	2.64969e-11	5.91569e-07	0.0748913	Region cluster 3	Up
Rnf144a	0.121	0.089	2.83838e-11	6.33696e-07	0.0444352	Region cluster 3	Up
Jup	0.337	0.292	2.89531e-11	6.46408e-07	0.0828713	Region cluster 3	Up
Arhgef12	0.328	0.281	2.93263e-11	6.54739e-07	0.0724327	Region cluster 3	Up
Oaz2	0.223	0.182	3.05584e-11	6.82247e-07	0.0632833	Region cluster 3	Up
Afap1l1	0.217	0.176	3.48735e-11	7.78586e-07	0.0620031	Region cluster 3	Up
Atp6v0a1	0.108	0.079	4.01131e-11	8.95565e-07	0.0455677	Region cluster 3	Up
Cmtm8	0.124	0.092	4.46599e-11	9.97076e-07	0.0414676	Region cluster 3	Up
Bnip3l	0.259	0.216	4.55569e-11	1.0171e-06	0.0672167	Region cluster 3	Up
Ptprb	0.279	0.234	4.78317e-11	1.06789e-06	0.0710457	Region cluster 3	Up
Dock9	0.177	0.14	4.82106e-11	1.07635e-06	0.0524336	Region cluster 3	Up
Ifngr1	0.39	0.34	5.38406e-11	1.20204e-06	0.0639357	Region cluster 3	Up
Mcfd2	0.202	0.163	6.04151e-11	1.34883e-06	0.0598634	Region cluster 3	Up
Msmo1	0.112	0.082	6.05292e-11	1.35137e-06	0.0425549	Region cluster 3	Up
Gm28437	0.95	0.938	6.2348e-11	1.39198e-06	0.0561423	Region cluster 3	Up
Adamts15	0.133	0.101	6.27879e-11	1.4018e-06	0.0493334	Region cluster 3	Up
Btbd3	0.175	0.138	6.91626e-11	1.54412e-06	0.0569036	Region cluster 3	Up
Pim3	0.22	0.181	7.43388e-11	1.65969e-06	0.0643586	Region cluster 3	Up
Lamb1	0.174	0.138	7.72557e-11	1.72481e-06	0.0569066	Region cluster 3	Up
Mfge8	0.303	0.258	8.17938e-11	1.82613e-06	0.0710701	Region cluster 3	Up
Fth1	0.989	0.986	8.69614e-11	1.9415e-06	0.0580903	Region cluster 3	Up
Cav1	0.697	0.644	8.99176e-11	2.0075e-06	0.0641875	Region cluster 3	Up
Ctsl	0.48	0.428	9.60927e-11	2.14537e-06	0.0725891	Region cluster 3	Up
Pink1	0.163	0.128	1.03761e-10	2.31657e-06	0.0538955	Region cluster 3	Up
Acvrl1	0.35	0.303	1.05556e-10	2.35664e-06	0.0719181	Region cluster 3	Up
Arrb1	0.163	0.127	1.07122e-10	2.3916e-06	0.0495275	Region cluster 3	Up
Pdgfrb	0.148	0.114	1.09372e-10	2.44184e-06	0.0505304	Region cluster 3	Up
Gng12	0.226	0.185	1.34509e-10	3.00306e-06	0.053145	Region cluster 3	Up
Slc12a2	0.166	0.131	1.35239e-10	3.01934e-06	0.0528076	Region cluster 3	Up
Nebl	0.206	0.167	1.63808e-10	3.65719e-06	0.0547474	Region cluster 3	Up
Nrep	0.104	0.076	1.65114e-10	3.68633e-06	0.0402903	Region cluster 3	Up
Ezr	0.292	0.248	1.69877e-10	3.79268e-06	0.0651548	Region cluster 3	Up
Susd6	0.346	0.3	2.28876e-10	5.10988e-06	0.0664299	Region cluster 3	Up
Ndrg2	0.111	0.083	2.34483e-10	5.23507e-06	0.0423103	Region cluster 3	Up
Higd1b	0.1	0.073	2.35897e-10	5.26664e-06	0.0374497	Region cluster 3	Up
Mfap4	0.426	0.378	2.63745e-10	5.88836e-06	0.0778425	Region cluster 3	Up
Ndnf	0.133	0.102	2.9935e-10	6.68328e-06	0.0511159	Region cluster 3	Up
Il6st	0.274	0.233	2.99737e-10	6.69192e-06	0.0638593	Region cluster 3	Up
Lamc1	0.211	0.172	3.01263e-10	6.72601e-06	0.0530325	Region cluster 3	Up
Ankrd13a	0.226	0.185	3.02338e-10	6.74999e-06	0.0547748	Region cluster 3	Up
Hp1bp3	0.314	0.272	3.25311e-10	7.2629e-06	0.0747009	Region cluster 3	Up
Gm28438	0.693	0.652	3.4291e-10	7.6558e-06	0.063308	Region cluster 3	Up
Plvap	0.357	0.309	3.5179e-10	7.85406e-06	0.0597429	Region cluster 3	Up
Hmgcr	0.137	0.105	3.81734e-10	8.52259e-06	0.0457329	Region cluster 3	Up
Ptprm	0.215	0.177	3.87344e-10	8.64783e-06	0.0579988	Region cluster 3	Up
H2-Ab1	0.644	0.592	3.92321e-10	8.75897e-06	0.0655693	Region cluster 3	Up
Nucb1	0.238	0.198	4.05219e-10	9.04692e-06	0.0568302	Region cluster 3	Up
Npr1	0.102	0.075	4.80024e-10	1.0717e-05	0.0392422	Region cluster 3	Up
Snhg18	0.119	0.089	4.852e-10	1.08326e-05	0.0417893	Region cluster 3	Up
Tbx4	0.128	0.098	4.91656e-10	1.09767e-05	0.040032	Region cluster 3	Up
Sfi1	0.233	0.194	5.08212e-10	1.13464e-05	0.0670399	Region cluster 3	Up
Pcolce	0.172	0.137	5.21071e-10	1.16334e-05	0.0524748	Region cluster 3	Up
Fbn1	0.212	0.174	5.2412e-10	1.17015e-05	0.0629563	Region cluster 3	Up
Myzap	0.172	0.137	5.30303e-10	1.18395e-05	0.0522868	Region cluster 3	Up
Dhrs3	0.149	0.116	5.58619e-10	1.24717e-05	0.0436254	Region cluster 3	Up
Cenpb	0.197	0.16	5.61186e-10	1.2529e-05	0.0564458	Region cluster 3	Up
Spry2	0.103	0.076	5.76651e-10	1.28743e-05	0.0417859	Region cluster 3	Up
Eng	0.387	0.339	6.05334e-10	1.35147e-05	0.0617579	Region cluster 3	Up
Mfap2	0.106	0.079	6.31295e-10	1.40943e-05	0.0419267	Region cluster 3	Up
Stmn2	0.129	0.099	6.38421e-10	1.42534e-05	0.0422653	Region cluster 3	Up
Tspan13	0.306	0.261	6.66038e-10	1.487e-05	0.059531	Region cluster 3	Up
Rabac1	0.362	0.319	6.87922e-10	1.53586e-05	0.0755184	Region cluster 3	Up
Vegfa	0.533	0.488	7.53017e-10	1.68119e-05	0.0754852	Region cluster 3	Up
Dpysl2	0.319	0.275	7.83779e-10	1.74986e-05	0.0658055	Region cluster 3	Up
Ltbp3	0.13	0.1	7.85523e-10	1.75376e-05	0.046057	Region cluster 3	Up
Cog5	0.15	0.118	8.36785e-10	1.86821e-05	0.0462252	Region cluster 3	Up
Tgfbr2	0.403	0.357	8.73481e-10	1.95013e-05	0.0683423	Region cluster 3	Up
Dag1	0.24	0.2	8.89795e-10	1.98656e-05	0.0555828	Region cluster 3	Up
Maged1	0.287	0.245	9.04417e-10	2.0192e-05	0.0611672	Region cluster 3	Up
Nisch	0.308	0.265	9.17794e-10	2.04907e-05	0.063411	Region cluster 3	Up
Fermt2	0.344	0.3	9.98694e-10	2.22968e-05	0.0648424	Region cluster 3	Up
Spp1	0.135	0.105	1.00183e-09	2.23669e-05	0.0650724	Region cluster 3	Up
Hbp1	0.125	0.096	1.01361e-09	2.26299e-05	0.040559	Region cluster 3	Up
Sptan1	0.356	0.313	1.09829e-09	2.45205e-05	0.0663871	Region cluster 3	Up
Prr15l	0.164	0.13	1.10216e-09	2.46069e-05	0.0488396	Region cluster 3	Up
Lmbrd1	0.142	0.111	1.10923e-09	2.47647e-05	0.042507	Region cluster 3	Up
Gucy1b1	0.178	0.143	1.12164e-09	2.50417e-05	0.0530358	Region cluster 3	Up
mt-Nd4	0.899	0.87	1.14388e-09	2.55384e-05	0.0402938	Region cluster 3	Up
Lmo7	0.326	0.282	1.22371e-09	2.73206e-05	0.0588508	Region cluster 3	Up
Ypel3	0.167	0.133	1.25093e-09	2.79284e-05	0.0473576	Region cluster 3	Up
Tceal9	0.342	0.298	1.36944e-09	3.05742e-05	0.0661829	Region cluster 3	Up
Cers2	0.324	0.281	1.3776e-09	3.07563e-05	0.0599057	Region cluster 3	Up
Spint2	0.238	0.199	1.39521e-09	3.11495e-05	0.0559052	Region cluster 3	Up
mt-Co2	0.897	0.871	1.42103e-09	3.1726e-05	0.0472544	Region cluster 3	Up
Ctdsp2	0.318	0.276	1.50182e-09	3.35296e-05	0.0635687	Region cluster 3	Up
Ctnnb1	0.484	0.441	1.78224e-09	3.97903e-05	0.0754791	Region cluster 3	Up
Tek	0.231	0.192	1.82739e-09	4.07984e-05	0.055122	Region cluster 3	Up
Bsg	0.402	0.36	1.84205e-09	4.11257e-05	0.0750087	Region cluster 3	Up
Cxcl16	0.155	0.123	1.85812e-09	4.14843e-05	0.0452792	Region cluster 3	Up
Txnip	0.631	0.593	1.97984e-09	4.42019e-05	0.0815994	Region cluster 3	Up
Rps19	0.896	0.866	2.09108e-09	4.66855e-05	0.0633539	Region cluster 3	Up
Ms4a4d	0.133	0.103	2.26641e-09	5.05999e-05	0.0433839	Region cluster 3	Up
Cited2	0.164	0.131	2.35467e-09	5.25703e-05	0.0482683	Region cluster 3	Up
Cyp2b10	0.327	0.286	2.36041e-09	5.26986e-05	0.0708863	Region cluster 3	Up
Jcad	0.23	0.193	3.00761e-09	6.7148e-05	0.0563065	Region cluster 3	Up
Fibin	0.107	0.08	3.48183e-09	7.77353e-05	0.0385888	Region cluster 3	Up
Smurf2	0.164	0.131	3.7923e-09	8.46669e-05	0.0454777	Region cluster 3	Up
Ddx17	0.493	0.452	3.79957e-09	8.48293e-05	0.0751471	Region cluster 3	Up
Phactr2	0.144	0.113	3.82962e-09	8.55e-05	0.0416546	Region cluster 3	Up
Tceal8	0.175	0.142	4.18066e-09	9.33373e-05	0.0504469	Region cluster 3	Up
Degs1	0.282	0.241	4.24908e-09	9.4865e-05	0.0572298	Region cluster 3	Up
Kank2	0.103	0.077	4.45097e-09	9.93724e-05	0.0372746	Region cluster 3	Up
Efnb2	0.136	0.106	4.49076e-09	0.000100261	0.0431553	Region cluster 3	Up
Dnajb9	0.184	0.15	4.53693e-09	0.000101292	0.0484302	Region cluster 3	Up
Enpp2	0.138	0.108	4.68693e-09	0.00010464	0.0465495	Region cluster 3	Up
Marcks	0.543	0.498	4.82395e-09	0.000107699	0.0646267	Region cluster 3	Up
Acer2	0.178	0.144	4.86946e-09	0.000108716	0.0465225	Region cluster 3	Up
Pdlim2	0.2	0.164	5.03055e-09	0.000112312	0.0485192	Region cluster 3	Up
Svep1	0.122	0.094	5.21997e-09	0.000116541	0.0431825	Region cluster 3	Up
Epb41l2	0.223	0.186	5.28278e-09	0.000117943	0.0523162	Region cluster 3	Up
Ppp1r14a	0.175	0.141	5.74333e-09	0.000128226	0.0434116	Region cluster 3	Up
Thbd	0.556	0.511	5.74887e-09	0.000128349	0.0616346	Region cluster 3	Up
Gm20721	0.451	0.406	5.98504e-09	0.000133622	0.0606477	Region cluster 3	Up
Ctnna1	0.472	0.431	6.29133e-09	0.00014046	0.0707341	Region cluster 3	Up
C1rb	0.147	0.117	6.32134e-09	0.00014113	0.0449337	Region cluster 3	Up
Naxd	0.161	0.129	6.3947e-09	0.000142768	0.047214	Region cluster 3	Up
Gramd2	0.15	0.119	6.5198e-09	0.000145561	0.0433222	Region cluster 3	Up
Tjp1	0.251	0.213	6.52513e-09	0.00014568	0.0546567	Region cluster 3	Up
Mbd1	0.161	0.129	7.16449e-09	0.000159954	0.0444244	Region cluster 3	Up
Aplp2	0.457	0.411	7.33248e-09	0.000163705	0.0581961	Region cluster 3	Up
Gprc5a	0.321	0.28	7.77308e-09	0.000173542	0.0642368	Region cluster 3	Up
Ahr	0.118	0.091	8.71343e-09	0.000194536	0.0454118	Region cluster 3	Up
Pcnx	0.114	0.087	8.78567e-09	0.000196149	0.0376496	Region cluster 3	Up
Chid1	0.133	0.104	9.37176e-09	0.000209234	0.0419258	Region cluster 3	Up
Angpt1	0.136	0.107	9.68655e-09	0.000216262	0.0436254	Region cluster 3	Up
Cyhr1	0.119	0.091	9.8777e-09	0.000220529	0.0380439	Region cluster 3	Up
Crispld2	0.183	0.149	1.12063e-08	0.000250193	0.0454302	Region cluster 3	Up
Specc1l	0.148	0.118	1.14696e-08	0.000256069	0.0429991	Region cluster 3	Up
Ston1	0.117	0.09	1.26349e-08	0.000282087	0.0383011	Region cluster 3	Up
Atp6v1g1	0.381	0.339	1.28992e-08	0.000287988	0.0625728	Region cluster 3	Up
Mtfr1l	0.127	0.099	1.51713e-08	0.000338714	0.0401153	Region cluster 3	Up
Ramp2	0.563	0.52	1.51837e-08	0.00033899	0.0661947	Region cluster 3	Up
Pde5a	0.181	0.148	1.53023e-08	0.000341639	0.0517969	Region cluster 3	Up
Tspan7	0.504	0.462	1.53681e-08	0.000343107	0.0711673	Region cluster 3	Up
Cox7a2l	0.281	0.241	1.54591e-08	0.00034514	0.0463414	Region cluster 3	Up
Polr2a	0.178	0.146	1.70213e-08	0.000380018	0.047981	Region cluster 3	Up
Rere	0.161	0.13	1.80587e-08	0.000403178	0.0453411	Region cluster 3	Up
Rpl9	0.826	0.803	1.83933e-08	0.000410649	0.0652705	Region cluster 3	Up
Nedd4	0.399	0.356	1.93388e-08	0.000431758	0.0623004	Region cluster 3	Up
Lamp2	0.585	0.54	1.95706e-08	0.000436932	0.0617727	Region cluster 3	Up
Car8	0.105	0.08	1.98729e-08	0.000443681	0.0363694	Region cluster 3	Up
Mylk	0.387	0.343	2.01e-08	0.000448753	0.0512471	Region cluster 3	Up
Akap5	0.174	0.141	2.05277e-08	0.000458302	0.0434164	Region cluster 3	Up
Rpl15-ps2	0.139	0.11	2.30894e-08	0.000515493	0.042001	Region cluster 3	Up
Qk	0.473	0.426	2.54494e-08	0.000568184	0.0516862	Region cluster 3	Up
Rmnd5a	0.129	0.101	2.57103e-08	0.000574009	0.0362822	Region cluster 3	Up
Bri3	0.264	0.227	2.60904e-08	0.000582494	0.0542229	Region cluster 3	Up
Deptor	0.101	0.077	2.64182e-08	0.000589812	0.0369884	Region cluster 3	Up
Tns3	0.235	0.2	3.26672e-08	0.000729327	0.0538686	Region cluster 3	Up
Lurap1l	0.101	0.077	3.44844e-08	0.000769899	0.0370765	Region cluster 3	Up
Selenof	0.482	0.437	3.5648e-08	0.000795877	0.0564765	Region cluster 3	Up
Gm13889	0.156	0.127	3.59245e-08	0.000802051	0.049903	Region cluster 3	Up
Gm10925	0.954	0.941	3.692e-08	0.000824276	0.0500563	Region cluster 3	Up
Phlda1	0.177	0.146	3.70944e-08	0.000828169	0.0485014	Region cluster 3	Up
Myo6	0.122	0.095	3.93613e-08	0.00087878	0.0419531	Region cluster 3	Up
Pank3	0.14	0.112	4.14935e-08	0.000926384	0.0395656	Region cluster 3	Up
Anxa6	0.284	0.247	4.29786e-08	0.00095954	0.0553779	Region cluster 3	Up
Pnpla2	0.214	0.181	4.55161e-08	0.00101619	0.054147	Region cluster 3	Up
Icam1	0.294	0.255	4.65101e-08	0.00103838	0.0535211	Region cluster 3	Up
Aes	0.319	0.281	4.67889e-08	0.00104461	0.0544605	Region cluster 3	Up
Usp33	0.104	0.08	4.71067e-08	0.0010517	0.03695	Region cluster 3	Up
Rin2	0.169	0.139	5.41006e-08	0.00120785	0.049942	Region cluster 3	Up
Ryk	0.102	0.078	5.63325e-08	0.00125768	0.0335887	Region cluster 3	Up
Scn7a	0.39	0.347	5.80942e-08	0.00129701	0.0560495	Region cluster 3	Up
Aldh2	0.53	0.487	5.95934e-08	0.00133048	0.0609312	Region cluster 3	Up
Snrk	0.164	0.133	6.12119e-08	0.00136662	0.0386759	Region cluster 3	Up
Tprgl	0.282	0.245	6.14076e-08	0.00137099	0.0552488	Region cluster 3	Up
Prickle1	0.112	0.087	6.1617e-08	0.00137566	0.0384164	Region cluster 3	Up
Lhfp	0.254	0.22	6.44713e-08	0.00143939	0.0552856	Region cluster 3	Up
Clec1a	0.113	0.088	6.54445e-08	0.00146111	0.038606	Region cluster 3	Up
Fgf1	0.16	0.13	6.66308e-08	0.0014876	0.0430218	Region cluster 3	Up
Rdx	0.256	0.221	6.8061e-08	0.00151953	0.0542566	Region cluster 3	Up
Ppfibp1	0.137	0.109	7.12442e-08	0.0015906	0.0354531	Region cluster 3	Up
Zcchc14	0.105	0.081	7.1508e-08	0.00159649	0.0358318	Region cluster 3	Up
Crip2	0.57	0.532	7.20756e-08	0.00160916	0.0634634	Region cluster 3	Up
Cadm1	0.146	0.118	7.81397e-08	0.00174455	0.0468596	Region cluster 3	Up
Srebf1	0.122	0.096	8.14107e-08	0.00181758	0.0369937	Region cluster 3	Up
Elovl5	0.318	0.281	8.22447e-08	0.0018362	0.065142	Region cluster 3	Up
Prkci	0.148	0.12	8.29363e-08	0.00185164	0.0408412	Region cluster 3	Up
Ccdc47	0.18	0.148	8.40948e-08	0.0018775	0.0381352	Region cluster 3	Up
Polr2e	0.145	0.117	8.59435e-08	0.00191877	0.04213	Region cluster 3	Up
Eva1b	0.134	0.107	8.9357e-08	0.00199498	0.0392924	Region cluster 3	Up
Tmem50a	0.272	0.236	9.21009e-08	0.00205624	0.0514463	Region cluster 3	Up
Gpx4-ps2	0.277	0.24	9.54387e-08	0.00213076	0.0516406	Region cluster 3	Up
Gm14303	0.425	0.386	1.00393e-07	0.00224137	0.0596585	Region cluster 3	Up
Tmem245	0.112	0.088	1.03568e-07	0.00231226	0.0343888	Region cluster 3	Up
Rps19-ps2	0.154	0.125	1.08709e-07	0.00242703	0.041577	Region cluster 3	Up
H2afj	0.184	0.153	1.0905e-07	0.00243464	0.0430008	Region cluster 3	Up
Itpripl2	0.429	0.387	1.10839e-07	0.0024746	0.0507127	Region cluster 3	Up
B4galt1	0.222	0.189	1.13171e-07	0.00252665	0.052712	Region cluster 3	Up
Trappc6b	0.187	0.155	1.14059e-07	0.00254648	0.0433469	Region cluster 3	Up
Gng11	0.23	0.195	1.15088e-07	0.00256945	0.045384	Region cluster 3	Up
Sec62	0.361	0.321	1.1857e-07	0.00264719	0.0520647	Region cluster 3	Up
Kit	0.152	0.123	1.19869e-07	0.00267619	0.0406681	Region cluster 3	Up
Mapk3	0.303	0.266	1.2139e-07	0.00271015	0.0478324	Region cluster 3	Up
Sypl	0.315	0.278	1.29651e-07	0.00289458	0.0572407	Region cluster 3	Up
Ddx6	0.353	0.318	1.31741e-07	0.00294125	0.0654261	Region cluster 3	Up
Car2	0.141	0.114	1.32994e-07	0.00296923	0.0396597	Region cluster 3	Up
Fbxo9	0.11	0.086	1.36592e-07	0.00304954	0.037058	Region cluster 3	Up
Wwp1	0.125	0.099	1.38071e-07	0.00308258	0.0339302	Region cluster 3	Up
Mthfd1	0.163	0.134	1.64209e-07	0.00366614	0.0443207	Region cluster 3	Up
Dyrk2	0.169	0.14	1.65532e-07	0.00369567	0.0459447	Region cluster 3	Up
Prex2	0.311	0.276	1.69245e-07	0.00377857	0.0593431	Region cluster 3	Up
Cnn2	0.378	0.339	1.70519e-07	0.003807	0.0506567	Region cluster 3	Up
Atxn10	0.18	0.15	1.72015e-07	0.0038404	0.0450072	Region cluster 3	Up
Myl12a	0.745	0.698	1.92867e-07	0.00430595	0.0480135	Region cluster 3	Up
F11r	0.392	0.355	1.96155e-07	0.00437937	0.0609144	Region cluster 3	Up
Nfib	0.202	0.171	2.00512e-07	0.00447663	0.0472831	Region cluster 3	Up
Rpl13	0.795	0.764	2.01927e-07	0.00450822	0.0613141	Region cluster 3	Up
Entpd1	0.141	0.114	2.07669e-07	0.00463642	0.0385247	Region cluster 3	Up
Gtf2i	0.173	0.144	2.09024e-07	0.00466667	0.0458009	Region cluster 3	Up
Tns2	0.214	0.181	2.10683e-07	0.00470371	0.0459145	Region cluster 3	Up
Tmem30a	0.386	0.347	2.1352e-07	0.00476705	0.0539124	Region cluster 3	Up
Smpd1	0.136	0.11	2.22828e-07	0.00497485	0.0382285	Region cluster 3	Up
G0s2	0.11	0.086	2.25899e-07	0.00504343	0.0348869	Region cluster 3	Up
Igfbp3	0.106	0.083	2.36455e-07	0.00527911	0.0381822	Region cluster 3	Up
Nr2f2	0.189	0.158	2.37063e-07	0.00529267	0.0426867	Region cluster 3	Up
Anxa4	0.364	0.325	2.44933e-07	0.00546837	0.0507135	Region cluster 3	Up
Carmil1	0.104	0.081	2.46717e-07	0.0055082	0.0307094	Region cluster 3	Up
Vamp8	0.482	0.446	2.47774e-07	0.00553181	0.0644683	Region cluster 3	Up
Dync1li2	0.206	0.174	2.58458e-07	0.00577033	0.0496509	Region cluster 3	Up
Pros1	0.263	0.229	2.6821e-07	0.00598807	0.0481913	Region cluster 3	Up
Wls	0.204	0.173	2.74102e-07	0.00611961	0.0494644	Region cluster 3	Up
Iqgap1	0.429	0.394	2.77528e-07	0.00619609	0.0622285	Region cluster 3	Up
Smim10l1	0.186	0.156	2.89209e-07	0.00645687	0.0464695	Region cluster 3	Up
Serpinh1	0.389	0.351	2.92586e-07	0.00653229	0.0564382	Region cluster 3	Up
Scamp1	0.139	0.113	3.20784e-07	0.00716182	0.0394821	Region cluster 3	Up
Stt3b	0.251	0.217	3.21089e-07	0.00716864	0.0495543	Region cluster 3	Up
Fads3	0.123	0.098	3.21308e-07	0.00717353	0.0350658	Region cluster 3	Up
Cav2	0.381	0.342	3.2675e-07	0.00729501	0.0535588	Region cluster 3	Up
Rpl14	0.756	0.728	3.31119e-07	0.00739257	0.055153	Region cluster 3	Up
Antxr1	0.196	0.166	3.31913e-07	0.00741028	0.0443581	Region cluster 3	Up
Mbnl2	0.282	0.247	3.3473e-07	0.00747319	0.0527301	Region cluster 3	Up
Plac9b	0.109	0.086	3.38225e-07	0.0075512	0.0321937	Region cluster 3	Up
Adgrl4	0.383	0.342	3.55374e-07	0.00793407	0.0450598	Region cluster 3	Up
Slc43a2	0.121	0.096	3.7779e-07	0.00843453	0.0354845	Region cluster 3	Up
Myo1c	0.265	0.231	3.81122e-07	0.00850894	0.0494426	Region cluster 3	Up
Ppp1cc	0.3	0.264	3.94804e-07	0.0088144	0.0497424	Region cluster 3	Up
Cystm1	0.237	0.205	4.21738e-07	0.00941571	0.0548049	Region cluster 3	Up
Clic3	0.177	0.147	4.25268e-07	0.00949452	0.0433956	Region cluster 3	Up
Ppm1b	0.151	0.124	4.29444e-07	0.00958777	0.0405302	Region cluster 3	Up
Tsc22d3	0.605	0.565	4.3889e-07	0.00979866	0.0585072	Region cluster 3	Up
Akap2	0.256	0.222	4.42676e-07	0.00988318	0.0446325	Region cluster 3	Up
Thra	0.119	0.094	4.67522e-07	0.0104379	0.0333099	Region cluster 3	Up
Hmgcs1	0.148	0.121	4.91171e-07	0.0109659	0.0418499	Region cluster 3	Up
C330021F23Rik	0.152	0.125	5.27279e-07	0.011772	0.0427507	Region cluster 3	Up
Per1	0.176	0.147	5.30284e-07	0.0118391	0.0435982	Region cluster 3	Up
Ubl3	0.385	0.348	5.31611e-07	0.0118687	0.0523059	Region cluster 3	Up
Adamts2	0.106	0.083	5.39566e-07	0.0120463	0.0331823	Region cluster 3	Up
Zfp445	0.164	0.136	5.71822e-07	0.0127665	0.040715	Region cluster 3	Up
Pmepa1	0.209	0.178	5.71869e-07	0.0127675	0.0463124	Region cluster 3	Up
Csrp1	0.399	0.358	5.74755e-07	0.012832	0.0488971	Region cluster 3	Up
Cxcl12	0.216	0.184	5.75664e-07	0.0128523	0.0400081	Region cluster 3	Up
Suclg1	0.18	0.152	5.82133e-07	0.0129967	0.0457532	Region cluster 3	Up
Laptm4b	0.438	0.399	6.46048e-07	0.0144237	0.0535425	Region cluster 3	Up
Ucp2	0.623	0.58	6.46082e-07	0.0144244	0.0485121	Region cluster 3	Up
Rps5	0.685	0.65	6.56921e-07	0.0146664	0.0535312	Region cluster 3	Up
Utrn	0.23	0.198	6.59592e-07	0.0147261	0.0468959	Region cluster 3	Up
Slpi	0.124	0.1	6.85305e-07	0.0153001	0.033806	Region cluster 3	Up
Apc	0.111	0.088	6.93401e-07	0.0154809	0.033177	Region cluster 3	Up
Add1	0.202	0.172	7.23399e-07	0.0161506	0.0441696	Region cluster 3	Up
Mtch2	0.192	0.163	7.33032e-07	0.0163657	0.0421933	Region cluster 3	Up
Pnrc1	0.279	0.243	7.35793e-07	0.0164273	0.0428502	Region cluster 3	Up
Sema3c	0.4	0.36	7.47728e-07	0.0166938	0.0522357	Region cluster 3	Up
Man1a	0.119	0.095	8.25668e-07	0.0184339	0.0322131	Region cluster 3	Up
Plxnb2	0.193	0.164	8.63031e-07	0.019268	0.0440164	Region cluster 3	Up
Zbtb4	0.113	0.09	8.66589e-07	0.0193475	0.0313885	Region cluster 3	Up
Dram2	0.257	0.223	8.85201e-07	0.019763	0.0423055	Region cluster 3	Up
Nr1d2	0.121	0.098	9.69417e-07	0.0216432	0.0367486	Region cluster 3	Up
Iscu	0.175	0.147	9.69812e-07	0.021652	0.0393956	Region cluster 3	Up
Nucb2	0.1	0.079	1.02482e-06	0.0228801	0.0325905	Region cluster 3	Up
Trf	0.254	0.22	1.02496e-06	0.0228834	0.0372936	Region cluster 3	Up
Zmiz1	0.221	0.19	1.0495e-06	0.0234312	0.0428911	Region cluster 3	Up
Tcf21	0.149	0.123	1.0621e-06	0.0237124	0.0390371	Region cluster 3	Up
Eif1	0.784	0.75	1.06318e-06	0.0237365	0.0511292	Region cluster 3	Up
Gm47079	0.282	0.249	1.08758e-06	0.0242814	0.0488244	Region cluster 3	Up
Bex3	0.11	0.088	1.16106e-06	0.0259218	0.0329123	Region cluster 3	Up
Thbs1	0.3	0.269	1.20324e-06	0.0268636	0.0795821	Region cluster 3	Up
Ifitm2	0.545	0.506	1.24281e-06	0.0277471	0.0468595	Region cluster 3	Up
Slc9a3r2	0.402	0.364	1.26111e-06	0.0281555	0.0495586	Region cluster 3	Up
Sptlc2	0.234	0.203	1.2883e-06	0.0287626	0.046555	Region cluster 3	Up
Dnajc10	0.186	0.157	1.34567e-06	0.0300434	0.0386447	Region cluster 3	Up
Tsn	0.141	0.116	1.43805e-06	0.0321059	0.0349052	Region cluster 3	Up
Cd151	0.255	0.224	1.4469e-06	0.0323034	0.0474301	Region cluster 3	Up
Abl1	0.102	0.081	1.49202e-06	0.0333108	0.0317429	Region cluster 3	Up
Rab11b	0.229	0.198	1.5139e-06	0.0337994	0.0406902	Region cluster 3	Up
Vegfd	0.132	0.107	1.66734e-06	0.037225	0.0357869	Region cluster 3	Up
Map4	0.23	0.2	1.72372e-06	0.0384837	0.0437715	Region cluster 3	Up
Srsf5	0.335	0.301	1.73321e-06	0.0386958	0.0525531	Region cluster 3	Up
Gm45234	0.128	0.104	1.73427e-06	0.0387194	0.0343329	Region cluster 3	Up
Map1lc3b	0.407	0.373	1.75837e-06	0.0392573	0.0554315	Region cluster 3	Up
Itm2c	0.248	0.217	1.81429e-06	0.0405058	0.0466015	Region cluster 3	Up
Heg1	0.457	0.419	1.84591e-06	0.0412118	0.0491357	Region cluster 3	Up
Ubr3	0.111	0.088	1.85813e-06	0.0414847	0.0322651	Region cluster 3	Up
Tax1bp3	0.185	0.157	1.9751e-06	0.044096	0.0396899	Region cluster 3	Up
Hdc	0.136	0.111	1.98077e-06	0.0442227	0.0335523	Region cluster 3	Up
Ier3	0.172	0.145	1.98414e-06	0.044298	0.0350769	Region cluster 3	Up
Nid1	0.199	0.171	2.0418e-06	0.0455853	0.0438552	Region cluster 3	Up
Fuca1	0.134	0.11	2.09879e-06	0.0468575	0.0351164	Region cluster 3	Up
Krt7	0.276	0.244	2.14883e-06	0.0479748	0.0444387	Region cluster 3	Up
Aff1	0.181	0.154	2.18513e-06	0.0487852	0.0455456	Region cluster 3	Up
Mdfic	0.116	0.093	2.19231e-06	0.0489454	0.0308188	Region cluster 3	Up
Pik3ca	0.155	0.129	2.21639e-06	0.0494831	0.0362209	Region cluster 3	Up
Spred1	0.166	0.14	2.22888e-06	0.0497619	0.0444976	Region cluster 3	Up

## Sheet: Region cluster  3-pathways
GO ID	Description	GeneRatio	BgRatio	p_value	adjusted p_value	Gene symbols	Count	Region cluster
GO:0030198	extracellular matrix organization	50/569	322/28891	6.72805e-30	1.45968e-26	Npnt/Col3a1/Egfl6/Slc39a8/Pdgfra/Cst3/App/Rgcc/Col1a2/Ltbp4/Adamtsl2/Eln/Loxl1/Dpp4/Fn1/Gpm6b/Col1a1/Col4a1/Dpt/Col5a2/Itga8/Mmp2/Pmp22/Mmp15/Phldb2/Fbln1/Lamb3/Col4a2/Lox/Postn/Adamts15/Lamb1/Cav1/Mfap4/Ndnf/Lamc1/Eng/Dag1/Spint2/Aplp2/Crispld2/Ramp2/Prickle1/B4galt1/Serpinh1/Cav2/Antxr1/Adamts2/Abl1/Nid1	50	Region cluster 3
GO:0045229	external encapsulating structure organization	50/569	323/28891	7.81885e-30	1.45968e-26	Npnt/Col3a1/Egfl6/Slc39a8/Pdgfra/Cst3/App/Rgcc/Col1a2/Ltbp4/Adamtsl2/Eln/Loxl1/Dpp4/Fn1/Gpm6b/Col1a1/Col4a1/Dpt/Col5a2/Itga8/Mmp2/Pmp22/Mmp15/Phldb2/Fbln1/Lamb3/Col4a2/Lox/Postn/Adamts15/Lamb1/Cav1/Mfap4/Ndnf/Lamc1/Eng/Dag1/Spint2/Aplp2/Crispld2/Ramp2/Prickle1/B4galt1/Serpinh1/Cav2/Antxr1/Adamts2/Abl1/Nid1	50	Region cluster 3
GO:0043062	extracellular structure organization	50/569	324/28891	9.08135e-30	1.45968e-26	Npnt/Col3a1/Egfl6/Slc39a8/Pdgfra/Cst3/App/Rgcc/Col1a2/Ltbp4/Adamtsl2/Eln/Loxl1/Dpp4/Fn1/Gpm6b/Col1a1/Col4a1/Dpt/Col5a2/Itga8/Mmp2/Pmp22/Mmp15/Phldb2/Fbln1/Lamb3/Col4a2/Lox/Postn/Adamts15/Lamb1/Cav1/Mfap4/Ndnf/Lamc1/Eng/Dag1/Spint2/Aplp2/Crispld2/Ramp2/Prickle1/B4galt1/Serpinh1/Cav2/Antxr1/Adamts2/Abl1/Nid1	50	Region cluster 3
GO:0031589	cell-substrate adhesion	47/569	368/28891	2.23055e-24	2.68892e-21	Npnt/Col3a1/Egfl6/Gas6/Cd36/Limch1/Bcam/Cd63/Itga9/Fn1/Gpm6b/Lrp1/Col1a1/Emp2/Macf1/Sdc4/Itga8/Dlc1/Phldb2/Fbln1/Lamb3/Lamc2/Postn/Jup/Lamb1/Acvrl1/Ndnf/Lamc1/Vegfa/Dag1/Fermt2/Spp1/Ctnnb1/Tek/Enpp2/Marcks/Acer2/Angpt1/Ston1/Rin2/Carmil1/Iqgap1/Antxr1/Utrn/Thbs1/Abl1/Nid1	47	Region cluster 3
GO:0030324	lung development	39/569	243/28891	4.32448e-24	4.17052e-21	Sftpd/Mgp/Ctsh/Col3a1/Abca3/Errfi1/Pdgfra/Gpc3/Adamtsl2/Bmpr2/Epas1/Tbx2/Spry1/Sparc/Hsd11b1/Nkx2-1/Ace/Fgfr2/Cebpa/Sfta3-ps/Igfbp5/Lox/Pdgfrb/Tbx4/Spry2/Vegfa/Ltbp3/Tgfbr2/Dag1/Ctnnb1/Tns3/Fgf1/Mapk3/Wwp1/Nfib/Thra/Adamts2/Tcf21/Heg1	39	Region cluster 3
GO:0060541	respiratory system development	39/569	276/28891	5.11186e-22	3.52134e-19	Sftpd/Mgp/Ctsh/Col3a1/Abca3/Errfi1/Pdgfra/Gpc3/Adamtsl2/Bmpr2/Epas1/Tbx2/Spry1/Sparc/Hsd11b1/Nkx2-1/Ace/Fgfr2/Cebpa/Sfta3-ps/Igfbp5/Lox/Pdgfrb/Tbx4/Spry2/Vegfa/Ltbp3/Tgfbr2/Dag1/Ctnnb1/Tns3/Fgf1/Mapk3/Wwp1/Nfib/Thra/Adamts2/Tcf21/Heg1	39	Region cluster 3
GO:0001667	ameboidal-type cell migration	49/569	471/28891	2.00281e-21	1.2072e-18	Ctsh/Lcn2/Ager/Lrg1/Rgcc/Apoe/Clec14a/Cd63/Bmpr2/Tns1/Glul/Dpp4/Fn1/Sparc/Emp2/Macf1/Sdc4/Aqp1/Tgfbr3/Pmp22/Kitl/Slit2/Anxa3/Jup/Acvrl1/Ptprm/Vegfa/Tgfbr2/Tek/Bsg/Jcad/Smurf2/Kank2/Efnb2/Enpp2/Angpt1/Tns3/Anxa6/Rin2/Fgf1/Kit/Nr2f2/Iqgap1/Cxcl12/Apc/Sema3c/Thbs1/Abl1/Spred1	49	Region cluster 3
GO:0090132	epithelium migration	41/569	330/28891	5.99421e-21	2.89041e-18	Ctsh/Lcn2/Ager/Lrg1/Rgcc/Apoe/Clec14a/Cd63/Bmpr2/Glul/Dpp4/Sparc/Emp2/Macf1/Aqp1/Tgfbr3/Kitl/Slit2/Anxa3/Jup/Acvrl1/Ptprm/Vegfa/Tgfbr2/Tek/Bsg/Jcad/Kank2/Efnb2/Enpp2/Angpt1/Tns3/Rin2/Fgf1/Kit/Nr2f2/Cxcl12/Apc/Thbs1/Abl1/Spred1	41	Region cluster 3
GO:0060562	epithelial tube morphogenesis	44/569	395/28891	1.66288e-20	6.59679e-18	Mgp/Ctsh/Lrp2/Lcn2/Npnt/Etv5/Irx1/Pdgfra/Gpc3/Tbx2/Ipmk/Spry1/Fgfr2/Mtss1/Col4a1/Gja1/Sdc4/Pkd2/Dlc1/Slit2/Acvrl1/Slc12a2/Spry2/Eng/Vegfa/Tgfbr2/Dag1/Maged1/Spint2/Ctnnb1/Tek/Bsg/Cited2/Efnb2/Ahr/Angpt1/Specc1l/Prickle1/Fgf1/Mthfd1/Cxcl12/Plxnb2/Tcf21/Abl1	44	Region cluster 3
GO:0040013	negative regulation of locomotion	42/569	358/28891	1.77848e-20	6.59679e-18	Hc/Il33/Col3a1/Ager/Rgcc/Limch1/Apoe/Cd74/Cd63/Nbl1/Dpp4/Nkx2-1/Lrp1/Abhd2/Igfbp5/Cldn3/Dpep1/Tgfbr3/Adgrg1/Dlc1/Phldb2/Fbln1/Slit2/Jup/Cav1/Acvrl1/Ptprm/Eng/Dag1/Nisch/Cers2/Spint2/Cited2/Ctnna1/Ryk/Cnn2/Igfbp3/Nr2f2/Cxcl12/Sema3c/Thbs1/Spred1	42	Region cluster 3
GO:0090287	regulation of cellular response to growth factor stimulus	40/569	323/28891	2.05486e-20	7.07754e-18	Lrp2/Npnt/Ptprf/Snx25/Gpc3/Lrg1/Cd63/Adamtsl2/Nbl1/Spry1/Nkx2-1/Lrp1/Tmem204/Twsg1/Itga8/Tgfbr3/Lox/Slit2/Cav1/Acvrl1/Nrep/Fbn1/Spry2/Eng/Vegfa/Ctnnb1/Tek/Cited2/Jcad/Smurf2/Angpt1/Nedd4/Fgf1/Cav2/Myo1c/Pmepa1/Thbs1/Abl1/Vegfd/Spred1	40	Region cluster 3
GO:2000146	negative regulation of cell motility	40/569	326/28891	2.88561e-20	9.27627e-18	Hc/Il33/Col3a1/Ager/Rgcc/Limch1/Apoe/Cd74/Cd63/Nbl1/Dpp4/Nkx2-1/Lrp1/Abhd2/Igfbp5/Cldn3/Dpep1/Tgfbr3/Adgrg1/Dlc1/Phldb2/Fbln1/Slit2/Jup/Cav1/Acvrl1/Ptprm/Eng/Dag1/Nisch/Cers2/Spint2/Cited2/Ctnna1/Cnn2/Igfbp3/Nr2f2/Cxcl12/Thbs1/Spred1	40	Region cluster 3
GO:0010810	regulation of cell-substrate adhesion	32/569	228/28891	3.39435e-18	9.09308e-16	Npnt/Egfl6/Cd36/Limch1/Fn1/Gpm6b/Lrp1/Col1a1/Emp2/Macf1/Sdc4/Dlc1/Phldb2/Fbln1/Postn/Jup/Acvrl1/Ndnf/Vegfa/Dag1/Fermt2/Spp1/Tek/Enpp2/Acer2/Rin2/Carmil1/Iqgap1/Utrn/Thbs1/Abl1/Nid1	32	Region cluster 3
GO:0007178	cell surface receptor protein serine/threonine kinase signaling pathway	41/569	405/28891	1.11928e-17	2.83984e-15	Lrp2/Npnt/Col3a1/Gas6/Sptbn1/Snx25/Gpc3/Lrg1/Col1a2/Hpgd/Ltbp4/Adamtsl2/Bmpr2/Nbl1/Spry1/Nkx2-1/Lrp1/Twsg1/Tmem100/Itga8/Tgfbr3/Lox/Cav1/Acvrl1/Nrep/Fbn1/Spry2/Eng/Ltbp3/Tgfbr2/Fermt2/Cited2/Smurf2/Mapk3/Cav2/Pmepa1/Trf/Zmiz1/Thbs1/Abl1/Spred1	41	Region cluster 3
GO:0007179	transforming growth factor beta receptor signaling pathway	30/569	205/28891	1.17787e-17	2.83984e-15	Npnt/Col3a1/Snx25/Lrg1/Col1a2/Hpgd/Ltbp4/Adamtsl2/Spry1/Nkx2-1/Lrp1/Twsg1/Itga8/Tgfbr3/Lox/Acvrl1/Nrep/Fbn1/Spry2/Eng/Ltbp3/Tgfbr2/Fermt2/Cited2/Smurf2/Cav2/Pmepa1/Zmiz1/Thbs1/Spred1	30	Region cluster 3
GO:0071559	response to transforming growth factor beta	32/569	252/28891	6.76134e-17	1.35847e-14	Npnt/Col3a1/Snx25/Lrg1/Col1a2/Hpgd/Ltbp4/Adamtsl2/Spry1/Nkx2-1/Lrp1/Twsg1/Itga8/Tgfbr3/Col4a2/Lox/Cav1/Acvrl1/Nrep/Fbn1/Spry2/Eng/Ltbp3/Tgfbr2/Fermt2/Cited2/Smurf2/Cav2/Pmepa1/Zmiz1/Thbs1/Spred1	32	Region cluster 3
GO:0042060	wound healing	38/569	370/28891	1.11644e-16	2.15338e-14	Col3a1/Gas6/Cd36/Cfh/Serping1/Pdgfra/Lrg1/Apoe/Fn1/F2r/Macf1/Sdc4/Aqp1/Cldn3/Serpine2/Phldb2/Fbln1/Myh10/Anxa5/Cav1/Acvrl1/Slc12a2/Ndnf/Eng/Vegfa/Fermt2/Thbd/Mylk/Anxa6/Fgf1/B4galt1/Cnn2/F11r/Entpd1/Smpd1/Pros1/Thbs1/Cd151	38	Region cluster 3
GO:0001763	morphogenesis of a branching structure	31/569	249/28891	3.65743e-16	6.5319e-14	Mgp/Ctsh/Npnt/Etv5/Bcl11a/Pdgfra/Gpc3/Lrrk2/Tbx2/Spry1/Fgfr2/Col4a1/Slit2/Slc12a2/Spry2/Eng/Vegfa/Tgfbr2/Dag1/Maged1/Spint2/Ctnnb1/Tek/Ahr/Angpt1/Rere/Fgf1/Cxcl12/Sema3c/Tcf21/Abl1	31	Region cluster 3
GO:0045765	regulation of angiogenesis	34/569	307/28891	4.8754e-16	8.39614e-14	Hc/Ctsh/C3/Ism1/Lrg1/Rgcc/Ptgis/Glul/Sparc/Emp2/Aqp1/Tspan18/Col4a2/Anxa3/Jup/Acvrl1/Slc12a2/Ptprm/Spry2/Eng/Vegfa/Tgfbr2/Ctnnb1/Tek/Jcad/Tjp1/Ramp2/Fgf1/Gtf2i/Add1/Thbs1/Abl1/Vegfd/Spred1	34	Region cluster 3
GO:0006898	receptor-mediated endocytosis	32/569	272/28891	6.32616e-16	1.05189e-13	Lrp2/C3/Cd36/Apoc1/Sdc1/App/Apoe/Cd63/Tfrc/Calcrl/Scarb2/Lrp1/Cd81/Clu/Ldlr/Cav1/Arrb1/Ezr/Ankrd13a/Vegfa/Tgfbr2/Lmbrd1/Cxcl16/Efnb2/Angpt1/Ston1/Ramp2/Nedd4/Akap5/Myo6/Cav2/Trf	32	Region cluster 3
GO:0006935	chemotaxis	41/569	462/28891	1.14638e-15	1.70761e-13	Cxcl15/Hc/Lrp2/Gas6/Cxcl14/Pdgfra/Ager/App/Cd74/Bmpr2/Nbl1/Itga9/Dpp4/Fn1/Rarres2/Lrp1/Dpep1/Mmp2/Lox/Slit2/Lbp/Cmtm8/Pdgfrb/Slc12a2/Eng/Vegfa/Spp1/Bsg/Cxcl16/Rps19/Efnb2/Enpp2/Angpt1/Ryk/Fgf1/Kit/Mapk3/Cxcl12/Sema3c/Thbs1/Vegfd	41	Region cluster 3
GO:0048844	artery morphogenesis	19/569	83/28891	2.3093e-15	3.18156e-13	Lrp2/Col3a1/Adgrf5/Apoe/Hpgd/Bmpr2/Tbx2/Lrp1/Ldlr/Acvrl1/Pdgfrb/Eng/Vegfa/Tgfbr2/Ctnnb1/Cited2/Efnb2/Mylk/Zmiz1	19	Region cluster 3
GO:0042063	gliogenesis	37/569	397/28891	6.36262e-15	8.07382e-13	Lrp2/Il33/Col3a1/Etv5/Ager/App/Efemp1/Fn1/Gpm6b/Nkx2-1/Mxra8/Lrp1/Clu/Nr1d1/Adgrg1/Ldlr/Serpine2/Pmp22/Dbi/Ulk4/Tspan2/Ptprb/Ifngr1/Lamb1/Il6st/Dag1/Cers2/Ctnnb1/Enpp2/Mbd1/Prkci/Mapk3/Nfib/Ppp1cc/Trf/Zmiz1/Abl1	37	Region cluster 3
GO:0019216	regulation of lipid metabolic process	37/569	398/28891	6.88797e-15	8.30344e-13	Lpcat1/C3/Fabp5/Fmo2/Abca3/Igfbp7/Mid1ip1/Apoc1/Pdgfra/Adgrf5/Acsl4/Apoe/Cd74/Hpgd/Scp2/Fmo1/Rarres2/H6pd/Dkk3/Nr1d1/Angptl4/Ldlr/Insig1/Dbi/Chp1/Cav1/Pdgfrb/Cers2/Tek/Pnpla2/Fgf1/Srebf1/Elovl5/Kit/Thra/Nr1d2/Nucb2	37	Region cluster 3
GO:0050900	leukocyte migration	37/569	398/28891	6.88797e-15	8.30344e-13	Cxcl15/Hc/Il33/Gas6/Cxcl14/Ager/App/Cd74/Nbl1/Itga9/Dpp4/Rarres2/Emp2/Cd81/Dpep1/Mmp2/Kitl/Slit2/Lbp/Slc12a2/Plvap/Vegfa/Spp1/Bsg/Cxcl16/Rps19/Icam1/Cadm1/B4galt1/Kit/Mapk3/Cnn2/F11r/Cxcl12/Thbs1/Abl1/Vegfd	37	Region cluster 3
GO:0003018	vascular process in circulatory system	29/569	247/28891	1.569e-14	1.7865e-12	Cd36/Ager/Apoe/Bmpr2/Sod3/Ace/F2r/Lrp1/Ptgs1/Gja1/Tgfbr3/Mmp2/Gucy1a1/Gclc/Slit2/Cav1/Plvap/Hmgcr/Ptprm/Npr1/Vegfa/Fermt2/Tjp1/Ahr/Angpt1/Ramp2/Pde5a/Icam1/Abl1	29	Region cluster 3
GO:0070371	ERK1 and ERK2 cascade	35/569	367/28891	1.7533e-14	1.92146e-12	Ctsh/Npnt/C3/Gas6/Errfi1/Cd36/Pdgfra/Ager/App/Apoe/Cd74/Spry1/Fn1/F2r/Fgfr2/Lrp1/Fbln1/Cav1/Arrb1/Pdgfrb/Ezr/Ndrg2/Hmgcr/Spry2/Vegfa/Fermt2/Tek/Angpt1/Icam1/Fgf1/Mapk3/Cxcl12/Trf/Abl1/Spred1	35	Region cluster 3
GO:0008202	steroid metabolic process	34/569	358/28891	4.72259e-14	4.84518e-12	Npc2/Lrp2/Igfbp7/Abcd3/Errfi1/Apoc1/Pdgfra/App/Apoe/Scp2/Soat1/Hsd11b1/H6pd/Lrp1/Cebpa/Dkk3/Pmvk/Nr1d1/Hsd17b11/Sult1a1/Ldlr/Insig1/Pmp22/Cat/Msmo1/Hmgcr/Spp1/Cyp2b10/Aplp2/Fgf1/Srebf1/Kit/Smpd1/Hmgcs1	34	Region cluster 3
GO:0070372	regulation of ERK1 and ERK2 cascade	33/569	343/28891	7.77427e-14	7.49751e-12	Npnt/C3/Gas6/Errfi1/Cd36/Pdgfra/Ager/App/Apoe/Cd74/Spry1/Fn1/F2r/Fgfr2/Lrp1/Fbln1/Cav1/Arrb1/Pdgfrb/Ezr/Ndrg2/Hmgcr/Spry2/Vegfa/Fermt2/Tek/Angpt1/Icam1/Fgf1/Mapk3/Cxcl12/Abl1/Spred1	33	Region cluster 3
GO:0045732	positive regulation of protein catabolic process	26/569	208/28891	8.24653e-14	7.79702e-12	Lpcat1/Il33/Gpc3/Lrrk2/App/Apoe/Lrp1/Cd81/Gja1/Herpud1/Clu/Nkd1/Pttg1ip/Ldlr/Gclc/Nupr1/Rnf144a/Oaz2/Cav1/Ezr/Nedd4/Prickle1/Rdx/Apc/Ubr3/Ier3	26	Region cluster 3
GO:0030100	regulation of endocytosis	33/569	344/28891	8.44347e-14	7.82969e-12	Sftpa1/Sftpd/Lrp2/C3/Gas6/Cd36/Apoc1/Ager/Gpc3/Lrrk2/App/Apoe/Cd63/Lrp1/Clu/C2/Lbp/Cav1/Arrb1/Ankrd13a/Vegfa/Efnb2/Angpt1/Ston1/Nedd4/Akap5/Cnn2/Smpd1/Vamp8/Pros1/Add1/Trf/Cd151	33	Region cluster 3
GO:0034329	cell junction assembly	39/569	481/28891	1.07958e-13	9.82212e-12	Cldn18/App/Limch1/Tns1/Fn1/Gpm6b/Ace/Lrp1/Macf1/Gja1/Sdc4/Clstn1/Cldn3/Pmp22/Dlc1/Phldb2/Slit2/Jup/Cav1/Acvrl1/Lamc1/Vegfa/Fermt2/Ctnnb1/Tek/Efnb2/Enpp2/Ctnna1/Tjp1/Ston1/Ramp2/Akap5/Myo6/Cadm1/F11r/Iqgap1/Myo1c/Plxnb2/Abl1	39	Region cluster 3
GO:1902903	regulation of supramolecular fiber organization	35/569	393/28891	1.34185e-13	1.19822e-11	Gsn/Mid1ip1/Sptbn1/App/Rgcc/Limch1/Apoe/Eln/Mtss1/Gja1/Sdc4/Clu/Usp8/Kank3/Ldlr/Cdc42ep4/Dlc1/Phldb2/Slit2/Cav1/Stmn2/Fermt2/Sptan1/Kank2/Tjp1/Specc1l/Icam1/Rdx/F11r/Carmil1/Myo1c/Apc/Add1/Abl1/Pik3ca	35	Region cluster 3
GO:0048732	gland development	39/569	489/28891	1.8233e-13	1.59854e-11	Scd1/Fasn/Etv5/Errfi1/Pdgfra/Tbx2/Nkx2-1/Fgfr2/Cebpa/Socs2/Gja1/Igfbp5/Pkd2/Twsg1/Cdo1/Tgfbr3/Mmp2/Serpine2/Slit2/Cav1/Pdgfrb/Slc12a2/Vegfa/Tgfbr2/Dag1/Ctnnb1/Cited2/Ahr/Fgf1/Cadm1/Mapk3/Nfib/Wls/Thra/Apc/Sema3c/Tcf21/Abl1/Pik3ca	39	Region cluster 3
GO:0150115	cell-substrate junction organization	19/569	105/28891	2.21921e-13	1.87738e-11	Limch1/Tns1/Fn1/Gpm6b/Lrp1/Macf1/Sdc4/Dlc1/Phldb2/Acvrl1/Lamc1/Vegfa/Fermt2/Tek/Enpp2/Ston1/Prickle1/Iqgap1/Abl1	19	Region cluster 3
GO:0003007	heart morphogenesis	30/569	294/28891	2.3236e-13	1.93179e-11	Lrp2/Bmpr2/Tbx2/Eln/Spry1/Fgfr2/Emp2/Gja1/Pkd2/Tmem100/Tgfbr3/Dlc1/Slit2/Acvrl1/Dhrs3/Eng/Vegfa/Tgfbr2/Dag1/Ctnnb1/Tek/Cited2/Ahr/Angpt1/Nedd4/Prickle1/Sema3c/Zmiz1/Thbs1/Heg1	30	Region cluster 3
GO:0007015	actin filament organization	38/569	471/28891	2.62899e-13	2.11283e-11	Gsn/Sptbn1/Rgcc/Limch1/Eln/Emp2/Mtss1/Gja1/Sdc4/Kank3/Cdc42ep4/Dlc1/Phldb2/Myh10/Slit2/Myo1b/Arrb1/Nebl/Ezr/Fermt2/Sptan1/Kank2/Marcks/Tjp1/Specc1l/Myo6/Icam1/Rdx/Prkci/Cnn2/F11r/Carmil1/Iqgap1/Myo1c/Add1/Trf/Abl1/Pik3ca	38	Region cluster 3
GO:0050680	negative regulation of epithelial cell proliferation	23/569	169/28891	3.68322e-13	2.91156e-11	Ager/Gpc3/Rgcc/Apoe/Sparc/Fgfr2/Mtss1/Gja1/Tgfbr3/Nupr1/Cav1/Ctsl/Acvrl1/Ptprm/Eng/Maged1/Efnb2/B4galt1/Nfib/Nr2f2/Cav2/Apc/Thbs1	23	Region cluster 3
GO:0033002	muscle cell proliferation	29/569	280/28891	4.01407e-13	3.07236e-11	Ager/Apoe/Hpgd/Bmpr2/Tbx2/Ogn/Calcrl/Fgfr2/Gja1/Igfbp5/Tgfbr3/Mmp2/Myh10/Cav1/Pdgfrb/Ndrg2/Hmgcr/Npr1/Vegfa/Tgfbr2/Ctnnb1/Cited2/Angpt1/Fgf1/Igfbp3/Cav2/Apc/Thbs1/Pik3ca	29	Region cluster 3
GO:0001570	vasculogenesis	18/569	99/28891	8.74548e-13	6.3895e-11	Fgfr2/Emp2/Tmem100/Tgfbr3/Cav1/Pdgfrb/Eng/Tgfbr2/Ctnnb1/Tek/Cited2/Angpt1/Ramp2/Rin2/Fgf1/Zmiz1/Heg1/Spred1	18	Region cluster 3
GO:0060326	cell chemotaxis	31/569	331/28891	9.14343e-13	6.58054e-11	Cxcl15/Hc/Gas6/Cxcl14/Pdgfra/App/Cd74/Nbl1/Itga9/Dpp4/Rarres2/Dpep1/Mmp2/Lox/Slit2/Lbp/Pdgfrb/Slc12a2/Eng/Vegfa/Spp1/Bsg/Cxcl16/Rps19/Enpp2/Fgf1/Kit/Mapk3/Cxcl12/Thbs1/Vegfd	31	Region cluster 3
GO:0006633	fatty acid biosynthetic process	22/569	161/28891	1.10496e-12	7.72193e-11	Scd1/Fasn/Elovl1/Fabp5/Mid1ip1/Abcd3/Apoc1/Scd2/Cd74/Ptgis/Abhd2/Ptgs1/Lpl/Acaca/Acot7/Hacd3/Acly/Insig1/Degs1/Srebf1/Elovl5/Fads3	22	Region cluster 3
GO:0097242	amyloid-beta clearance	12/569	37/28891	3.59224e-12	2.34078e-10	Lrp2/C3/Cd36/App/Apoe/Mme/Lrp1/Clu/Ldlr/Ifngr1/Hmgcr/Rab11b	12	Region cluster 3
GO:0010563	negative regulation of phosphorus metabolic process	34/569	430/28891	8.50268e-12	5.12499e-10	Lpcat1/Errfi1/Prnp/Apoc1/Ager/Lrrk2/Apoe/Spry1/Ctdspl/Fbln1/Chp1/Slit2/Ptprb/Cav1/Arrb1/Hmgcr/Spry2/Eng/Ctdsp2/Gprc5a/Ahr/Angpt1/Deptor/Cadm1/Entpd1/Smpd1/Igfbp3/Nr2f2/Iqgap1/Apc/Dnajc10/Abl1/Heg1/Spred1	34	Region cluster 3
GO:0045936	negative regulation of phosphate metabolic process	34/569	430/28891	8.50268e-12	5.12499e-10	Lpcat1/Errfi1/Prnp/Apoc1/Ager/Lrrk2/Apoe/Spry1/Ctdspl/Fbln1/Chp1/Slit2/Ptprb/Cav1/Arrb1/Hmgcr/Spry2/Eng/Ctdsp2/Gprc5a/Ahr/Angpt1/Deptor/Cadm1/Entpd1/Smpd1/Igfbp3/Nr2f2/Iqgap1/Apc/Dnajc10/Abl1/Heg1/Spred1	34	Region cluster 3
GO:0048771	tissue remodeling	24/569	215/28891	8.79815e-12	5.23761e-10	Cldn18/Cst3/Bmpr2/Epas1/Eln/Tfrc/F2r/Lrp1/Gja1/Igfbp5/Tgfbr3/Mmp2/Tmbim1/Cav1/Acvrl1/Vegfa/Ltbp3/Spp1/Ctnnb1/Ahr/Tns3/Car2/Sema3c/Trf	24	Region cluster 3
GO:1902652	secondary alcohol metabolic process	21/569	162/28891	1.01469e-11	5.96689e-10	Npc2/Errfi1/Apoc1/App/Apoe/Scp2/Soat1/Lrp1/Cebpa/Pmvk/Ldlr/Insig1/Pmp22/Cat/Msmo1/Hmgcr/Aplp2/Fgf1/Srebf1/Smpd1/Hmgcs1	21	Region cluster 3
GO:0072577	endothelial cell apoptotic process	14/569	62/28891	1.37708e-11	7.39755e-10	Gas6/Ager/Rgcc/Bmpr2/Foxo3/Angptl4/Ndnf/Tek/Angpt1/Ramp2/Icam1/Prkci/Thbs1/Abl1	14	Region cluster 3
GO:0032386	regulation of intracellular transport	30/569	346/28891	1.50615e-11	7.89418e-10	Mlc1/Gas6/Prnp/Cd36/Lrrk2/Scp2/Ifi27/Cd81/Insig1/Chp1/Lamp1/Jup/Oaz2/Bnip3l/Pink1/Ezr/Nucb1/Tek/Angpt1/Nedd4/Akap5/Rdx/Srebf1/Mapk3/Tmem30a/Myo1c/Ppp1cc/Rab11b/Ier3/Mdfic	30	Region cluster 3
GO:0051893	regulation of focal adhesion assembly	14/569	64/28891	2.18591e-11	1.10952e-09	Limch1/Gpm6b/Lrp1/Macf1/Sdc4/Dlc1/Phldb2/Acvrl1/Vegfa/Fermt2/Tek/Enpp2/Iqgap1/Abl1	14	Region cluster 3
GO:0090109	regulation of cell-substrate junction assembly	14/569	64/28891	2.18591e-11	1.10952e-09	Limch1/Gpm6b/Lrp1/Macf1/Sdc4/Dlc1/Phldb2/Acvrl1/Vegfa/Fermt2/Tek/Enpp2/Iqgap1/Abl1	14	Region cluster 3
GO:0032970	regulation of actin filament-based process	32/569	402/28891	2.96443e-11	1.45862e-09	Gsn/Sptbn1/Rgcc/Limch1/Eln/Gpm6b/Lrp1/Mtss1/Gja1/Sdc4/Kank3/Cdc42ep4/Dlc1/Phldb2/Slit2/Jup/Cav1/Pdgfrb/Fermt2/Sptan1/Kank2/Tjp1/Specc1l/Icam1/Rdx/Cnn2/F11r/Carmil1/Myo1c/Add1/Abl1/Pik3ca	32	Region cluster 3
GO:0060560	developmental growth involved in morphogenesis	27/569	292/28891	3.67611e-11	1.79052e-09	Bcl11a/App/Apoe/Bmpr2/Tbx2/Spry1/Fn1/Fgfr2/Lrp1/Macf1/Nkd1/Slit2/Postn/Slc12a2/Spry2/Vegfa/Tgfbr2/Ctnnb1/Ahr/Ryk/Prickle1/Fgf1/Cadm1/Iqgap1/Cxcl12/Sema3c/Abl1	27	Region cluster 3
GO:0032963	collagen metabolic process	18/569	123/28891	3.94178e-11	1.90073e-09	Errfi1/Cst3/Ager/Rgcc/Col1a2/Fn1/F2r/Col1a1/Tgfbr3/Mmp2/Mmp15/Ctsl/Pdgfrb/Mfap4/Eng/Tns2/Serpinh1/Adamts2	18	Region cluster 3
GO:0045216	cell-cell junction organization	24/569	231/28891	4.04625e-11	1.91285e-09	Cldn18/Ace/F2r/Mtss1/Gja1/Cldn3/Pmp22/Jup/Cav1/Vegfa/Fermt2/Ctnnb1/Efnb2/Svep1/Ctnna1/Tjp1/Specc1l/Ramp2/Rdx/Prkci/F11r/Myo1c/Add1/Heg1	24	Region cluster 3
GO:0001935	endothelial cell proliferation	21/569	175/28891	4.49574e-11	2.1047e-09	Enpep/Ager/Lrg1/Rgcc/Apoe/Bmpr2/Sparc/Gja1/Cav1/Acvrl1/Ptprm/Eng/Vegfa/Tek/Jcad/Nr2f2/Cav2/Cxcl12/Apc/Thbs1/Vegfd	21	Region cluster 3
GO:0032535	regulation of cellular component size	32/569	411/28891	5.25434e-11	2.4362e-09	Gsn/Bcl11a/Sptbn1/Apoe/Bmpr2/Eln/Fn1/Lrp1/Macf1/Aqp1/Kank3/Cdc42ep4/Slit2/Slc12a2/Ezr/Hp1bp3/Vegfa/Sptan1/Kank2/Ahr/Specc1l/Deptor/Icam1/Ryk/Rdx/Carmil1/Myo1c/Cxcl12/Add1/Sema3c/Abl1/Pik3ca	32	Region cluster 3
GO:0001933	negative regulation of protein phosphorylation	29/569	342/28891	5.64688e-11	2.5688e-09	Errfi1/Prnp/Ager/Lrrk2/Apoe/Spry1/Ctdspl/Fbln1/Chp1/Slit2/Ptprb/Cav1/Arrb1/Hmgcr/Spry2/Eng/Ctdsp2/Gprc5a/Angpt1/Deptor/Cadm1/Smpd1/Igfbp3/Nr2f2/Apc/Dnajc10/Abl1/Heg1/Spred1	29	Region cluster 3
GO:0150116	regulation of cell-substrate junction organization	14/569	69/28891	6.45241e-11	2.88088e-09	Limch1/Gpm6b/Lrp1/Macf1/Sdc4/Dlc1/Phldb2/Acvrl1/Vegfa/Fermt2/Tek/Enpp2/Iqgap1/Abl1	14	Region cluster 3
GO:1901652	response to peptide	34/569	464/28891	6.71366e-11	2.97002e-09	Col3a1/Prnp/Cd36/Ptprf/Ager/App/Serpina3n/Rarres2/Lrp1/Lpl/Socs2/Gja1/Sort1/Cdo1/Tgfbr3/Mmp2/Insig1/Anxa5/Lpin2/Cav1/Ctnnb1/Marcks/Icam1/Srebf1/Prkci/Mapk3/Car2/Tns2/Cav2/Myo1c/Apc/Nucb2/Srsf5/Pik3ca	34	Region cluster 3
GO:0110053	regulation of actin filament organization	26/569	280/28891	7.7383e-11	3.39219e-09	Gsn/Sptbn1/Rgcc/Limch1/Eln/Mtss1/Gja1/Sdc4/Kank3/Cdc42ep4/Dlc1/Phldb2/Slit2/Fermt2/Sptan1/Kank2/Tjp1/Specc1l/Icam1/Rdx/F11r/Carmil1/Myo1c/Add1/Abl1/Pik3ca	26	Region cluster 3
GO:0050767	regulation of neurogenesis	35/569	494/28891	8.80554e-11	3.75755e-09	Lrp2/Il33/Etv5/Ptprf/Bcl11a/Apoe/Mme/Bmpr2/Fn1/Ace/Lrp1/Macf1/Nr1d1/Ldlr/Serpine2/Slit2/Il6st/Vegfa/Dag1/Cers2/Ctnnb1/Enpp2/Marcks/Ctnna1/Mbd1/Akap5/Ryk/Prkci/Kit/Wls/Ppp1cc/Cxcl12/Sema3c/Plxnb2/Trf	35	Region cluster 3
GO:2000351	regulation of endothelial cell apoptotic process	13/569	59/28891	1.03526e-10	4.37897e-09	Gas6/Ager/Rgcc/Foxo3/Angptl4/Ndnf/Tek/Angpt1/Ramp2/Icam1/Prkci/Thbs1/Abl1	13	Region cluster 3
GO:0050920	regulation of chemotaxis	24/569	243/28891	1.16703e-10	4.80974e-09	Hc/Gas6/Cxcl14/Pdgfra/Ager/App/Cd74/Bmpr2/Nbl1/Dpp4/Fn1/Rarres2/Slit2/Lbp/Pdgfrb/Vegfa/Efnb2/Ryk/Fgf1/Mapk3/Cxcl12/Sema3c/Thbs1/Vegfd	24	Region cluster 3
GO:1903828	negative regulation of protein localization	24/569	244/28891	1.27089e-10	5.1934e-09	Cldn18/Cd36/Lrrk2/App/Apoe/Gpm6b/F2r/Tmem59/Trp53inp2/Insig1/Chp1/Anxa5/Tmbim1/Pim3/Ankrd13a/Hmgcr/Fbn1/Maged1/Ctnna1/Angpt1/Srebf1/Ucp2/Tax1bp3/Mdfic	24	Region cluster 3
GO:0033674	positive regulation of kinase activity	32/569	426/28891	1.31504e-10	5.32868e-09	Gas6/Prnp/Pdgfra/Ager/Lrrk2/App/Rgcc/Cd74/Ace/Fgfr2/Emp2/Sdc4/Clu/Pkd2/Kitl/Pdgfrb/Fbn1/Vegfa/Dag1/Maged1/Fermt2/Tek/Marcks/Angpt1/Pde5a/Ryk/Fgf1/Kit/Iqgap1/Thbs1/Abl1/Pik3ca	32	Region cluster 3
GO:0051346	negative regulation of hydrolase activity	29/569	356/28891	1.4699e-10	5.90294e-09	Lamp3/Gas6/Itih4/Apoc1/Serping1/Cst3/Gpc3/Lrrk2/App/Serpina3n/Spry1/Timp2/Herpud1/Sort1/Aqp1/Angptl4/Dpep1/Serpine2/Chp1/Arrb1/Spry2/Vegfa/Spint2/Ahr/Rdx/Serpinh1/Slpi/Thbs1/Abl1	29	Region cluster 3
GO:0001654	eye development	32/569	428/28891	1.48124e-10	5.90294e-09	Lpcat1/C3/Cfh/Pdgfra/Bmpr2/Tbx2/Spry1/Aqp5/Fgfr2/Col4a1/Gja1/Twsg1/Aqp1/Col5a2/Hmgn1/Myh10/Acvrl1/Pdgfrb/Ptprm/Spry2/Mfap2/Vegfa/Tgfbr2/Ctnnb1/Bsg/Cited2/Ahr/Prickle1/Prkci/Nfib/Apc/Spred1	32	Region cluster 3
GO:1905952	regulation of lipid localization	21/569	190/28891	2.13026e-10	8.2177e-09	C3/Abca3/Cd36/Apoc1/Acsl4/Apoe/Scp2/Atp8a1/Abca8a/Lrp1/Lpl/Hilpda/Dbi/Cav1/Spp1/Hbp1/Pnpla2/Tmem30a/Igfbp3/Nucb2/Thbs1	21	Region cluster 3
GO:0003158	endothelium development	18/569	137/28891	2.44612e-10	9.28754e-09	Fasn/Lcn2/Bmpr2/Tmem100/Cldn3/Acvrl1/Ezr/Vegfa/Ctnnb1/Bsg/Tjp1/Icam1/Fgf1/Rdx/F11r/Nr2f2/Add1/Heg1	18	Region cluster 3
GO:0062012	regulation of small molecule metabolic process	30/569	389/28891	2.66778e-10	1.005e-08	Fabp5/Fmo2/Mid1ip1/Apoc1/Acsl4/App/Apoe/Cd74/Scp2/Fmo1/Hsd11b1/H6pd/Dkk3/Nr1d1/Ldlr/Nupr1/Insig1/Dbi/Cav1/Fgf1/Srebf1/Elovl5/Kit/Dyrk2/Entpd1/Igfbp3/Apc/Mtch2/Nucb2/Ier3	30	Region cluster 3
GO:0042692	muscle cell differentiation	33/569	468/28891	3.47012e-10	1.28715e-08	Npnt/C3/Cfh/Atp11a/Pdgfra/Bmpr2/Tbx2/Fgfr2/Cd81/Tmem204/Igfbp5/Sort1/Itga8/Pmp22/Myh10/Lox/Ptgfrn/Adamts15/Lamb1/Pdgfrb/Nebl/Lamc1/Eng/Vegfa/Ctnnb1/Efnb2/Ramp2/Prickle1/Kit/Cav2/Csrp1/Cxcl12/Nid1	33	Region cluster 3
GO:0050878	regulation of body fluid levels	28/569	348/28891	4.05662e-10	1.48189e-08	Gas6/Cd36/Cfh/Serping1/Pdgfra/Apoe/Aqp5/F2r/Emp2/Socs2/Gja1/Cdo1/Aqp1/Tspan18/Serpine2/Fbln1/Anxa5/Cav1/Vegfa/Thbd/Prickle1/F11r/Entpd1/Vamp8/Pros1/Thbs1/Map1lc3b/Heg1	28	Region cluster 3
GO:0001894	tissue homeostasis	25/569	283/28891	5.14057e-10	1.81664e-08	Col3a1/Cldn18/Slc39a8/Errfi1/Tfrc/F2r/Ptgs1/Acaca/Trp53inp2/Pdgfrb/Slc12a2/Vegfa/Ltbp3/Spp1/Ctnnb1/Bsg/Tjp1/Angpt1/Tns3/Prickle1/Car2/Nfib/Add1/Dram2/Trf	25	Region cluster 3
GO:0060249	anatomical structure homeostasis	25/569	283/28891	5.14057e-10	1.81664e-08	Col3a1/Cldn18/Slc39a8/Errfi1/Tfrc/F2r/Ptgs1/Acaca/Trp53inp2/Pdgfrb/Slc12a2/Vegfa/Ltbp3/Spp1/Ctnnb1/Bsg/Tjp1/Angpt1/Tns3/Prickle1/Car2/Nfib/Add1/Dram2/Trf	25	Region cluster 3
GO:0008217	regulation of blood pressure	22/569	221/28891	5.9871e-10	2.06213e-08	Gas6/Enpep/Col1a2/Bmpr2/Rarres2/Nkx2-1/Ace/F2r/Emp2/Ptgs1/Gja1/Gucy1a1/Postn/Arhgef12/Acvrl1/Eng/Nisch/Ahr/Ramp2/F11r/Nr2f2/Ier3	22	Region cluster 3
GO:0006641	triglyceride metabolic process	16/569	114/28891	9.04902e-10	3.05135e-08	Scd1/C3/Apoc1/Acsl4/Apoe/Gpihbp1/Lpl/Ldlr/Insig1/Dbi/Cat/Lpin2/Cav1/Il6st/Pnpla2/Srebf1	16	Region cluster 3
GO:0035296	regulation of tube diameter	20/569	186/28891	9.3569e-10	3.11165e-08	Apoe/Bmpr2/Sod3/Ace/F2r/Ptgs1/Gja1/Tgfbr3/Mmp2/Gucy1a1/Gclc/Cav1/Hmgcr/Ptprm/Npr1/Vegfa/Ahr/Pde5a/Icam1/Abl1	20	Region cluster 3
GO:0097746	blood vessel diameter maintenance	20/569	186/28891	9.3569e-10	3.11165e-08	Apoe/Bmpr2/Sod3/Ace/F2r/Ptgs1/Gja1/Tgfbr3/Mmp2/Gucy1a1/Gclc/Cav1/Hmgcr/Ptprm/Npr1/Vegfa/Ahr/Pde5a/Icam1/Abl1	20	Region cluster 3
GO:1901653	cellular response to peptide	27/569	346/28891	1.63052e-09	5.20686e-08	Prnp/Cd36/Ptprf/Ager/App/Rarres2/Lrp1/Lpl/Socs2/Gja1/Insig1/Anxa5/Lpin2/Cav1/Ctnnb1/Marcks/Icam1/Srebf1/Prkci/Mapk3/Car2/Tns2/Cav2/Myo1c/Apc/Nucb2/Pik3ca	27	Region cluster 3
GO:0022604	regulation of cell morphogenesis	24/569	277/28891	1.68493e-09	5.34521e-08	Ptprf/Bcl11a/Fn1/Sparc/Macf1/Cldn3/Cdc42ep4/Myh14/Dlc1/Myh10/Ezr/Vegfa/Fermt2/Enpp2/Marcks/Epb41l2/Akap5/Icam1/Rdx/Kit/Myl12a/F11r/Wls/Plxnb2	24	Region cluster 3
GO:0048660	regulation of smooth muscle cell proliferation	20/569	193/28891	1.79429e-09	5.65496e-08	Ager/Apoe/Hpgd/Bmpr2/Ogn/Calcrl/Fgfr2/Igfbp5/Mmp2/Cav1/Pdgfrb/Ndrg2/Hmgcr/Npr1/Vegfa/Tgfbr2/Ctnnb1/Igfbp3/Thbs1/Pik3ca	20	Region cluster 3
GO:1903034	regulation of response to wounding	19/569	174/28891	1.89724e-09	5.90226e-08	Il33/Cd36/Ptprf/Serping1/Pdgfra/Apoe/F2r/Lrp1/Cldn3/Serpine2/Phldb2/Anxa5/Cav1/Slc12a2/Fermt2/Cers2/Mylk/Pros1/Thbs1	19	Region cluster 3
GO:0052547	regulation of peptidase activity	31/569	457/28891	3.02196e-09	9.10744e-08	Lamp3/Ctsh/Gsn/Gas6/Itih4/Serping1/Cst3/Ager/Gpc3/App/Serpina3n/F2r/Timp2/Herpud1/Aqp1/Cldn3/Dpep1/Mtch1/Serpine2/Dlc1/Cav1/Ctsl/Arrb1/Vegfa/Spint2/Acer2/Serpinh1/Antxr1/Slpi/Mtch2/Thbs1	31	Region cluster 3
GO:0001503	ossification	32/569	484/28891	3.12965e-09	9.37341e-08	Mgp/Npnt/Gpc3/Col1a2/Bmpr2/Gpm6b/Fgfr2/Cebpa/Col1a1/Mtss1/Id3/Gja1/Igfbp5/Sort1/Twsg1/Trp53inp2/Tgfbr3/Mmp2/Lox/Il6st/Dhrs3/Vegfa/Ltbp3/Fermt2/Spp1/Ctnnb1/Ahr/Prickle1/Mapk3/Igfbp3/Thra/Apc	32	Region cluster 3
GO:0055088	lipid homeostasis	19/569	184/28891	4.84287e-09	1.42392e-07	Scd1/Npc2/Abca3/Errfi1/Apoe/Soat1/Gpihbp1/Cebpa/Lpl/Acaca/Nr1d1/Angptl4/Rbp1/Ldlr/Insig1/Cav1/Pnpla2/Mtch2/Nr1d2	19	Region cluster 3
GO:0006869	lipid transport	30/569	445/28891	6.27381e-09	1.83347e-07	Npc2/Fabp5/Abca3/Abcd3/Cd36/Apoc1/Atp11a/Acsl4/Apoe/Scp2/Soat1/Atp8a1/Ace/Slco2a1/Abca8a/Gpihbp1/Scarb2/Lrp1/Slc43a3/Rbp1/Ldlr/Dbi/Lbp/Cav1/Spp1/Hbp1/Tmem30a/Igfbp3/Nucb2/Thbs1	30	Region cluster 3
GO:0031623	receptor internalization	17/569	150/28891	7.6598e-09	2.14742e-07	Cd36/App/Cd63/Tfrc/Calcrl/Cd81/Cav1/Arrb1/Ezr/Ankrd13a/Vegfa/Efnb2/Angpt1/Ramp2/Nedd4/Akap5/Myo6	17	Region cluster 3
GO:0001666	response to hypoxia	21/569	233/28891	8.77446e-09	2.41774e-07	Atp1b1/Ager/Rgcc/Epas1/Ptgis/Sod3/Dpp4/Aqp1/Mmp2/Cat/Bnip3l/Cav1/Pink1/Ndnf/Hp1bp3/Eng/Vegfa/Tek/Cited2/Ucp2/Vegfd	21	Region cluster 3
GO:1990778	protein localization to cell periphery	28/569	400/28891	8.97221e-09	2.45818e-07	Gas6/Errfi1/Prnp/Atp1b1/Sptbn1/Scp2/Zdhhc3/Lrp1/Emp2/Macf1/Cd81/Clstn1/Tmem59/Tspan18/Tmbim1/Kif13a/Jup/Ezr/Dag1/Bsg/Epb41l2/Ramp2/Akap5/Rdx/Prkci/Myl12a/F11r/Vamp8	28	Region cluster 3
GO:0030099	myeloid cell differentiation	31/569	480/28891	9.56494e-09	2.59113e-07	Fasn/Il33/Cldn18/Adgrf5/Gpc3/App/Cd74/Epas1/Foxo3/Tfrc/Cebpa/Cd81/Rbp1/Tgfbr3/Lox/Kitl/Tspan2/Fbn1/Mfap2/Vegfa/Tgfbr2/Ctnnb1/Rps19/Cited2/Kit/Car2/Thra/Ucp2/Apc/Add1/Trf	31	Region cluster 3
GO:0045446	endothelial cell differentiation	15/569	118/28891	1.2144e-08	3.27142e-07	Fasn/Bmpr2/Tmem100/Cldn3/Acvrl1/Ezr/Vegfa/Ctnnb1/Tjp1/Icam1/Rdx/F11r/Nr2f2/Add1/Heg1	15	Region cluster 3
GO:0016055	Wnt signaling pathway	30/569	460/28891	1.33264e-08	3.56999e-07	Gpc3/Sdc1/Lrrk2/App/Apoe/Foxo3/Fgfr2/Lrp1/Col1a1/Macf1/Dkk3/Pkd2/Nkd1/Usp8/Jup/Cav1/Ndrg2/Fermt2/Hbp1/Ctnnb1/Ryk/Prickle1/Wls/Ppm1b/Thra/Apc/Abl1/Tax1bp3/Nid1/Mdfic	30	Region cluster 3
GO:0007517	muscle organ development	27/569	382/28891	1.35086e-08	3.5988e-07	Lrp2/Col3a1/Eln/Fgfr2/Fhl1/Mtss1/Id3/Gja1/Tgfbr3/Nupr1/Pmp22/Myh14/Lox/Cav1/Hmgcr/Eng/Dag1/Ctnnb1/Cited2/Ddx17/Angpt1/Mylk/Nr2f2/Cav2/Nr1d2/Tcf21/Heg1	27	Region cluster 3
GO:0034446	substrate adhesion-dependent cell spreading	14/569	102/28891	1.36879e-08	3.62654e-07	Fn1/Itga8/Fbln1/Lamb3/Lamc2/Postn/Lamb1/Lamc1/Fermt2/Tek/Enpp2/Carmil1/Antxr1/Abl1	14	Region cluster 3
GO:0010959	regulation of metal ion transport	30/569	461/28891	1.39955e-08	3.66772e-07	Lcn2/Prnp/Atp1b1/Ager/Cd63/Ace/F2r/Fhl1/Gja1/Pkd2/Tspan18/Serpine2/Dbi/Chp1/Cav1/Pdgfrb/Tspan13/Hbp1/Ctnnb1/Ahr/Nedd4/Mylk/Akap5/Icam1/Per1/Cxcl12/Iscu/Trf/Abl1/Ubr3	30	Region cluster 3
GO:0051494	negative regulation of cytoskeleton organization	18/569	176/28891	1.42952e-08	3.72603e-07	Gsn/Mid1ip1/Sptbn1/Kank3/Dlc1/Phldb2/Slit2/Stmn2/Sptan1/Kank2/Tjp1/Specc1l/Rdx/F11r/Carmil1/Apc/Add1/Pik3ca	18	Region cluster 3
GO:2001233	regulation of apoptotic signaling pathway	29/569	437/28891	1.59193e-08	4.10549e-07	Ctsh/Muc1/Lrrk2/App/Cd74/Herpud1/Clu/Serinc3/Pttg1ip/Gclc/Nupr1/Pmp22/Ctsc/Tmbim1/Cav1/Ctsl/Pink1/Vegfa/Maged1/Ctnnb1/Ctnna1/Deptor/Icam1/G0s2/Cxcl12/Mtch2/Thbs1/Itm2c/Ier3	29	Region cluster 3
GO:0060348	bone development	21/569	242/28891	1.71022e-08	4.38654e-07	Bgn/Col3a1/Cldn18/Cfh/Ogn/Sparc/Fgfr2/Col1a1/Gja1/Insig1/Lox/Fbn1/Dhrs3/Ltbp3/Tgfbr2/Cited2/Anxa6/Cadm1/Rpl13/Serpinh1/Thbs1	21	Region cluster 3
GO:0043393	regulation of protein binding	20/569	228/28891	3.12281e-08	7.5291e-07	Ptprf/Lrrk2/App/Apoe/Spon1/Ace/Lrp1/Tgfbr3/Lox/Cav1/Arrb1/Aplp2/Angpt1/Ramp2/Usp33/Mapk3/Slpi/Add1/Abl1/Map1lc3b	20	Region cluster 3
GO:0072521	purine-containing compound metabolic process	30/569	479/28891	3.29629e-08	7.82991e-07	Fasn/Fmo2/Cfh/Atp1b1/Acsl4/Lrrk2/Nme7/Nudt9/Fmo1/Hsd11b1/H6pd/Pmvk/Acaca/Acot1/Acot7/Acly/Gucy1a1/Adk/Acadsb/Hmgcr/Npr1/Spp1/Gucy1b1/Pde5a/Pank3/Mthfd1/Entpd1/Carmil1/Hmgcs1/Suclg1	30	Region cluster 3
GO:0072594	establishment of protein localization to organelle	29/569	452/28891	3.32472e-08	7.85873e-07	Lamp3/Lrp2/Il33/Cd36/Lrrk2/Scarb2/Macf1/Herpud1/Sort1/Clu/Mtch1/Pttg1ip/Chp1/Lamp1/Jup/Bnip3l/Pink1/Tek/Txnip/Angpt1/Nedd4/Lamp2/Akap5/Prickle1/Srebf1/Sec62/Mtch2/Man1a/Mdfic	29	Region cluster 3
GO:0033157	regulation of intracellular protein transport	20/569	232/28891	4.17439e-08	9.72412e-07	Gas6/Prnp/Cd36/Lrrk2/Ifi27/Cd81/Insig1/Chp1/Jup/Oaz2/Bnip3l/Pink1/Nucb1/Tek/Angpt1/Akap5/Srebf1/Tmem30a/Myo1c/Mdfic	20	Region cluster 3
GO:0022411	cellular component disassembly	29/569	462/28891	5.32963e-08	1.22378e-06	Gsn/C3/Mid1ip1/Sptbn1/Cst3/Dpp4/Bnip3l/Adamts15/Pink1/Lamc1/Eng/Stmn2/Sptan1/Specc1l/Ston1/Lamp2/Akap5/Pnpla2/Prickle1/Rdx/Srebf1/Igfbp3/Carmil1/Vamp8/Apc/Add1/Map4/Map1lc3b/Pik3ca	29	Region cluster 3
GO:0031346	positive regulation of cell projection organization	29/569	463/28891	5.58266e-08	1.27581e-06	Lcn2/Ptprf/Bcl11a/Apoe/Bmpr2/Efemp1/Fn1/Scarb2/Lrp1/Macf1/Aqp1/Serpine2/Cdc42ep4/Ndnf/Stmn2/Vegfa/Enpp2/Marcks/Akap5/Prkci/Kit/Tmem30a/Carmil1/Wls/Iqgap1/Cxcl12/Apc/Plxnb2/Abl1	29	Region cluster 3
GO:0043254	regulation of protein-containing complex assembly	28/569	437/28891	5.90267e-08	1.34258e-06	Gsn/Abca3/Cd36/Sptbn1/Apoe/Eln/Tfrc/Clu/Kank3/Cdc42ep4/Slit2/Cav1/Pink1/Stmn2/Vegfa/Fermt2/Sptan1/Kank2/Ahr/Lamp2/Icam1/Rdx/Carmil1/Myo1c/Thra/Apc/Add1/Abl1	28	Region cluster 3
GO:0010565	regulation of cellular ketone metabolic process	17/569	172/28891	5.96351e-08	1.34971e-06	Fabp5/Fmo2/Mid1ip1/Apoc1/Acsl4/Cd74/Fmo1/H6pd/Dkk3/Nr1d1/Insig1/Dbi/Cav1/Srebf1/Elovl5/Apc/Nucb2	17	Region cluster 3
GO:0051897	positive regulation of phosphatidylinositol 3-kinase/protein kinase B signal transduction	18/569	193/28891	5.99002e-08	1.34971e-06	Lrp2/Gas6/Fn1/F2r/Igfbp5/Cat/Pdgfrb/Spry2/Eng/Vegfa/Fermt2/Tek/Angpt1/Specc1l/Nedd4/Cxcl12/Thbs1/Pik3ca	18	Region cluster 3
GO:0006956	complement activation	11/569	67/28891	7.44662e-08	1.65473e-06	Hc/C3/Cfh/Serping1/Rgcc/C4b/C1s1/C2/C1ra/Svep1/C1rb	11	Region cluster 3
GO:0044703	multi-organism reproductive process	18/569	197/28891	8.19766e-08	1.76944e-06	Errfi1/Acsl4/Hpgd/Bmpr2/Ptgis/Emp2/Igfbp5/Mmp2/Serpine2/Pmp22/Lamb1/Ctsl/Vegfa/Cited2/Smurf2/Thbd/Mapk3/Nr2f2	18	Region cluster 3
GO:0061448	connective tissue development	23/569	316/28891	9.46336e-08	2.01023e-06	Mgp/Bgn/Col3a1/Cfh/Bmpr2/Efemp1/Ogn/Col1a1/Lpl/Twsg1/Lox/Pdgfrb/Ltbp3/Tgfbr2/Ctnnb1/Anxa6/Mapk3/Nfib/Serpinh1/Thra/Thbs1/Sptlc2/Pik3ca	23	Region cluster 3
GO:0120162	positive regulation of cold-induced thermogenesis	13/569	101/28891	9.81929e-08	2.06762e-06	Scd1/Lcn2/Fabp5/Cd36/Epas1/Gja1/Cav1/Mfap2/Vegfa/G0s2/Thra/Ucp2/Apc	13	Region cluster 3
GO:0032368	regulation of lipid transport	16/569	158/28891	1.03973e-07	2.17038e-06	Abca3/Apoc1/Acsl4/Apoe/Scp2/Atp8a1/Abca8a/Lrp1/Dbi/Cav1/Spp1/Hbp1/Tmem30a/Igfbp3/Nucb2/Thbs1	16	Region cluster 3
GO:0015850	organic hydroxy compound transport	23/569	318/28891	1.0605e-07	2.20419e-06	Npc2/Abca3/Abcd3/Cd36/Apoc1/Apoe/Scp2/Soat1/Gpm6b/Abca8a/Lrp1/Ptgs1/Aqp1/Ldlr/Ralbp1/Cav1/Pink1/Nisch/Spp1/Entpd1/Igfbp3/Cxcl12/Nucb2	23	Region cluster 3
GO:0006694	steroid biosynthetic process	17/569	179/28891	1.0697e-07	2.20431e-06	Igfbp7/Abcd3/Errfi1/Apoe/Scp2/Hsd11b1/H6pd/Dkk3/Pmvk/Nr1d1/Hsd17b11/Insig1/Msmo1/Hmgcr/Fgf1/Srebf1/Hmgcs1	17	Region cluster 3
GO:0150076	neuroinflammatory response	12/569	85/28891	1.08092e-07	2.20855e-06	Il33/Ager/Lrrk2/App/Lrp1/Clu/Nr1d1/Ldlr/Nupr1/Ulk4/Ctsc/Ifngr1	12	Region cluster 3
GO:0016042	lipid catabolic process	24/569	345/28891	1.1616e-07	2.33384e-06	Abcd3/Apoc1/Apoe/Hpgd/Scp2/Iah1/Rarres2/Hsd11b1/Gpihbp1/Lrp1/Abhd2/Lpl/Hsd17b11/Acot7/Dpep1/Ldlr/Dbi/Lpin2/Spp1/Enpp2/Acer2/Pnpla2/Smpd1/Thra	24	Region cluster 3
GO:0010038	response to metal ion	23/569	320/28891	1.18727e-07	2.37553e-06	Gsn/Slc39a8/Prnp/Lrrk2/App/Sod3/Tfrc/Fn1/Cebpa/Pkd2/Aqp1/Anxa5/Cav1/Slc12a2/Fibin/Mylk/Akap5/Mapk3/Smpd1/Iqgap1/Add1/Trf/Thbs1	23	Region cluster 3
GO:0045862	positive regulation of proteolysis	25/569	372/28891	1.2286e-07	2.44806e-06	Ctsh/Gsn/Il33/Ager/Lrrk2/App/Apoe/Spon1/F2r/Herpud1/Clu/Cldn3/Mtch1/Gclc/Nupr1/Dlc1/Ctsc/Rnf144a/Cav1/Ctsl/Arrb1/Acer2/Prickle1/Antxr1/Mtch2	25	Region cluster 3
GO:1901617	organic hydroxy compound biosynthetic process	20/569	248/28891	1.25213e-07	2.48467e-06	Abcd3/Errfi1/Apoe/Scp2/Epas1/Ipmk/H6pd/Dkk3/Pmvk/Nr1d1/Insig1/Msmo1/Hmgcr/Acer2/Aldh2/Fgf1/Srebf1/Hmgcs1/Sptlc2/Hdc	20	Region cluster 3
GO:0038084	vascular endothelial growth factor signaling pathway	9/569	43/28891	1.3002e-07	2.56949e-06	Pdgfra/Cd63/Pdgfrb/Spry2/Vegfa/Jcad/Myo1c/Vegfd/Pik3ca	9	Region cluster 3
GO:0050818	regulation of coagulation	11/569	71/28891	1.38201e-07	2.70896e-06	Cd36/Serping1/Pdgfra/Apoe/F2r/Serpine2/Anxa5/Cav1/Thbd/Pros1/Thbs1	11	Region cluster 3
GO:0032092	positive regulation of protein binding	13/569	104/28891	1.39484e-07	2.72304e-06	Lrrk2/App/Apoe/Spon1/Ace/Lrp1/Cav1/Arrb1/Ramp2/Usp33/Add1/Abl1/Map1lc3b	13	Region cluster 3
GO:0032102	negative regulation of response to external stimulus	29/569	485/28891	1.49511e-07	2.88376e-06	Hc/Il33/Slc39a8/Serping1/Pdgfra/Apoe/Nbl1/Ptgis/Dpp4/Nr1d1/Cldn3/Ldlr/Serpine2/Phldb2/Anxa5/Slit2/Slc12a2/Cers2/Rps19/Ahr/Lamp2/Ryk/Pros1/Ppm1b/Sema3c/Nr1d2/Nucb2/Thbs1/Ier3	29	Region cluster 3
GO:0014706	striated muscle tissue development	22/569	301/28891	1.67087e-07	3.17202e-06	Lrp2/Pdgfra/Tbx2/Fgfr2/Gja1/Tgfbr3/Myh10/Lox/Pdgfrb/Nebl/Eng/Vegfa/Tgfbr2/Ctnnb1/Cited2/Efnb2/Angpt1/Prickle1/Fgf1/Apc/Sema3c/Heg1	22	Region cluster 3
GO:0048638	regulation of developmental growth	26/569	405/28891	1.68889e-07	3.19367e-06	C3/Bcl11a/App/Apoe/Bmpr2/Tbx2/Fn1/Fgfr2/Lrp1/Macf1/Socs2/Gja1/Nkd1/Tgfbr3/Slit2/Ezr/Vegfa/Tgfbr2/Cited2/Ahr/Ryk/Cxcl12/Apc/Sema3c/Abl1/Pik3ca	26	Region cluster 3
GO:0001649	osteoblast differentiation	19/569	230/28891	1.77423e-07	3.32893e-06	Npnt/Bmpr2/Cebpa/Col1a1/Id3/Gja1/Igfbp5/Twsg1/Trp53inp2/Tgfbr3/Lox/Il6st/Vegfa/Fermt2/Spp1/Ctnnb1/Ahr/Igfbp3/Apc	19	Region cluster 3
GO:0042180	cellular ketone metabolic process	20/569	255/28891	1.96668e-07	3.59216e-06	Fabp5/Fmo2/Mid1ip1/Apoc1/Acsl4/Cd74/Scp2/Fmo1/H6pd/Dkk3/Nr1d1/Insig1/Dbi/Cav1/Hmgcr/Cyp2b10/Srebf1/Elovl5/Apc/Nucb2	20	Region cluster 3
GO:0051090	regulation of DNA-binding transcription factor activity	27/569	436/28891	2.01271e-07	3.65173e-06	Prnp/Cd36/Ager/Lrrk2/App/Rgcc/Ptgis/Tfrc/Id3/Clu/Pkd2/Tgfbr3/Nupr1/Cat/Chp1/Anxa3/Jup/Cav1/Pink1/Arrb1/Ctnnb1/Icam1/Prkci/Kit/Mapk3/Anxa4/Thra	27	Region cluster 3
GO:0071248	cellular response to metal ion	17/569	187/28891	2.01443e-07	3.65173e-06	Gsn/Slc39a8/Prnp/Lrrk2/Tfrc/Fn1/Cebpa/Pkd2/Aqp1/Slc12a2/Mylk/Akap5/Mapk3/Smpd1/Iqgap1/Add1/Trf	17	Region cluster 3
GO:0051258	protein polymerization	21/569	282/28891	2.33362e-07	4.2145e-06	Gsn/Mid1ip1/Sptbn1/Eln/Mtss1/Gpx4/Kank3/Cdc42ep4/Slit2/Cav1/Stmn2/Sptan1/Kank2/Icam1/Rdx/Carmil1/Myo1c/Apc/Add1/Abl1/Map4	21	Region cluster 3
GO:0009612	response to mechanical stimulus	17/569	189/28891	2.34702e-07	4.22288e-06	Gsn/Col1a1/Pkd2/Aqp1/Mmp2/Serpine2/Jup/Cav1/Slc12a2/Dag1/Ctnnb1/Kit/Cnn2/F11r/Cxcl12/Thbs1/Pik3ca	17	Region cluster 3
GO:0044706	multi-multicellular organism process	18/569	212/28891	2.47995e-07	4.44547e-06	Errfi1/Acsl4/Hpgd/Bmpr2/Ptgis/Emp2/Igfbp5/Mmp2/Serpine2/Lamb1/Ctsl/Vegfa/Cited2/Smurf2/Thbd/B4galt1/Mapk3/Nr2f2	18	Region cluster 3
GO:0043523	regulation of neuron apoptotic process	22/569	310/28891	2.77544e-07	4.92028e-06	Lcn2/Prnp/Ptprf/Ager/App/Apoe/F2r/Lrp1/Clu/Gclc/Nupr1/Pink1/Arrb1/Ndnf/Il6st/Vegfa/Ctnnb1/Angpt1/Prkci/Ucp2/Abl1/Pik3ca	22	Region cluster 3
GO:0006979	response to oxidative stress	25/569	389/28891	2.85552e-07	5.04371e-06	Lcn2/Etv5/Prnp/Cd36/Gpx3/Pdgfra/Cst3/Lrrk2/App/Apoe/Epas1/Sod3/Foxo3/Ptgs1/Gpx4/Aqp1/Mmp2/Gclc/Cat/Pink1/Pdgfrb/Txnip/Mapk3/Ucp2/Abl1	25	Region cluster 3
GO:0007528	neuromuscular junction development	10/569	61/28891	2.97006e-07	5.189e-06	Etv5/Lrrk2/App/F2r/Fgfr2/Col4a1/Pdzrn3/Pmp22/Nedd4/Ppfibp1	10	Region cluster 3
GO:0019217	regulation of fatty acid metabolic process	13/569	111/28891	3.0207e-07	5.25842e-06	Fabp5/Fmo2/Mid1ip1/Apoc1/Acsl4/Cd74/Fmo1/Insig1/Dbi/Cav1/Srebf1/Elovl5/Nucb2	13	Region cluster 3
GO:0048144	fibroblast proliferation	15/569	150/28891	3.06028e-07	5.30815e-06	Col3a1/Gas6/Pdgfra/Ager/Cd74/Fn1/Aqp1/Nupr1/Fbln1/Fth1/Cav1/Pdgfrb/Zmiz1/Abl1/Vegfd	15	Region cluster 3
GO:0007159	leukocyte cell-cell adhesion	27/569	447/28891	3.29278e-07	5.67063e-06	Sftpd/Slc39a8/Prnp/Cfh/Ager/Lrg1/Cd74/Dpp4/Tfrc/H2-Aa/Cd81/Sdc4/Twsg1/Adk/Kitl/Cav1/Il6st/H2-Ab1/Tgfbr2/Efnb2/Pde5a/Icam1/F11r/Cxcl12/Zmiz1/Thbs1/Abl1	27	Region cluster 3
GO:0042116	macrophage activation	13/569	113/28891	3.72574e-07	6.25976e-06	Il33/Adgrf5/Ager/Lrrk2/App/Cebpa/Clu/Nr1d1/Ldlr/Ctsc/Lbp/Ifngr1/Thbs1	13	Region cluster 3
GO:0006909	phagocytosis	19/569	242/28891	3.89839e-07	6.50452e-06	Sftpa1/Sftpd/Gsn/C3/Gas6/Cd36/Ager/Lrp1/C2/Ldlr/Colec12/Anxa3/Lbp/Mfge8/Cnn2/Pros1/Thbs1/Abl1/Pik3ca	19	Region cluster 3
GO:0007596	blood coagulation	16/569	175/28891	4.24383e-07	7.02418e-06	Gas6/Cd36/Cfh/Serping1/Pdgfra/Apoe/F2r/Serpine2/Fbln1/Anxa5/Cav1/Thbd/F11r/Entpd1/Pros1/Thbs1	16	Region cluster 3
GO:0070661	leukocyte proliferation	26/569	425/28891	4.26811e-07	7.02418e-06	Sftpd/Il33/Prnp/Ager/Cd74/Tfrc/H2-Aa/Emp2/Cd81/Gja1/Sdc4/Clu/Twsg1/Adk/Kitl/Il6st/Tgfbr2/Ctnnb1/Ahr/Pde5a/Kit/Mapk3/Cnn2/Cxcl12/Cd151/Abl1	26	Region cluster 3
GO:0031345	negative regulation of cell projection organization	18/569	221/28891	4.59257e-07	7.5069e-06	Prnp/Ptprf/Bcl11a/Lrrk2/App/Apoe/Efemp1/Lrp1/Pmp22/Slit2/Spry2/Stmn2/Cers2/Efnb2/Ryk/Sema3c/Map4/Itm2c	18	Region cluster 3
GO:0019693	ribose phosphate metabolic process	24/569	373/28891	4.82688e-07	7.86325e-06	Fasn/Cfh/Atp1b1/Acsl4/Lrrk2/Nme7/Nudt9/Pmvk/Acaca/Acot1/Acot7/Acly/Gucy1a1/Adk/Acadsb/Hmgcr/Npr1/Gucy1b1/Pde5a/Pank3/Mthfd1/Entpd1/Hmgcs1/Suclg1	24	Region cluster 3
GO:0051216	cartilage development	18/569	223/28891	5.24298e-07	8.40554e-06	Mgp/Bgn/Col3a1/Cfh/Bmpr2/Efemp1/Ogn/Col1a1/Twsg1/Ltbp3/Tgfbr2/Ctnnb1/Anxa6/Mapk3/Nfib/Serpinh1/Thra/Thbs1	18	Region cluster 3
GO:0050817	coagulation	16/569	178/28891	5.34155e-07	8.52879e-06	Gas6/Cd36/Cfh/Serping1/Pdgfra/Apoe/F2r/Serpine2/Fbln1/Anxa5/Cav1/Thbd/F11r/Entpd1/Pros1/Thbs1	16	Region cluster 3
GO:1901880	negative regulation of protein depolymerization	11/569	81/28891	5.47963e-07	8.7204e-06	Gsn/Mid1ip1/Sptbn1/Stmn2/Sptan1/Specc1l/Rdx/Carmil1/Apc/Add1/Pik3ca	11	Region cluster 3
GO:0006790	sulfur compound metabolic process	21/569	298/28891	5.79475e-07	9.13146e-06	Fasn/Acsl4/Fmo1/Ahcyl2/Pmvk/Acaca/Acot1/Cdo1/Acot7/Sult1a1/Dpep1/Acly/Gclc/Acadsb/Ndnf/Ctnnb1/Angpt1/Mthfd1/Hmgcs1/Suclg1/Iscu	21	Region cluster 3
GO:0030193	regulation of blood coagulation	10/569	66/28891	6.36249e-07	9.83331e-06	Cd36/Serping1/Pdgfra/Apoe/F2r/Serpine2/Anxa5/Cav1/Pros1/Thbs1	10	Region cluster 3
GO:0060038	cardiac muscle cell proliferation	10/569	66/28891	6.36249e-07	9.83331e-06	Tbx2/Fgfr2/Gja1/Tgfbr3/Myh10/Tgfbr2/Ctnnb1/Cited2/Fgf1/Apc	10	Region cluster 3
GO:0007411	axon guidance	19/569	252/28891	7.22688e-07	1.0954e-05	Lrp2/App/Bmpr2/Nkx2-1/Lrp1/Alcam/Myh10/Slit2/Ptprm/Vegfa/Dag1/Bsg/Efnb2/Usp33/Ryk/Nfib/Cxcl12/Sema3c/Plxnb2	19	Region cluster 3
GO:0097485	neuron projection guidance	19/569	252/28891	7.22688e-07	1.0954e-05	Lrp2/App/Bmpr2/Nkx2-1/Lrp1/Alcam/Myh10/Slit2/Ptprm/Vegfa/Dag1/Bsg/Efnb2/Usp33/Ryk/Nfib/Cxcl12/Sema3c/Plxnb2	19	Region cluster 3
GO:0060191	regulation of lipase activity	11/569	84/28891	7.95982e-07	1.18464e-05	Apoc1/Pdgfra/Gpihbp1/Fgfr2/Lrp1/Sort1/Angptl4/Dlc1/Pdgfrb/Marcks/Abl1	11	Region cluster 3
GO:0002269	leukocyte activation involved in inflammatory response	9/569	53/28891	8.57762e-07	1.25718e-05	Il33/Ager/Lrrk2/App/Clu/Nr1d1/Ldlr/Ctsc/Ifngr1	9	Region cluster 3
GO:1900221	regulation of amyloid-beta clearance	6/569	18/28891	8.62712e-07	1.26061e-05	App/Apoe/Lrp1/Clu/Ifngr1/Hmgcr	6	Region cluster 3
GO:0043954	cellular component maintenance	11/569	86/28891	1.01188e-06	1.4565e-05	Prnp/App/Apoe/F2r/Mtss1/Neat1/Sort1/Cldn3/Fermt2/Tjp1/Cadm1	11	Region cluster 3
GO:0071496	cellular response to external stimulus	22/569	335/28891	1.02749e-06	1.47457e-05	Rnase4/Gas6/Lrrk2/Glul/Tfrc/Col1a1/Lpl/Aqp1/Angptl4/Depdc5/Postn/Cav1/Dag1/Ctnnb1/Kank2/Lamp2/Usp33/Srebf1/Mapk3/Cnn2/F11r/Map1lc3b	22	Region cluster 3
GO:0034103	regulation of tissue remodeling	11/569	87/28891	1.13798e-06	1.59981e-05	Cldn18/Cst3/Tfrc/Lrp1/Gja1/Tmbim1/Vegfa/Ltbp3/Spp1/Car2/Trf	11	Region cluster 3
GO:0048145	regulation of fibroblast proliferation	13/569	126/28891	1.31292e-06	1.81401e-05	Gas6/Pdgfra/Ager/Cd74/Fn1/Aqp1/Nupr1/Fbln1/Fth1/Cav1/Pdgfrb/Zmiz1/Abl1	13	Region cluster 3
GO:0030900	forebrain development	25/569	425/28891	1.44778e-06	1.97768e-05	Lrp2/Col3a1/Lrrk2/App/Nkx2-1/Fgfr2/Twsg1/Aqp1/Tacc1/Adgrg1/Dbi/Dlc1/Ulk4/Myh10/Slit2/Btbd3/Lamb1/Ndnf/Ctnnb1/Aplp2/Ryk/Nfib/Nr2f2/Cxcl12/Zmiz1	25	Region cluster 3
GO:0062197	cellular response to chemical stress	21/569	316/28891	1.49242e-06	2.03289e-05	Lcn2/Etv5/Cd36/Pdgfra/Cst3/Lrrk2/Epas1/Sod3/Foxo3/Aqp5/Pkd2/Aqp1/Mmp2/Cat/Cav1/Pink1/Pdgfrb/Mylk/Mapk3/Abl1/Pik3ca	21	Region cluster 3
GO:1990000	amyloid fibril formation	7/569	30/28891	1.52182e-06	2.05736e-05	Gsn/Cd36/App/Apoe/Clu/Usp8/Ldlr	7	Region cluster 3
GO:0003002	regionalization	26/569	455/28891	1.53161e-06	2.06297e-05	Lrp2/C3/Irx1/Gpc3/Bmpr2/Nbl1/Tbx2/Nme7/Spry1/Nkx2-1/Fgfr2/Gja1/Pkd2/Adgrg1/Ets2/Acvrl1/Eng/Tgfbr2/Ctnnb1/Cited2/Prickle1/Fgf1/Nr2f2/Wls/Apc/Sema3c	26	Region cluster 3
GO:1905330	regulation of morphogenesis of an epithelium	10/569	73/28891	1.65635e-06	2.21859e-05	Lcn2/Etv5/Pdgfra/Tbx2/Nkd1/Vegfa/Maged1/Ctnnb1/Fgf1/Abl1	10	Region cluster 3
GO:0051235	maintenance of location	23/569	373/28891	1.72417e-06	2.29034e-05	Npc2/Gsn/C3/Cd36/Apoe/Soat1/Nbl1/F2r/Lpl/Gja1/Pkd2/Hilpda/Insig1/Dbi/Fth1/Cav1/Pink1/Ptprm/Fbn1/Myzap/Anxa6/Pnpla2/Abl1	23	Region cluster 3
GO:1903522	regulation of blood circulation	19/569	268/28891	1.81653e-06	2.38673e-05	Atp1b1/Ager/App/Bmpr2/Epas1/Ace/F2r/Ptgs1/Gja1/Mmp2/Jup/Cav1/Hmgcr/Ahr/Pde5a/Icam1/Srebf1/Thra/Abl1	19	Region cluster 3
GO:0035886	vascular associated smooth muscle cell differentiation	8/569	44/28891	2.0462e-06	2.62469e-05	C3/Cfh/Pdgfrb/Eng/Vegfa/Ctnnb1/Ramp2/Kit	8	Region cluster 3
GO:0035265	organ growth	17/569	222/28891	2.23067e-06	2.81578e-05	Pdgfra/Tbx2/Fgfr2/Gja1/Tgfbr3/Myh10/Pdgfrb/Spry2/Tgfbr2/Ctnnb1/Cited2/Ahr/Anxa6/Fgf1/Apc/Thbs1/Heg1	17	Region cluster 3
GO:0043030	regulation of macrophage activation	9/569	60/28891	2.53197e-06	3.1467e-05	Il33/Adgrf5/Lrrk2/Cebpa/Nr1d1/Ldlr/Ctsc/Lbp/Thbs1	9	Region cluster 3
GO:1904950	negative regulation of establishment of protein localization	14/569	155/28891	2.56978e-06	3.18546e-05	Cd36/Lrrk2/Apoe/F2r/Insig1/Chp1/Anxa5/Pim3/Hmgcr/Fbn1/Angpt1/Srebf1/Ucp2/Mdfic	14	Region cluster 3
GO:2000027	regulation of animal organ morphogenesis	13/569	134/28891	2.63522e-06	3.25821e-05	Etv5/Gpc3/Spry1/Nkd1/Vegfa/Maged1/Ctnnb1/Cited2/Ryk/Prickle1/Fgf1/Apc/Abl1	13	Region cluster 3
GO:0042982	amyloid precursor protein metabolic process	10/569	77/28891	2.72559e-06	3.34423e-05	Prnp/Ager/App/Apoe/Spon1/Soat1/Itm2b/Clu/Ifngr1/Itm2c	10	Region cluster 3
GO:0006605	protein targeting	20/569	303/28891	2.92807e-06	3.53864e-05	Prnp/Lrrk2/Zdhhc3/Scarb2/Macf1/Herpud1/Sort1/Clu/Mtch1/Bnip3l/Pink1/Nucb1/Nedd4/Lamp2/Myo6/Srebf1/Sec62/Myo1c/Mtch2/Man1a	20	Region cluster 3
GO:0009636	response to toxic substance	13/569	136/28891	3.111e-06	3.74095e-05	Inmt/Lcn2/Slc39a8/Cd36/Gpx3/Sod3/Nupr1/Cat/Ralbp1/Pink1/Ahr/Aldh2/Mapk3	13	Region cluster 3
GO:0007039	protein catabolic process in the vacuole	6/569	22/28891	3.24245e-06	3.82465e-05	Lrp1/Cd81/Usp8/Ldlr/Lamp2/Laptm4b	6	Region cluster 3
GO:0017038	protein import	5/569	13/28891	3.2879e-06	3.84812e-05	Lrp2/App/Apoe/Gpihbp1/Clu	5	Region cluster 3
GO:1900272	negative regulation of long-term synaptic potentiation	5/569	13/28891	3.2879e-06	3.84812e-05	Prnp/Ager/App/Apoe/Abl1	5	Region cluster 3
GO:0006644	phospholipid metabolic process	22/569	360/28891	3.33738e-06	3.88716e-05	Lpcat1/Fabp5/Abca3/Apoc1/Pi4k2b/Adgrf5/Scp2/Nkx2-1/Abca8a/Socs2/Gde1/Pmvk/Ldlr/Dbi/Chp1/Sgms1/Pdgfrb/Enpp2/Smpd1/Hmgcs1/Sptlc2/Pik3ca	22	Region cluster 3
GO:0034504	protein localization to nucleus	21/569	335/28891	3.74449e-06	4.32996e-05	Il33/Cldn18/Cd36/Lrrk2/App/Glul/Tfrc/Col1a1/Pttg1ip/Chp1/Jup/Maged1/Fermt2/Tek/Txnip/Ctnna1/Angpt1/Akap5/Prickle1/Cav2/Mdfic	21	Region cluster 3
GO:0010712	regulation of collagen metabolic process	9/569	63/28891	3.84686e-06	4.43769e-05	Errfi1/Cst3/Ager/Rgcc/Fn1/F2r/Pdgfrb/Mfap4/Eng	9	Region cluster 3
GO:0006959	humoral immune response	21/569	337/28891	4.10743e-06	4.70452e-05	Cxcl15/Hc/Rnase4/C3/Cxcl14/Cfh/Serping1/App/Rgcc/C4b/Rarres2/C1s1/Cd81/C2/C1ra/Rps19/Svep1/C1rb/Cxcl12/Slpi/Trf	21	Region cluster 3
GO:0031579	membrane raft organization	6/569	23/28891	4.31395e-06	4.92935e-05	Gsn/Emp2/Pmp22/Colec12/Cav1/Cav2	6	Region cluster 3
GO:0010171	body morphogenesis	9/569	64/28891	4.39891e-06	5.01455e-05	Pdgfra/Gpc3/Col1a1/Mmp2/Phldb2/Dag1/Crispld2/Specc1l/Prickle1	9	Region cluster 3
GO:0050867	positive regulation of cell activation	25/569	454/28891	4.65411e-06	5.2805e-05	Il33/Gas6/Ager/Lrrk2/Cd74/Dpp4/Tfrc/H2-Aa/Cebpa/Cd81/Adk/Lamp1/Ctsc/Kitl/Lbp/Cav1/Pdgfrb/Il6st/H2-Ab1/Tgfbr2/Efnb2/Vamp8/Zmiz1/Thbs1/Abl1	25	Region cluster 3
GO:0070663	regulation of leukocyte proliferation	20/569	313/28891	4.77336e-06	5.3679e-05	Sftpd/Il33/Prnp/Ager/Cd74/Tfrc/H2-Aa/Cd81/Sdc4/Twsg1/Adk/Kitl/Il6st/Tgfbr2/Ctnnb1/Ahr/Pde5a/Kit/Mapk3/Cnn2	20	Region cluster 3
GO:0051402	neuron apoptotic process	22/569	369/28891	4.95743e-06	5.55923e-05	Lcn2/Prnp/Ptprf/Ager/App/Apoe/F2r/Lrp1/Clu/Gclc/Nupr1/Pink1/Arrb1/Ndnf/Il6st/Vegfa/Ctnnb1/Angpt1/Prkci/Ucp2/Abl1/Pik3ca	22	Region cluster 3
GO:0001818	negative regulation of cytokine production	20/569	314/28891	5.00634e-06	5.56476e-05	Sftpd/Il33/Gas6/Errfi1/Prnp/Ager/Rgcc/Fn1/Twsg1/Fbln1/Lbp/Arrb1/Ezr/Ndrg2/Chid1/Angpt1/Anxa4/Ppm1b/Laptm4b/Thbs1	20	Region cluster 3
GO:0032964	collagen biosynthetic process	9/569	65/28891	5.01758e-06	5.56476e-05	Errfi1/Ager/Rgcc/Fn1/F2r/Col1a1/Pdgfrb/Eng/Serpinh1	9	Region cluster 3
GO:0048008	platelet-derived growth factor receptor signaling pathway	9/569	66/28891	5.70937e-06	6.25695e-05	Pdgfra/Lrp1/Lox/Pdgfrb/Vegfa/Txnip/Ston1/Iqgap1/Abl1	9	Region cluster 3
GO:0060688	regulation of morphogenesis of a branching structure	9/569	66/28891	5.70937e-06	6.25695e-05	Etv5/Bcl11a/Pdgfra/Lrrk2/Fgfr2/Vegfa/Maged1/Ctnnb1/Abl1	9	Region cluster 3
GO:0050729	positive regulation of inflammatory response	14/569	167/28891	6.15536e-06	6.6399e-05	C3/Il33/Lrrk2/App/Cebpa/Lpl/Cd81/Ldlr/Nupr1/Ctsc/Lbp/Rps19/Pde5a/Vamp8	14	Region cluster 3
GO:0009410	response to xenobiotic stimulus	21/569	346/28891	6.16896e-06	6.6399e-05	Lcn2/Fmo2/Gas6/Errfi1/Prnp/Fmo1/Tfrc/Gstt1/Sult1a1/Dpep1/Mmp2/Gclc/Ptprm/Tgfbr2/Cyp2b10/Ppp1r14a/Ahr/Mylk/Akap5/Myo6/Prickle1	21	Region cluster 3
GO:0019934	cGMP-mediated signaling	7/569	37/28891	6.82999e-06	7.25423e-05	Cd36/Apoe/Aqp1/Gucy1a1/Npr1/Gucy1b1/Thbs1	7	Region cluster 3
GO:0042098	T cell proliferation	18/569	270/28891	7.93188e-06	8.26081e-05	Sftpd/Prnp/Ager/Tfrc/H2-Aa/Cd81/Gja1/Sdc4/Twsg1/Adk/Kitl/Il6st/Tgfbr2/Ctnnb1/Pde5a/Cxcl12/Cd151/Abl1	18	Region cluster 3
GO:1990845	adaptive thermogenesis	14/569	173/28891	9.2438e-06	9.48375e-05	Scd1/Lcn2/Fabp5/Cd36/Epas1/Gja1/Nr1d1/Cav1/Mfap2/Vegfa/G0s2/Thra/Ucp2/Apc	14	Region cluster 3
GO:1902993	positive regulation of amyloid precursor protein catabolic process	6/569	26/28891	9.35676e-06	9.55896e-05	Ager/App/Apoe/Spon1/Clu/Ifngr1	6	Region cluster 3
GO:0061387	regulation of extent of cell growth	12/569	129/28891	9.81564e-06	0.000100066	Bcl11a/Apoe/Bmpr2/Fn1/Lrp1/Macf1/Slit2/Vegfa/Ryk/Cxcl12/Sema3c/Abl1	12	Region cluster 3
GO:1905906	regulation of amyloid fibril formation	5/569	16/28891	1.06252e-05	0.000106962	App/Apoe/Clu/Usp8/Ldlr	5	Region cluster 3
GO:1903725	regulation of phospholipid metabolic process	7/569	40/28891	1.1752e-05	0.000116601	Lpcat1/Abca3/Apoc1/Adgrf5/Scp2/Ldlr/Chp1	7	Region cluster 3
GO:0090559	regulation of membrane permeability	9/569	73/28891	1.32547e-05	0.000129381	Cldn3/Gclc/Lbp/Bnip3l/F11r/Laptm4b/Mtch2/Heg1/Ier3	9	Region cluster 3
GO:0003094	glomerular filtration	6/569	28/28891	1.48072e-05	0.000143374	Gas6/Adgrf5/F2r/Emp2/Gja1/Aqp1	6	Region cluster 3
GO:0050766	positive regulation of phagocytosis	10/569	93/28891	1.51536e-05	0.000144695	Sftpa1/Sftpd/C3/Gas6/Cd36/Ager/Lrp1/C2/Lbp/Pros1	10	Region cluster 3
GO:0072593	reactive oxygen species metabolic process	17/569	257/28891	1.55858e-05	0.000147761	Lcn2/Cd36/Gpx3/Ager/Lrrk2/App/Sod3/Foxo3/Cat/Pink1/Pdgfrb/Tgfbr2/Hbp1/Aldh2/Ucp2/Thbs1/Ier3	17	Region cluster 3
GO:0071214	cellular response to abiotic stimulus	20/569	340/28891	1.60883e-05	0.000151815	Mme/Aqp5/Col1a1/Gja1/Pkd2/Aqp1/Mmp2/Cav1/Mfap4/Dag1/Ctnnb1/Nedd4/Mylk/Myo6/Cnn2/F11r/Smpd1/Mtch2/Rab11b/Pik3ca	20	Region cluster 3
GO:0104004	cellular response to environmental stimulus	20/569	340/28891	1.60883e-05	0.000151815	Mme/Aqp5/Col1a1/Gja1/Pkd2/Aqp1/Mmp2/Cav1/Mfap4/Dag1/Ctnnb1/Nedd4/Mylk/Myo6/Cnn2/F11r/Smpd1/Mtch2/Rab11b/Pik3ca	20	Region cluster 3
GO:0051048	negative regulation of secretion	15/569	210/28891	1.99944e-05	0.000185054	Acsl4/Apoe/Cd74/F2r/Ptgs1/Anxa5/Pim3/Hmgcr/Fbn1/Srebf1/Entpd1/Igfbp3/Vamp8/Ucp2/Nucb2	15	Region cluster 3
GO:0048588	developmental cell growth	18/569	291/28891	2.18027e-05	0.000201018	Bcl11a/App/Apoe/Bmpr2/Fn1/Lrp1/Macf1/Slit2/Postn/Vegfa/Tgfbr2/Ctnnb1/Ryk/Prickle1/Iqgap1/Cxcl12/Sema3c/Abl1	18	Region cluster 3
GO:0006826	iron ion transport	8/569	60/28891	2.24116e-05	0.000204572	Lcn2/Slc39a8/Tfrc/Myo1b/Fth1/Iscu/Trf/Rab11b	8	Region cluster 3
GO:0007163	establishment or maintenance of cell polarity	16/569	239/28891	2.37915e-05	0.000214035	Gsn/Spry1/Macf1/Gja1/Aqp1/Phldb2/Ezr/Spry2/Spint2/Tek/Ctnna1/Prickle1/Prkci/Apc/Abl1/Map4	16	Region cluster 3
GO:0010977	negative regulation of neuron projection development	13/569	165/28891	2.54568e-05	0.000227742	Bcl11a/Lrrk2/Apoe/Efemp1/Lrp1/Pmp22/Slit2/Stmn2/Cers2/Efnb2/Ryk/Sema3c/Itm2c	13	Region cluster 3
GO:0044857	plasma membrane raft organization	4/569	10/28891	2.84505e-05	0.000247632	Emp2/Colec12/Cav1/Cav2	4	Region cluster 3
GO:0060312	regulation of blood vessel remodeling	4/569	10/28891	2.84505e-05	0.000247632	Cst3/Lrp1/Gja1/Tmbim1	4	Region cluster 3
GO:0045444	fat cell differentiation	17/569	270/28891	2.92929e-05	0.000254048	Scd1/Pdgfra/Adgrf5/Lrg1/Rarres2/Cebpa/Lpl/Sort1/Nr1d1/Insig1/Lamb3/Fbn1/Vegfa/Fermt2/Srebf1/Fbxo9/Nucb2	17	Region cluster 3
GO:0070542	response to fatty acid	7/569	46/28891	3.04653e-05	0.000262328	Scd1/Cd36/Scd2/Foxo3/Lpl/Id3/Ldlr	7	Region cluster 3
GO:2000377	regulation of reactive oxygen species metabolic process	13/569	168/28891	3.07737e-05	0.000263571	Lcn2/Cd36/Ager/Lrrk2/App/Foxo3/Pink1/Pdgfrb/Tgfbr2/Hbp1/Aldh2/Thbs1/Ier3	13	Region cluster 3
GO:0010506	regulation of autophagy	18/569	300/28891	3.2593e-05	0.000277912	Lamp3/Dram1/Ager/Lrrk2/Foxo3/Tmem59/Nupr1/Depdc5/Atp6v0a1/Bnip3l/Pink1/Acer2/Deptor/Usp33/Srebf1/Mapk3/Dram2/Sptlc2	18	Region cluster 3
GO:0021700	developmental maturation	21/569	389/28891	3.54508e-05	0.000295374	C3/Bcl11a/Lrrk2/App/Cd63/Epas1/Foxo3/Cebpa/Abhd2/Gja1/Clstn1/Mmp2/Pmp22/Atp6v0a1/Ctsl/Vegfa/Dag1/Ctnnb1/Atp6v1g1/Rere/Akap5	21	Region cluster 3
GO:0000302	response to reactive oxygen species	14/569	195/28891	3.54669e-05	0.000295374	Lcn2/Cd36/Pdgfra/Lrrk2/Sod3/Foxo3/Aqp1/Mmp2/Cat/Pink1/Pdgfrb/Mapk3/Ucp2/Abl1	14	Region cluster 3
GO:0051495	positive regulation of cytoskeleton organization	14/569	195/28891	3.54669e-05	0.000295374	Gsn/Rgcc/Limch1/Mtss1/Sdc4/Cdc42ep4/Cav1/Stmn2/Fermt2/Icam1/Carmil1/Myo1c/Apc/Abl1	14	Region cluster 3
GO:0043161	proteasome-mediated ubiquitin-dependent protein catabolic process	23/569	451/28891	3.70981e-05	0.000306048	Il33/Lrrk2/Herpud1/Clu/Gclc/Pmp22/Sh3bgrl/Rnf144a/Cav1/Arrb1/Ctnnb1/Smurf2/Dnajb9/Rmnd5a/Prickle1/Ccdc47/Fbxo9/Wwp1/Stt3b/Apc/Man1a/Dnajc10/Ubr3	23	Region cluster 3
GO:0002090	regulation of receptor internalization	9/569	83/28891	3.77091e-05	0.000310296	App/Cd63/Arrb1/Ankrd13a/Vegfa/Efnb2/Angpt1/Nedd4/Akap5	9	Region cluster 3
GO:0009743	response to carbohydrate	15/569	223/28891	4.01939e-05	0.0003285	Gas6/Ager/Glul/Calcrl/Lrp1/Nr1d1/Pim3/Arrb1/Hmgcr/Icam1/Srebf1/Ucp2/Thbs1/Rab11b/Pik3ca	15	Region cluster 3
GO:0019058	viral life cycle	16/569	250/28891	4.10383e-05	0.000334268	Lamp3/Gsn/Gas6/Apoe/Cd74/Hacd3/Cav1/Bsg/Nedd4/Icam1/Ddx6/Smpd1/Vamp8/Cav2/Slpi/Ifitm2	16	Region cluster 3
GO:0050866	negative regulation of cell activation	15/569	225/28891	4.45299e-05	0.000359338	Sftpd/Prnp/Pdgfra/Adgrf5/Apoe/Cd74/Fn1/H2-Aa/Sdc4/Twsg1/Nr1d1/Ldlr/Gclc/Serpine2/Pde5a	15	Region cluster 3
GO:0061351	neural precursor cell proliferation	15/569	225/28891	4.45299e-05	0.000359338	Lrp2/Lrrk2/Foxo3/Fgfr2/Tacc1/Adgrg1/Vegfa/Spint2/Ctnnb1/Ctnna1/Rere/Ryk/Nfib/Plxnb2/Trf	15	Region cluster 3
GO:0031667	response to nutrient levels	22/569	427/28891	4.68141e-05	0.000376229	Rnase4/Gas6/Cfh/Lrrk2/Apoe/Glul/Foxo3/Lpl/Angptl4/Rbp1/Ldlr/Depdc5/Postn/Fbn1/Spp1/Kank2/Lamp2/Usp33/Srebf1/Mapk3/Nucb2/Map1lc3b	22	Region cluster 3
GO:0048545	response to steroid hormone	16/569	253/28891	4.73406e-05	0.000379828	Errfi1/Adh1/Abhd2/Cdo1/Aqp1/Sult1a1/Lox/Cav1/Spp1/Fibin/Ddx17/Kank2/Nedd4/Per1/Zmiz1/Tcf21	16	Region cluster 3
GO:0072091	regulation of stem cell proliferation	10/569	106/28891	4.7566e-05	0.000381002	Ace/Fgfr2/Cebpa/Fbln1/Kitl/Ltbp3/Tgfbr2/Fermt2/Ctnnb1/Nfib	10	Region cluster 3
GO:0032722	positive regulation of chemokine production	9/569	86/28891	5.00764e-05	0.000398462	Hc/Il33/Ager/App/Cd74/Lrp1/Lpl/Lbp/Postn	9	Region cluster 3
GO:0048872	homeostasis of number of cells	21/569	401/28891	5.48815e-05	0.000431796	Hc/Cfh/Adgrf5/Cd74/Epas1/Foxo3/F2r/Tgfbr3/Adgrg1/Kitl/Vegfa/Rps19/Cited2/Ahr/Kit/Mthfd1/Tsc22d3/Thra/Add1/Mtch2/Abl1	21	Region cluster 3
GO:0030048	actin filament-based movement	11/569	130/28891	5.52253e-05	0.000433002	Gsn/Limch1/Emp2/Myh14/Myh10/Myo1b/Jup/Cav1/Myo6/Myo1c/Pik3ca	11	Region cluster 3
GO:0010232	vascular transport	5/569	22/28891	5.80882e-05	0.000451776	Cd36/Ager/Apoe/Lrp1/Gja1	5	Region cluster 3
GO:0140962	multicellular organismal-level chemical homeostasis	9/569	88/28891	6.0093e-05	0.000466616	Sftpd/Napsa/Lpcat1/Ctsh/Abca3/Adgrf5/Epas1/Aqp1/Vegfa	9	Region cluster 3
GO:0051348	negative regulation of transferase activity	16/569	260/28891	6.54676e-05	0.000502683	Errfi1/Apoe/Spry1/Chp1/Ptprb/Cav1/Hmgcr/Spry2/Gprc5a/Deptor/Smpd1/Nr2f2/Apc/Abl1/Heg1/Spred1	16	Region cluster 3
GO:0055094	response to lipoprotein particle	6/569	36/28891	6.69805e-05	0.000510237	Cd36/Apoe/Lpl/Cd81/Ldlr/Hmgcs1	6	Region cluster 3
GO:0006816	calcium ion transport	23/569	469/28891	6.7264e-05	0.000511588	Gas6/Prnp/Atp1b1/Calcrl/Ace/F2r/Gja1/Pkd2/Tspan18/Dbi/Cav1/Pdgfrb/Tspan13/Ctnnb1/Ahr/Ramp2/Mylk/Akap5/Anxa6/Icam1/Cxcl12/Abl1/Ubr3	23	Region cluster 3
GO:0098739	import across plasma membrane	14/569	207/28891	6.79375e-05	0.0005148	Lrp2/Lcn2/Slc39a8/Prnp/Cd36/Atp1b1/Kcnj15/Slc31a1/Cav1/Slc12a2/Akap5/Slc43a2/Iscu/Thbs1	14	Region cluster 3
GO:0015748	organophosphate ester transport	11/569	133/28891	6.80066e-05	0.0005148	Abca3/Apoc1/Atp11a/Apoe/Scp2/Atp8a1/Scarb2/Gja1/Ldlr/Dbi/Tmem30a	11	Region cluster 3
GO:0043171	peptide catabolic process	5/569	23/28891	7.30255e-05	0.000545936	Ctsh/Enpep/Mme/Ace/Dpep1	5	Region cluster 3
GO:0045926	negative regulation of growth	16/569	263/28891	7.49412e-05	0.000558527	Bcl11a/Gpc3/Bmpr2/Fhl1/Socs2/Gja1/Igfbp5/Nkd1/Serpine2/Slit2/Acvrl1/Tgfbr2/Cited2/Ryk/Apc/Sema3c	16	Region cluster 3
GO:0090257	regulation of muscle system process	16/569	263/28891	7.49412e-05	0.000558527	Npnt/Gsn/Errfi1/Atp1b1/Foxo3/Calcrl/F2r/Ptgs1/Igfbp5/Gucy1a1/Adk/Jup/Cav1/Pde5a/Anxa6/Kit	16	Region cluster 3
GO:0071692	protein localization to extracellular region	22/569	441/28891	7.51464e-05	0.000559191	Acsl4/Apoe/Nbl1/Glul/F2r/Lrp1/Gja1/Nr1d1/Myh10/Anxa5/Pim3/Arrb1/Slc12a2/Hmgcr/Fbn1/Bsg/Akap5/Srebf1/Vamp8/Wls/Ucp2/Rab11b	22	Region cluster 3
GO:0050863	regulation of T cell activation	21/569	411/28891	7.78103e-05	0.000576148	Sftpd/Prnp/Ager/Cd74/Dpp4/Tfrc/H2-Aa/Cd81/Sdc4/Twsg1/Adk/Kitl/Cav1/Il6st/H2-Ab1/Tgfbr2/Ctnnb1/Efnb2/Pde5a/Zmiz1/Abl1	21	Region cluster 3
GO:0034976	response to endoplasmic reticulum stress	16/569	266/28891	8.55976e-05	0.000624435	Lrrk2/App/Herpud1/Clu/Serinc3/Nupr1/Pmp22/Cav1/Dnajb9/Marcks/Ccdc47/Stt3b/Man1a/Thbs1/Dnajc10/Abl1	16	Region cluster 3
GO:0007369	gastrulation	13/569	186/28891	8.79383e-05	0.000638101	Bmpr2/Fn1/Macf1/Twsg1/Col5a2/Ets2/Phldb2/Tgfbr2/Dag1/Lmbrd1/Ctnnb1/Prickle1/Wls	13	Region cluster 3
GO:0042447	hormone catabolic process	4/569	13/28891	9.24106e-05	0.000660154	Mme/Ace/Hsd17b11/Spp1	4	Region cluster 3
GO:0071453	cellular response to oxygen levels	12/569	162/28891	9.39049e-05	0.000667861	Rgcc/Epas1/Ptgis/Aqp1/Bnip3l/Cav1/Pink1/Ndnf/Hp1bp3/Vegfa/Cited2/Atp6v1g1	12	Region cluster 3
GO:0042593	glucose homeostasis	17/569	298/28891	9.94463e-05	0.000700044	Fabp5/Gas6/Adgrf5/Ager/Foxo3/Lrp1/Cebpa/Igfbp5/Nr1d1/Pim3/Arrb1/Hmgcr/Fbn1/Icam1/Ucp2/Rab11b/Pik3ca	17	Region cluster 3
GO:0002792	negative regulation of peptide secretion	8/569	74/28891	0.000103761	0.000725123	Cd74/Anxa5/Pim3/Hmgcr/Fbn1/Srebf1/Ucp2/Nucb2	8	Region cluster 3
GO:0045930	negative regulation of mitotic cell cycle	15/569	243/28891	0.000106079	0.000740251	Muc1/Rgcc/Rbbp8/Fgfr2/Btg3/Fhl1/Timp2/Pkd2/Ctdspl/Ctdsp2/Ctnnb1/Kank2/Apc/Abl1/Ier3	15	Region cluster 3
GO:0042908	xenobiotic transport	6/569	39/28891	0.000106723	0.000740455	Abca3/Abca8a/Gja1/Slc31a1/Ralbp1/Tmem30a	6	Region cluster 3
GO:0044342	type B pancreatic cell proliferation	6/569	39/28891	0.000106723	0.000740455	Errfi1/Igfbp5/Nr1d1/Nupr1/Adk/Igfbp3	6	Region cluster 3
GO:0071402	cellular response to lipoprotein particle stimulus	6/569	39/28891	0.000106723	0.000740455	Cd36/Apoe/Lpl/Cd81/Ldlr/Hmgcs1	6	Region cluster 3
GO:0007589	body fluid secretion	10/569	117/28891	0.000109871	0.000760111	Aqp5/Socs2/Gja1/Cdo1/Aqp1/Cav1/Vegfa/Prickle1/Vamp8/Map1lc3b	10	Region cluster 3
GO:0071466	cellular response to xenobiotic stimulus	13/569	191/28891	0.000114903	0.000789265	Fmo2/Gas6/Prnp/Fmo1/Tfrc/Gstt1/Sult1a1/Dpep1/Cyp2b10/Ppp1r14a/Ahr/Mylk/Akap5	13	Region cluster 3
GO:0050435	amyloid-beta metabolic process	7/569	57/28891	0.000124858	0.000849049	Prnp/Apoe/Mme/Spon1/Ace/Clu/Ifngr1	7	Region cluster 3
GO:0061383	trabecula morphogenesis	7/569	57/28891	0.000124858	0.000849049	Col1a1/Tgfbr3/Mmp2/Eng/Vegfa/Tek/Heg1	7	Region cluster 3
GO:0002449	lymphocyte mediated immunity	23/569	489/28891	0.000125016	0.000849049	Hc/Ctsh/C3/Cfh/Serping1/Ager/Cd74/C4b/Dpp4/Tfrc/Emp2/C1s1/Cd81/C2/C1ra/Lamp1/Ctsc/H2-Ab1/Svep1/C1rb/Ahr/Icam1/Cadm1	23	Region cluster 3
GO:0098917	retrograde trans-synaptic signaling	4/569	14/28891	0.000127362	0.000858906	Fabp5/Gucy1a1/Dag1/Cadm1	4	Region cluster 3
GO:0051650	establishment of vesicle localization	13/569	193/28891	0.000127536	0.000858906	Sdc1/Lrrk2/Fgfr2/Sdc4/Chp1/Kif13a/Myo1b/Dpysl2/Ctnnb1/Myo6/Trappc6b/Myo1c/Rab11b	13	Region cluster 3
GO:0002460	adaptive immune response based on somatic recombination of immune receptors built from immunoglobulin superfamily domains	23/569	491/28891	0.000132709	0.000888547	Hc/Ctsh/C3/Il33/Cfh/Serping1/Ager/Cd74/C4b/Dpp4/Tfrc/Emp2/C1s1/Cd81/C2/C1ra/Ctsc/H2-Ab1/Vegfa/Svep1/C1rb/Ahr/Icam1	23	Region cluster 3
GO:0071322	cellular response to carbohydrate stimulus	12/569	169/28891	0.000140299	0.000925472	Gas6/Ager/Calcrl/Lrp1/Nr1d1/Pim3/Arrb1/Hmgcr/Icam1/Ucp2/Rab11b/Pik3ca	12	Region cluster 3
GO:1904062	regulation of monoatomic cation transmembrane transport	19/569	367/28891	0.000142152	0.000935863	Lcn2/Prnp/Atp1b1/Ager/App/Cd63/F2r/Fhl1/Pkd2/Dbi/Chp1/Cav1/Tspan13/Ahr/Nedd4/Akap5/Iscu/Abl1/Ubr3	19	Region cluster 3
GO:0045601	regulation of endothelial cell differentiation	6/569	41/28891	0.000142262	0.000935863	Tmem100/Acvrl1/Vegfa/Ctnnb1/F11r/Add1	6	Region cluster 3
GO:0046718	symbiont entry into host cell	9/569	99/28891	0.000150433	0.00098692	Gsn/Gas6/Cd74/Cav1/Bsg/Smpd1/Vamp8/Cav2/Ifitm2	9	Region cluster 3
GO:1900744	regulation of p38MAPK cascade	6/569	42/28891	0.000163233	0.00106079	Gsn/Ager/Ulk4/Ezr/Vegfa/Per1	6	Region cluster 3
GO:0035592	establishment of protein localization to extracellular region	21/569	435/28891	0.000170766	0.00109634	Acsl4/Apoe/Glul/F2r/Lrp1/Gja1/Nr1d1/Myh10/Anxa5/Pim3/Arrb1/Slc12a2/Hmgcr/Fbn1/Bsg/Akap5/Srebf1/Vamp8/Wls/Ucp2/Rab11b	21	Region cluster 3
GO:0097237	cellular response to toxic substance	7/569	60/28891	0.000173354	0.00110717	Slc39a8/Cd36/Gpx3/Sod3/Cat/Pink1/Aldh2	7	Region cluster 3
GO:0042129	regulation of T cell proliferation	14/569	227/28891	0.000180088	0.00114111	Sftpd/Prnp/Ager/Tfrc/H2-Aa/Cd81/Sdc4/Twsg1/Adk/Kitl/Il6st/Tgfbr2/Ctnnb1/Pde5a	14	Region cluster 3
GO:0051047	positive regulation of secretion	21/569	437/28891	0.000181759	0.00115019	Acsl4/Sdc1/Rgcc/Glul/Lrp1/Gja1/Sdc4/Aqp1/Myh10/Lamp1/Pink1/Arrb1/Slc12a2/Dpysl2/Spp1/Bsg/Vamp8/Wls/Cxcl12/Nucb2/Map1lc3b	21	Region cluster 3
GO:0098659	inorganic cation import across plasma membrane	10/569	125/28891	0.000189979	0.00119749	Lcn2/Slc39a8/Prnp/Atp1b1/Kcnj15/Slc31a1/Cav1/Slc12a2/Akap5/Iscu	10	Region cluster 3
GO:0099587	inorganic ion import across plasma membrane	10/569	125/28891	0.000189979	0.00119749	Lcn2/Slc39a8/Prnp/Atp1b1/Kcnj15/Slc31a1/Cav1/Slc12a2/Akap5/Iscu	10	Region cluster 3
GO:0043087	regulation of GTPase activity	18/569	345/28891	0.000191911	0.00120809	Lrrk2/Spry1/F2r/Rasgef1a/Ralbp1/Dock9/Arrb1/Spry2/Fermt2/Tns3/Icam1/Rdx/Trappc6b/Prex2/Iqgap1/Cav2/Plxnb2/Tax1bp3	18	Region cluster 3
GO:0031647	regulation of protein stability	17/569	316/28891	0.000200311	0.00124471	Ctsh/Gsn/Prnp/Atp1b1/Lrrk2/Cd74/Gpihbp1/Cd81/Clu/Nr1d1/Usp8/Chp1/Lamp1/Pink1/Lamp2/Usp33/Srebf1	17	Region cluster 3
GO:0071695	anatomical structure maturation	17/569	317/28891	0.000207891	0.0012885	C3/Bcl11a/Lrrk2/App/Epas1/Foxo3/Cebpa/Abhd2/Gja1/Mmp2/Pmp22/Ctsl/Vegfa/Dag1/Ctnnb1/Rere/Akap5	17	Region cluster 3
GO:0034763	negative regulation of transmembrane transport	11/569	151/28891	0.000210828	0.00130502	Fabp5/Ace/Pkd2/Oaz2/Cav1/Ahr/Nedd4/Slc43a2/Iscu/Thbs1/Ubr3	11	Region cluster 3
GO:0051591	response to cAMP	7/569	62/28891	0.000213402	0.00131758	Igfbp5/Pkd2/Cdo1/Aqp1/Ezr/Ahr/Per1	7	Region cluster 3
GO:0055119	relaxation of cardiac muscle	4/569	16/28891	0.000224426	0.00136985	Gsn/Atp1b1/Pde5a/Pik3ca	4	Region cluster 3
GO:0010721	negative regulation of cell development	17/569	323/28891	0.000258841	0.00156408	Cldn18/Bcl11a/Tmem176b/Cd74/Cebpa/Tmem176a/Nr1d1/Ldlr/Slit2/Fbn1/Vegfa/Cers2/Ctnnb1/Ctnna1/Mbd1/Ryk/Sema3c	17	Region cluster 3
GO:0060324	face development	7/569	64/28891	0.000260595	0.00157074	Pdgfra/Col1a1/Mmp2/Crispld2/Specc1l/Prickle1/Mapk3	7	Region cluster 3
GO:0048745	smooth muscle tissue development	5/569	30/28891	0.000276026	0.00164931	Col3a1/Itga8/Pdgfrb/Eng/Mylk	5	Region cluster 3
GO:0032635	interleukin-6 production	12/569	182/28891	0.000279377	0.00166408	Il33/Gas6/Cd36/Ager/App/Cd74/F2r/Lpl/Lbp/Arrb1/Bsg/Vegfd	12	Region cluster 3
GO:0006091	generation of precursor metabolites and energy	22/569	484/28891	0.000279878	0.00166408	Adgrf5/App/Adh1/Hsd11b1/H6pd/Nr1d1/Acly/Nupr1/Cat/Cox4i2/Pink1/Il6st/Mtfr1l/Cox7a2l/Dyrk2/Ppp1cc/Suclg1/Ucp2/Mtch2/Iscu/Ier3/Pik3ca	22	Region cluster 3
GO:0006878	intracellular copper ion homeostasis	4/569	17/28891	0.000288924	0.00169488	Prnp/App/Slc31a1/Aplp2	4	Region cluster 3
GO:0055070	copper ion homeostasis	4/569	17/28891	0.000288924	0.00169488	Prnp/App/Slc31a1/Aplp2	4	Region cluster 3
GO:1903978	regulation of microglial cell activation	4/569	17/28891	0.000288924	0.00169488	Lrrk2/Nr1d1/Ldlr/Ctsc	4	Region cluster 3
GO:1905155	positive regulation of membrane invagination	4/569	17/28891	0.000288924	0.00169488	C3/Cd36/Ager/Lbp	4	Region cluster 3
GO:0031669	cellular response to nutrient levels	14/569	239/28891	0.000305468	0.00178325	Rnase4/Gas6/Lrrk2/Glul/Lpl/Angptl4/Depdc5/Postn/Kank2/Lamp2/Usp33/Srebf1/Mapk3/Map1lc3b	14	Region cluster 3
GO:0016050	vesicle organization	18/569	359/28891	0.0003107	0.00180942	Pi4k2b/Sdc1/Apoe/Sdc4/Sort1/Aqp1/Usp8/Insig1/Serpine2/Chp1/Kif13a/Atp6v0a1/Atp6v1g1/Prkci/Trappc6b/Vamp8/Cav2/Laptm4b	18	Region cluster 3
GO:0071333	cellular response to glucose stimulus	11/569	158/28891	0.000312153	0.0018135	Gas6/Ager/Lrp1/Nr1d1/Pim3/Arrb1/Hmgcr/Icam1/Ucp2/Rab11b/Pik3ca	11	Region cluster 3
GO:0007611	learning or memory	17/569	331/28891	0.000343434	0.00197383	Lcn2/Prnp/Ager/App/Apoe/Mme/Atp8a1/Ptgs1/Itga8/Ldlr/Dbi/Lamb1/Hmgcr/Pde5a/Kit/Thra/Abl1	17	Region cluster 3
GO:0051648	vesicle localization	13/569	214/28891	0.000350661	0.00199162	Sdc1/Lrrk2/Fgfr2/Sdc4/Chp1/Kif13a/Myo1b/Dpysl2/Ctnnb1/Myo6/Trappc6b/Myo1c/Rab11b	13	Region cluster 3
GO:0051170	import into nucleus	12/569	187/28891	0.000357692	0.0020244	Il33/Cd36/Lrrk2/Pttg1ip/Chp1/Jup/Tek/Txnip/Angpt1/Akap5/Prickle1/Mdfic	12	Region cluster 3
GO:0043903	regulation of biological process involved in symbiotic interaction	7/569	68/28891	0.000380095	0.00211887	Gsn/Cd74/Fbln1/Cav1/Bsg/Smpd1/Ifitm2	7	Region cluster 3
GO:2000134	negative regulation of G1/S transition of mitotic cell cycle	7/569	68/28891	0.000380095	0.00211887	Muc1/Fhl1/Pkd2/Ctdspl/Ctdsp2/Kank2/Apc	7	Region cluster 3
GO:0033627	cell adhesion mediated by integrin	8/569	90/28891	0.000405667	0.00224584	Npnt/Muc1/Itga9/Dpp4/Itga8/Fbn1/Acer2/Icam1	8	Region cluster 3
GO:0042886	amide transport	20/569	432/28891	0.000413959	0.00228649	Lrp2/Acsl4/Cd74/Glul/Lrp1/Gja1/Nr1d1/Aqp1/Anxa5/Pim3/Arrb1/Hmgcr/Fbn1/Dpysl2/Myo6/Srebf1/Car2/Ucp2/Nucb2/Rab11b	20	Region cluster 3
GO:0042552	myelination	12/569	191/28891	0.000433032	0.00237822	Gpm6b/Clu/Pmp22/Ulk4/Ctsc/Tspan2/Cmtm8/Dag1/Ctnnb1/Degs1/Mapk3/Trf	12	Region cluster 3
GO:0050870	positive regulation of T cell activation	15/569	277/28891	0.000435261	0.00238051	Ager/Cd74/Dpp4/Tfrc/H2-Aa/Cd81/Adk/Kitl/Cav1/Il6st/H2-Ab1/Tgfbr2/Efnb2/Zmiz1/Abl1	15	Region cluster 3
GO:0007034	vacuolar transport	11/569	165/28891	0.000451693	0.00245277	Scarb2/Lrp1/Sort1/Clu/Tmem50b/Lamp1/Kif13a/Pink1/Nedd4/Lamp2/Tmem50a	11	Region cluster 3
GO:0097006	regulation of plasma lipoprotein particle levels	7/569	70/28891	0.000454405	0.00246473	Cd36/Apoc1/Apoe/Soat1/Gpihbp1/Lpl/Ldlr	7	Region cluster 3
GO:0055003	cardiac myofibril assembly	4/569	19/28891	0.00045605	0.00246533	Pdgfra/Myh10/Pdgfrb/Nebl	4	Region cluster 3
GO:0046879	hormone secretion	19/569	403/28891	0.000458699	0.00247687	Acsl4/Ltbp4/Glul/Lrp1/Gja1/Nr1d1/Aqp1/Anxa5/Pim3/Arrb1/Hmgcr/Fbn1/Spp1/Srebf1/Igfbp3/Vamp8/Ucp2/Nucb2/Rab11b	19	Region cluster 3
GO:0050807	regulation of synapse organization	16/569	309/28891	0.000464729	0.00250663	Sparcl1/Etv5/Prnp/Ptprf/Lrrk2/App/Apoe/Sparc/Clstn1/Myh10/Slit2/Dag1/Ctnnb1/Marcks/Nedd4/Abl1	16	Region cluster 3
GO:0043266	regulation of potassium ion transport	9/569	116/28891	0.000493711	0.00264102	Prnp/Atp1b1/Ager/Cd63/Fhl1/Cav1/Hbp1/Nedd4/Akap5	9	Region cluster 3
GO:0031099	regeneration	11/569	167/28891	0.000500018	0.00265246	Ptprf/Ace/Lrp1/Cd81/Gja1/Mmp2/Ptgfrn/Nrep/Cers2/Nfib/Cxcl12	11	Region cluster 3
GO:0044319	wound healing, spreading of cells	5/569	34/28891	0.000505146	0.00267378	Lrg1/Phldb2/Acvrl1/Fermt2/Cd151	5	Region cluster 3
GO:0090505	epiboly involved in wound healing	5/569	34/28891	0.000505146	0.00267378	Lrg1/Phldb2/Acvrl1/Fermt2/Cd151	5	Region cluster 3
GO:0002697	regulation of immune effector process	21/569	473/28891	0.000518753	0.0027338	C3/Il33/Cd36/Cfh/Serping1/Ager/Cd74/Dpp4/Tfrc/Cd81/Lamp1/Lbp/Tek/Rps19/Dnajb9/Svep1/Ahr/Angpt1/Cadm1/Kit/Vamp8	21	Region cluster 3
GO:0072089	stem cell proliferation	10/569	142/28891	0.000528982	0.00278163	Ace/Fgfr2/Cebpa/Fbln1/Kitl/Ltbp3/Tgfbr2/Fermt2/Ctnnb1/Nfib	10	Region cluster 3
GO:0009914	hormone transport	19/569	411/28891	0.000581883	0.00301056	Acsl4/Ltbp4/Glul/Lrp1/Gja1/Nr1d1/Aqp1/Anxa5/Pim3/Arrb1/Hmgcr/Fbn1/Spp1/Srebf1/Igfbp3/Vamp8/Ucp2/Nucb2/Rab11b	19	Region cluster 3
GO:0050803	regulation of synapse structure or activity	16/569	317/28891	0.000612441	0.00314169	Sparcl1/Etv5/Prnp/Ptprf/Lrrk2/App/Apoe/Sparc/Clstn1/Myh10/Slit2/Dag1/Ctnnb1/Marcks/Nedd4/Abl1	16	Region cluster 3
GO:0045428	regulation of nitric oxide biosynthetic process	7/569	74/28891	0.000637643	0.00325022	Cd36/App/Ptgis/Clu/Pkd2/Cav1/Icam1	7	Region cluster 3
GO:0032941	secretion by tissue	6/569	54/28891	0.000658494	0.0033459	Aqp5/Gja1/Aqp1/Prickle1/Vamp8/Map1lc3b	6	Region cluster 3
GO:0046683	response to organophosphorus	8/569	98/28891	0.00071833	0.00358942	Errfi1/Igfbp5/Pkd2/Cdo1/Aqp1/Ezr/Ahr/Per1	8	Region cluster 3
GO:1902807	negative regulation of cell cycle G1/S phase transition	7/569	76/28891	0.000748959	0.00373087	Muc1/Fhl1/Pkd2/Ctdspl/Ctdsp2/Kank2/Apc	7	Region cluster 3
GO:0045598	regulation of fat cell differentiation	10/569	149/28891	0.000769664	0.00381431	Rarres2/Cebpa/Lpl/Sort1/Nr1d1/Insig1/Fbn1/Vegfa/Fermt2/Nucb2	10	Region cluster 3
GO:0045927	positive regulation of growth	16/569	324/28891	0.000772968	0.00382282	C3/Bcl11a/Acsl4/Apoe/Bmpr2/Tbx2/Fn1/Fgfr2/Lrp1/Macf1/Tgfbr3/Ezr/Vegfa/Cxcl16/Ahr/Cxcl12	16	Region cluster 3
GO:0001678	intracellular glucose homeostasis	11/569	176/28891	0.000774318	0.00382557	Gas6/Ager/Lrp1/Nr1d1/Pim3/Arrb1/Hmgcr/Icam1/Ucp2/Rab11b/Pik3ca	11	Region cluster 3
GO:0010463	mesenchymal cell proliferation	6/569	56/28891	0.000800858	0.00393252	Gpc3/Tbx2/Fgfr2/Tgfbr2/Ctnnb1/Nfib	6	Region cluster 3
GO:0031529	ruffle organization	6/569	56/28891	0.000800858	0.00393252	Cav1/Pdgfrb/Ston1/Icam1/Rdx/Carmil1	6	Region cluster 3
GO:0034341	response to type II interferon	10/569	150/28891	0.000810431	0.00393439	Gsn/Cd74/H2-Aa/Cdc42ep4/Ifngr1/H2-Ab1/Cxcl16/Vamp8/Myo1c/Ifitm2	10	Region cluster 3
GO:0072537	fibroblast activation	4/569	22/28891	0.000821317	0.00393439	Rgcc/Nr1d1/Gclc/Pdgfrb	4	Region cluster 3
GO:0001765	membrane raft assembly	3/569	10/28891	0.000822452	0.00393439	Emp2/Cav1/Cav2	3	Region cluster 3
GO:0033212	iron import into cell	3/569	10/28891	0.000822452	0.00393439	Lcn2/Slc39a8/Iscu	3	Region cluster 3
GO:0031069	hair follicle morphogenesis	5/569	38/28891	0.000854157	0.00405512	Fgfr2/Igfbp5/Ctsl/Lamc1/Ctnnb1	5	Region cluster 3
GO:1905897	regulation of response to endoplasmic reticulum stress	7/569	79/28891	0.000944159	0.00445473	Lrrk2/App/Herpud1/Clu/Serinc3/Nupr1/Cav1	7	Region cluster 3
GO:0016311	dephosphorylation	16/569	331/28891	0.000968037	0.00451439	Npnt/Ptprf/Dlc1/Chp1/Ptprb/Pink1/Pdgfrb/Ptprm/Ctdsp2/Ahr/Tns3/Tns2/Smpd1/Iqgap1/Ppp1cc/Ppm1b	16	Region cluster 3
GO:0098801	regulation of renal system process	4/569	23/28891	0.000978853	0.00455162	Gas6/F2r/Emp2/Gja1	4	Region cluster 3
GO:0033619	membrane protein proteolysis	6/569	59/28891	0.00105757	0.00488002	Napsa/Ctsh/App/Apoe/Timp2/Dag1	6	Region cluster 3
GO:1900024	regulation of substrate adhesion-dependent cell spreading	6/569	59/28891	0.00105757	0.00488002	Fbln1/Postn/Fermt2/Enpp2/Carmil1/Abl1	6	Region cluster 3
GO:0009308	amine metabolic process	9/569	129/28891	0.00106059	0.00488357	Inmt/Epas1/Gde1/Sult1a1/Oaz2/Npr1/Aldh2/Apc/Hdc	9	Region cluster 3
GO:0030574	collagen catabolic process	5/569	40/28891	0.00108416	0.00497413	Cst3/Mmp2/Mmp15/Ctsl/Adamts2	5	Region cluster 3
GO:0048562	embryonic organ morphogenesis	16/569	335/28891	0.00109719	0.00500063	Pdgfra/Tbx2/Fgfr2/Gja1/Pkd2/Itga8/Insig1/Spry2/Eng/Mfap2/Tgfbr2/Ctnnb1/Cited2/Myo6/Mapk3/Tcf21	16	Region cluster 3
GO:0006534	cysteine metabolic process	3/569	11/28891	0.00111437	0.00503606	Cdo1/Gclc/Mthfd1	3	Region cluster 3
GO:0034370	triglyceride-rich lipoprotein particle remodeling	3/569	11/28891	0.00111437	0.00503606	Apoe/Gpihbp1/Lpl	3	Region cluster 3
GO:0034405	response to fluid shear stress	4/569	24/28891	0.00115647	0.00518263	Mtss1/Pkd2/Spp1/Cited2	4	Region cluster 3
GO:2000269	regulation of fibroblast apoptotic process	4/569	24/28891	0.00115647	0.00518263	Gas6/Nupr1/Apc/Pik3ca	4	Region cluster 3
GO:0051149	positive regulation of muscle cell differentiation	7/569	82/28891	0.00117734	0.00526149	Atp11a/Lamb1/Lamc1/Eng/Efnb2/Kit/Nid1	7	Region cluster 3
GO:0045664	regulation of neuron differentiation	13/569	245/28891	0.00123397	0.00547396	Etv5/Bcl11a/Lrrk2/App/Nbl1/Foxo3/Socs2/Timp2/Cav1/Nrep/Dpysl2/Ddx6/Cxcl12	13	Region cluster 3
GO:0071827	plasma lipoprotein particle organization	5/569	42/28891	0.0013571	0.00594365	Apoc1/Apoe/Soat1/Gpihbp1/Lpl	5	Region cluster 3
GO:0001101	response to acid chemical	12/569	218/28891	0.00137586	0.00601188	Col3a1/Col6a1/Pdgfra/Col1a2/Col1a1/Col4a1/Pkd2/Cdo1/Col5a2/Mmp2/Vegfa/Pik3ca	12	Region cluster 3
GO:0043467	regulation of generation of precursor metabolites and energy	10/569	161/28891	0.00138805	0.00605718	App/Hsd11b1/Nupr1/Pink1/Cox7a2l/Dyrk2/Mtch2/Iscu/Ier3/Pik3ca	10	Region cluster 3
GO:0006813	potassium ion transport	13/569	249/28891	0.00142684	0.0062152	Prnp/Atp1b1/Ager/Cd63/Fhl1/Kcnj15/Pkd2/Aqp1/Cav1/Slc12a2/Hbp1/Nedd4/Akap5	13	Region cluster 3
GO:0006182	cGMP biosynthetic process	3/569	12/28891	0.00146416	0.00628689	Gucy1a1/Npr1/Gucy1b1	3	Region cluster 3
GO:0072497	mesenchymal stem cell differentiation	3/569	12/28891	0.00146416	0.00628689	Pdgfra/Ltbp3/Ctnnb1	3	Region cluster 3
GO:0001947	heart looping	6/569	63/28891	0.00149283	0.00637593	Tbx2/Gja1/Pkd2/Eng/Tgfbr2/Cited2	6	Region cluster 3
GO:0060193	positive regulation of lipase activity	6/569	63/28891	0.00149283	0.00637593	Pdgfra/Gpihbp1/Fgfr2/Dlc1/Pdgfrb/Marcks	6	Region cluster 3
GO:0097178	ruffle assembly	5/569	43/28891	0.00151112	0.00643695	Cav1/Pdgfrb/Ston1/Icam1/Rdx	5	Region cluster 3
GO:0010763	positive regulation of fibroblast migration	4/569	26/28891	0.00157723	0.00668899	Ager/Aqp1/Apc/Thbs1	4	Region cluster 3
GO:2000177	regulation of neural precursor cell proliferation	9/569	137/28891	0.00161566	0.00684598	Lrp2/Lrrk2/Foxo3/Adgrg1/Vegfa/Spint2/Ctnnb1/Ctnna1/Trf	9	Region cluster 3
GO:0006809	nitric oxide biosynthetic process	7/569	87/28891	0.00166381	0.00703761	Cd36/App/Ptgis/Clu/Pkd2/Cav1/Icam1	7	Region cluster 3
GO:0048730	epidermis morphogenesis	5/569	44/28891	0.00167762	0.00707739	Fgfr2/Igfbp5/Ctsl/Lamc1/Ctnnb1	5	Region cluster 3
GO:0001906	cell killing	14/569	286/28891	0.00174699	0.00734438	Lyz2/Hc/Lyz1/Ctsh/C3/Cxcl14/Cfh/Ager/Emp2/Lamp1/Ctsc/Rps19/Cadm1/Cxcl12	14	Region cluster 3
GO:0006911	phagocytosis, engulfment	6/569	65/28891	0.00175588	0.00736888	Gsn/C3/Cd36/Ager/Lbp/Thbs1	6	Region cluster 3
GO:1903706	regulation of hemopoiesis	19/569	452/28891	0.00176243	0.00738995	Cldn18/Gas6/Ager/Tmem176b/Cd74/Foxo3/H2-Aa/Cebpa/Tmem176a/Rbp1/Lox/Kitl/Fbn1/Tgfbr2/Ctnnb1/Car2/Apc/Zmiz1/Abl1	19	Region cluster 3
GO:0071229	cellular response to acid chemical	11/569	195/28891	0.00177107	0.00741326	Col3a1/Col6a1/Pdgfra/Col1a2/Col1a1/Col4a1/Pkd2/Col5a2/Mmp2/Vegfa/Pik3ca	11	Region cluster 3
GO:0002504	antigen processing and presentation of peptide or polysaccharide antigen via MHC class II	4/569	27/28891	0.00182298	0.00756488	Cd74/H2-Aa/H2-Ab1/Thbs1	4	Region cluster 3
GO:0046716	muscle cell cellular homeostasis	4/569	27/28891	0.00182298	0.00756488	Lox/Cav1/Lamp2/Apc	4	Region cluster 3
GO:0031272	regulation of pseudopodium assembly	3/569	13/28891	0.00187568	0.00771761	Cdc42ep4/Kit/Apc	3	Region cluster 3
GO:0031274	positive regulation of pseudopodium assembly	3/569	13/28891	0.00187568	0.00771761	Cdc42ep4/Kit/Apc	3	Region cluster 3
GO:0034756	regulation of iron ion transport	3/569	13/28891	0.00187568	0.00771761	Lcn2/Iscu/Trf	3	Region cluster 3
GO:1902902	negative regulation of autophagosome assembly	3/569	13/28891	0.00187568	0.00771761	Lrrk2/Nupr1/Pink1	3	Region cluster 3
GO:0009755	hormone-mediated signaling pathway	10/569	168/28891	0.00190465	0.00781636	Abhd2/Nr1d1/Ddx17/Kank2/Nedd4/Thra/Per1/Nr1d2/Zmiz1/Tcf21	10	Region cluster 3
GO:0050982	detection of mechanical stimulus	6/569	67/28891	0.00205265	0.00835968	Pkd2/Serpine2/Jup/Slc12a2/Kit/Cxcl12	6	Region cluster 3
GO:0043473	pigmentation	8/569	117/28891	0.00225245	0.00909572	Apoe/Cd63/Tbx2/Sparc/Kif13a/Kitl/Kit/Rab11b	8	Region cluster 3
GO:0071542	dopaminergic neuron differentiation	5/569	47/28891	0.0022579	0.00909572	Vegfa/Ctnnb1/Ryk/Cxcl12/Vegfd	5	Region cluster 3
GO:0006874	intracellular calcium ion homeostasis	15/569	327/28891	0.00228711	0.00918272	Atp1b1/App/Apoe/F2r/Herpud1/Pkd2/Clstn1/Dbi/Cav1/Spp1/Anxa6/Ccdc47/Cav2/Nucb2/Abl1	15	Region cluster 3
GO:2000489	regulation of hepatic stellate cell activation	3/569	14/28891	0.0023525	0.00930578	Nr1d1/Gclc/Pdgfrb	3	Region cluster 3
GO:0061371	determination of heart left/right asymmetry	6/569	69/28891	0.0023858	0.00937613	Tbx2/Gja1/Pkd2/Eng/Tgfbr2/Cited2	6	Region cluster 3
GO:0034755	iron ion transmembrane transport	4/569	29/28891	0.00239167	0.00937613	Lcn2/Slc39a8/Iscu/Trf	4	Region cluster 3
GO:0046942	carboxylic acid transport	16/569	362/28891	0.00240883	0.00943573	Lrp2/Fabp5/Abcd3/Cd36/Acsl4/Apoe/Ace/Slco2a1/Gja1/Rbp1/Slc12a2/Dpysl2/Myo6/Slc43a2/Ucp2/Thbs1	16	Region cluster 3
GO:0008206	bile acid metabolic process	5/569	48/28891	0.00248026	0.00969189	Abcd3/Errfi1/Scp2/Nr1d1/Kit	5	Region cluster 3
GO:0015849	organic acid transport	16/569	364/28891	0.00254356	0.00993123	Lrp2/Fabp5/Abcd3/Cd36/Acsl4/Apoe/Ace/Slco2a1/Gja1/Rbp1/Slc12a2/Dpysl2/Myo6/Slc43a2/Ucp2/Thbs1	16	Region cluster 3
GO:0016485	protein processing	13/569	266/28891	0.00254751	0.00993859	Ctsh/Gsn/Enpep/Cpm/Lrrk2/Mme/Spon1/Ace/C1ra/Serpine2/C1rb/Adamts2/Thbs1	13	Region cluster 3
GO:0035050	embryonic heart tube development	7/569	94/28891	0.00259177	0.0100382	Tbx2/Gja1/Pkd2/Eng/Tgfbr2/Ctnnb1/Cited2	7	Region cluster 3
GO:0043648	dicarboxylic acid metabolic process	7/569	94/28891	0.00259177	0.0100382	Glul/Acly/Gclc/Oat/Mthfd1/Suclg1/Apc	7	Region cluster 3
GO:2001057	reactive nitrogen species metabolic process	7/569	94/28891	0.00259177	0.0100382	Cd36/App/Ptgis/Clu/Pkd2/Cav1/Icam1	7	Region cluster 3
GO:0010742	macrophage derived foam cell differentiation	4/569	30/28891	0.00271715	0.0104435	Cd36/Soat1/Lpl/Hbp1	4	Region cluster 3
GO:0044346	fibroblast apoptotic process	4/569	30/28891	0.00271715	0.0104435	Gas6/Nupr1/Apc/Pik3ca	4	Region cluster 3
GO:0015670	carbon dioxide transport	3/569	15/28891	0.00289788	0.0110289	Aqp5/Aqp1/Car2	3	Region cluster 3
GO:0034350	regulation of glial cell apoptotic process	3/569	15/28891	0.00289788	0.0110289	Gas6/Pmp22/Prkci	3	Region cluster 3
GO:0034638	phosphatidylcholine catabolic process	3/569	15/28891	0.00289788	0.0110289	Apoc1/Ldlr/Enpp2	3	Region cluster 3
GO:0099550	trans-synaptic signaling, modulating synaptic transmission	3/569	15/28891	0.00289788	0.0110289	F2r/Gucy1a1/Gucy1b1	3	Region cluster 3
GO:0043470	regulation of carbohydrate catabolic process	6/569	72/28891	0.00295971	0.0112376	App/Hsd11b1/Scarb2/Nupr1/Mtch2/Ier3	6	Region cluster 3
GO:0032509	endosome transport via multivesicular body sorting pathway	4/569	31/28891	0.00307172	0.0115989	Sort1/Tmem50b/Tmem50a/Laptm4b	4	Region cluster 3
GO:0007626	locomotory behavior	13/569	273/28891	0.00318165	0.0119765	Etv5/Selenop/Tbce/Lrrk2/App/Apoe/Dpp4/Nkx2-1/Pmp22/Aplp2/Myo6/Prex2/Cxcl12	13	Region cluster 3
GO:0000266	mitochondrial fission	5/569	51/28891	0.00324258	0.0121774	Ralbp1/Pink1/Mtfr1l/Ucp2/Mtch2	5	Region cluster 3
GO:0006970	response to osmotic stress	7/569	98/28891	0.00327614	0.0122652	Mlc1/Aqp5/Pkd2/Aqp1/Slc12a2/Mylk/Tsc22d3	7	Region cluster 3
GO:0032922	circadian regulation of gene expression	6/569	74/28891	0.00339581	0.0126738	Id3/Nr1d1/Maged1/Ahr/Ppp1cc/Per1	6	Region cluster 3
GO:0099024	plasma membrane invagination	6/569	74/28891	0.00339581	0.0126738	Gsn/C3/Cd36/Ager/Lbp/Thbs1	6	Region cluster 3
GO:0070278	extracellular matrix constituent secretion	3/569	16/28891	0.00351483	0.0128495	Rgcc/Eng/Prickle1	3	Region cluster 3
GO:0090136	epithelial cell-cell adhesion	3/569	16/28891	0.00351483	0.0128495	Svep1/Ctnna1/Kit	3	Region cluster 3
GO:1902950	regulation of dendritic spine maintenance	3/569	16/28891	0.00351483	0.0128495	Prnp/App/Apoe	3	Region cluster 3
GO:0035303	regulation of dephosphorylation	8/569	126/28891	0.0035611	0.0129695	Npnt/Dlc1/Chp1/Pink1/Pdgfrb/Ahr/Smpd1/Iqgap1	8	Region cluster 3
GO:0034248	regulation of amide metabolic process	19/569	482/28891	0.00357425	0.0130076	Prnp/App/Apoe/Spon1/Hsd11b1/Exosc7/Igfbp5/Clu/Secisbp2l/Sh3bgrl/Ifngr1/Pink1/Mapk3/Ddx6/Per1/Apc/Plxnb2/Eif1/Thbs1	19	Region cluster 3
GO:0043113	receptor clustering	6/569	75/28891	0.00363097	0.013204	Gsn/Etv5/Apoe/Nme7/Cd81/Akap5	6	Region cluster 3
GO:0032091	negative regulation of protein binding	7/569	100/28891	0.00366613	0.0133218	Ptprf/Lrrk2/Ace/Cav1/Usp33/Mapk3/Slpi	7	Region cluster 3
GO:0090594	inflammatory response to wounding	4/569	33/28891	0.00387297	0.0139401	Hc/Il33/Cfh/F2r	4	Region cluster 3
GO:0035773	insulin secretion involved in cellular response to glucose stimulus	7/569	101/28891	0.00387387	0.0139401	Lrp1/Nr1d1/Pim3/Arrb1/Hmgcr/Ucp2/Rab11b	7	Region cluster 3
GO:0060021	roof of mouth development	7/569	101/28891	0.00387387	0.0139401	Pdgfra/Tbx2/Tgfbr3/Insig1/Dhrs3/Tgfbr2/Tcf21	7	Region cluster 3
GO:0009895	negative regulation of catabolic process	15/569	349/28891	0.00419877	0.0149241	Lamp3/Apoc1/Cst3/Lrrk2/Timp2/Usp8/Nupr1/Serpine2/Dbi/Pink1/Hmgcr/Vegfa/Laptm4b/Mtch2/Ier3	15	Region cluster 3
GO:0071498	cellular response to fluid shear stress	3/569	17/28891	0.0042061	0.0149241	Mtss1/Pkd2/Spp1	3	Region cluster 3
GO:2000047	regulation of cell-cell adhesion mediated by cadherin	3/569	17/28891	0.0042061	0.0149241	Rgcc/Vegfa/Tjp1	3	Region cluster 3
GO:0006839	mitochondrial transport	9/569	158/28891	0.00421892	0.0149586	Lrrk2/Mtch1/Gclc/Bnip3l/Pink1/Srebf1/Ucp2/Mtch2/Ier3	9	Region cluster 3
GO:0055074	calcium ion homeostasis	15/569	353/28891	0.00465732	0.0163924	Atp1b1/App/Apoe/F2r/Herpud1/Pkd2/Clstn1/Dbi/Cav1/Spp1/Anxa6/Ccdc47/Cav2/Nucb2/Abl1	15	Region cluster 3
GO:0099072	regulation of postsynaptic membrane neurotransmitter receptor levels	8/569	133/28891	0.00493488	0.0172309	Clstn1/Dag1/Efnb2/Nedd4/Akap5/Myo6/Rdx/Prkci	8	Region cluster 3
GO:0001967	suckling behavior	3/569	18/28891	0.00497417	0.0172309	App/Aplp2/Ubr3	3	Region cluster 3
GO:0002830	positive regulation of type 2 immune response	3/569	18/28891	0.00497417	0.0172309	Il33/Cd74/Cd81	3	Region cluster 3
GO:0031268	pseudopodium organization	3/569	18/28891	0.00497417	0.0172309	Cdc42ep4/Kit/Apc	3	Region cluster 3
GO:0060856	establishment of blood-brain barrier	3/569	18/28891	0.00497417	0.0172309	Mxra8/Cldn3/Ctnnb1	3	Region cluster 3
GO:0070206	protein trimerization	3/569	18/28891	0.00497417	0.0172309	App/Col1a2/Cd74	3	Region cluster 3
GO:0043627	response to estrogen	6/569	80/28891	0.00499198	0.0172802	Mme/Mmp2/Cav1/Ctnnb1/Tek/Cited2	6	Region cluster 3
GO:1901861	regulation of muscle tissue development	5/569	57/28891	0.00525018	0.0180831	Gja1/Igfbp5/Lox/Hmgcr/Ctnnb1	5	Region cluster 3
GO:2000241	regulation of reproductive process	11/569	225/28891	0.00527372	0.0181512	Gja1/Nupr1/Anxa5/Vegfa/Ctnnb1/Cited2/Smurf2/Pde5a/B4galt1/Kit/Apc	11	Region cluster 3
GO:0007026	negative regulation of microtubule depolymerization	4/569	36/28891	0.00532265	0.0182545	Mid1ip1/Stmn2/Specc1l/Apc	4	Region cluster 3
GO:0010927	cellular component assembly involved in morphogenesis	8/569	135/28891	0.00539341	0.018484	Pdgfra/Pmp22/Phldb2/Myh10/Pdgfrb/Nebl/Dag1/Csrp1	8	Region cluster 3
GO:1901136	carbohydrate derivative catabolic process	9/569	166/28891	0.00580565	0.0196847	Cst3/Nudt9/Acot7/Ctsl/Pde5a/Entpd1/Stt3b/Man1a/Fuca1	9	Region cluster 3
GO:0015669	gas transport	3/569	19/28891	0.00582132	0.0196847	Aqp5/Aqp1/Car2	3	Region cluster 3
GO:1901569	fatty acid derivative catabolic process	3/569	19/28891	0.00582132	0.0196847	Hpgd/Acot7/Dpep1	3	Region cluster 3
GO:1902033	regulation of hematopoietic stem cell proliferation	3/569	19/28891	0.00582132	0.0196847	Ace/Cebpa/Kitl	3	Region cluster 3
GO:1905664	regulation of calcium ion import across plasma membrane	3/569	19/28891	0.00582132	0.0196847	Prnp/Cav1/Akap5	3	Region cluster 3
GO:0006576	biogenic amine metabolic process	7/569	109/28891	0.00587269	0.0197465	Epas1/Gde1/Sult1a1/Oaz2/Npr1/Aldh2/Hdc	7	Region cluster 3
GO:0036503	ERAD pathway	7/569	109/28891	0.00587269	0.0197465	Herpud1/Cav1/Dnajb9/Ccdc47/Stt3b/Man1a/Dnajc10	7	Region cluster 3
GO:0009314	response to radiation	17/569	433/28891	0.00589556	0.0197969	Lrp2/Col3a1/App/Mme/Aqp1/Mmp2/Hmgn1/Cat/Arrb1/Mfap4/Hmgcr/Nedd4/Kit/Smpd1/Ppp1cc/Per1/Mtch2	17	Region cluster 3
GO:0002526	acute inflammatory response	8/569	139/28891	0.00640727	0.021396	C3/Itih4/Serpina3n/Fn1/Nupr1/Lbp/Icam1/B4galt1	8	Region cluster 3
GO:0098884	postsynaptic neurotransmitter receptor internalization	4/569	38/28891	0.0064673	0.0215368	Efnb2/Nedd4/Akap5/Myo6	4	Region cluster 3
GO:0140239	postsynaptic endocytosis	4/569	38/28891	0.0064673	0.0215368	Efnb2/Nedd4/Akap5/Myo6	4	Region cluster 3
GO:0007595	lactation	5/569	60/28891	0.00652764	0.0216928	Socs2/Gja1/Cdo1/Cav1/Vegfa	5	Region cluster 3
GO:0030050	vesicle transport along actin filament	3/569	20/28891	0.00674957	0.0222464	Myo1b/Myo6/Myo1c	3	Region cluster 3
GO:0034349	glial cell apoptotic process	3/569	20/28891	0.00674957	0.0222464	Gas6/Pmp22/Prkci	3	Region cluster 3
GO:0044241	lipid digestion	3/569	20/28891	0.00674957	0.0222464	Cd36/Aqp1/Ldlr	3	Region cluster 3
GO:0044872	lipoprotein localization	3/569	20/28891	0.00674957	0.0222464	Lrp2/Cd36/Zdhhc3	3	Region cluster 3
GO:0060973	cell migration involved in heart development	3/569	20/28891	0.00674957	0.0222464	Pdgfrb/Eng/Sema3c	3	Region cluster 3
GO:0034109	homotypic cell-cell adhesion	6/569	86/28891	0.00707987	0.0231987	Cfh/Pdgfra/Serpine2/Jup/Rdx/F11r	6	Region cluster 3
GO:0042303	molting cycle	8/569	143/28891	0.00755938	0.0245795	Fgfr2/Igfbp5/Dbi/Ctsl/Lamc1/Ctnnb1/Per1/Apc	8	Region cluster 3
GO:0042633	hair cycle	8/569	143/28891	0.00755938	0.0245795	Fgfr2/Igfbp5/Dbi/Ctsl/Lamc1/Ctnnb1/Per1/Apc	8	Region cluster 3
GO:0046434	organophosphate catabolic process	8/569	143/28891	0.00755938	0.0245795	Apoc1/Nudt9/Acot7/Ldlr/Enpp2/Pde5a/Entpd1/Smpd1	8	Region cluster 3
GO:0002577	regulation of antigen processing and presentation	3/569	21/28891	0.00776075	0.0250262	Cd74/H2-Ab1/Thbs1	3	Region cluster 3
GO:0035641	locomotory exploration behavior	3/569	21/28891	0.00776075	0.0250262	Lrrk2/Apoe/Dpp4	3	Region cluster 3
GO:0006730	one-carbon metabolic process	4/569	40/28891	0.00776425	0.0250262	Ahcyl2/Car8/Car2/Mthfd1	4	Region cluster 3
GO:0022600	digestive system process	7/569	115/28891	0.00781481	0.0251724	Cd36/Aqp5/Aqp1/Ldlr/Ezr/F11r/Vamp8	7	Region cluster 3
GO:0034612	response to tumor necrosis factor	10/569	206/28891	0.00799766	0.02571	Npnt/Cldn18/Gas6/Lrrk2/Cebpa/Nr1d1/Plvap/Cxcl16/Mapk3/Smpd1	10	Region cluster 3
GO:0060047	heart contraction	11/569	239/28891	0.00815787	0.0261725	Gsn/Atp1b1/Epas1/Ace/Gja1/Jup/Cav1/Pde5a/Srebf1/Thra/Pik3ca	11	Region cluster 3
GO:0001736	establishment of planar polarity	5/569	64/28891	0.00854976	0.0272305	Gpc3/Nkd1/Ryk/Prickle1/Abl1	5	Region cluster 3
GO:0006749	glutathione metabolic process	5/569	64/28891	0.00854976	0.0272305	Gpx3/Gstt1/Gpx4/Dpep1/Gclc	5	Region cluster 3
GO:0009712	catechol-containing compound metabolic process	5/569	64/28891	0.00854976	0.0272305	Epas1/Sult1a1/Npr1/Aldh2/Hdc	5	Region cluster 3
GO:1902074	response to salt	14/569	343/28891	0.00859602	0.0273417	Cd36/App/Cebpa/Pkd2/Anxa5/Cav1/Slc12a2/Mylk/Akap5/Smpd1/Iqgap1/Add1/Thbs1/Pik3ca	14	Region cluster 3
GO:0016054	organic acid catabolic process	11/569	241/28891	0.00865406	0.02749	Abcd3/Scp2/Abhd2/Cdo1/Acot7/Dpep1/Oat/Dbi/Acadsb/Lpin2/Hdc	11	Region cluster 3
GO:0046395	carboxylic acid catabolic process	11/569	241/28891	0.00865406	0.02749	Abcd3/Scp2/Abhd2/Cdo1/Acot7/Dpep1/Oat/Dbi/Acadsb/Lpin2/Hdc	11	Region cluster 3
GO:0045820	negative regulation of glycolytic process	3/569	22/28891	0.00885645	0.0279445	Nupr1/Mtch2/Ier3	3	Region cluster 3
GO:0099515	actin filament-based transport	3/569	22/28891	0.00885645	0.0279445	Myo1b/Myo6/Myo1c	3	Region cluster 3
GO:0007164	establishment of tissue polarity	5/569	65/28891	0.00911592	0.0286178	Gpc3/Nkd1/Ryk/Prickle1/Abl1	5	Region cluster 3
GO:0010821	regulation of mitochondrion organization	8/569	148/28891	0.00921088	0.0287515	Tfrc/Gclc/Ralbp1/Bnip3l/Pink1/Srebf1/Mtch2/Ier3	8	Region cluster 3
GO:0009154	purine ribonucleotide catabolic process	4/569	42/28891	0.00922125	0.0287515	Nudt9/Acot7/Pde5a/Entpd1	4	Region cluster 3
GO:0009309	amine biosynthetic process	4/569	42/28891	0.00922125	0.0287515	Epas1/Oaz2/Aldh2/Hdc	4	Region cluster 3
GO:0010464	regulation of mesenchymal cell proliferation	4/569	42/28891	0.00922125	0.0287515	Fgfr2/Tgfbr2/Ctnnb1/Nfib	4	Region cluster 3
GO:0042401	biogenic amine biosynthetic process	4/569	42/28891	0.00922125	0.0287515	Epas1/Oaz2/Aldh2/Hdc	4	Region cluster 3
GO:0055078	sodium ion homeostasis	4/569	42/28891	0.00922125	0.0287515	Atp1b1/Slc12a2/Spp1/Scn7a	4	Region cluster 3
GO:0042391	regulation of membrane potential	18/569	491/28891	0.00922408	0.0287515	Slc39a8/Cd36/Atp1b1/Lrrk2/App/Fhl1/Gja1/Gclc/Pmp22/Myh14/Jup/Bnip3l/Cav1/Pink1/Nedd4/Scn7a/Ucp2/Mtch2	18	Region cluster 3
GO:0090398	cellular senescence	6/569	91/28891	0.00925073	0.0287787	Prelp/Tbx2/Cav1/Ypel3/Zmiz1/Abl1	6	Region cluster 3
GO:0098742	cell-cell adhesion via plasma-membrane adhesion molecules	10/569	211/28891	0.00937905	0.0291403	Sparcl1/Ptprf/Scarf2/Alcam/Clstn1/Cldn3/Ptprm/Tgfbr2/Cadm1/Plxnb2	10	Region cluster 3
GO:0071805	potassium ion transmembrane transport	10/569	212/28891	0.00967595	0.0300241	Prnp/Atp1b1/Ager/Cd63/Fhl1/Kcnj15/Pkd2/Cav1/Slc12a2/Nedd4	10	Region cluster 3
GO:0097581	lamellipodium organization	6/569	92/28891	0.00973609	0.0300945	Aqp1/Pmp22/Slit2/Enpp2/Kit/Carmil1	6	Region cluster 3
GO:0031128	developmental induction	4/569	43/28891	0.010012	0.0306158	Spry1/Nkx2-1/Ctnnb1/Fgf1	4	Region cluster 3
GO:0050892	intestinal absorption	4/569	43/28891	0.010012	0.0306158	Cd36/Ldlr/Ezr/F11r	4	Region cluster 3
GO:0051281	positive regulation of release of sequestered calcium ion into cytosol	4/569	43/28891	0.010012	0.0306158	F2r/Pkd2/Dbi/Abl1	4	Region cluster 3
GO:0097028	dendritic cell differentiation	4/569	43/28891	0.010012	0.0306158	Ager/Tmem176b/Tmem176a/Tgfbr2	4	Region cluster 3
GO:1902108	regulation of mitochondrial membrane permeability involved in apoptotic process	4/569	43/28891	0.010012	0.0306158	Gclc/Bnip3l/Mtch2/Ier3	4	Region cluster 3
GO:0048511	rhythmic process	13/569	317/28891	0.010694	0.032391	Pdgfra/Foxo3/Nkx2-1/Id3/Nr1d1/Arrb1/Maged1/Enpp2/Ahr/Srebf1/Ppp1cc/Per1/Nr1d2	13	Region cluster 3
GO:0032228	regulation of synaptic transmission, GABAergic	4/569	44/28891	0.0108455	0.032706	Zdhhc3/Dbi/Nisch/Car2	4	Region cluster 3
GO:0045022	early endosome to late endosome transport	4/569	44/28891	0.0108455	0.032706	Emp2/Ezr/Rdx/Mapk3	4	Region cluster 3
GO:0007498	mesoderm development	7/569	123/28891	0.0110933	0.033349	Bmpr2/Macf1/Twsg1/Ets2/Vegfa/Cited2/Wls	7	Region cluster 3
GO:0019233	sensory perception of pain	6/569	95/28891	0.0113007	0.0338225	Fabp5/Mme/Tmem100/Aqp1/Mapk3/Cxcl12	6	Region cluster 3
GO:0051781	positive regulation of cell division	6/569	95/28891	0.0113007	0.0338225	Fgfr2/Cat/Vegfa/Fgf1/Apc/Vegfd	6	Region cluster 3
GO:0070613	regulation of protein processing	5/569	69/28891	0.0116389	0.034708	Gsn/Lrrk2/Spon1/Serpine2/Thbs1	5	Region cluster 3
GO:1901568	fatty acid derivative metabolic process	4/569	45/28891	0.0117224	0.0348062	Acsl4/Hpgd/Acot7/Dpep1	4	Region cluster 3
GO:0034644	cellular response to UV	6/569	96/28891	0.0118595	0.0351269	Mme/Aqp1/Mmp2/Mfap4/Nedd4/Smpd1	6	Region cluster 3
GO:0070555	response to interleukin-1	6/569	96/28891	0.0118595	0.0351269	App/Fn1/Nr1d1/Prkci/Mapk3/Smpd1	6	Region cluster 3
GO:0010743	regulation of macrophage derived foam cell differentiation	3/569	25/28891	0.0126639	0.0371443	Cd36/Lpl/Hbp1	3	Region cluster 3
GO:0007405	neuroblast proliferation	6/569	98/28891	0.013035	0.0381399	Lrrk2/Fgfr2/Vegfa/Ctnnb1/Ctnna1/Plxnb2	6	Region cluster 3
GO:0043583	ear development	11/569	257/28891	0.0135113	0.0394618	Igfbp7/Cxcl14/Tbx2/Fgfr2/Cebpa/Sdc4/Itga8/Insig1/Spry2/Myo6/Mapk3	11	Region cluster 3
GO:0140236	translation at presynapse	4/569	47/28891	0.0136096	0.0396529	Rpl9/Rpl13/Rpl14/Rps5	4	Region cluster 3
GO:0032507	maintenance of protein location in cell	5/569	72/28891	0.0138163	0.0401571	Gsn/Gja1/Insig1/Cav1/Pink1	5	Region cluster 3
GO:0032331	negative regulation of chondrocyte differentiation	3/569	26/28891	0.01411	0.0406671	Efemp1/Ltbp3/Ctnnb1	3	Region cluster 3
GO:0008643	carbohydrate transport	8/569	160/28891	0.0142565	0.0409684	C3/Fabp5/Gpc3/Ace/Sort1/Aqp1/Ezr/Prkci	8	Region cluster 3
GO:0048678	response to axon injury	5/569	73/28891	0.014599	0.0416939	Ptprf/Lrp1/Mmp2/Nrep/Cers2	5	Region cluster 3
GO:0044843	cell cycle G1/S phase transition	11/569	260/28891	0.0146149	0.0416939	Muc1/Rgcc/Rbbp8/Tbx2/Fhl1/Pkd2/Ctdspl/Ctdsp2/Kank2/Rdx/Apc	11	Region cluster 3
GO:0002082	regulation of oxidative phosphorylation	3/569	27/28891	0.0156459	0.0434356	Nupr1/Pink1/Cox7a2l	3	Region cluster 3
GO:0006883	intracellular sodium ion homeostasis	3/569	27/28891	0.0156459	0.0434356	Atp1b1/Slc12a2/Spp1	3	Region cluster 3
GO:0009713	catechol-containing compound biosynthetic process	3/569	27/28891	0.0156459	0.0434356	Epas1/Aldh2/Hdc	3	Region cluster 3
GO:0032878	regulation of establishment or maintenance of cell polarity	3/569	27/28891	0.0156459	0.0434356	Gsn/Tek/Abl1	3	Region cluster 3
GO:0033622	integrin activation	3/569	27/28891	0.0156459	0.0434356	Fn1/Fermt2/Cxcl12	3	Region cluster 3
GO:0042423	catecholamine biosynthetic process	3/569	27/28891	0.0156459	0.0434356	Epas1/Aldh2/Hdc	3	Region cluster 3
GO:0070841	inclusion body assembly	3/569	27/28891	0.0156459	0.0434356	Apoe/Clu/Pmp22	3	Region cluster 3
GO:0002536	respiratory burst involved in inflammatory response	2/569	10/28891	0.0156916	0.0434356	Lbp/Rps19	2	Region cluster 3
GO:0014908	myotube differentiation involved in skeletal muscle regeneration	2/569	10/28891	0.0156916	0.0434356	Cd81/Ptgfrn	2	Region cluster 3
GO:0033603	positive regulation of dopamine secretion	2/569	10/28891	0.0156916	0.0434356	Pink1/Cxcl12	2	Region cluster 3
GO:0045898	regulation of RNA polymerase II transcription preinitiation complex assembly	2/569	10/28891	0.0156916	0.0434356	Ahr/Thra	2	Region cluster 3
GO:0051001	negative regulation of nitric-oxide synthase activity	2/569	10/28891	0.0156916	0.0434356	Cav1/Eng	2	Region cluster 3
GO:0070391	response to lipoteichoic acid	2/569	10/28891	0.0156916	0.0434356	Cd36/Lbp	2	Region cluster 3
GO:0071223	cellular response to lipoteichoic acid	2/569	10/28891	0.0156916	0.0434356	Cd36/Lbp	2	Region cluster 3
GO:0072488	ammonium transmembrane transport	2/569	10/28891	0.0156916	0.0434356	Aqp1/Slc12a2	2	Region cluster 3
GO:0075509	endocytosis involved in viral entry into host cell	2/569	10/28891	0.0156916	0.0434356	Cav1/Cav2	2	Region cluster 3
GO:0097067	cellular response to thyroid hormone stimulus	2/569	10/28891	0.0156916	0.0434356	Rdx/Kit	2	Region cluster 3
GO:0034219	carbohydrate transmembrane transport	7/569	132/28891	0.0158603	0.0438775	C3/Fabp5/Gpc3/Ace/Sort1/Aqp1/Prkci	7	Region cluster 3
GO:0032886	regulation of microtubule-based process	11/569	265/28891	0.0166035	0.045776	Mid1ip1/Macf1/Tacc1/Phldb2/Lamp1/Anxa5/Cav1/Stmn2/Specc1l/Apc/Abl1	11	Region cluster 3
GO:0006739	NADP metabolic process	4/569	50/28891	0.0167845	0.0461692	Fmo2/Fmo1/Hsd11b1/H6pd	4	Region cluster 3
GO:0002263	cell activation involved in immune response	13/569	337/28891	0.0169684	0.0466219	Il33/App/Cd74/Tfrc/Lrp1/Cd81/Lamp1/Anxa3/Lbp/Icam1/Kit/Vamp8/Abl1	13	Region cluster 3
GO:0031109	microtubule polymerization or depolymerization	7/569	134/28891	0.0170905	0.0468617	Mid1ip1/Cav1/Stmn2/Specc1l/Apc/Abl1/Map4	7	Region cluster 3
GO:0050829	defense response to Gram-negative bacterium	7/569	134/28891	0.0170905	0.0468617	Lyz2/Lyz1/App/Rarres2/Aqp1/Lbp/Rps19	7	Region cluster 3
GO:0001960	negative regulation of cytokine-mediated signaling pathway	5/569	76/28891	0.0171237	0.0468617	Gas6/Ptprf/Slit2/Cav1/Il6st	5	Region cluster 3
GO:0001759	organ induction	3/569	28/28891	0.0172721	0.0470542	Spry1/Ctnnb1/Fgf1	3	Region cluster 3
GO:0097062	dendritic spine maintenance	3/569	28/28891	0.0172721	0.0470542	Prnp/App/Apoe	3	Region cluster 3
GO:0000082	G1/S transition of mitotic cell cycle	10/569	233/28891	0.0177181	0.0481662	Muc1/Rgcc/Rbbp8/Fhl1/Pkd2/Ctdspl/Ctdsp2/Kank2/Rdx/Apc	10	Region cluster 3
GO:0035966	response to topologically incorrect protein	7/569	135/28891	0.0177302	0.0481662	Herpud1/Clu/Pmp22/Dnajb9/Stt3b/Thbs1/Dnajc10	7	Region cluster 3
GO:0016236	macroautophagy	11/569	268/28891	0.01789	0.0485729	Lrrk2/Trp53inp2/Nupr1/Atp6v0a1/Bnip3l/Pink1/Lamp2/Mapk3/Vamp8/Sptlc2/Map1lc3b	11	Region cluster 3
GO:0007520	myoblast fusion	4/569	51/28891	0.017937	0.0486183	Cd81/Ptgfrn/Adamts15/Cxcl12	4	Region cluster 3
GO:1902743	regulation of lamellipodium organization	4/569	51/28891	0.017937	0.0486183	Aqp1/Slit2/Enpp2/Carmil1	4	Region cluster 3

## Sheet: Region cluster 4-genes
SYMBOL	pct.1	pct.2	p_value	adjusted p_value	log2FC	Region cluster	Up/Down-regulatio
Scgb1a1	1	0.973	0	0	1.21553	Region cluster 4	Up
Cbr2	0.936	0.645	0	0	0.676141	Region cluster 4	Up
Scgb3a2	0.854	0.39	0	0	0.675941	Region cluster 4	Up
Retnla	0.654	0.3	0	0	0.631586	Region cluster 4	Up
Cyp2f2	0.801	0.324	0	0	0.603645	Region cluster 4	Up
Wfdc2	0.752	0.504	1.62858e-201	3.63596e-197	0.395359	Region cluster 4	Up
Hp	0.663	0.435	9.53674e-150	2.12917e-145	0.306446	Region cluster 4	Up
Mgst1	0.493	0.358	6.47772e-53	1.44622e-48	0.171159	Region cluster 4	Up
Selenbp1	0.676	0.537	1.46127e-48	3.26244e-44	0.173454	Region cluster 4	Up
Ces1d	0.516	0.404	2.61654e-39	5.84168e-35	0.174044	Region cluster 4	Up
Dynlrb2	0.121	0.061	5.38957e-37	1.20328e-32	0.0805718	Region cluster 4	Up
Cd24a	0.414	0.306	9.67984e-37	2.16112e-32	0.155568	Region cluster 4	Up
Aldh1a1	0.597	0.487	6.42017e-33	1.43337e-28	0.132257	Region cluster 4	Up
Scgb3a1	0.148	0.085	7.54849e-31	1.68528e-26	0.0218947	Region cluster 4	Up
Fmo3	0.1	0.052	4.37801e-28	9.77435e-24	0.0632333	Region cluster 4	Up
Alas1	0.329	0.241	2.01192e-27	4.49182e-23	0.113259	Region cluster 4	Up
Cxcl17	0.135	0.079	1.63504e-26	3.65039e-22	0.0757815	Region cluster 4	Up
Cldn3	0.229	0.157	1.2909e-25	2.88205e-21	0.109159	Region cluster 4	Up
Pon1	0.113	0.063	1.31713e-25	2.94063e-21	0.0635907	Region cluster 4	Up
Aldh1a7	0.141	0.085	2.91799e-25	6.51471e-21	0.0831868	Region cluster 4	Up
Prdx6	0.756	0.678	7.61844e-25	1.70089e-20	0.124361	Region cluster 4	Up
Ldhb	0.176	0.119	7.41643e-20	1.65579e-15	0.0787002	Region cluster 4	Up
Atp1b1	0.337	0.268	3.90074e-17	8.70878e-13	0.0986158	Region cluster 4	Up
Sftpd	0.572	0.506	2.3629e-14	5.27541e-10	0.114529	Region cluster 4	Up
Gm28438	0.719	0.651	2.57848e-14	5.75672e-10	0.0877475	Region cluster 4	Up
Npc2	0.723	0.679	4.00426e-14	8.9399e-10	0.115106	Region cluster 4	Up
Camk2b	0.456	0.391	1.67897e-12	3.74847e-08	0.0812693	Region cluster 4	Up
[truncated: 26 more rows]

## Sheet: Region cluster 4-pathways
GO ID	Description	GeneRatio	BgRatio	p_value	adjusted p_value	Gene symbols	Count	Region cluster
[truncated: 46 more rows]

[truncated: 12 more sheets: Region cluster 5-genes, Region cluster 5-pathways, Region cluster 6-genes, Region cluster 6-pathways, Region cluster 7-genes, Region cluster 7-pathways, Region cluster 8-genes, Region cluster 8-pathways, Region cluster 9-genes, Region cluster 9-pathways, Region cluster 10-genes, Region cluster 10-pathways]
